# Supplementary material for: Ectopic expression of ORANGE promotes carotenoid accumulation and fruit development in tomato
Source: Plant Biotechnol J. 2018 May 31;17(1):33–49. doi: 10.1111/pbi.12945 (PMC6330546; doi:10.1111/pbi.12945)
Supplement: Supplementary file 2 — Table S1 DEGs of AtOR WT vs M82 at all fruit developmental stages. [file PBI-17-33-s010.xlsx]

## Sheet: 1142-Red
Table S1. DEGs of AtORWT vs M82 at Red fruit developmental stage
GeneID	annotation	ORwt20-Fruit-Red	M82-Fruit-Red	ratio	adjusted p
Solyc04g018080	Unknown Protein (AHRD V1)	0	194.7	19470.3	7.02471e-31
Solyc04g081710	Unknown Protein (AHRD V1)	0	81.88	8188.33	3.00793e-34
Solyc04g081610	Unknown Protein (AHRD V1)	0	46.58	4658	6.67697e-17
Solyc06g035570	Transcription factor MADS-box (AHRD V1 ***- A2Q6H2_MEDTR); contains Interpro domain(s) IPR002100 Transcription factor, MADS-box	0	24.84	2484	1.33478e-06
Solyc04g018120	Unknown Protein (AHRD V1)	0	16.52	1652.33	3.16181e-10
Solyc01g005730	LRR receptor-like serine/threonine-protein kinase, RLP	0	16.07	1607.33	1.454e-51
Solyc04g081720	Unknown Protein (AHRD V1)	0	13.16	1316.33	6.68321e-05
Solyc04g018130	Unknown Protein (AHRD V1)	0	11.99	1199.33	5.87859e-05
Solyc09g064500	Photosystem II reaction center psb28 protein (AHRD V1 ***- C6SZM2_SOYBN); contains Interpro domain(s) IPR005610 Photosystem II protein Psb28, class 1	0	11.9	1190	1.84688e-06
Solyc04g017620	Phosphatidylinositol-4-phosphate 5-kinase 9 (AHRD V1 ***- B6SXI7_MAIZE); contains Interpro domain(s) IPR016034 Phosphatidylinositol-4-phosphate 5-kinase, core, subgroup	0	10.84	1084.33	2.18739e-16
Solyc03g112220	Unknown Protein (AHRD V1)	0	10.23	1023	3.59887e-06
Solyc06g035560	Unknown Protein (AHRD V1)	0	9.38	938.33	1.42656e-05
Solyc06g009420	Unknown Protein (AHRD V1)	0	9.12	912.33	0.00123842
Solyc07g054800	Wound induced protein (AHRD V1 ***- B6T327_MAIZE)	0	9.08	907.67	9.64749e-06
Solyc06g008760	Glutaredoxin (AHRD V1 ***- B3F8F2_SOLTU); contains Interpro domain(s) IPR011905 Glutaredoxin-like, plant II	0	6.14	614.33	0.00122567
Solyc01g109040	Plastoquinol-plastocyanin reductase (AHRD V1 **-* B6SRD7_MAIZE); contains Interpro domain(s) IPR012595 PetM of cytochrome b6/f complex subunit 7	0	6.03	603.33	0.00575632
Solyc04g016550	Folylpolyglutamate synthase (AHRD V1 **** B9IHV7_POPTR); contains Interpro domain(s) IPR001645 Folylpolyglutamate synthetase	0	5.85	585.33	4.76778e-17
Solyc06g009490	Pentatricopeptide repeat-containing protein At5g27110 (AHRD V1 ***- PP398_ARATH)	0	5.8	579.67	0.000277726
Solyc07g049400	Zinc finger family protein (AHRD V1 ***- D7MVE2_ARALY); contains Interpro domain(s) IPR018957 Zinc finger, C3HC4 RING-type	0	5.69	569.33	2.13737e-07
Solyc01g005760	LRR receptor-like serine/threonine-protein kinase, RLP	0	5.33	533.33	2.53078e-30
Solyc05g014280	Heat shock protein (AHRD V1 ***- A9QVH3_9FABA); contains Interpro domain(s) IPR002068 Heat shock protein Hsp20	0.82	380.67	464.23	3.84153e-40
Solyc06g060340	Chloroplast photosystem II-associated protein (AHRD V1 ***- A8HPM2_CHLRE); contains Interpro domain(s) IPR001344 Chlorophyll A-B binding protein	0.09	37.98	438.19	6.87909e-55
Solyc05g023910	Unknown Protein (AHRD V1)	0	4.34	434.33	0.000455962
Solyc02g032910	Glycine rich protein (AHRD V1 *-*- Q43498_SOLLC)	0	4.31	431.33	5.31104e-05
Solyc11g012310	Unknown Protein (AHRD V1)	0	4.18	417.67	0.00354147
Solyc07g053240	Myb-related transcription factor (AHRD V1 *--- B5RHV2_MUSBA); contains Interpro domain(s) IPR015495 Myb transcription factor	0	4.16	415.67	1.01398e-07
Solyc07g054670	NADH dehydrogenase like protein (AHRD V1 **** O65414_ARATH); contains Interpro domain(s) IPR013027 FAD-dependent pyridine nucleotide-disulphide oxidoreductase	0.05	17.58	351.67	5.24657e-52
Solyc09g092580	Cytochrome P450	0	3.47	347	6.88177e-13
Solyc09g098290	Receptor like kinase, RLK	0.01	4.45	334	1.06219e-28
Solyc01g066860	Unknown Protein (AHRD V1)	0	2.63	263	0.00433434
Solyc00g082550	Unknown Protein (AHRD V1)	0	2.47	247	0.00362476
Solyc07g053530	Fasciclin-like arabinogalactan protein 4 (AHRD V1 ***- A9XTK9_GOSHI); contains Interpro domain(s) IPR000782 FAS1 domain	0	2.41	241.33	0.000141817
Solyc09g092540	F-box family protein (AHRD V1 ***- B9GTQ9_POPTR); contains Interpro domain(s) IPR013187 F-box associated type 3	0	2.34	234.33	2.66721e-07
Solyc03g083800	Serine/threonine-protein phosphatase 7 long form homolog (AHRD V1 *-*- PPP7L_ARATH); contains Interpro domain(s) IPR019557 Aminotransferase-like, plant mobile domain	0	2.26	225.67	1.00219e-05
Solyc02g070180	FAD-binding domain-containing protein (AHRD V1 **-- D7MFI0_ARALY); contains Interpro domain(s) IPR006094 FAD linked oxidase, N-terminal	0	2.08	207.67	1.76547e-08
Solyc11g018800	Peroxidase 2 (AHRD V1 ***- Q9SSZ8_SCUBA); contains Interpro domain(s) IPR002016 Haem peroxidase, plant/fungal/bacterial	0	1.88	187.67	0.000167259
Solyc02g020940	Glyceraldehyde-3-phosphate dehydrogenase (AHRD V1 **** D7UNZ5_BRARC); contains Interpro domain(s) IPR000173 Glyceraldehyde 3-phosphate dehydrogenase	0	1.48	147.67	0.000164859
Solyc02g088750	UDP-glucuronosyltransferase (AHRD V1 **** Q5UB81_ARATH); contains Interpro domain(s) IPR002213 UDP-glucuronosyl/UDP-glucosyltransferase	0	1.33	132.67	0.000136479
Solyc08g067370	Unknown Protein (AHRD V1)	0.03	3.8	114	2.94185e-06
Solyc09g056070	Maturase (Fragment) (AHRD V1 ***- O79414_SOLTU); contains Interpro domain(s) IPR000442 Intron maturase, type II	0	1.14	113.67	0.0024066
Solyc08g076890	Unknown Protein (AHRD V1)	0.14	14.67	107.34	5.2936e-06
Solyc06g035530	Gibberellin 20-oxidase-2 (AHRD V1 **** Q9ZPP3_SOLLC); contains Interpro domain(s) IPR005123 Oxoglutarate and iron-dependent oxygenase	0	1.04	103.67	0.00731431
Solyc09g056120	Unknown Protein (AHRD V1)	0.39	36.42	93.39	2.55023e-09
Solyc04g040220	NPR1-like protein (Fragment) (AHRD V1 ***- Q2QBV6_PYRCO); contains Interpro domain(s) IPR013069 BTB/POZ	0	0.92	92.33	0.00281728
Solyc07g032080	V-type proton ATPase subunit a (AHRD V1 **** VPH1_NEUCR); contains Interpro domain(s) IPR002490 ATPase, V0/A0 complex, 116-kDa subunit	0.05	4.13	88.5	3.47903e-21
Solyc09g065660	Heat stress transcription factor A3 (AHRD V1 ***- D1M7W9_SOLLC); contains Interpro domain(s) IPR000232 Heat shock factor (HSF)-type, DNA-binding	0.04	3.46	86.58	1.06517e-08
Solyc09g008170	Auxin responsive SAUR protein (AHRD V1 *-*- Q1SN26_MEDTR); contains Interpro domain(s) IPR003676 Auxin responsive SAUR protein	2.62	157.02	60.01	7.07992e-21
Solyc02g083120	CM0216.240.nc protein (AHRD V1 ***- B0BLH5_LOTJA); contains Interpro domain(s) IPR004320 Protein of unknown function DUF241, plant	0.39	22.77	58.89	1.91076e-35
Solyc04g009030	Glyceraldehyde-3-phosphate dehydrogenase (AHRD V1 **** D7UNZ5_BRARC); contains Interpro domain(s) IPR000173 Glyceraldehyde 3-phosphate dehydrogenase	0.68	39.71	58.12	7.21009e-59
Solyc09g082790	DNA repair and recombination protein RAD51 (AHRD V1 **-- A9CT16_ENTBH); contains Interpro domain(s) IPR011940 Meiotic recombinase Dmc1	0.35	18.29	52.76	1.85072e-27
Solyc02g080540	ATP synthase gamma chain (AHRD V1 ***- B7FIR4_MEDTR); contains Interpro domain(s) IPR000131 ATPase, F1 complex, gamma subunit	0.35	18.63	52.73	1.41923e-35
Solyc07g055010	Metal ion binding protein (AHRD V1 **-* B6T4Q0_MAIZE); contains Interpro domain(s) IPR006121 Heavy metal transport/detoxification protein	0.31	15.89	51.83	2.56132e-14
Solyc04g054500	Metal ion binding protein (AHRD V1 **-- B6U811_MAIZE); contains Interpro domain(s) IPR006121 Heavy metal transport/detoxification protein	0.1	5.04	50.4	5.55126e-05
Solyc09g010660	Beta-1-3-galactosyl-o-glycosyl-glycoprotein (AHRD V1 **-* B6Z261_WHEAT); contains Interpro domain(s) IPR003406 Glycosyl transferase, family 14	0.04	1.84	50.27	7.34251e-05
Solyc02g062340	Fructose-bisphosphate aldolase (AHRD V1 ***- Q9SXX4_NICPA); contains Interpro domain(s) IPR000741 Fructose-bisphosphate aldolase, class-I	0.14	6.77	49.51	5.34912e-16
Solyc12g056650	Tomato GIGANTEA 2	0.64	31.65	49.19	2.04495e-77
Solyc02g080560	Unknown Protein (AHRD V1)	0.15	7.04	46.96	0.000224024
Solyc07g061790	Heme-binding protein 2 (AHRD V1 **** B6T0C0_MAIZE); contains Interpro domain(s) IPR006917 SOUL haem-binding protein	1.38	58.36	42.39	7.29112e-16
Solyc06g083480	Short chain alcohol dehydrogenase-like (AHRD V1 **-* Q8LFZ4_ARATH); contains Interpro domain(s) IPR002347 Glucose/ribitol dehydrogenase	5.45	228.34	41.92	7.31483e-20
Solyc05g056040	Auxin response factor 14 (AHRD V1 *-*- D9HNU1_MAIZE); contains Interpro domain(s) IPR003340 Transcriptional factor B3	0.02	0.96	41.14	0.000581884
Solyc11g071460	Dehydrogenase/reductase SDR family member 13 (AHRD V1 **-- DHR13_BOVIN); contains Interpro domain(s) IPR002347 Glucose/ribitol dehydrogenase	0.05	2.12	39.75	0.000590042
Solyc07g042440	Alkyl hydroperoxide reductase/Thiol specific antioxidant family protein (AHRD V1 **-- B0C2Q1_ACAM1); contains Interpro domain(s) IPR000866 Alkyl hydroperoxide reductase/ Thiol specific antioxidant/ Mal allergen	1.2	46.62	38.96	2.40916e-41
Solyc01g098400	Histidine phosphotransfer protein (AHRD V1 **** B9I823_POPTR); contains Interpro domain(s) IPR008207 Signal transduction histidine kinase, phosphotransfer (Hpt) region	1.48	55.77	37.68	4.29825e-14
Solyc05g009610	Acetyl esterase (AHRD V1 **-- AES_SHIF8); contains Interpro domain(s) IPR013094 Alpha/beta hydrolase fold-3	0.07	2.63	37.57	1.03761e-05
Solyc12g008800	MYB transcription factor (AHRD V1 ***- Q9LVS0_ARATH); contains Interpro domain(s) IPR006447 Myb-like DNA-binding region, SHAQKYF class	0.08	3.11	37.32	0.00124026
Solyc01g096560	Subtilisin-like protease (AHRD V1 ***- Q9ZSP5_ARATH); contains Interpro domain(s) IPR015500 Peptidase S8, subtilisin-related	0.02	0.72	36.17	0.00275423
Solyc06g083490	Tropinone reductase-like protein 16 (AHRD V1 **-- B2BXZ1_9BRAS); contains Interpro domain(s) IPR002347 Glucose/ribitol dehydrogenase	27.85	992.69	35.65	1.43728e-95
Solyc05g008120	Chaperone protein dnaJ (AHRD V1 ***- B6U761_MAIZE); contains Interpro domain(s) IPR001623 Heat shock protein DnaJ, N-terminal	0.08	2.91	34.88	0.00227369
Solyc06g069580	Heparanase-like protein 2 (AHRD V1 **** B6U6D3_MAIZE); contains Interpro domain(s) IPR005199 Glycoside hydrolase family 79, N-terminal	0.23	7.47	32.97	5.78067e-21
Solyc09g011810	Fructose-1 6-bisphosphatase class 1 (AHRD V1 **** D0MHZ8_RHOM4); contains Interpro domain(s) IPR000146 Fructose-1,6-bisphosphatase	0.04	1.3	32.5	0.00294701
Solyc02g091690	BHLH transcription factor (AHRD V1 **-* A9YWR2_MEDTR); contains Interpro domain(s) IPR011598 Helix-loop-helix DNA-binding	0.05	1.49	32	0.00561333
Solyc02g021490	Unknown Protein (AHRD V1)	0.2	6.2	31.53	3.49552e-08
Solyc09g010000	1-aminocyclopropane-1-carboxylate oxidase-like protein (AHRD V1 **-* Q9LTH8_ARATH); contains Interpro domain(s) IPR005123 Oxoglutarate and iron-dependent oxygenase	0.25	7.8	31.19	1.10427e-12
Solyc11g005190	WD-40 repeat protein (AHRD V1 **-- B7K999_CYAP7); contains Interpro domain(s) IPR017986 WD40 repeat, region	0.4	12.39	30.72	1.13864e-21
Solyc08g068390	Fatty acid oxidation complex subunit alpha (AHRD V1 ***- FADJ_ECOHS); contains Interpro domain(s) IPR006176 3-hydroxyacyl-CoA dehydrogenase, NAD binding	0.96	28.75	30.05	3.92051e-55
Solyc11g071280	Branched-chain amino acid aminotransferase like protein (AHRD V1 **** Q0WW83_ARATH); contains Interpro domain(s) IPR001544 Aminotransferase, class IV	0.49	14.17	28.91	4.33018e-25
Solyc08g014430	Formin 3 (AHRD V1 *-*- D0QAN4_ARATH); contains Interpro domain(s) IPR015425 Actin-binding FH2	0.03	0.86	28.78	0.000364782
Solyc02g089660	Unknown Protein (AHRD V1)	0.71	19.66	27.82	4.08101e-07
Solyc01g009690	LRR receptor-like serine/threonine-protein kinase, RLP	0.05	1.46	27.31	9.06609e-08
Solyc05g009570	Ribosomal protein PSRP-3/Ycf65 (AHRD V1 *-*- B5W261_SPIMA); contains Interpro domain(s) IPR006924 Ribosomal protein, PSRP-3/Ycf65	0.18	4.82	27.3	0.000135343
Solyc08g048390	Transcription factor CYCLOIDEA (Fragment) (AHRD V1 *-** CYCLD_ANTML); contains Interpro domain(s) IPR005333 Transcription factor, TCP	0.44	11.85	27.13	9.52653e-22
Solyc03g115980	Geranylgeranyl reductase (AHRD V1 ***- Q1ZYL0_OLEEU); contains Interpro domain(s) IPR011774 Geranylgeranyl reductase, plants and cyanobacteria	2.44	66.16	27.11	1.42246e-43
Solyc08g062340	Class II small heat shock protein Le-HSP17.6 (AHRD V1 ***- Q96489_SOLLC); contains Interpro domain(s) IPR002068 Heat shock protein Hsp20	6.14	164.02	26.71	9.37974e-29
Solyc05g053330	MYB transcription factor (AHRD V1 ***- Q39550_CRAPL); contains Interpro domain(s) IPR015495 Myb transcription factor	0.1	2.58	26.69	0.000112327
Solyc10g080840	Cytochrome P450	9.83	254.45	25.89	3.86507e-80
Solyc03g043860	Nudix hydrolase 1 (AtNUDT1) (NADH pyrophosphatase) (DHNTP pyrophosphohydrolase) (Dihydroneopterin triphosphate pyrophosphohydrolase) (AHRD V1 **** D3V848_XENBS); contains Interpro domain(s) IPR000086 NUDIX hydrolase domain	0.2	4.9	24.92	0.000365292
Solyc10g085210	BZIP family transcription factor (AHRD V1 ***- D7LZU5_ARALY)	0.25	5.97	23.87	9.0424e-08
Solyc01g016400	Unknown Protein (AHRD V1)	0.38	8.73	22.78	0.000741992
Solyc08g068440	Lipoyl synthase (AHRD V1 **** B8J937_ANAD2); contains Interpro domain(s) IPR013785 Aldolase-type TIM barrel	0.65	14.36	22.21	5.37614e-14
Solyc09g059170	Anthocyanidin 3-O-glucosyltransferase (AHRD V1 **** B6SU01_MAIZE); contains Interpro domain(s) IPR002213 UDP-glucuronosyl/UDP-glucosyltransferase	0.12	2.72	22.03	0.00126484
Solyc05g007470	AAA-ATPase (AHRD V1 **-* C3TX92_BRASY); contains Interpro domain(s) IPR003959 ATPase, AAA-type, core	0.22	4.71	21.41	1.91602e-12
Solyc05g005330	Cc-nbs-lrr, resistance protein with an R1 specific domain	0.02	0.42	21.17	0.00306193
Solyc09g091420	Nucleoside-triphosphatase (AHRD V1 **** B2VUE6_PYRTR); contains Interpro domain(s) IPR002637 Ham1-like protein	0.3	6.23	20.78	2.72411e-07
Solyc05g009630	Disease resistance protein (AHRD V1 -**- D1GEE5_BRARP)	2.26	46.76	20.66	1.31831e-26
Solyc06g063370	Chlorophyll a-b binding protein 1A, chloroplastic (AHRD V1 ***- CB2A_PYRPY); contains Interpro domain(s) IPR001344 Chlorophyll A-B binding protein	4.86	100.07	20.59	2.30354e-36
Solyc09g082700	Early light-induced protein 7 (AHRD V1 ***- B2BJD6_RHOCT)	14.67	299.72	20.44	1.63804e-61
Solyc08g075120	Pollen-specific kinase partner protein (AHRD V1 ***- B6UC56_MAIZE); contains Interpro domain(s) IPR005512 Rop nucleotide exchanger, PRONE	0.35	6.97	20.12	5.50207e-18
Solyc08g080050	PGR5-like protein 1A, chloroplastic (AHRD V1 ***- PGL1A_ARATH)	0.83	16.57	20.05	1.028e-18
Solyc07g015860	Peptide deformylase (AHRD V1 **** B9GKW9_POPTR); contains Interpro domain(s) IPR000181 Formylmethionine deformylase	0.11	2.13	20	0.00303212
Solyc05g006850	Thioredoxin H (AHRD V1 ***- Q4U0W0_NICAL); contains Interpro domain(s) IPR015467 Thioredoxin, core	2.45	48.92	19.94	3.25902e-19
Solyc10g079900	Unknown Protein (AHRD V1)	0.06	1.2	19.94	0.00328829
Solyc03g113280	Membrane protein HPP family (AHRD V1 *-*- D9Y9E6_9DELT); contains Interpro domain(s) IPR007065 HPP	0.86	17.16	19.87	1.31447e-17
Solyc04g082000	Phospholipase D (AHRD V1 **** Q6AVR2_ORYSJ); contains Interpro domain(s) IPR011402 Phospholipase D, plant	0.61	11.97	19.73	1.54804e-05
Solyc04g082010	Plastocyanin (AHRD V1 ***- Q0W9E5_SOLCO); contains Interpro domain(s) IPR000923 Blue (type 1) copper domain	10.64	208.93	19.63	1.53013e-56
Solyc01g097970	Deoxyuridine 5&apos-triphosphate nucleotidohydrolase (AHRD V1 ***- C1E7B9_9CHLO); contains Interpro domain(s) IPR008181 DeoxyUTP pyrophosphatase subfamily 1	0.22	4.25	19.32	0.00356553
Solyc09g010670	DP-2 transcription factor-like (AHRD V1 **** Q9LZ55_ARATH); contains Interpro domain(s) IPR015648 Transcription factor DP	0.16	2.94	18.79	0.00437213
Solyc08g076220	Phosphoribulokinase/uridine kinase (AHRD V1 ***- B7KI62_CYAP7); contains Interpro domain(s) IPR006083 Phosphoribulokinase/uridine kinase	0.29	5.42	18.68	1.86362e-07
Solyc02g090030	Oxygen-evolving enhancer protein 1 of photosystem II (AHRD V1 ***- A8J0E4_CHLRE); contains Interpro domain(s) IPR002628 Photosystem II manganese-stabilizing protein PsbO	1.1	20.55	18.62	4.67627e-25
Solyc09g082690	Early light-induced protein 7 (AHRD V1 ***- B2BJD6_RHOCT)	143.87	2623.36	18.23	1.57001e-73
Solyc03g096290	Aquaporin-like protein (AHRD V1 ***- Q8W1A9_PETHY); contains Interpro domain(s) IPR012269 Aquaporin	1.18	21.2	18.01	2.24401e-23
Solyc09g072820	Cellulose synthase (AHRD V1 **** B8XPP6_9ROSI); contains Interpro domain(s) IPR005150 Cellulose synthase	0.04	0.78	18	0.00031955
Solyc09g011560	Glutathione S-transferase-like protein (AHRD V1 **** A8DUB0_SOLLC); contains Interpro domain(s) IPR004046 Glutathione S-transferase, C-terminal	3.66	64.75	17.71	3.62319e-36
Solyc11g011610	Fatty acid-binding protein-like protein (AHRD V1 ***- D6FMZ4_MYCTU); contains Interpro domain(s) IPR014878 Region of unknown function DUF1794	4.38	76.31	17.41	6.8624e-29
Solyc05g053070	Unknown Protein (AHRD V1)	488.44	8462.49	17.33	7.01059e-66
Solyc06g084280	Unknown Protein (AHRD V1)	1.68	29.18	17.33	5.09705e-19
Solyc07g008210	TPR domain protein (AHRD V1 *-*- B6U810_MAIZE); contains Interpro domain(s) IPR011990 Tetratricopeptide-like helical	0.3	5.2	17.32	3.03137e-05
Solyc03g117960	Tyrosyl-DNA phosphodiesterase family protein (AHRD V1 *-*- B6AFR8_CRYMR); contains Interpro domain(s) IPR010347 Tyrosyl-DNA phosphodiesterase	0.05	0.8	17.14	0.00723938
Solyc08g077530	Beta-amylase (AHRD V1 **** Q5F305_SOYBN); contains Interpro domain(s) IPR001371 Glycoside hydrolase, family 14B, plant	3.9	66.17	16.97	5.31022e-53
Solyc06g072760	Syntaxin (AHRD V1 ***- Q8LJR4_SOYBN); contains Interpro domain(s) IPR010989 t-SNARE	0.26	4.26	16.19	1.27005e-05
Solyc05g053080	Unknown Protein (AHRD V1)	126	1994.67	15.83	1.57409e-05
Solyc02g088340	WRKY transcription factor-c (AHRD V1 **** Q5DJV3_CAPAN); contains Interpro domain(s) IPR003657 DNA-binding WRKY	9.78	153.45	15.7	6.40567e-58
Solyc04g025040	Unknown Protein (AHRD V1)	0.19	2.97	15.61	0.00155794
Solyc08g069180	Receptor-like protein kinase (AHRD V1 ***- Q9FZP2_ARATH); contains Interpro domain(s) IPR002290 Serine/threonine protein kinase	0.06	0.98	15.42	0.00265788
Solyc02g086080	Alpha/beta hydrolase fold (AHRD V1 ***- A1T9R4_MYCVP); contains Interpro domain(s) IPR000073 Alpha/beta hydrolase fold-1	0.18	2.77	15.41	0.000165171
Solyc08g006350	UDP-glucose glucosyltransferase (AHRD V1 **** B6EWX8_LYCBA); contains Interpro domain(s) IPR002213 UDP-glucuronosyl/UDP-glucosyltransferase	0.48	7.41	15.34	2.24179e-05
Solyc07g052480	Isocitrate lyase (AHRD V1 **** Q9FQD2_IPOBA); contains Interpro domain(s) IPR006254 Isocitrate lyase	6.79	102.44	15.09	1.53013e-56
Solyc01g091530	Fasciclin-like arabinogalactan protein 13 (AHRD V1 ***- A9XTL8_GOSHI); contains Interpro domain(s) IPR000782 FAS1 domain	0.28	4.14	14.95	7.93599e-08
Solyc04g081490	Tubulin beta-1 chain (AHRD V1 ***- D7KT68_ARALY); contains Interpro domain(s) IPR002453 Beta tubulin	1.45	20.71	14.32	5.65826e-15
Solyc05g013630	Unknown protein (Fragment) (AHRD V1 ***- Q43520_SOLLC)	1.22	17.26	14.14	1.27979e-07
Solyc01g067290	NAD-dependent epimerase/dehydratase (AHRD V1 **-- C8RY11_9RHOB); contains Interpro domain(s) IPR016040 NAD(P)-binding domain	0.23	3.23	13.86	2.89124e-06
Solyc07g049660	Acetyl coenzyme A cis-3-hexen-1-ol acetyl transferase (AHRD V1 **-* Q9SRQ2_ARATH); contains Interpro domain(s) IPR003480 Transferase	0.36	4.97	13.8	1.32639e-06
Solyc04g047850	Unknown Protein (AHRD V1)	0.59	8.07	13.68	0.00149802
Solyc11g069810	OTU domain containing protein (AHRD V1 *-*- D3B1E5_POLPA); contains Interpro domain(s) IPR003323 Ovarian tumour, otubain	0.23	3.07	13.53	0.000161572
Solyc08g078950	Nitrate transporter (AHRD V1 **** Q852P7_TOBAC); contains Interpro domain(s) IPR000109 TGF-beta receptor, type I/II extracellular region	0.17	2.29	13.45	1.14619e-06
Solyc05g006870	Thioredoxin H (AHRD V1 ***- Q4U0W0_NICAL); contains Interpro domain(s) IPR015467 Thioredoxin, core	0.46	6.06	13.09	0.000288002
Solyc07g053540	Fasciclin-like arabinogalactan protein 4 (AHRD V1 ***- A9XTK9_GOSHI); contains Interpro domain(s) IPR000782 FAS1 domain	0.31	4	13.04	0.000387276
Solyc08g077330	Expansin-like protein (AHRD V1 ***- A2ICD7_CUNLA); contains Interpro domain(s) IPR007112 Expansin 45, endoglucanase-like	0.45	5.76	12.81	5.36676e-06
Solyc11g011620	Fatty acid-binding protein-like protein (AHRD V1 ***- D6FMZ4_MYCTU); contains Interpro domain(s) IPR014878 Region of unknown function DUF1794	0.93	11.67	12.5	3.71809e-10
Solyc07g043550	UDP-glucose 4-epimerase (AHRD V1 **** A6LK35_THEM4); contains Interpro domain(s) IPR005886 UDP-glucose 4-epimerase	0.26	3.25	12.49	6.30808e-05
Solyc09g007760	Aquaporin 2 (AHRD V1 ***- O65357_SAMSA); contains Interpro domain(s) IPR012269 Aquaporin	0.86	10.71	12.4	2.6597e-12
Solyc08g067310	CBL-interacting protein kinase 6 (AHRD V1 ***- A0MNL4_POPTR); contains Interpro domain(s) IPR002290 Serine/threonine protein kinase	0.62	7.63	12.37	5.44503e-13
Solyc06g007760	Ycf54 protein (AHRD V1 *--- Q8DIT2_THEEB); contains Interpro domain(s) IPR019616 Protein of unknown function DUF2488	0.55	6.78	12.33	3.45184e-06
Solyc01g099920	Photoassimilate-responsive protein PAR-1b-like protein (AHRD V1 ***- Q9LCZ9_ARATH); contains Interpro domain(s) IPR009489 PAR1	5.19	63.81	12.3	3.99079e-33
Solyc09g007770	Aquaporin 2 (AHRD V1 ***- O65357_SAMSA); contains Interpro domain(s) IPR012269 Aquaporin	1.08	12.96	12.04	2.44818e-12
Solyc11g072110	1-AMINOCYCLOPROPANE-1-CARBOXYLATE OXIDASE-like protein (AHRD V1 **-- Q94CL5_ARATH); contains Interpro domain(s) IPR005123 Oxoglutarate and iron-dependent oxygenase	3.25	38.92	11.99	1.1229e-30
Solyc04g071990	Tomato GIGANTEA 1	1.85	22.2	11.98	1.33902e-39
Solyc01g008720	Mannan endo-1 4-beta-mannosidase (AHRD V1 ***- A8FDC6_BACP2); contains Interpro domain(s) IPR001547 Glycoside hydrolase, family 5	0.28	3.39	11.98	5.62057e-06
Solyc12g042880	cDNA clone J013073D14 full insert sequence (AHRD V1 *--- B7ECD3_ORYSJ); contains Interpro domain(s) IPR012866 Protein of unknown function DUF1644	0.41	4.77	11.74	4.8541e-07
Solyc07g054740	Membrane associated protein-like protein (AHRD V1 ***- Q8LAZ8_ARATH); contains Interpro domain(s) IPR008962 PapD-like	0.29	3.42	11.66	0.000217081
Solyc07g008590	LRR receptor-like serine/threonine-protein kinase, RLP	0.08	0.89	11.61	0.000158792
Solyc03g031830	Zinc finger family protein (AHRD V1 *-*- D7MVE2_ARALY); contains Interpro domain(s) IPR001841 Zinc finger, RING-type	1.03	11.9	11.59	8.29923e-11
Solyc05g006440	Homology to unknown gene (AHRD V1 *--- Q00X05_OSTTA)	1.48	17.03	11.5	2.76196e-12
Solyc09g011160	Regulator of chromosome condensation RCC1 (AHRD V1 *--- B8FLG8_DESAA); contains Interpro domain(s) IPR009091 Regulator of chromosome condensation/beta-lactamase-inhibitor protein II	1.56	17.87	11.48	6.34318e-24
Solyc04g072160	Prostaglandin E synthase 3 (AHRD V1 **-- B4FLE3_MAIZE); contains Interpro domain(s) IPR017447 CS	27.77	318.43	11.47	9.36977e-47
Solyc02g066830	Ras GTPase-activating protein-binding protein 2 (AHRD V1 *--- B5X4A8_SALSA); contains Interpro domain(s) IPR018222 Nuclear transport factor 2, Eukaryote	0.63	7.15	11.35	7.57987e-11
Solyc06g048530	Hydroxyacylglutathione hydrolase (AHRD V1 **** B6T2Y2_MAIZE); contains Interpro domain(s) IPR017782 Hydroxyacylglutathione hydrolase	0.66	7.48	11.28	6.12118e-09
Solyc01g111630	Glyoxylate/hydroxypyruvate reductase B (AHRD V1 **** GHRB_YERPS); contains Interpro domain(s) IPR006140 D-isomer specific 2-hydroxyacid dehydrogenase, NAD-binding	6.46	72.61	11.25	6.06346e-39
Solyc03g083560	Expressed protein (Fragment) (AHRD V1 ***- B3VJP0_POPTN); contains Interpro domain(s) IPR006766 Phosphate-induced protein 1 conserved region	0.51	5.62	11.1	7.43577e-07
Solyc04g056580	Homology to unknown gene (AHRD V1 ***- Q00YK5_OSTTA)	1.66	18.34	11.03	8.24259e-18
Solyc08g081160	( related) (AHRD V1 *-*- Q2HTJ8_MEDTR)	0.46	5.03	11.02	2.18743e-14
Solyc11g007990	Malate dehydrogenase (AHRD V1 **** Q5NE17_SOLLC); contains Interpro domain(s) IPR011273 Malate dehydrogenase, NADP-dependent, plants	3.73	40.93	10.98	3.10435e-33
Solyc12g007010	Cytosolic Fe-S cluster assembly factor NUBP2 homolog (AHRD V1 *--- NUBP2_NEMVE); contains Interpro domain(s) IPR019591 ATPase-like, ParA/MinD	0.39	4.28	10.98	1.58792e-09
Solyc05g015840	Squamosa promoter-binding protein (AHRD V1 ***- B8Y9B2_PONTR); contains Interpro domain(s) IPR004333 Transcription factor, SBP-box	0.24	2.65	10.88	0.00165897
Solyc06g051630	1-phosphatidylinositol-4 5-bisphosphate phosphodiesterase (AHRD V1 ***- O49902_NICRU); contains Interpro domain(s) IPR017946 PLC-like phosphodiesterase, TIM beta/alpha-barrel domain	0.11	1.15	10.78	0.00190147
Solyc03g111170	4-coumarate-coa ligase (AHRD V1 **** B9I3N1_POPTR); contains Interpro domain(s) IPR000873 AMP-dependent synthetase and ligase	0.68	7.18	10.5	9.30342e-14
Solyc02g070020	UDP-glucosyltransferase (AHRD V1 **-* Q8LKG3_STERE); contains Interpro domain(s) IPR002213 UDP-glucuronosyl/UDP-glucosyltransferase	36.84	383.25	10.4	1.26359e-49
Solyc04g050930	Violaxanthin de-epoxidase	0.53	5.45	10.35	2.52551e-09
Solyc05g014260	Response regulator 11 (AHRD V1 *-*- Q0WRT0_ARATH); contains Interpro domain(s) IPR017053 Response regulator, plant B-type	0.12	1.28	10.35	0.00067868
Solyc07g054500	Receptor like kinase, RLK	0.47	4.83	10.28	1.13752e-13
Solyc06g068970	Conserved transmembrane protein (AHRD V1 **-- A0PNM5_MYCUA); contains Interpro domain(s) IPR010721 Protein of unknown function DUF1295	3.5	35.29	10.07	3.90375e-20
Solyc12g019410	Kinase family protein (AHRD V1 ***- D7KBF8_ARALY); contains Interpro domain(s) IPR016253 Integrin-linked protein kinase	0.65	6.52	10.04	6.11944e-11
Solyc06g052090	U1 small nuclear ribonucleoprotein A (AHRD V1 *--- SNRPA_DROME); contains Interpro domain(s) IPR012677 Nucleotide-binding, alpha-beta plait	0.53	5.28	10.03	0.00652076
Solyc07g006680	Hydroxycinnamoyl CoA quinate transferase (AHRD V1 **-* D6BK25_CYNSC); contains Interpro domain(s) IPR003480 Transferase	0.19	1.9	10.02	0.000910964
Solyc05g025680	Respiratory burst oxidase protein B (AHRD V1 **** A1YBM1_MAIZE); contains Interpro domain(s) IPR013121 Ferric reductase, NAD binding	0.19	1.87	10	0.000116356
Solyc03g034220	Ribulose bisphosphate carboxylase small chain (AHRD V1 ***- A9YTZ7_SOLTU); contains Interpro domain(s) IPR000894 Ribulose bisphosphate carboxylase, small chain	3.82	37.69	9.87	0.00344163
Solyc08g007080	Inositol 1 4 5-trisphosphate 5-phosphatase (AHRD V1 **** Q712G2_ARATH); contains Interpro domain(s) IPR000300 Inositol polyphosphate related phosphatase	1.6	15.62	9.76	5.53458e-23
Solyc02g073580	BZIP transcription factor (AHRD V1 **-- Q8W5R8_ORYSA)	0.95	9.1	9.61	0.000164882
Solyc02g086990	Cyclic nucleotide gated channel (AHRD V1 **** A9CRE4_MALDO); contains Interpro domain(s) IPR018490 Cyclic nucleotide-binding-like	0.17	1.6	9.6	0.00723938
Solyc01g008300	Hydroxycinnamoyl CoA shikimate/quinate hydroxycinnamoyltransferase-like protein (AHRD V1 **-* B9IAS9_POPTR); contains Interpro domain(s) IPR003480 Transferase	0.25	2.42	9.55	0.00655089
Solyc06g076790	Unknown Protein (AHRD V1)	2.88	27.38	9.51	4.48142e-09
Solyc02g091560	Serine hydroxymethyltransferase (AHRD V1 **** C6ZJZ0_SOYBN); contains Interpro domain(s) IPR001085 Serine hydroxymethyltransferase	1.44	13.31	9.26	1.96965e-18
Solyc04g058150	Type 2 metallothionein (AHRD V1 ***- B3VKV5_SOLNI); contains Interpro domain(s) IPR000347 Plant metallothionein, family 15	5.6	51.77	9.25	6.65135e-12
Solyc02g081210	Expansin (AHRD V1 ***- Q9ZP33_SOLLC); contains Interpro domain(s) IPR002963 Expansin	0.79	7.12	8.97	6.05987e-07
Solyc07g017530	Conserved oligomeric Golgi complex subunit 3 (AHRD V1 ***- COG3_HUMAN); contains Interpro domain(s) IPR007265 Sec34-like protein	7.76	68.21	8.79	2.4668e-20
Solyc02g081500	Receptor-like kinase (AHRD V1 ***- Q9LKY7_ORYSA); contains Interpro domain(s) IPR002290 Serine/threonine protein kinase	0.26	2.25	8.78	0.000106547
Solyc07g051930	Protein serine/threonine kinase (AHRD V1 **** D3BP85_POLPA); contains Interpro domain(s) IPR002290 Serine/threonine protein kinase	0.31	2.72	8.76	0.000629627
Solyc02g091830	Hexokinase (AHRD V1 ***- Q9FVD3_CITSI); contains Interpro domain(s) IPR001312 Hexokinase	0.16	1.4	8.73	0.0043371
Solyc12g044240	Dynein light chain 1 cytoplasmic (AHRD V1 ***- C1C420_RANCA); contains Interpro domain(s) IPR001372 Dynein light chain, type 1 and 2	4.73	41.28	8.72	1.17874e-12
Solyc05g005160	ATP-citrate lyase A-2 (AHRD V1 **** D7KWP3_ARALY); contains Interpro domain(s) IPR016102 Succinyl-CoA synthetase-like	0.76	6.56	8.67	2.59822e-09
Solyc07g062670	Unknown Protein (AHRD V1)	67.79	582.5	8.59	1.58549e-19
Solyc12g098370	Myb family transcription factor (AHRD V1 **-- D7L484_ARALY); contains Interpro domain(s) IPR006447 Myb-like DNA-binding region, SHAQKYF class	0.97	8.3	8.53	5.11555e-09
Solyc10g018300	Transketolase 1 (AHRD V1 **** O78327_CAPAN); contains Interpro domain(s) IPR005478 Bacterial transketolase	0.67	5.68	8.52	1.70018e-12
Solyc07g054850	Uncharacterized GPI-anchored protein At4g28100 (AHRD V1 ***- UGPI7_ARATH)	2.23	18.98	8.52	2.28199e-10
Solyc11g005560	Cellulose synthase (AHRD V1 ***- B9GTH4_POPTR); contains Interpro domain(s) IPR005150 Cellulose synthase	0.59	4.98	8.49	6.79223e-15
Solyc02g071110	Purine permease family protein (AHRD V1 **-* D7MCV2_ARALY); contains Interpro domain(s) IPR004853 Protein of unknown function DUF250	4.76	40.22	8.45	9.35251e-26
Solyc09g011010	One helix protein (AHRD V1 ***- Q84N30_IPONI)	13.09	110.36	8.43	5.6861e-05
Solyc07g052860	Storekeeper protein (AHRD V1 ***- Q94IK2_SOLTU)	1.09	9.1	8.32	0.000504565
Solyc03g097480	Unknown Protein (AHRD V1)	11.16	92.75	8.31	1.49295e-07
Solyc02g062780	Chromodomain-helicase-DNA-binding protein 6 (AHRD V1 **-* CHD6_HUMAN); contains Interpro domain(s) IPR000330 SNF2-related	0.45	3.64	8.16	5.10521e-09
Solyc11g066310	mRNA clone RAFL24-05-D16 (AHRD V1 ***- Q67YW5_ARATH)	0.82	6.71	8.15	2.64252e-07
Solyc02g065000	Calmodulin-like protein (AHRD V1 ***- Q67TZ4_ORYSJ); contains Interpro domain(s) IPR011992 EF-Hand type	1.76	14.1	8	4.95523e-08
Solyc05g052600	Fructose-1 6-bisphosphatase class 1 (AHRD V1 **** B9M1N3_GEOSF); contains Interpro domain(s) IPR000146 Fructose-1,6-bisphosphatase IPR000719 Protein kinase, core	11.74	93.71	7.98	8.52689e-33
Solyc03g114250	Phosphoglycerate mutase family protein (AHRD V1 **-- B6TTB7_MAIZE); contains Interpro domain(s) IPR013078 Phosphoglycerate mutase	0.7	5.54	7.88	1.96219e-05
Solyc07g064160	Thiazole biosynthetic enzyme (AHRD V1 ***- D6N3H1_GOSHI); contains Interpro domain(s) IPR002922 Thiamine biosynthesis Thi4 protein	56.66	445.51	7.86	4.57584e-40
Solyc03g083100	Calmodulin-binding protein family-like (AHRD V1 **-* Q6YXT2_ORYSJ); contains Interpro domain(s) IPR000048 IQ calmodulin-binding region	0.52	4.08	7.85	2.57983e-06
Solyc07g052670	Transcription factor (Fragment) (AHRD V1 **** D6MKL1_9ASPA); contains Interpro domain(s) IPR011598 Helix-loop-helix DNA-binding	0.82	6.44	7.83	7.00663e-06
Solyc06g005680	Transcription factor (Fragment) (AHRD V1 **-* D6MKQ8_9ASPA); contains Interpro domain(s) IPR006447 Myb-like DNA-binding region, SHAQKYF class	0.63	4.91	7.75	0.00011668
Solyc04g082630	Glyceraldehyde-3-phosphate dehydrogenase B (AHRD V1 **** B4F8L7_MAIZE); contains Interpro domain(s) IPR000173 Glyceraldehyde 3-phosphate dehydrogenase	0.21	1.61	7.68	0.00531483
Solyc03g121300	Myrosinase-binding protein 2 (AHRD V1 **-- D7KIN1_ARALY); contains Interpro domain(s) IPR001229 Mannose-binding lectin	2.02	15.52	7.67	5.26208e-05
Solyc05g049980	Glycoside hydrolase family 28 protein/polygalacturonase family protein (AHRD V1 **-- Q1PF10_ARATH); contains Interpro domain(s) IPR012334 Pectin lyase fold	2.43	18.59	7.66	1.67594e-18
Solyc02g079950	Oxygen-evolving enhancer protein 3 (AHRD V1 ***- Q7Y1T5_PEA); contains Interpro domain(s) IPR008797 Photosystem II oxygen evolving complex protein PsbQ	0.95	7.25	7.65	2.6218e-06
Solyc02g083110	UNE1-like protein (AHRD V1 ***- B2ZAS0_9ROSI); contains Interpro domain(s) IPR006943 Protein of unknown function DUF641, plant	2.35	17.99	7.64	3.36357e-18
Solyc02g081490	Receptor-like kinase (AHRD V1 *-*- Q9LL53_ORYSA)	1.61	12.24	7.6	9.56342e-09
Solyc03g113240	Unknown Protein (AHRD V1); contains Interpro domain(s) IPR009500 Protein of unknown function DUF1118	4.22	31.92	7.57	6.79223e-15
Solyc01g097340	NAD-dependent epimerase/dehydratase family protein-like protein (AHRD V1 ***- Q2XPW6_SOLTU); contains Interpro domain(s) IPR016040 NAD(P)-binding domain	3.74	28.35	7.57	1.38386e-13
Solyc12g056830	ATP synthase delta subunit (AHRD V1 ***- Q7XYM8_BIGNA); contains Interpro domain(s) IPR000711 ATPase, F1 complex, OSCP/delta subunit	3.41	25.78	7.55	2.51588e-15
Solyc09g065910	Photosystem II reaction center W protein (AHRD V1 ***- B6TMB3_MAIZE); contains Interpro domain(s) IPR009806 Photosystem II protein PsbW, class 2	11.9	89.72	7.54	0.0003777
Solyc03g019890	Beta-galactosidase (AHRD V1 ***- A2JGX1_SOLLC); contains Interpro domain(s) IPR001944 Glycoside hydrolase, family 35	0.19	1.43	7.54	0.000980232
Solyc06g066180	Myb family transcription factor (AHRD V1 *--- D7L484_ARALY); contains Interpro domain(s) IPR006447 Myb-like DNA-binding region, SHAQKYF class	1.37	10.32	7.52	3.09837e-06
Solyc09g010020	1-aminocyclopropane-1-carboxylate oxidase-like protein (AHRD V1 **-* Q9LTH8_ARATH); contains Interpro domain(s) IPR005123 Oxoglutarate and iron-dependent oxygenase	2.27	17.03	7.5	1.79394e-09
Solyc11g005620	Acetylglutamate kinase-like protein (AHRD V1 ***- Q949B4_ORYSA); contains Interpro domain(s) IPR011148 N-acetylglutamate kinase	2.39	17.9	7.48	2.53045e-15
Solyc05g025690	Respiratory burst oxidase-like protein E (AHRD V1 *-*- B2D0N7_HORVD); contains Interpro domain(s) IPR013623 NADPH oxidase Respiratory burst	0.6	4.45	7.46	0.000765202
Solyc08g028690	Tasselseed2-like short-chain dehydrogenase/reductase (Fragment) (AHRD V1 ***- Q2EFE2_9POAL); contains Interpro domain(s) IPR002347 Glucose/ribitol dehydrogenase	0.56	4.13	7.41	0.000180177
Solyc06g068990	Mitogen-activated protein kinase (AHRD V1 **** A9RAB3_WHEAT); contains Interpro domain(s) IPR002290 Serine/threonine protein kinase	0.19	1.39	7.32	0.00413889
Solyc02g014860	Chaperone protein DnaJ (AHRD V1 *-*- D2QAE1_BIFDB); contains Interpro domain(s) IPR003095 Heat shock protein DnaJ	4.36	31.43	7.21	1.32479e-21
Solyc01g100030	Deoxyuridine 5&apos-triphosphate nucleotidohydrolase (AHRD V1 ***- D0NVQ2_PHYIN); contains Interpro domain(s) IPR008181 DeoxyUTP pyrophosphatase subfamily 1	0.82	5.87	7.16	0.00209911
Solyc01g095220	Unknown Protein (AHRD V1)	2.79	19.9	7.12	0.00547683
Solyc00g009120	Short-chain dehydrogenase/reductase family protein (AHRD V1 ***- D7LXC9_ARALY); contains Interpro domain(s) IPR002198 Short-chain dehydrogenase/reductase SDR	0.83	5.83	7.05	0.000174051
Solyc05g044630	Fe/S biogenesis protein nfuA (AHRD V1 *--- NFUA_ACIAD); contains Interpro domain(s) IPR001075 NIF system FeS cluster assembly, NifU, C-terminal	0.82	5.76	7.05	0.000692215
Solyc06g061200	Glycine-rich protein TomR2 (AHRD V1 *-*- Q7XJI7_SOLLC)	1.05	7.36	7.01	6.33399e-05
Solyc12g057040	Cryptochrome 1b	0.52	3.62	6.92	3.85715e-07
Solyc12g099900	GRAS family transcription factor (Fragment) (AHRD V1 **-- B9NHP2_POPTR); contains Interpro domain(s) IPR005202 GRAS transcription factor	0.58	4	6.9	1.37853e-05
Solyc10g007120	Genomic DNA chromosome 3 BAC clone F4B12 (AHRD V1 *-*- Q9LIM4_ARATH)	0.66	4.58	6.9	0.000420843
Solyc06g068520	Hydroxyproline-rich systemin (AHRD V1 ***- HSY1_SOLLC)	3.12	21.44	6.86	2.51877e-09
Solyc12g056620	One-helix protein (AHRD V1 **-- A9Z0U6_IPONI)	6.41	43.82	6.84	6.79223e-15
Solyc10g078600	Myrosinase-binding protein (Fragment) (AHRD V1 *--- Q96342_BRANA); contains Interpro domain(s) IPR001229 Mannose-binding lectin	0.72	4.92	6.83	0.000465644
Solyc08g006110	Opaque 2 (Fragment) (AHRD V1 *--- Q84Y96_ZEAMM); contains Interpro domain(s) IPR011616 bZIP transcription factor, bZIP-1	1.51	10.15	6.71	1.66762e-09
Solyc11g012860	Filament-like plant protein (Fragment) (AHRD V1 ***- FPP_SOLLC); contains Interpro domain(s) IPR008587 Protein of unknown function DUF869, plant	0.18	1.18	6.7	0.00912795
Solyc04g009850	1-aminocyclopropane-1-carboxylate oxidase-like protein (AHRD V1 **-* Q9LTH8_ARATH); contains Interpro domain(s) IPR005123 Oxoglutarate and iron-dependent oxygenase	0.44	2.91	6.62	0.000726821
Solyc02g083980	Endoglucanase 1 (AHRD V1 ***- B6U0J0_MAIZE); contains Interpro domain(s) IPR001701 Glycoside hydrolase, family 9	0.34	2.24	6.6	0.000440725
Solyc10g006860	Dehydrogenase/reductase SDR family protein 7-like (AHRD V1 **-- DHRS7_DROME); contains Interpro domain(s) IPR002347 Glucose/ribitol dehydrogenase	9.21	60.46	6.56	9.05376e-22
Solyc01g098110	Hydrolase alpha/beta fold family protein (AHRD V1 **-- D7L9I6_ARALY); contains Interpro domain(s) IPR007130 Diacylglycerol acyltransferase	40.36	260.62	6.46	1.2953e-33
Solyc09g011080	Ribulose-1 5-bisphosphate carboxylase/oxygenase activase 1 (AHRD V1 **** Q9AXG1_GOSHI); contains Interpro domain(s) IPR003959 ATPase, AAA-type, core	0.67	4.28	6.39	1.07248e-05
Solyc08g006760	Unknown Protein (AHRD V1)	1.03	6.44	6.24	0.00340593
Solyc04g051350	Ribonucleoside-diphosphate reductase (AHRD V1 **** Q9ZR57_TOBAC); contains Interpro domain(s) IPR013346 Ribonucleoside-diphosphate reductase, alpha subunit	0.27	1.68	6.21	0.000195626
Solyc09g005730	Plant-specific domain TIGR01589 family protein (AHRD V1 ***- B4FFL2_MAIZE); contains Interpro domain(s) IPR006476 Conserved hypothetical protein CHP01589, plant	2.66	16.48	6.2	0.00100304
Solyc10g083230	F-box family protein (AHRD V1 ***- B9MYU0_POPTR)	5.6	34.53	6.17	3.97423e-19
Solyc01g068080	Dihydroflavonol 4-reductase family (AHRD V1 ***- D7MD06_ARALY); contains Interpro domain(s) IPR016040 NAD(P)-binding domain	6.04	37.19	6.16	3.48777e-16
Solyc07g049700	Cc-nbs-lrr, resistance protein	0.58	3.58	6.14	5.69627e-08
Solyc06g008300	LRR receptor-like serine/threonine-protein kinase, RLP	2.45	15.05	6.13	8.42186e-20
Solyc10g039270	Peptidyl-prolyl cis-trans isomerase (AHRD V1 *-** C6E462_GEOSM); contains Interpro domain(s) IPR001179 Peptidyl-prolyl cis-trans isomerase, FKBP-type	0.66	4.04	6.09	0.00225779
Solyc02g093020	Os06g0524700 protein (Fragment) (AHRD V1 ***- Q0DBU9_ORYSJ); contains Interpro domain(s) IPR004158 Protein of unknown function DUF247, plant	0.29	1.75	6.05	0.00679994
Solyc04g071520	Os11g0166800 protein (Fragment) (AHRD V1 *--- Q0IUD4_ORYSJ); contains Interpro domain(s) IPR010990 Transcription elongation factor, TFIIS/elongin A/CRSP70, N-terminal	5.08	30.64	6.03	2.26832e-05
Solyc05g015060	26S protease regulatory subunit 6B homolog (AHRD V1 *--- PRS6B_YEAST); contains Interpro domain(s) IPR003959 ATPase, AAA-type, core	4.21	25.37	6.02	3.08608e-06
Solyc02g083810	Ferredoxin--NADP reductase (AHRD V1 ***- D7MN04_ARALY); contains Interpro domain(s) IPR012146 Ferredoxin--NADP reductase	12.69	76.26	6.01	1.09365e-24
Solyc03g013240	Homology to unknown gene (AHRD V1 ***- Q01H71_OSTTA)	0.93	5.59	6.01	1.20792e-06
Solyc12g042830	class I heat shock protein (AHRD V1 -**- Q69BI7_CARPA); contains Interpro domain(s) IPR008978 HSP20-like chaperone	10.56	63.54	6.01	5.37123e-05
Solyc01g104690	Unknown Protein (AHRD V1)	3.22	18.92	5.88	0.000947692
Solyc12g005630	Cytochrome b6-f complex iron-sulfur subunit (AHRD V1 ***- A9PEX3_POPTR); contains Interpro domain(s) IPR005805 Rieske iron-sulphur protein, C-terminal	8.41	49.16	5.85	5.11005e-10
Solyc07g008560	Purple acid phosphatase (AHRD V1 **-* B0WRM8_CULQU); contains Interpro domain(s) IPR008963 Purple acid phosphatase-like, N-terminal	0.6	3.53	5.85	2.13868e-06
Solyc02g081190	1-aminocyclopropane-1-carboxylate oxidase (AHRD V1 ***- Q9ZWP2_SOLLC); contains Interpro domain(s) IPR005123 Oxoglutarate and iron-dependent oxygenase	2.31	13.39	5.8	1.14132e-08
Solyc11g071810	CRABS CLAW (Fragment) (AHRD V1 **-- Q5EMM7_GOSHI); contains Interpro domain(s) IPR006780 YABBY protein	2.18	12.42	5.7	0.000190298
Solyc02g036350	1-aminocyclopropane-1-carboxylate oxidase (AHRD V1 ***- A4ZYQ6_SOLLC); contains Interpro domain(s) IPR005123 Oxoglutarate and iron-dependent oxygenase	12.98	73.86	5.69	1.77349e-22
Solyc10g006230	Chlorophyll a-b binding protein 7, chloroplastic (AHRD V1 ***- CB12_SOLLC); contains Interpro domain(s) IPR001344 Chlorophyll A-B binding protein	1.96	11.08	5.66	2.72411e-07
Solyc01g100770	Susceptibility homeodomain transcription factor (Fragment) (AHRD V1 *-*- Q8SAA7_ORYSA); contains Interpro domain(s) IPR007493 Protein of unknown function DUF538	8.35	47.15	5.65	1.03755e-07
Solyc05g010180	Carotenoid isomerase-like	1.41	7.94	5.63	1.28448e-10
Solyc06g071820	Speckle-type poz protein (AHRD V1 *--- Q179U2_AEDAE); contains Interpro domain(s) IPR000197 Zinc finger, TAZ-type	13.59	76.37	5.62	4.45512e-22
Solyc07g053980	Glucan synthase like 1 (AHRD V1 ***- D8R536_SELML); contains Interpro domain(s) IPR003440 Glycosyl transferase, family 48	0.52	2.94	5.61	9.49686e-11
Solyc04g015560	Beta-D-glucosidase (AHRD V1 ***- Q7XAS3_GOSHI); contains Interpro domain(s) IPR001764 Glycoside hydrolase, family 3, N-terminal	1.13	6.34	5.59	4.09461e-09
Solyc06g061070	Glycine cleavage system H protein 1 (AHRD V1 **** B6UHJ7_MAIZE); contains Interpro domain(s) IPR017453 Glycine cleavage H-protein, subgroup	8.39	46.57	5.55	1.45315e-08
Solyc11g006300	3-oxo-5-alpha-steroid 4-dehydrogenase family protein (AHRD V1 ***- D7M7I5_ARALY); contains Interpro domain(s) IPR001104 3-oxo-5-alpha-steroid 4-dehydrogenase, C-terminal	1.76	9.78	5.55	1.88557e-06
Solyc11g073160	GTP cyclohydrolase II/3 4-dihydroxy-2-butanone 4-phosphate synthase (AHRD V1 **-- Q6A4W9_MALDO); contains Interpro domain(s) IPR016299 Riboflavin biosynthesis protein RibA	0.63	3.49	5.54	6.53288e-05
Solyc01g110340	Endoglucanase 1 (AHRD V1 ***- B6U0P7_MAIZE); contains Interpro domain(s) IPR001701 Glycoside hydrolase, family 9	0.39	2.14	5.54	0.00296392
Solyc05g041530	Dienelactone hydrolase domain protein (AHRD V1 *--- C3HWX7_BACTU)	0.6	3.3	5.53	0.00101595
Solyc09g092450	Long-chain-fatty-acid CoA ligase (AHRD V1 ***- Q9LK39_ARATH); contains Interpro domain(s) IPR000873 AMP-dependent synthetase and ligase	3.28	18.14	5.52	7.32161e-18
Solyc02g086890	Calcium homeostasis regulator chor1 (Fragment) (AHRD V1 *-*- A6N1L7_ORYSI)	5.36	29.49	5.5	7.37716e-14
Solyc10g006330	Unknown Protein (AHRD V1)	0.72	3.95	5.49	5.49844e-09
Solyc02g069450	Photosystem I reaction center subunit III (AHRD V1 ***- Q9XQB4_PHAAU); contains Interpro domain(s) IPR003666 Photosystem I reaction centre protein PsaF, subunit III	4.1	22.45	5.47	0.000702534
Solyc07g055260	Chaperone protein dnaJ 10 (AHRD V1 *-*- B6TAW2_MAIZE); contains Interpro domain(s) IPR003095 Heat shock protein DnaJ	3.38	18.33	5.43	8.42819e-12
Solyc02g069460	Photosystem I reaction center subunit III (AHRD V1 ***- Q9XQB4_PHAAU); contains Interpro domain(s) IPR003666 Photosystem I reaction centre protein PsaF, subunit III	4.35	23.49	5.4	0.000954922
Solyc02g063420	Hydroxyproline-rich glycoprotein (AHRD V1 **-- A9YWR1_MEDTR)	57.79	311.04	5.38	2.77801e-24
Solyc11g020100	Cc-nbs-lrr, resistance protein	0.27	1.44	5.35	0.00813844
Solyc05g056370	Receptor like kinase, RLK	0.31	1.67	5.34	0.00413924
Solyc02g067040	cDNA clone J075153F01 full insert sequence (AHRD V1 *--- B7F9A7_ORYSJ); contains Interpro domain(s) IPR009769 Protein of unknown function DUF1336	0.76	4.05	5.33	4.93626e-05
Solyc09g010120	Unknown Protein (AHRD V1)	1.41	7.5	5.33	0.00111964
Solyc09g011650	Glutathione S-transferase (AHRD V1 **** D8UY87_GLYSO); contains Interpro domain(s) IPR017933 Glutathione S-transferase/chloride channel, C-terminal	1.17	6.21	5.29	0.00105895
Solyc07g065410	Unknown Protein (AHRD V1)	42.31	221.92	5.24	1.14396e-10
Solyc05g013970	RNA-binding protein 39 (AHRD V1 *--- B5X2I3_SALSA); contains Interpro domain(s) IPR012677 Nucleotide-binding, alpha-beta plait	2.76	14.46	5.23	1.67966e-12
Solyc08g077060	Zinc finger protein LSD1 (AHRD V1 **-- Q6QUK7_ORYSJ); contains Interpro domain(s) IPR005735 Zinc finger, LSD1-type	2.46	12.88	5.23	0.000179398
Solyc06g054010	Inositol 1 4 5-trisphosphate 5-phosphatase (AHRD V1 **** Q712G2_ARATH); contains Interpro domain(s) IPR000300 Inositol polyphosphate related phosphatase	0.48	2.48	5.2	0.000319581
Solyc08g006930	Photosystem I reaction center subunit X psaK (AHRD V1 ***- Q84QE6_TOBAC); contains Interpro domain(s) IPR017493 Photosystem I reaction center, PsaK, plant	5.03	26.08	5.19	2.13737e-07
Solyc03g019660	Thylakoid lumenal 17.9 kDa protein, chloroplastic (AHRD V1 ***- TL1Y_ARATH)	8.65	44.7	5.17	1.28469e-14
Solyc06g051500	Unknown Protein (AHRD V1)	2.43	12.54	5.17	0.0005059
Solyc02g071100	Purine permease family protein (AHRD V1 **-* D7MCV2_ARALY); contains Interpro domain(s) IPR004853 Protein of unknown function DUF250	4.16	21.26	5.12	2.49531e-13
Solyc07g047840	Unknown Protein (AHRD V1)	3.46	17.62	5.09	6.07723e-05
Solyc02g083970	Chromosome 18 contig 1 DNA sequence (AHRD V1 *-*- Q00SS6_OSTTA)	7.27	36.7	5.05	1.11709e-10
Solyc09g063140	Os06g0235500 protein (Fragment) (AHRD V1 *-*- Q0DDB7_ORYSJ)	0.83	4.18	5.02	0.00397421
Solyc04g012140	Unknown Protein (AHRD V1)	132.64	665.14	5.01	1.06635e-17
Solyc04g078900	Cytochrome P450	0.81	4.03	5	0.000170962
Solyc03g117540	Multidrug resistance protein ABC transporter family (AHRD V1 **-- B9I191_POPTR); contains Interpro domain(s) IPR001140 ABC transporter, transmembrane region	0.15	0.73	5	0.00861334
Solyc01g081310	Glutathione-S-transferase (AHRD V1 ***- B2BY02_9BRAS); contains Interpro domain(s) IPR004045 Glutathione S-transferase, N-terminal IPR017933 Glutathione S-transferase/chloride channel, C-terminal	24.01	119.9	4.99	1.01452e-09
Solyc12g099430	Epoxide hydrolase 1 (AHRD V1 ***- D8L7V7_PRUPE); contains Interpro domain(s) IPR000639 Epoxide hydrolase-like	0.81	4.02	4.96	0.0024066
Solyc08g062450	class II heat shock protein (AHRD V1 ***- B6T339_MAIZE); contains Interpro domain(s) IPR002068 Heat shock protein Hsp20	70.88	347.93	4.91	7.39761e-19
Solyc08g079280	cytochrome P450	3.45	16.87	4.89	2.45616e-06
Solyc04g008200	Cc-nbs-lrr, resistance protein	0.28	1.35	4.87	0.00292914
Solyc07g049310	D-xylose transporter (AHRD V1 **** D0DTW3_LACFE); contains Interpro domain(s) IPR003663 Sugar/inositol transporter	1.54	7.5	4.86	1.14104e-08
Solyc03g117860	IBR finger domain protein (AHRD V1 **-- Q4WL53_ASPFU); contains Interpro domain(s) IPR002867 Zinc finger, C6HC-type	39.24	190.23	4.85	4.76741e-05
Solyc02g079490	Hydroxycinnamoyl-CoA shikimate/quinate hydroxycinnamoyl transferase (AHRD V1 **-* D1GJ94_COFAR); contains Interpro domain(s) IPR003480 Transferase	5.53	26.71	4.83	3.0315e-15
Solyc03g116670	TPR domain protein (AHRD V1 *-*- B6U810_MAIZE); contains Interpro domain(s) IPR011990 Tetratricopeptide-like helical	41.85	201.83	4.82	3.38814e-21
Solyc01g098650	GDSL esterase/lipase At1g54790 (AHRD V1 ***- GDL22_ARATH); contains Interpro domain(s) IPR001087 Lipase, GDSL	3.19	15.25	4.79	3.14102e-05
Solyc02g065400	Oxygen-evolving enhancer protein 1 of photosystem II (AHRD V1 ***- A8J0E4_CHLRE); contains Interpro domain(s) IPR002628 Photosystem II manganese-stabilizing protein PsbO	22.66	108.36	4.78	1.23566e-20
Solyc01g112160	Phosphoglycerate mutase family protein (AHRD V1 ***- B6UI41_MAIZE); contains Interpro domain(s) IPR013078 Phosphoglycerate mutase	1.4	6.69	4.78	0.00132947
Solyc08g066220	Decarboxylase family protein (AHRD V1 *-*- A7GHE9_CLOBL); contains Interpro domain(s) IPR002129 Pyridoxal phosphate-dependent decarboxylase	6.76	32.25	4.77	5.61044e-13
Solyc01g102960	class IV heat shock protein (AHRD V1 ***- B6T3F5_MAIZE); contains Interpro domain(s) IPR002068 Heat shock protein Hsp20	45.4	215.56	4.75	5.39278e-16
Solyc12g013900	CT099 (Fragment) (AHRD V1 **-- Q30GX2_SOLPI); contains Interpro domain(s) IPR003245 Plastocyanin-like	1.76	8.35	4.74	1.41099e-06
Solyc02g085320	Unknown Protein (AHRD V1)	4.78	22.58	4.73	0.00246452
Solyc07g053760	Serine/threonine phosphatase family protein (AHRD V1 **** C1E0J1_9CHLO); contains Interpro domain(s) IPR015655 Protein phosphatase 2C	3.88	18.27	4.71	3.13631e-09
Solyc09g092390	Adenosylhomocysteinase (AHRD V1 **** Q2XTD0_SOLTU); contains Interpro domain(s) IPR000043 S-adenosyl-L-homocysteine hydrolase	50.89	238.14	4.68	1.41127e-22
Solyc10g011770	Threonine endopeptidase (AHRD V1 **-- B6TCN7_MAIZE)	9.83	45.72	4.65	1.67649e-11
Solyc02g093300	DNA polymerase (AHRD V1 **** B9SC90_RICCO); contains Interpro domain(s) IPR004578 DNA-directed DNA polymerase, family B, pol2	0.48	2.23	4.64	1.28132e-06
Solyc07g065500	Nuclear transcription factor Y subunit B-3 (AHRD V1 **** B6SUG8_MAIZE); contains Interpro domain(s) IPR003957 Transcription factor, CBFA/NFYB, DNA topoisomerase	1.36	6.27	4.61	0.00451224
Solyc10g047030	Beta-xylosidase 4 (AHRD V1 **** D7MRV5_ARALY); contains Interpro domain(s) IPR001764 Glycoside hydrolase, family 3, N-terminal	16.05	72.77	4.53	8.97361e-21
Solyc02g037510	Amino acid transporter (AHRD V1 **** B7GLG7_ANOFW); contains Interpro domain(s) IPR015606 Cationic amino acid transporter	10.93	49.41	4.52	2.90865e-18
Solyc11g012870	LysM domain containing protein (AHRD V1 *-*- Q2R2V0_ORYSJ); contains Interpro domain(s) IPR002482 Peptidoglycan-binding Lysin subgroup	2.06	9.29	4.5	1.51731e-07
Solyc02g093210	MAPprotein kinase-like protein (AHRD V1 **-- Q6YW97_ORYSJ); contains Interpro domain(s) IPR017946 PLC-like phosphodiesterase, TIM beta/alpha-barrel domain	1.02	4.55	4.48	0.000185662
Solyc00g009130	Dehydrogenase/reductase SDR family member 12 (AHRD V1 ***- C0HAG0_SALSA); contains Interpro domain(s) IPR002198 Short-chain dehydrogenase/reductase SDR	6.31	28.18	4.47	2.36957e-05
Solyc01g099200	Lipoxygenase (AHRD V1 **** Q43191_SOLTU); contains Interpro domain(s) IPR001246 Lipoxygenase, plant	18.78	83.69	4.46	9.28404e-21
Solyc03g007860	ABC-type Co2+ transport system permease component (AHRD V1 *--- B6U434_MAIZE)	1.63	7.27	4.46	0.0026951
Solyc09g074880	Homology to unknown gene (AHRD V1 ***- Q00YR0_OSTTA); contains Interpro domain(s) IPR013105 Tetratricopeptide TPR2	1.43	6.33	4.42	3.41135e-06
Solyc08g005760	Alcohol acetyltransferase (AHRD V1 **-* B1A9J8_CUCME); contains Interpro domain(s) IPR003480 Transferase	1.79	7.86	4.39	1.37563e-05
Solyc08g082570	CccP Conserved Cys-containing protein (IC) (AHRD V1 *-*- Q01E94_OSTTA)	3.13	13.68	4.37	7.88737e-05
Solyc11g066150	Bifunctional polymyxin resistance protein ArnA (AHRD V1 **-- ARNA_AERHH); contains Interpro domain(s) IPR016040 NAD(P)-binding domain	0.99	4.32	4.37	0.00225779
Solyc10g086710	PAR-1b protein (AHRD V1 ***- Q43588_TOBAC); contains Interpro domain(s) IPR009489 PAR1	2.02	8.81	4.36	0.000906481
Solyc09g082720	Aldo/keto reductase family protein (AHRD V1 **** D7KWQ9_ARALY); contains Interpro domain(s) IPR001395 Aldo/keto reductase	45.29	197.13	4.35	3.74078e-20
Solyc01g111970	Laccase 1a (AHRD V1 **-- B9IG56_POPTR); contains Interpro domain(s) IPR001117 Multicopper oxidase, type 1	0.66	2.88	4.35	0.00141377
Solyc02g070500	Susceptibility homeodomain transcription factor (Fragment) (AHRD V1 ***- Q8SAA7_ORYSA); contains Interpro domain(s) IPR007493 Protein of unknown function DUF538	14.33	62.16	4.34	3.34047e-11
Solyc02g070890	Receptor like kinase, RLK	2.68	11.54	4.3	1.065e-07
Solyc03g113610	Protein CLP1 homolog (AHRD V1 **-- CLP1_BRUMA); contains Interpro domain(s) IPR012581 NUC156	0.81	3.45	4.28	0.00340593
Solyc11g012320	Unknown Protein (AHRD V1)	703.17	2978.18	4.24	3.92423e-21
Solyc08g074480	Cortical cell-delineating protein (AHRD V1 **-- B6UGA2_MAIZE); contains Interpro domain(s) IPR013770 Plant lipid transfer protein and hydrophobic protein, helical	368.02	1555.04	4.23	1.13864e-21
Solyc06g036110	C2 domain-containing protein (AHRD V1 *--- Q5DVL6_HORVD); contains Interpro domain(s) IPR018029 C2 membrane targeting protein	58.46	247.12	4.23	9.01909e-12
Solyc09g011580	Glutathione S-transferase-like protein (AHRD V1 **** A8DUB0_SOLLC); contains Interpro domain(s) IPR004046 Glutathione S-transferase, C-terminal	96.22	406.52	4.22	7.43967e-08
Solyc06g076540	class I heat shock protein (AHRD V1 ***- Q69BI7_CARPA); contains Interpro domain(s) IPR002068 Heat shock protein Hsp20	12.42	52.26	4.21	1.03639e-10
Solyc04g015140	Unknown Protein (AHRD V1)	15.5	64.92	4.19	1.99574e-05
Solyc09g063070	Senescence-associated protein-like (ISS) (AHRD V1 ***- Q00X72_OSTTA)	1.03	4.3	4.19	0.00943387
Solyc03g019700	Os02g0508100 protein (Fragment) (AHRD V1 ***- Q0E0Z9_ORYSJ)	13.07	54.65	4.18	0.00134505
Solyc10g009410	Aspartic proteinase nepenthesin I (AHRD V1 **-- A9ZMF9_NEPAL); contains Interpro domain(s) IPR001461 Peptidase A1	1.07	4.46	4.17	0.000575538
Solyc07g007150	Unknown Protein (AHRD V1)	4.37	18.22	4.17	0.00225779
Solyc12g009480	Xenotropic and polytropic retrovirus receptor (AHRD V1 **-- B2GU54_XENTR); contains Interpro domain(s) IPR004331 SPX, N-terminal	3.92	16.24	4.14	1.06891e-07
Solyc07g008540	CONSTANS-like zinc finger protein (AHRD V1 *-*- D0EP06_SOYBN); contains Interpro domain(s) IPR010402 CCT domain	1.02	4.19	4.12	0.000973493
Solyc12g005180	Chloroplast lipocalin (AHRD V1 ***- Q38JB4_SOLTU); contains Interpro domain(s) IPR013208 Lipocalin-like	9.37	38.38	4.1	1.5133e-12
Solyc02g070780	DNA replication licensing factor MCM3 (AHRD V1 **** Q16NY8_AEDAE); contains Interpro domain(s) IPR008046 MCM protein 3	2.41	9.88	4.1	2.74965e-11
Solyc06g051010	Peptide-N4-(N-acetyl-beta-glucosaminyl)asparagine amidase A (AHRD V1 ***- B2W0X1_PYRTR)	1.92	7.86	4.09	2.78498e-07
Solyc11g065520	Unknown Protein (AHRD V1); contains Interpro domain(s) IPR005135 Endonuclease/exonuclease/phosphatase	2.03	8.26	4.06	1.69611e-06
Solyc05g056020	V-type proton ATPase subunit G 2 (AHRD V1 **** VATG2_TOBAC); contains Interpro domain(s) IPR005124 Vacuolar (H+)-ATPase G subunit	12.92	52.2	4.04	6.95095e-08
Solyc02g014460	WD repeat-containing protein (AHRD V1 ***- C5JDC9_AJEDS); contains Interpro domain(s) IPR017986 WD40 repeat, region	2.52	10.15	4.03	2.91978e-07
Solyc05g050980	3-phosphoshikimate 1-carboxyvinyltransferase (AHRD V1 **** Q30CZ8_FAGSY); contains Interpro domain(s) IPR001986 3-phosphoshikimate 1-carboxyvinyltransferase, core	0.87	3.51	4.03	0.000304401
Solyc07g064100	Unknown Protein (AHRD V1)	3.22	12.91	4.01	7.15539e-05
Solyc06g008510	CDT1a protein (AHRD V1 ***- Q710F0_ARATH); contains Interpro domain(s) IPR014939 DNA replication factor CDT1-like	0.68	2.73	3.99	0.00409246
Solyc11g011920	Glutamate decarboxylase (AHRD V1 ***- Q8LKR4_TOBAC); contains Interpro domain(s) IPR010107 Glutamate decarboxylase	1.38	5.47	3.97	3.09123e-05
Solyc01g014560	D-mannose binding lectin family protein expressed (AHRD V1 **-- Q2RAY8_ORYSJ); contains Interpro domain(s) IPR001480 Curculin-like (mannose-binding) lectin	1.38	5.46	3.97	0.00574731
Solyc10g007110	Tyrosine aminotransferase (AHRD V1 **** Q8GUE9_SOLSC); contains Interpro domain(s) IPR005958 Tyrosine/nicotianamine aminotransferase	44.56	176.66	3.96	3.82414e-14
Solyc01g109010	Unknown Protein (AHRD V1)	6.61	26.15	3.95	0.0017531
Solyc04g071660	Unknown Protein (AHRD V1)	0.23	0.89	3.94	0.000595534
Solyc04g007150	Alpha-glucosidase (AHRD V1 **** Q9LEC9_SOLTU); contains Interpro domain(s) IPR000322 Glycoside hydrolase, family 31	4.99	19.48	3.9	9.89206e-12
Solyc10g077120	Photosystem II core complex proteins psbY (AHRD V1 *-*- B6SR26_MAIZE)	14.39	56.14	3.9	5.51503e-11
Solyc00g005840	Thioredoxin family protein (AHRD V1 ***- D7MCJ1_ARALY); contains Interpro domain(s) IPR015467 Thioredoxin, core	1.66	6.47	3.9	0.00297515
Solyc06g036290	Heat shock protein 90 (Fragment) (AHRD V1 **-- Q00NU9_WHEAT); contains Interpro domain(s) IPR003594 ATP-binding region, ATPase-like IPR001404 Heat shock protein Hsp90	50.44	195.7	3.88	4.25733e-18
Solyc07g064410	Ubiquitin-conjugating enzyme-like protein (AHRD V1 *--- A4HBP2_LEIBR); contains Interpro domain(s) IPR019547 Kua-ubiquitin conjugating enzyme hybrid, localisation	4.83	18.75	3.88	4.80005e-06
Solyc00g011880	AIG2-like protein (AHRD V1 ***- B4FVZ7_MAIZE); contains Interpro domain(s) IPR009288 AIG2-like	2.94	11.4	3.88	0.00162424
Solyc01g110130	DNA replication licensing factor (AHRD V1 ***- Q2TZM7_ASPOR); contains Interpro domain(s) IPR008047 MCM protein 4	6.02	23.33	3.87	2.69034e-13
Solyc06g060840	Oleosin (AHRD V1 ***- Q2TM28_COFCA); contains Interpro domain(s) IPR000136 Oleosin	24.9	96.02	3.86	9.40213e-12
Solyc01g068130	Os05g0272200 protein (Fragment) (AHRD V1 *-*- Q0DJJ5_ORYSJ)	1.72	6.65	3.86	1.81674e-05
Solyc11g044470	Heterogeneous nuclear ribonucleoprotein A2/B1-like (AHRD V1 *--- Q5ZDX8_ORYSJ); contains Interpro domain(s) IPR000504 RNA recognition motif, RNP-1	2.5	9.64	3.86	0.000137254
Solyc02g092770	Hydrolase alpha/beta fold family protein expressed (AHRD V1 **-* Q10J20_ORYSJ); contains Interpro domain(s) IPR000073 Alpha/beta hydrolase fold-1	4.69	18.09	3.86	0.000231851
Solyc10g077040	Magnesium-protoporphyrin IX monomethyl ester (AHRD V1 **** B9SCF8_RICCO); contains Interpro domain(s) IPR008434 Magnesium-protoporphyrin IX monomethyl ester aerobic oxidative cyclase	2.7	10.4	3.85	1.06393e-06
Solyc02g087770	Aldose-1-epimerase-like protein (AHRD V1 **** O48971_TOBAC); contains Interpro domain(s) IPR015443 Aldose-1-epimerase	1.7	6.53	3.84	0.000160702
Solyc01g098640	UPF0603 protein At1g54780, chloroplastic (AHRD V1 **-- U603_ARATH); contains Interpro domain(s) IPR007621 Protein of unknown function DUF477	2.26	8.68	3.83	0.000158098
Solyc02g078370	Anther-specific protein TA-29 (AHRD V1 ***- TA29_TOBAC)	2.89	11.04	3.82	4.83903e-06
Solyc09g008550	NCS1 family transporter cytosine/purines/uracil/thiamine/allantoin (AHRD V1 *--- A4RZF3_OSTLU); contains Interpro domain(s) IPR001248 Permease, cytosine/purines, uracil, thiamine, allantoin	0.81	3.08	3.82	0.000126581
Solyc12g005930	TBC1 domain family member 2 (AHRD V1 ***- Q5TBQ7_HUMAN); contains Interpro domain(s) IPR000195 RabGAP/TBC	1.58	6.02	3.82	0.000286746
Solyc10g085680	Protein kinase (AHRD V1 ***- Q84V17_CHLRE); contains Interpro domain(s) IPR002290 Serine/threonine protein kinase	5.44	20.59	3.79	2.8246e-10
Solyc04g040210	Unknown Protein (AHRD V1)	24.44	92.59	3.79	0.00859733
Solyc01g112060	NmrA family protein (AHRD V1 **-- B2J8Q2_NOSP7); contains Interpro domain(s) IPR016040 NAD(P)-binding domain	2.52	9.52	3.78	4.57515e-05
Solyc11g008530	Ribonuclease 3-like protein 3 (AHRD V1 *-*- RTL3_ORYSJ); contains Interpro domain(s) IPR000999 Ribonuclease III	6.33	23.78	3.76	4.49089e-15
Solyc05g051750	Prosystemin (AHRD V1 ***- Q5MBK9_BETVU); contains Interpro domain(s) IPR009966 Prosystemin	33.58	126.17	3.76	3.37618e-14
Solyc09g007730	Serine/threonine-protein kinase receptor (AHRD V1 **** B6U5V2_MAIZE); contains Interpro domain(s) IPR002290 Serine/threonine protein kinase	0.98	3.68	3.76	0.00292453
Solyc04g064670	Thylakoid lumenal 19 kDa protein, chloroplastic (AHRD V1 *-*- TL19_ARATH); contains Interpro domain(s) IPR016123 Mog1/PsbP, alpha/beta/alpha sandwich	1.87	7.01	3.75	0.00179987
Solyc10g085020	Tubulin beta chain (AHRD V1 ***- B9HP96_POPTR); contains Interpro domain(s) IPR002453 Beta tubulin	6.16	22.87	3.71	1.17043e-09
Solyc11g008870	Methylenetetrahydrofolate reductase (AHRD V1 ***- A5ATB7_VITVI); contains Interpro domain(s) IPR004621 Eukaryotic-type methylenetetrahydrofolate reductase	8.81	32.5	3.69	2.11379e-12
Solyc03g111730	Cathepsin B-like cysteine proteinase (AHRD V1 **-* CYSP_SCHMA); contains Interpro domain(s) IPR013128 Peptidase C1A, papain	29.09	107.46	3.69	5.31575e-08
Solyc06g068270	1-aminocyclopropane-1-carboxylate oxidase 1 (AHRD V1 **-* ACCO1_MALDO); contains Interpro domain(s) IPR005123 Oxoglutarate and iron-dependent oxygenase	9.37	34.48	3.68	4.53395e-05
Solyc09g010380	Inorganic pyrophosphatase-like protein (AHRD V1 **** Q9LFF9_ARATH); contains Interpro domain(s) IPR008162 Inorganic pyrophosphatase	2.4	8.82	3.68	0.00103027
Solyc05g051800	Zinc finger C3HC4 type family protein (AHRD V1 ***- B6TBG5_MAIZE); contains Interpro domain(s) IPR011016 Zinc finger, RING-CH-type	3.63	13.35	3.67	2.01023e-06
Solyc03g117630	heat shock protein (AHRD V1 ***- B2D2G5_CAPSN); contains Interpro domain(s) IPR013126 Heat shock protein 70	23.08	84.54	3.66	9.53117e-16
Solyc02g086260	Unknown Protein (AHRD V1)	6.52	23.77	3.65	1.23411e-05
Solyc03g116800	Unknown Protein (AHRD V1)	4.42	16.11	3.65	0.000650706
Solyc04g077010	Receptor like kinase, RLK	0.51	1.85	3.65	0.00312979
Solyc12g044230	Os01g0786800 protein (Fragment) (AHRD V1 ***- Q0JIP0_ORYSJ); contains Interpro domain(s) IPR002781 Protein of unknown function DUF81	9.81	35.69	3.64	2.91688e-12
Solyc10g086580	Ribulose-1 5-bisphosphate carboxylase/oxygenase activase 1 (AHRD V1 ***- Q9AXG1_GOSHI); contains Interpro domain(s) IPR003959 ATPase, AAA-type, core	21.29	77.08	3.62	5.37614e-14
Solyc12g042910	Cryptochrome-like protein 1 (AHRD V1 ***- Q5IFN1_OSTTA); contains Interpro domain(s) IPR005101 DNA photolyase, FAD-binding/Cryptochrome, C-terminal	1.37	4.95	3.62	6.84538e-05
Solyc04g007650	Phosphatidylinositol-4-phosphate 5-kinase family protein (AHRD V1 ***- D7L328_ARALY); contains Interpro domain(s) IPR016034 Phosphatidylinositol-4-phosphate 5-kinase, core, subgroup	0.41	1.47	3.61	0.000506797
Solyc07g044860	Oxygen-evolving enhancer protein 2, chloroplastic (AHRD V1 ***- PSBP_SOLLC); contains Interpro domain(s) IPR002683 Photosystem II oxygen evolving complex protein PsbP	52.7	189.71	3.6	8.48341e-15
Solyc09g059970	Small ubiquitin-related modifier 2 (AHRD V1 ***- C3KI25_ANOFI); contains Interpro domain(s) IPR000626 Ubiquitin	64.89	233.75	3.6	0.000699736
Solyc05g046340	Phosphomannomutase 3	2.8	10.04	3.58	0.000112327
Solyc10g076370	Ethylene-responsive transcription factor 13 (AHRD V1 *-*- ERF99_ARATH); contains Interpro domain(s) IPR001471 Pathogenesis-related transcriptional factor and ERF, DNA-binding	1.21	4.34	3.58	0.00361285
Solyc04g015850	Unknown Protein (AHRD V1)	1.43	5.13	3.58	0.00512852
Solyc02g014430	Equilibrative nucleoside transporter (AHRD V1 **** B9H200_POPTR); contains Interpro domain(s) IPR002259 Delayed-early response protein/equilibrative nucleoside transporter	2.2	7.86	3.57	2.01904e-05
Solyc04g007160	Alpha-glucosidase (AHRD V1 ***- Q9LEC9_SOLTU); contains Interpro domain(s) IPR000322 Glycoside hydrolase, family 31	3.72	13.29	3.57	2.71397e-05
Solyc05g010470	Unknown Protein (AHRD V1); contains Interpro domain(s) IPR010683 Protein of unknown function DUF1262	11.7	41.68	3.56	1.64439e-10
Solyc01g068030	Cyclase/dehydrase (AHRD V1 ***- B6T2Z5_MAIZE); contains Interpro domain(s) IPR005031 Streptomyces cyclase/dehydrase	8.49	30.27	3.56	1.67459e-06
Solyc01g010290	Ureide permease 2 (AHRD V1 ***- B6U6B9_MAIZE); contains Interpro domain(s) IPR009834 Fatty acid elongase 3-ketoacyl-CoA synthase 1	3.22	11.47	3.56	0.000775897
Solyc05g054090	Unknown Protein (AHRD V1)	14.99	53.15	3.55	1.47676e-08
Solyc01g068560	Unknown Protein (AHRD V1)	58.45	207.18	3.54	7.87839e-08
Solyc05g007200	RNA recognition motif containing protein (AHRD V1 **-- B6T581_MAIZE); contains Interpro domain(s) IPR001395 Aldo/keto reductase	1.92	6.8	3.54	0.00230367
Solyc06g076660	Proliferating cell nuclear antigen (AHRD V1 ***- Q8H0Q1_SOLLC); contains Interpro domain(s) IPR000730 Proliferating cell nuclear antigen, PCNA	2.85	10.11	3.54	0.00441679
Solyc03g098290	Sucrose synthase (AHRD V1 **** Q9FHU4_ARATH); contains Interpro domain(s) IPR012820 Sucrose synthase, plants and cyanobacteria	7.49	26.35	3.52	1.32207e-12
Solyc09g011710	class I heat shock protein 3 (AHRD V1 ***- B4F976_MAIZE); contains Interpro domain(s) IPR008978 HSP20-like chaperone	14.15	49.81	3.52	1.89041e-09
Solyc04g076740	Tic20-like protein (AHRD V1 ***- Q2V9A0_SOLTU); contains Interpro domain(s) IPR005691 Chloroplast protein import component Tic20	1.73	6.09	3.52	0.00451224
Solyc10g008600	Unknown Protein (AHRD V1)	1.31	4.6	3.52	0.00876683
Solyc01g067910	Unknown Protein (AHRD V1)	32.27	113.34	3.51	0.000758754
Solyc01g111830	24-sterol C-methyltransferase (AHRD V1 **** B0FDL7_GOSHI); contains Interpro domain(s) IPR013705 Sterol methyltransferase C-terminal	2	7.02	3.5	0.00033409
Solyc12g009180	Cupin superfamily (DUF985) (AHRD V1 ***- D9YHB2_9DELT); contains Interpro domain(s) IPR009327 Protein of unknown function DUF985	2.86	10.01	3.5	0.00198966
Solyc02g067690	Glucosyltransferase-like protein (AHRD V1 **** Q9LEQ4_ARATH); contains Interpro domain(s) IPR002213 UDP-glucuronosyl/UDP-glucosyltransferase	1.35	4.72	3.5	0.0028824
Solyc03g034170	Uncharacterized conserved membrane protein (AHRD V1 *--- A5GSC9_SYNR3)	1.62	5.68	3.5	0.00333073
Solyc03g097440	11-beta-hydroxysteroid dehydrogenase-like (AHRD V1 **** Q9LUF1_ARATH); contains Interpro domain(s) IPR002347 Glucose/ribitol dehydrogenase	60.67	212.01	3.49	4.88281e-15
Solyc04g071930	One helix protein 2 (AHRD V1 **-- B9H7V8_POPTR)	6.48	22.62	3.49	0.00013526
Solyc06g076700	UPF0503 protein At3g09070, chloroplastic (AHRD V1 *-*- U503A_ARATH); contains Interpro domain(s) IPR008004 Protein of unknown function DUF740	2.38	8.3	3.48	1.88203e-06
Solyc11g011840	Oxidoreductase family protein (AHRD V1 ***- D7LXC3_ARALY); contains Interpro domain(s) IPR016040 NAD(P)-binding domain	2.13	7.38	3.46	0.00323982
Solyc12g088670	Cathepsin B-like cysteine proteinase (AHRD V1 **-- CYSP_SCHMA); contains Interpro domain(s) IPR013128 Peptidase C1A, papain IPR000169 Peptidase, cysteine peptidase active site IPR000668 Peptidase C1A, papain C-terminal	3.7	12.64	3.42	8.47732e-07
Solyc10g005200	Novel protein (AHRD V1 *-*- B8JM89_DANRE); contains Interpro domain(s) IPR008166 Protein of unknown function DUF23	1.12	3.82	3.42	0.00588734
Solyc01g094940	Receptor-like protein kinase (AHRD V1 ***- Q9LYS5_ARATH); contains Interpro domain(s) IPR002290 Serine/threonine protein kinase	1.06	3.63	3.41	0.00603681
Solyc11g042640	Rieske (2Fe-2S) domain protein (AHRD V1 *-*- C7QP67_CYAP0); contains Interpro domain(s) IPR017941 Rieske [2Fe-2S] iron-sulphur domain	3.48	11.82	3.4	0.00013912
Solyc03g081240	Pseudo response regulator (AHRD V1 ***- B9IDF0_POPTR); contains Interpro domain(s) IPR001789 Signal transduction response regulator, receiver region	2.64	8.96	3.39	7.86292e-07
Solyc03g095190	ATP synthase epsilon chain (AHRD V1 ***- A3UHR9_9RHOB); contains Interpro domain(s) IPR001469 ATPase, F1 complex, delta/epsilon subunit	7.91	26.81	3.39	0.00589855
Solyc03g114750	Unknown Protein (AHRD V1)	2.25	7.61	3.38	0.00247414
Solyc08g006770	Anthocyanidin synthase (Fragment) (AHRD V1 **-* P93120_DIACA); contains Interpro domain(s) IPR005123 Oxoglutarate and iron-dependent oxygenase	134.14	452.45	3.37	1.5991e-15
Solyc01g097520	Annexin 11 (AHRD V1 ***- D6QX28_SOYBN); contains Interpro domain(s) IPR009118 Annexin, type plant	1.78	5.99	3.37	0.00324175
Solyc03g044060	Formin 3 (AHRD V1 *-*- D0QAN4_ARATH); contains Interpro domain(s) IPR015425 Actin-binding FH2	1.76	5.92	3.36	6.97646e-07
Solyc02g065240	Hydrolase alpha/beta fold family protein (AHRD V1 **-- D7LG04_ARALY); contains Interpro domain(s) IPR000073 Alpha/beta hydrolase fold-1	30.82	103.34	3.35	7.36905e-13
Solyc11g066470	Unknown Protein (AHRD V1)	13.48	44.95	3.34	0.00027418
Solyc10g083650	Peroxiredoxin ahpC/TSA family (AHRD V1 **-- Q1YGN4_MOBAS); contains Interpro domain(s) IPR013740 Redoxin	105.97	352.59	3.33	5.53384e-11
Solyc04g017610	F-box domain containing protein expressed (AHRD V1 ***- Q2R211_ORYSJ); contains Interpro domain(s) IPR001810 Cyclin-like F-box	8.24	27.4	3.33	2.54176e-09
Solyc09g098510	Unknown Protein (AHRD V1); contains Interpro domain(s) IPR006706 Extensin-like region	1.59	5.28	3.32	0.00865848
Solyc10g080210	Polygalacturonase A (AHRD V1 **** Q9M6S2_ACTCH); contains Interpro domain(s) IPR000743 Glycoside hydrolase, family 28	1589.55	5256.92	3.31	2.01732e-15
Solyc11g066860	Os02g0448600 protein (Fragment) (AHRD V1 *--- Q0E1G8_ORYSJ)	7.53	24.96	3.31	1.70403e-05
Solyc10g078920	Thioredoxin-like 5 (AHRD V1 ***- A6N1I7_ORYSI); contains Interpro domain(s) IPR013766 Thioredoxin domain	5	16.54	3.31	0.000575245
Solyc04g081300	Endoglucanase 1 (AHRD V1 ***- B6U0J0_MAIZE); contains Interpro domain(s) IPR001701 Glycoside hydrolase, family 9	0.95	3.14	3.29	0.00394956
Solyc04g072050	Unknown Protein (AHRD V1); contains Interpro domain(s) IPR009943 Protein of unknown function DUF1475	7.6	24.95	3.28	1.74255e-06
Solyc09g066470	Cobalt import ATP-binding protein CbiO 2 (AHRD V1 ***- CBIO2_STRPF); contains Interpro domain(s) IPR003439 ABC transporter-like	6.36	20.75	3.26	8.92389e-07
Solyc12g099160	Serine carboxypeptidase K10B2.2 (AHRD V1 ***- B6TSK4_MAIZE); contains Interpro domain(s) IPR001563 Peptidase S10, serine carboxypeptidase	7.26	23.5	3.24	9.69768e-09
Solyc07g043160	UDP-glucosyltransferase (AHRD V1 **** A7M6U9_IPONI); contains Interpro domain(s) IPR002213 UDP-glucuronosyl/UDP-glucosyltransferase	5.4	17.47	3.24	5.38934e-08
Solyc00g009140	Short-chain dehydrogenase/reductase SDR (AHRD V1 ***- A4A816_9GAMM); contains Interpro domain(s) IPR002198 Short-chain dehydrogenase/reductase SDR	12.29	39.85	3.24	1.16785e-07
Solyc02g027080	Cc-nbs-lrr, resistance protein	0.68	2.2	3.24	0.0026338
Solyc07g055930	Glycosyltransferase (AHRD V1 ***- B9IA47_POPTR); contains Interpro domain(s) IPR002495 Glycosyl transferase, family 8	13.78	44.55	3.23	2.65991e-11
Solyc01g079500	DNA replication licensing factor (AHRD V1 **** Q2U020_ASPOR); contains Interpro domain(s) IPR008050 MCM protein 7	2.49	8.05	3.23	2.06616e-06
Solyc06g066030	Os02g0200800 protein (Fragment) (AHRD V1 *-*- Q0E303_ORYSJ); contains Interpro domain(s) IPR009675 Targeting for Xklp2	5.12	16.51	3.22	1.43091e-07
Solyc04g079060	Serine carboxypeptidase 1 (AHRD V1 ***- B6TC80_MAIZE); contains Interpro domain(s) IPR001563 Peptidase S10, serine carboxypeptidase	3.29	10.59	3.22	0.000319581
Solyc02g071620	GDSL esterase/lipase At1g29670 (AHRD V1 ***- GDL15_ARATH); contains Interpro domain(s) IPR001087 Lipase, GDSL	1.59	5.1	3.21	0.00183294
Solyc05g012710	Plastid division regulator MinE (AHRD V1 ***- Q45RR9_SOYBN); contains Interpro domain(s) IPR005527 Septum formation topological specificity factor MinE	3.16	10.14	3.21	0.00250575
Solyc02g082480	Glutamate-gated kainate-type ion channel receptor subunit GluR5 (AHRD V1 **** B9H686_POPTR); contains Interpro domain(s) IPR017103 Ionotropic glutamate-like receptor, plant	1.73	5.53	3.2	1.6798e-06
Solyc12g014600	Heterogeneous nuclear ribonucleoprotein A3 (AHRD V1 *--- B6TGB9_MAIZE); contains Interpro domain(s) IPR000504 RNA recognition motif, RNP-1	3.46	11.06	3.2	0.000764226
Solyc01g010480	Potassium voltage-gated channel subfamily H member 8 (AHRD V1 *--- KCNH8_HUMAN); contains Interpro domain(s) IPR013767 PAS fold	20.94	66.62	3.18	4.29208e-11
Solyc01g107860	CBS domain-containing protein-like (AHRD V1 ***- B8AP73_ORYSI); contains Interpro domain(s) IPR000644 Cystathionine beta-synthase, core	18.64	59.22	3.18	2.54176e-09
Solyc02g084440	Fructose-bisphosphate aldolase (AHRD V1 ***- Q9SXX4_NICPA); contains Interpro domain(s) IPR000741 Fructose-bisphosphate aldolase, class-I	76.06	240.46	3.16	5.64258e-10
Solyc07g005020	DNA replication licensing factor (AHRD V1 ***- Q2UAJ0_ASPOR); contains Interpro domain(s) IPR008048 MCM protein 5	7.01	22.16	3.16	1.97168e-09
Solyc09g090960	RNA-binding protein (AHRD V1 **-* Q8SMH8_PERAE); contains Interpro domain(s) IPR000504 RNA recognition motif, RNP-1	19.23	60.82	3.16	1.89335e-07
Solyc01g104320	PAP fibrillin (AHRD V1 ***- A2Q498_MEDTR); contains Interpro domain(s) IPR006843 PAP fibrillin	6.81	21.53	3.16	3.39688e-06
Solyc08g045780	Pentatricopeptide repeat-containing protein (AHRD V1 ***- D7LUF3_ARALY); contains Interpro domain(s) IPR002885 Pentatricopeptide repeat	1.86	5.87	3.16	0.000687432
Solyc02g078480	CBS domain containing protein (AHRD V1 ***- B6SWR6_MAIZE); contains Interpro domain(s) IPR000644 Cystathionine beta-synthase, core	1.39	4.39	3.16	0.00535573
Solyc09g098130	Cc-nbs-lrr, resistance protein	0.83	2.6	3.15	0.000322384
Solyc03g007310	Abscisic acid receptor PYL8 (AHRD V1 **-* PYL8_ARATH); contains Interpro domain(s) IPR019587 Polyketide cyclase/dehydrase	14.91	46.86	3.14	2.68254e-07
Solyc07g053020	Cc-nbs-lrr, resistance protein	2.44	7.68	3.14	2.4578e-06
Solyc02g091650	Glycine-rich protein (Fragment) (AHRD V1 *--- Q677B7_HYAOR); contains Interpro domain(s) IPR009836 Protein of unknown function DUF1399	1.25	3.92	3.14	0.000505233
Solyc07g052960	GRAS family transcription factor (AHRD V1 **-* B9MXU3_POPTR); contains Interpro domain(s) IPR005202 GRAS transcription factor	134.66	422.7	3.14	0.000722422
Solyc05g052030	Ethylene responsive transcription factor 1a (AHRD V1 *-*- C0J9I9_9ROSA); contains Interpro domain(s) IPR001471 Pathogenesis-related transcriptional factor and ERF, DNA-binding	25.82	80.47	3.12	1.9767e-09
Solyc04g082020	DNL zinc finger family protein (AHRD V1 **-- B6TGI7_MAIZE); contains Interpro domain(s) IPR007853 Zinc finger, Zim17-type	16.14	50.34	3.12	1.49295e-07
Solyc10g086180	Phenylalanine ammonia-lyase (AHRD V1 ***- D2CFQ1_9SOLA); contains Interpro domain(s) IPR005922 Phenylalanine ammonia-lyase	3.73	11.6	3.11	3.04871e-07
Solyc03g031840	Expansin (AHRD V1 ***- Q9ZP33_SOLLC); contains Interpro domain(s) IPR007112 Expansin 45, endoglucanase-like IPR007117 Pollen allergen/expansin, C-terminal	20.46	63.42	3.1	1.72992e-09
Solyc12g015970	GPI-anchored protein (AHRD V1 ***- A2PZD8_IPONI)	8.69	26.92	3.1	2.9327e-05
Solyc09g090020	Germin-like protein 5 (AHRD V1 ***- A8QK91_VITVI); contains Interpro domain(s) IPR014710 RmlC-like jelly roll fold	1.94	6.02	3.1	0.00983139
Solyc04g081320	Unknown Protein (AHRD V1); contains Interpro domain(s) IPR001305 Heat shock protein DnaJ, cysteine-rich region	11.7	36.09	3.08	9.44837e-06
Solyc09g083150	NAD(P)H-quinone oxidoreductase subunit N (AHRD V1 *-*- D4ZT43_SPIPL)	3.67	11.28	3.08	0.0007483
Solyc09g007850	RNA-binding protein (AHRD V1 **-* C6F119_SOYBN); contains Interpro domain(s) IPR000504 RNA recognition motif, RNP-1	70.37	216.02	3.07	8.49346e-08
Solyc07g018300	Single-stranded DNA binding protein p30 subunit (AHRD V1 **** C5JUU5_AJEDS); contains Interpro domain(s) IPR014646 Replication protein A, subunit RPA32	2.53	7.76	3.07	0.0024075
Solyc06g053170	Cytochrome b5 (AHRD V1 ***- A5Z1Y7_MALDO); contains Interpro domain(s) IPR001199 Cytochrome b5	21.45	65.84	3.07	0.00355723
Solyc01g066880	Copper chaperone (AHRD V1 *--- B6TJ24_MAIZE); contains Interpro domain(s) IPR006121 Heavy metal transport/detoxification protein	1.67	5.12	3.06	0.00862014
Solyc11g042460	Non-lysosomal glucosylceramidase (AHRD V1 ***- B9SS77_RICCO); contains Interpro domain(s) IPR014551 Beta-glucosidase, GBA2 type	6.62	20.19	3.05	7.98884e-10
Solyc08g029160	Membrane-associated progesterone receptor component 2 (AHRD V1 **-- B6K303_SCHJY); contains Interpro domain(s) IPR001199 Cytochrome b5	69.41	211.6	3.05	2.61919e-09
Solyc02g063220	Mannose-6-phosphate isomerase 2	2.11	6.38	3.03	0.000607639
Solyc07g066370	Unknown Protein (AHRD V1)	9.68	29.36	3.03	0.00132947
Solyc06g054260	Photosystem I reaction center subunit II (AHRD V1 ***- B4FAW3_MAIZE); contains Interpro domain(s) IPR003685 Photosystem I protein PsaD	11.64	35.12	3.02	4.21532e-06
Solyc12g015820	Cysteine desulfuration protein SufE (AHRD V1 *-*- D3IBF0_9BACT); contains Interpro domain(s) IPR003808 Fe-S metabolism associated SufE	12.63	38.17	3.02	0.000131579
Solyc07g017520	Conserved oligomeric Golgi complex subunit 3 (AHRD V1 ***- COG3_MOUSE); contains Interpro domain(s) IPR007265 Sec34-like protein	4.14	12.51	3.02	0.000702163
Solyc11g040040	Phototropic-responsive NPH3 family protein (AHRD V1 **-- D7LA45_ARALY); contains Interpro domain(s) IPR004249 NPH3	1.43	4.32	3.02	0.00290329
Solyc10g008740	Magnesium chelatase ATPase subunit I (AHRD V1 **** Q53RM0_ORYSJ); contains Interpro domain(s) IPR011775 Magnesium chelatase, ATPase subunit I	5.76	17.3	3.01	1.50331e-06
Solyc07g006000	50S ribosomal protein L35 (AHRD V1 *-*- D7LGR4_ARALY); contains Interpro domain(s) IPR001706 Ribosomal protein L35	7.06	21.17	3	0.00052197
Solyc01g106280	DNA-binding bromodomain-containing protein (AHRD V1 *--* D7KG11_ARALY); contains Interpro domain(s) IPR001487 Bromodomain	211.8	70.15	0.33	1.90997e-14
Solyc09g015040	Os08g0119500 protein (Fragment) (AHRD V1 *-*- Q0J8C9_ORYSJ)	51.51	17.23	0.33	1.9261e-11
Solyc11g009010	Hydrolase alpha/beta fold family protein (AHRD V1 ***- D7M978_ARALY); contains Interpro domain(s) IPR000073 Alpha/beta hydrolase fold-1	227.09	74.14	0.33	2.57376e-11
Solyc01g095460	G-box binding factor 3 (AHRD V1 **** D7LDY1_ARALY); contains Interpro domain(s) IPR012900 G-box binding, MFMR	46.54	15.53	0.33	7.79144e-11
Solyc07g045140	Uncharacterized membrane protein At3g27390 (AHRD V1 ***- Y3739_ARATH)	67.33	22.02	0.33	5.7871e-10
Solyc03g113520	Beta-1 3-galactosyltransferase-like protein (AHRD V1 ***- D8RWA4_SELML); contains Interpro domain(s) IPR002659 Glycosyl transferase, family 31	10.43	3.4	0.33	1.03372e-07
Solyc08g075870	Dehydration-responsive family protein-like (AHRD V1 **-- Q6EP94_ORYSJ); contains Interpro domain(s) IPR004159 Protein of unknown function DUF248, methyltransferase putative	32.32	10.64	0.33	1.78402e-05
Solyc06g083750	Cysteine-rich repeat secretory protein 3 (AHRD V1 ***- CRR3_ARATH); contains Interpro domain(s) IPR002902 Protein of unknown function DUF26	11.23	3.73	0.33	0.000175713
Solyc05g032670	Unknown Protein (AHRD V1)	55.83	18.39	0.33	0.000344333
Solyc04g082880	Diphosphate--fructose-6-phosphate 1-phosphotransferase (AHRD V1 ***- C8PT93_9SPIO); contains Interpro domain(s) IPR011183 Pyrophosphate-dependent phosphofructokinase PfpB	16.89	5.56	0.33	0.000702534
Solyc09g009220	Unknown Protein (AHRD V1)	5.75	1.92	0.33	0.00288553
Solyc10g011740	Ubiquitin-conjugating enzyme E2 8 (AHRD V1 **** UBC8_ARATH); contains Interpro domain(s) IPR000608 Ubiquitin-conjugating enzyme, E2	252.99	82.34	0.33	0.00758401
Solyc10g079130	Calcium-dependent protein kinase 4 (AHRD V1 ***- Q5EDD1_CAPAN); contains Interpro domain(s) IPR002290 Serine/threonine protein kinase	83.49	26.36	0.32	1.16471e-13
Solyc02g085600	GRAS family transcription factor (AHRD V1 **-* B9HET8_POPTR); contains Interpro domain(s) IPR005202 GRAS transcription factor	51.74	16.44	0.32	7.45181e-13
Solyc03g112310	Receptor like kinase, RLK	42.32	13.59	0.32	1.68044e-12
Solyc06g073850	Unknown Protein (AHRD V1)	142.32	46.03	0.32	1.03952e-11
Solyc04g051280	F16G16.9 protein (Fragment) (AHRD V1 *-*- Q9SS51_ARATH)	31.17	10	0.32	1.87454e-11
Solyc06g076040	U-box domain-containing protein (AHRD V1 **-- D7KBV1_ARALY); contains Interpro domain(s) IPR011989 Armadillo-like helical	24.01	7.59	0.32	2.62377e-11
Solyc05g009800	LRR receptor-like serine/threonine-protein kinase, RLP	29.52	9.42	0.32	4.34684e-11
Solyc02g077100	Lipase-like protein (AHRD V1 ***- Q8LF19_ARATH); contains Interpro domain(s) IPR002921 Lipase, class 3	39.01	12.51	0.32	5.16583e-11
Solyc05g052520	Protein phosphatase 2C (AHRD V1 ***- Q3V656_SOLTU); contains Interpro domain(s) IPR015655 Protein phosphatase 2C	75.83	24.09	0.32	1.03144e-10
Solyc11g010500	Mitochondrial carrier family (AHRD V1 ***- C1MMX1_MICPS); contains Interpro domain(s) IPR001993 Mitochondrial substrate carrier	57.54	18.41	0.32	1.20962e-08
Solyc03g063730	Multidrug resistance protein mdtK (AHRD V1 **-- MDTK_YERP3); contains Interpro domain(s) IPR002528 Multi antimicrobial extrusion protein MatE	14.74	4.65	0.32	4.1987e-07
Solyc03g112700	Calmodulin-binding protein (AHRD V1 **-* D7L4F9_ARALY); contains Interpro domain(s) IPR012442 Protein of unknown function DUF1645	16.79	5.43	0.32	1.02938e-06
Solyc05g016310	Aspartic proteinase nepenthesin I (AHRD V1 **-- A9ZMF9_NEPAL); contains Interpro domain(s) IPR001461 Peptidase A1	10.6	3.39	0.32	1.15952e-06
Solyc10g054440	Arginine decarboxylase (AHRD V1 **** Q5F307_SOLLC); contains Interpro domain(s) IPR002985 Arginine decarboxylase	33.8	10.89	0.32	1.14276e-05
Solyc03g115940	Dof zinc finger protein (AHRD V1 ***- C4B6D7_IPOBA); contains Interpro domain(s) IPR003851 Zinc finger, Dof-type	6.74	2.14	0.32	3.03137e-05
Solyc07g040990	Protein phosphatase 2C (AHRD V1 ***- A5A6P8_WHEAT); contains Interpro domain(s) IPR015655 Protein phosphatase 2C	39.52	12.5	0.32	5.3571e-05
Solyc01g081060	Xyloglucan endotransglucosylase/hydrolase 14 (AHRD V1 **** C0IRH3_ACTDE); contains Interpro domain(s) IPR016455 Xyloglucan endotransglucosylase/hydrolase	793.3	256.21	0.32	7.64754e-05
Solyc06g060690	Receptor-like protein kinase At5g59670 (AHRD V1 **** RLK7_ARATH); contains Interpro domain(s) IPR002290 Serine/threonine protein kinase	7.82	2.53	0.32	0.000241718
Solyc02g062390	Unknown Protein (AHRD V1); contains Interpro domain(s) IPR000167 Dehydrin	917.38	288.98	0.32	0.00109739
Solyc02g084890	Cc-nbs-lrr, resistance protein	4.6	1.46	0.32	0.00468491
Solyc03g098750	Unknown Protein (AHRD V1)	47.66	15.17	0.32	0.00585277
Solyc02g078180	Os11g0198100 protein (Fragment) (AHRD V1 *-*- Q0IU20_ORYSJ); contains Interpro domain(s) IPR006852 Protein of unknown function DUF616	2.89	0.94	0.32	0.00696157
Solyc01g102350	Pectinacetylesterase like protein (Fragment) (AHRD V1 *--- Q56WP8_ARATH); contains Interpro domain(s) IPR004963 Pectinacetylesterase	7.6	2.46	0.32	0.00892576
Solyc07g032230	IST1 homolog (AHRD V1 *--- C1BSR8_9MAXI); contains Interpro domain(s) IPR005061 Protein of unknown function DUF292, eukaryotic	58.16	18.11	0.31	6.78912e-15
Solyc01g079600	Lipase (AHRD V1 *-*- C1FIH0_9CHLO); contains Interpro domain(s) IPR002921 Lipase, class 3	50.5	15.51	0.31	1.98058e-14
Solyc04g071030	U-box domain-containing protein (AHRD V1 ***- D7MRW3_ARALY); contains Interpro domain(s) IPR003613 U box domain	22.28	7.01	0.31	8.38968e-09
Solyc08g066210	Receptor like kinase, RLK	6.38	1.99	0.31	1.69625e-07
Solyc01g107840	Immediate-early salicylate-induced glucosyltransferase (AHRD V1 *-*- P93364_TOBAC)	56.31	17.56	0.31	1.63772e-06
Solyc07g063480	Pto-like, Serine/threonine kinase protein, resistance protein	15.92	4.92	0.31	1.98334e-06
Solyc03g083440	Glutamate synthase (AHRD V1 **** C1E4G5_9CHLO); contains Interpro domain(s) IPR012220 Glutamate synthase, eukaryotic IPR006005 Glutamate synthase, NADH/NADPH, small subunit 1	2.16	0.68	0.31	2.28592e-06
Solyc02g088630	Glycosyltransferase (AHRD V1 ***- B9IK47_POPTR); contains Interpro domain(s) IPR002495 Glycosyl transferase, family 8	8.21	2.51	0.31	6.56493e-06
Solyc02g089900	Receptor-like kinase (AHRD V1 *-*- A7VM35_MARPO); contains Interpro domain(s) IPR002290 Serine/threonine protein kinase	8.05	2.49	0.31	1.4703e-05
Solyc12g096710	Receptor like kinase, RLK	7.4	2.29	0.31	6.34692e-05
Solyc09g018230	U-box domain-containing protein (AHRD V1 ***- D7KBV1_ARALY); contains Interpro domain(s) IPR011989 Armadillo-like helical	6.94	2.13	0.31	0.00240206
Solyc01g007220	NHL1 (Fragment) (AHRD V1 **-- B0LZM3_ARATH); contains Interpro domain(s) IPR010847 Harpin-induced 1	431.57	134.51	0.31	0.00429194
Solyc08g078650	Glycosyl transferase family 8 glycogenin (AHRD V1 *--- D3TM56_GLOMM); contains Interpro domain(s) IPR002495 Glycosyl transferase, family 8	2.97	0.93	0.31	0.00588491
Solyc01g086960	Zinc finger A20 and AN1 domain-containing stress-associated protein 6 (AHRD V1 *-*- C1BNQ4_9MAXI); contains Interpro domain(s) IPR000058 Zinc finger, AN1-type	584.26	176.94	0.3	4.34411e-16
Solyc10g049630	Serine/threonine protein phosphatase 2C (AHRD V1 **** D7LV04_ARALY); contains Interpro domain(s) IPR015655 Protein phosphatase 2C	134.19	40.3	0.3	5.72753e-15
Solyc09g065850	Auxin responsive protein (AHRD V1 ***- D9IQE6_CATRO); contains Interpro domain(s) IPR003311 AUX/IAA protein	634.64	188.2	0.3	8.37718e-13
Solyc02g089630	Proline dehydrogenase (AHRD V1 **** A1E289_ACTDE); contains Interpro domain(s) IPR015659 Proline oxidase	32.99	9.82	0.3	5.59466e-12
Solyc03g006610	Arf-GAP with GTPase, ANK repeat and PH domain-containing protein 1 (AHRD V1 *--- AGAP1_XENLA); contains Interpro domain(s) IPR001164 Arf GTPase activating protein	27.57	8.2	0.3	3.48188e-11
Solyc03g083900	Laccase-22 (AHRD V1 **-- LAC22_ORYSJ); contains Interpro domain(s) IPR001117 Multicopper oxidase, type 1	12.23	3.63	0.3	1.40902e-08
Solyc12g010440	Glycerol-3-phosphate transporter (AHRD V1 ***- C4YY87_9RICK); contains Interpro domain(s) IPR016196 Major facilitator superfamily, general substrate transporter	20.23	6.04	0.3	2.63267e-08
Solyc04g073950	VQ motif family protein expressed (AHRD V1 *-*- Q10KE8_ORYSJ); contains Interpro domain(s) IPR008889 VQ	69.27	21.05	0.3	3.47926e-08
Solyc09g091600	Male sterility MS5 family protein (AHRD V1 **-- D7KE75_ARALY); contains Interpro domain(s) IPR011990 Tetratricopeptide-like helical	19.84	5.91	0.3	1.20441e-07
Solyc07g066230	Receptor like kinase, RLK	3.48	1.06	0.3	5.83288e-06
Solyc03g065260	Unknown Protein (AHRD V1)	72.46	21.95	0.3	7.45096e-05
Solyc07g042170	Jasmonate ZIM-domain protein 3 (AHRD V1 **-- B3Y563_TOBAC); contains Interpro domain(s) IPR010399 Tify	13.1	3.99	0.3	0.000152084
Solyc03g115560	Dimethylaniline monooxygenase-like protein (AHRD V1 **** Q9FF12_ARATH); contains Interpro domain(s) IPR000960 Flavin-containing monooxygenase FMO	3.85	1.15	0.3	0.00156521
Solyc09g009080	Repressor of silencing 1 (AHRD V1 **-- A4PF88_TOBAC); contains Interpro domain(s) IPR003265 HhH-GPD domain	1.09	0.33	0.3	0.00251869
Solyc06g059720	Stearoyl-acyl carrier protein desaturase (AHRD V1 **** Q8LA10_ARATH); contains Interpro domain(s) IPR005067 Fatty acid desaturase, type 2	77.94	22.3	0.29	2.56881e-15
Solyc09g008970	Unknown Protein (AHRD V1)	226.99	65.35	0.29	7.38688e-15
Solyc02g078160	Plant-specific domain TIGR01615 family protein (AHRD V1 ***- B6UDN7_MAIZE); contains Interpro domain(s) IPR006502 Protein of unknown function DUF506, plant	250.78	73.25	0.29	2.83979e-14
Solyc06g069760	Dof zinc finger protein (AHRD V1 ***- C4B6D7_IPOBA); contains Interpro domain(s) IPR003851 Zinc finger, Dof-type	43.3	12.72	0.29	2.89958e-13
Solyc11g005670	Ubiquitin (AHRD V1 ***- Q2UZT4_MUSAC); contains Interpro domain(s) IPR019956 Ubiquitin subgroup	392.59	115.51	0.29	3.82155e-13
Solyc01g102840	Tir-nbs, resistance protein fragment	27.95	8.04	0.29	3.51908e-09
Solyc05g006560	Ring zinc finger protein (Fragment) (AHRD V1 *--- A6MH00_LILLO); contains Interpro domain(s) IPR008166 Protein of unknown function DUF23	12.85	3.66	0.29	4.881e-09
Solyc01g005430	UBX domain protein 6 (AHRD V1 ***- Q7SXA8_DANRE); contains Interpro domain(s) IPR018997 PUB domain	15.26	4.43	0.29	8.02025e-09
Solyc09g018060	Receptor tyrosine-protein kinase erbB-4 (AHRD V1 **** ERBB4_RAT); contains Interpro domain(s) IPR015784 Tyrosine-protein kinase, ATN1-like	20.2	5.77	0.29	1.22546e-08
Solyc06g082780	Coiled-coil domain containing 109B (AHRD V1 *--- Q3ZBZ7_BOVIN); contains Interpro domain(s) IPR006769 Protein of unknown function DUF607	18.39	5.42	0.29	2.52827e-07
Solyc09g075120	Bifunctional polymyxin resistance protein ArnA (AHRD V1 **-- ARNA_SALDC); contains Interpro domain(s) IPR016040 NAD(P)-binding domain	27.86	8.14	0.29	1.18645e-06
Solyc08g021840	Ulp1 protease family C-terminal catalytic domain containing protein (AHRD V1 ***- Q60D46_SOLDE)	64.6	19.01	0.29	1.41745e-06
Solyc02g087190	Peroxidase 65 (AHRD V1 **** B6TYF5_MAIZE); contains Interpro domain(s) IPR002016 Haem peroxidase, plant/fungal/bacterial	18.81	5.55	0.29	5.5674e-06
Solyc01g080620	Kelch-like protein 3 (AHRD V1 *-*- KLHL3_HUMAN); contains Interpro domain(s) IPR013069 BTB/POZ	11.11	3.25	0.29	2.92627e-05
Solyc09g098500	Got1-like protein (AHRD V1 ***- A2Q4X9_MEDTR); contains Interpro domain(s) IPR007305 Got1-like protein	22.79	6.69	0.29	4.56148e-05
Solyc07g049360	Small ubiquitin-related modifier 2 (AHRD V1 ***- C3KI25_ANOFI); contains Interpro domain(s) IPR000626 Ubiquitin	261.8	76.79	0.29	7.15539e-05
Solyc05g051900	Major facilitator superfamily (MFS_1) transporter (AHRD V1 *--- Q392L2_BURS3); contains Interpro domain(s) IPR016196 Major facilitator superfamily, general substrate transporter	5.12	1.48	0.29	0.000159574
Solyc09g061280	Cyclin dependent kinase inhibitor (AHRD V1 **** Q5PXG5_EUPES); contains Interpro domain(s) IPR016701 Cyclin-dependent kinase inhibitor, plant	12.5	3.63	0.29	0.000241895
Solyc00g171810	ATP synthase subunit a (AHRD V1 ***- Q45KQ5_CAPAN); contains Interpro domain(s) IPR000568 ATPase, F0 complex, subunit A	6.62	1.91	0.29	0.000346808
Solyc03g005330	CBL-interacting protein kinase 20 (AHRD V1 **** C4P7W9_VITVI); contains Interpro domain(s) IPR002290 Serine/threonine protein kinase	4.63	1.34	0.29	0.000983167
Solyc04g072460	BZIP transcription factor (AHRD V1 **** A7Y1S1_BRAJU); contains Interpro domain(s) IPR011616 bZIP transcription factor, bZIP-1	4.98	1.43	0.29	0.00165717
Solyc01g007500	Photosystem II CP47 chlorophyll apoprotein (AHRD V1 ***- D3WBA3_9BORA); contains Interpro domain(s) IPR017486 Photosystem II, PsbB	3.02	0.89	0.29	0.00166131
Solyc09g061320	Solute carrier family 35 member F4 (AHRD V1 **-- C0HBH8_SALSA); contains Interpro domain(s) IPR000620 Protein of unknown function DUF6, transmembrane	8.41	2.48	0.29	0.00474176
Solyc10g055630	Aquaporin (AHRD V1 ***- Q8W506_TOBAC); contains Interpro domain(s) IPR012269 Aquaporin	4.48	1.3	0.29	0.00950408
Solyc08g082170	Glycoside hydrolase family 28 protein/polygalacturonase family protein (AHRD V1 **-- Q1PF10_ARATH); contains Interpro domain(s) IPR012334 Pectin lyase fold	96.92	26.7	0.28	4.60986e-17
Solyc08g013730	Aquaporin (AHRD V1 ***- B3GK86_ARATH); contains Interpro domain(s) IPR000425 Major intrinsic protein	21.46	6.1	0.28	1.76088e-08
Solyc02g079040	Calmodulin-binding protein (Fragment) (AHRD V1 *-** Q9M451_CICAR); contains Interpro domain(s) IPR012416 Calmodulin binding protein-like	33.06	9.31	0.28	1.28474e-07
Solyc02g090310	Dof zinc finger protein 4 (AHRD V1 *-*- A5HWF3_HORVD); contains Interpro domain(s) IPR003851 Zinc finger, Dof-type	17.78	4.9	0.28	1.63852e-07
Solyc01g065540	Response regulator 8 (AHRD V1 *-*- Q9AV93_MAIZE); contains Interpro domain(s) IPR017053 Response regulator, plant B-type	4.48	1.24	0.28	1.26594e-05
Solyc03g098740	Kunitz trypsin inhibitor (AHRD V1 **** B8Y888_TOBAC); contains Interpro domain(s) IPR011065 Kunitz inhibitor ST1-like	13.42	3.73	0.28	7.50793e-05
Solyc02g071800	Receptor like kinase, RLK	2.71	0.77	0.28	0.000113973
Solyc07g045100	Aspartic proteinase nepenthesin I (AHRD V1 **-- A9ZMF9_NEPAL); contains Interpro domain(s) IPR001461 Peptidase A1	3.91	1.1	0.28	0.000302531
Solyc08g078060	Unknown Protein (AHRD V1)	53.4	15.13	0.28	0.00147453
Solyc01g014840	Tir-nbs-lrr, resistance protein	1.21	0.33	0.28	0.00420228
Solyc07g022910	Myosin heavy chain-like (AHRD V1 ***- Q8LHQ6_ORYSJ); contains Interpro domain(s) IPR008545 Protein of unknown function DUF827, plant	141.65	38.75	0.27	6.55712e-19
Solyc07g053910	Cell division protein kinase 10 (AHRD V1 *-*- D3TRH8_GLOMM); contains Interpro domain(s) IPR002290 Serine/threonine protein kinase	42.11	11.26	0.27	1.47296e-16
Solyc05g024260	RAG1-activating protein 1 homolog (AHRD V1 **-- R1AP1_DANRE); contains Interpro domain(s) IPR018179 RAG1-activating protein 1 homologue	82.46	21.87	0.27	4.97397e-16
Solyc09g015770	WRKY transcription factor 6 (AHRD V1 **** A7UGD3_SOLTU); contains Interpro domain(s) IPR003657 DNA-binding WRKY	680.19	180.48	0.27	1.57549e-14
Solyc11g007770	Exostosin-2 (AHRD V1 *-*- Q0IFF4_AEDAE); contains Interpro domain(s) IPR015338 EXTL2, alpha-1,4-N-acetylhexosaminyltransferase	15.6	4.18	0.27	1.16136e-11
Solyc04g079120	Protein phosphatase 2C containing protein expressed (AHRD V1 ***- Q94LH3_ORYSJ); contains Interpro domain(s) IPR015655 Protein phosphatase 2C	26.55	7.18	0.27	1.1847e-11
Solyc01g108910	COSII_At2g15890 (Fragment) (AHRD V1 *-*- C0KFD9_9SOLN)	106.03	28.77	0.27	9.238e-10
Solyc08g080130	Phospholipase D (AHRD V1 **** Q9XGT0_GOSHI); contains Interpro domain(s) IPR011402 Phospholipase D, plant	8.72	2.38	0.27	1.97382e-09
Solyc08g016440	Unknown Protein (AHRD V1)	93.27	25.12	0.27	4.88479e-09
Solyc09g005080	LRR receptor-like serine/threonine-protein kinase, RLP	4.82	1.32	0.27	3.65735e-08
Solyc06g074710	Hydroxycinnamoyl CoA shikimate/quinate hydroxycinnamoyltransferase-like protein (Fragment) (AHRD V1 **-* B9GF60_POPTR); contains Interpro domain(s) IPR003480 Transferase	69.41	19.08	0.27	1.6057e-07
Solyc02g091000	Harpin-induced protein (AHRD V1 ***- B6TDG9_MAIZE); contains Interpro domain(s) IPR010847 Harpin-induced 1	11.33	3.04	0.27	1.62496e-06
Solyc04g009960	L-allo-threonine aldolase (AHRD V1 **** D7RJ69_CARPA); contains Interpro domain(s) IPR001597 Aromatic amino acid beta-eliminating lyase/threonine aldolase	224.69	60.9	0.27	4.1312e-06
Solyc03g113340	Nodulin-like protein (Fragment) (AHRD V1 ***- O81121_ARATH); contains Interpro domain(s) IPR010658 Nodulin-like	6.3	1.72	0.27	6.85632e-06
Solyc09g065600	Sugar nucleotide transporter-like protein (Fragment) (AHRD V1 *--- A8J1R9_CHLRE)	22.77	6.22	0.27	2.07783e-05
Solyc12g057160	Unknown Protein (AHRD V1)	16.33	4.34	0.27	9.77137e-05
Solyc01g080220	Dienelactone hydrolase family protein (AHRD V1 **-- D7L3C7_ARALY); contains Interpro domain(s) IPR002925 Dienelactone hydrolase	176.42	48.36	0.27	0.000345404
Solyc01g107290	RING-H2 finger protein (AHRD V1 ***- Q8LJR8_SOYBN); contains Interpro domain(s) IPR001841 Zinc finger, RING-type	111.37	29.46	0.26	7.18825e-17
Solyc05g014790	Lipoxygenase (AHRD V1 **** B9RMJ4_RICCO); contains Interpro domain(s) IPR001246 Lipoxygenase, plant	30.09	7.92	0.26	2.08658e-16
Solyc04g063350	3-methyl-2-oxobutanoate dehydrogenase (2-methylpropanoyl-transferring) (AHRD V1 **** A1U0F1_MARAV); contains Interpro domain(s) IPR001017 Dehydrogenase, E1 component	49.54	12.88	0.26	3.59788e-16
Solyc09g083060	U-box domain-containing protein (AHRD V1 *-*- Q1ENX4_MUSAC); contains Interpro domain(s) IPR003613 U box domain	29.37	7.6	0.26	7.25952e-15
Solyc07g055200	Kinase family protein (AHRD V1 ***- D7M6L5_ARALY); contains Interpro domain(s) IPR002290 Serine/threonine protein kinase	35.51	9.22	0.26	6.0689e-14
Solyc01g107850	UDP-glucosyltransferase HvUGT5876 (AHRD V1 ***- D3WYW1_HORVD); contains Interpro domain(s) IPR002213 UDP-glucuronosyl/UDP-glucosyltransferase	114.56	29.82	0.26	8.05897e-12
Solyc01g108130	B3 domain-containing protein At3g19184 (AHRD V1 *-*- Y3918_ARATH); contains Interpro domain(s) IPR003340 Transcriptional factor B3	35.88	9.28	0.26	9.51192e-12
Solyc01g009860	NAC domain transcription factor (AHRD V1 **** Q5DM36_WHEAT); contains Interpro domain(s) IPR003441 No apical meristem (NAM) protein	28.6	7.33	0.26	6.51664e-11
Solyc08g078460	Inositol 2-dehydrogenase like protein (AHRD V1 **-- O23580_ARATH); contains Interpro domain(s) IPR016040 NAD(P)-binding domain	18.95	4.98	0.26	9.25538e-05
Solyc01g109460	Solute carrier family 2, facilitated glucose transporter member 3 (AHRD V1 ***- GTR3_RAT); contains Interpro domain(s) IPR003663 Sugar/inositol transporter	8.03	2.11	0.26	0.000489288
Solyc03g121140	Chloroplast unusual positioning 1A (AHRD V1 *--- B3IYT7_ADICA)	4.06	1.05	0.26	0.00411629
Solyc08g041860	Unknown Protein (AHRD V1)	338.99	87.18	0.26	0.00586452
Solyc01g107830	UDP-glucosyltransferase family 1 protein (AHRD V1 **** C6KI43_CITSI); contains Interpro domain(s) IPR002213 UDP-glucuronosyl/UDP-glucosyltransferase	428.48	107	0.25	4.81527e-22
Solyc07g047980	Es2 (Fragment) (AHRD V1 *--- A9YJX0_DROME); contains Interpro domain(s) IPR019148 Nuclear protein DGCR14	170.23	42.67	0.25	7.08177e-21
Solyc03g119060	Alpha-dioxygenase 2 (AHRD V1 **-- Q5WM33_SOLLC); contains Interpro domain(s) IPR002007 Haem peroxidase, animal	20.28	5.06	0.25	1.50545e-13
Solyc07g006880	Zinc-finger protein 1 (AHRD V1 *-*- D7KX25_ARALY); contains Interpro domain(s) IPR007087 Zinc finger, C2H2-type	48.79	12.38	0.25	1.04449e-10
Solyc09g011690	Unknown Protein (AHRD V1)	17.64	4.49	0.25	2.11374e-10
Solyc05g006980	Homeobox-leucine zipper-like protein (AHRD V1 *-*- Q3HRT1_PICGL); contains Interpro domain(s) IPR001356 Homeobox	18.44	4.6	0.25	1.28474e-07
Solyc02g092240	Os10g0352000 protein (Fragment) (AHRD V1 *-*- Q0IY85_ORYSJ)	61.79	15.72	0.25	2.70151e-06
Solyc00g217960	Ring H2 finger protein (AHRD V1 *-*- D9ZHD8_HYPPE); contains Interpro domain(s) IPR018957 Zinc finger, C3HC4 RING-type	19.71	4.94	0.25	4.48295e-06
Solyc00g118690	NADH-ubiquinone oxidoreductase chain 1 (AHRD V1 ***- Q5MA12_TOBAC); contains Interpro domain(s) IPR001694 NADH:ubiquinone oxidoreductase, subunit 1	27.14	6.83	0.25	3.70577e-05
Solyc10g083460	Zinc finger A20 and AN1 domain-containing stress-associated protein 6 (AHRD V1 *-*- C1BNQ4_9MAXI); contains Interpro domain(s) IPR000058 Zinc finger, AN1-type	45.09	11.32	0.25	9.4323e-05
Solyc09g090400	Translation initiation factor 2B (AHRD V1 **** Q2UBN6_ASPOR); contains Interpro domain(s) IPR000649 Initiation factor 2B related	4.66	1.14	0.25	0.000175782
Solyc08g007970	SKIP interacting protein 24 (Fragment) (AHRD V1 *--- B8Q8B0_ORYSI); contains Interpro domain(s) IPR006141 Intein splicing site	22.5	5.44	0.24	1.09572e-17
Solyc12g094520	4-coumarate-coa ligase (AHRD V1 ***- B9MY03_POPTR); contains Interpro domain(s) IPR000873 AMP-dependent synthetase and ligase	32.05	7.73	0.24	1.52882e-16
Solyc08g006320	WRKY transcription factor 3 (AHRD V1 ***- A7UGD0_SOLTU); contains Interpro domain(s) IPR003657 DNA-binding WRKY	42.32	10.12	0.24	4.31662e-15
Solyc04g009440	NAC domain protein (AHRD V1 ***- Q6RH27_SOLLC); contains Interpro domain(s) IPR003441 No apical meristem (NAM) protein	37.89	9.17	0.24	1.19179e-13
Solyc02g036370	MYB transcription factor (Fragment) (AHRD V1 **-* A1DR85_CATRO); contains Interpro domain(s) IPR006447 Myb-like DNA-binding region, SHAQKYF class	22.53	5.5	0.24	8.64524e-13
Solyc02g081830	HAD-superfamily hydrolase (AHRD V1 ***- D5A3P4_SPIPL); contains Interpro domain(s) IPR011949 HAD-superfamily hydrolase, subfamily IA, REG-2-like	36.48	8.88	0.24	1.54235e-12
Solyc01g101240	Aspartic proteinase (AHRD V1 **** ASPRX_ORYSJ); contains Interpro domain(s) IPR001461 Peptidase A1	115.74	27.32	0.24	1.26144e-09
Solyc06g005170	Mitogen-activated protein kinase 3 (AHRD V1 **** Q84MI4_SOLLC); contains Interpro domain(s) IPR002290 Serine/threonine protein kinase	31.07	7.57	0.24	7.49307e-09
Solyc07g055700	Solute carrier family 35 member C2 (Fragment) (AHRD V1 *--- Q5GMH1_MOUSE); contains Interpro domain(s) IPR004853 Protein of unknown function DUF250	9.45	2.23	0.24	2.02729e-08
Solyc02g077080	Os06g0207500 protein (Fragment) (AHRD V1 **-- Q0DDQ9_ORYSJ); contains Interpro domain(s) IPR004253 Protein of unknown function DUF231, plant	91.36	21.5	0.24	3.64967e-07
Solyc09g064510	Transcriptional activator TenA family (AHRD V1 *-*- Q117V2_TRIEI); contains Interpro domain(s) IPR004305 TENA/THI-4 protein/Coenzyme PQQ biosynthesis protein C	6.89	1.68	0.24	4.68337e-07
Solyc03g026270	Ethylene-responsive transcription factor 4 (AHRD V1 *-** ERF78_ARATH); contains Interpro domain(s) IPR001471 Pathogenesis-related transcriptional factor and ERF, DNA-binding	10	2.38	0.24	6.94001e-05
Solyc05g009530	Dihydrolipoyllysine-residue acetyltransferase component of pyruvate dehydrogenase complex (AHRD V1 **** A5GUY8_SYNR3); contains Interpro domain(s) IPR001078 2-oxoacid dehydrogenase acyltransferase, catalytic domain	44.07	10.74	0.24	0.000338473
Solyc09g056450	U-box domain-containing protein (AHRD V1 **-- D7KBV1_ARALY); contains Interpro domain(s) IPR011989 Armadillo-like helical	145.3	33.2	0.23	6.72601e-23
Solyc06g068460	WRKY transcription factor 1 (AHRD V1 **** C0L2S0_SOLLC); contains Interpro domain(s) IPR003657 DNA-binding WRKY	144.72	33.46	0.23	4.29742e-21
Solyc09g092460	Receptor-like kinase (AHRD V1 **** C0SW31_SOYBN); contains Interpro domain(s) IPR002290 Serine/threonine protein kinase	34.83	8.01	0.23	3.33919e-16
Solyc08g081230	Potassium channel tetramerization domain-containing protein (AHRD V1 ***- D7MIW8_ARALY); contains Interpro domain(s) IPR003131 Potassium channel, voltage dependent, Kv, tetramerisation	18.11	4.19	0.23	2.91688e-12
Solyc07g063750	Serine/threonine-protein kinase receptor (AHRD V1 **** B6U2B7_MAIZE); contains Interpro domain(s) IPR002290 Serine/threonine protein kinase	8.35	1.9	0.23	5.95066e-11
Solyc09g090070	Inorganic phosphate transporter (AHRD V1 **** O22548_SOLLC); contains Interpro domain(s) IPR004738 Phosphate permease	9.93	2.29	0.23	2.34096e-09
Solyc07g052430	Transmembrane protein 97 (AHRD V1 *-*- TMM97_HUMAN); contains Interpro domain(s) IPR016964 Transmembrane protein 97, predicted	29.74	6.86	0.23	3.61921e-09
Solyc03g114360	Poly polymerase catalytic domain containing protein expressed (AHRD V1 **-- Q84T80_ORYSJ); contains Interpro domain(s) IPR012317 Poly(ADP-ribose) polymerase, catalytic region	12.62	2.93	0.23	1.39999e-08
Solyc01g109920	Dehydrin (AHRD V1 *-*- Q6YL18_BRAJU); contains Interpro domain(s) IPR000167 Dehydrin	104.89	24.6	0.23	9.36553e-08
Solyc05g009790	Transcription factor (AHRD V1 *-** D6MKM9_9ASPA); contains Interpro domain(s) IPR003340 Transcriptional factor B3	7.89	1.84	0.23	1.29802e-06
Solyc07g053050	Calmodulin (AHRD V1 **-- A7E7G2_SCLS1); contains Interpro domain(s) IPR011992 EF-Hand type	30.64	7.13	0.23	3.50254e-06
Solyc01g007340	Acetyl-coenzyme A carboxylase carboxyl transferase subunit beta (AHRD V1 ***- ACCD_EPIVI); contains Interpro domain(s) IPR000438 Acetyl-CoA carboxylase carboxyl transferase, beta subunit	4.81	1.13	0.23	2.08399e-05
Solyc05g047460	Auxin response factor 19 (AHRD V1 ***- D9IA29_SOLLC); contains Interpro domain(s) IPR010525 Auxin response factor	37.3	8.74	0.23	2.87877e-05
Solyc03g118540	Protein TIFY 6B (AHRD V1 **-- TIF6B_ARATH); contains Interpro domain(s) IPR010399 Tify	7.14	1.66	0.23	3.01868e-05
Solyc06g053840	Auxin responsive protein (AHRD V1 ***- D9IQE6_CATRO); contains Interpro domain(s) IPR003311 AUX/IAA protein	291.27	67.38	0.23	0.000392566
Solyc01g109210	Unknown Protein (AHRD V1)	40.81	9.27	0.23	0.000403731
Solyc01g098490	Solute carrier family 2 facilitated glucose transporter member 8 (AHRD V1 ***- B6SSR3_MAIZE); contains Interpro domain(s) IPR003663 Sugar/inositol transporter	2.04	0.46	0.23	0.00788897
Solyc03g122340	Lipoxygenase (AHRD V1 **** Q96574_SOLLC); contains Interpro domain(s) IPR001246 Lipoxygenase, plant	15.77	3.4	0.22	4.04592e-17
Solyc12g010540	NAD dependent epimerase/dehydratase family protein expressed (AHRD V1 ***- Q2MJA7_ORYSJ); contains Interpro domain(s) IPR016040 NAD(P)-binding domain	30.53	6.6	0.22	8.93382e-17
Solyc08g083110	Cystathionine gamma-lyase (AHRD V1 ***- D2LF58_RHOVA); contains Interpro domain(s) IPR000277 Cys/Met metabolism, pyridoxal phosphate-dependent enzyme	25.13	5.62	0.22	1.53035e-12
Solyc07g007590	Prephenate dehydrogenase family protein (AHRD V1 ***- D7KDI5_ARALY); contains Interpro domain(s) IPR012070 Arogenate/prephenate dehydrogenase, plant	18.09	3.98	0.22	6.90408e-12
Solyc09g083100	CBL-interacting protein kinase 20 (AHRD V1 **** C4P7W9_VITVI); contains Interpro domain(s) IPR002290 Serine/threonine protein kinase	38.53	8.55	0.22	4.30108e-11
Solyc03g098480	Unknown Protein (AHRD V1)	20.75	4.52	0.22	8.61683e-11
Solyc06g071810	Receptor like kinase, RLK	20.67	4.46	0.22	1.31958e-10
Solyc04g005480	Unknown Protein (AHRD V1)	88.5	19.31	0.22	1.37548e-10
Solyc01g060180	AMP-dependent synthetase and ligase (AHRD V1 ***- A1U2F4_MARAV); contains Interpro domain(s) IPR000873 AMP-dependent synthetase and ligase	10.73	2.39	0.22	1.84564e-10
Solyc11g068710	F-box family protein (AHRD V1 ***- B9MYU0_POPTR)	24.14	5.35	0.22	2.21201e-09
Solyc07g007170	Zinc finger family protein (AHRD V1 ***- D7L4D8_ARALY)	128.34	27.78	0.22	7.89612e-08
Solyc10g008730	Unknown Protein (AHRD V1)	32.33	7.19	0.22	2.50453e-06
Solyc01g110100	Zinc finger family protein (AHRD V1 **-- D7LUL3_ARALY); contains Interpro domain(s) IPR002867 Zinc finger, C6HC-type	8.51	1.89	0.22	1.186e-05
Solyc12g098580	UDP-glucosyltransferase family 1 protein (AHRD V1 ***- C6KI44_CITSI); contains Interpro domain(s) IPR002213 UDP-glucuronosyl/UDP-glucosyltransferase	5.08	1.14	0.22	1.52848e-05
Solyc01g090700	Enoyl-CoA-hydratase (AHRD V1 ***- Q9SE41_AVIMR); contains Interpro domain(s) IPR001753 Crotonase, core	109.66	24.37	0.22	5.6861e-05
Solyc04g077640	Serine carboxypeptidase 1 (AHRD V1 ***- B6TC80_MAIZE); contains Interpro domain(s) IPR001563 Peptidase S10, serine carboxypeptidase	4.58	0.99	0.22	0.00023843
Solyc10g079600	Response regulator 6 (AHRD V1 ***- Q9FRY9_MAIZE); contains Interpro domain(s) IPR001789 Signal transduction response regulator, receiver region	29.8	6.66	0.22	0.000575245
Solyc09g089750	1-aminocyclopropane-1-carboxylate oxidase homolog (AHRD V1 ***- ACCH3_SOLLC)	104.53	23.45	0.22	0.00239433
Solyc01g056850	CTP synthase (AHRD V1 ***- B6U7R1_MAIZE); contains Interpro domain(s) IPR004468 CTP synthase	1.54	0.33	0.22	0.00967605
Solyc03g121540	Beta-galactosidase (AHRD V1 ***- Q9ZP11_SOLLC); contains Interpro domain(s) IPR019801 Glycoside hydrolase, family 35, conserved site IPR001944 Glycoside hydrolase, family 35 IPR000922 D-galactoside/L-rhamnose binding SUEL lectin	120.5	25.83	0.21	1.77345e-25
Solyc02g064680	Calcium-transporting ATPase 1 (AHRD V1 ***- Q7XBH9_CERRI); contains Interpro domain(s) IPR006408 ATPase, P-type, calcium-transporting, PMCA-type	38.47	8.08	0.21	5.32757e-23
Solyc06g005650	RING finger protein 126 (AHRD V1 *--- RN126_XENTR)	198.46	40.88	0.21	3.09443e-22
Solyc04g078420	MYB transcription factor (AHRD V1 *-*- A3F8D7_CAPAN); contains Interpro domain(s) IPR015495 Myb transcription factor	85.52	17.77	0.21	7.57461e-22
Solyc04g016470	Beta-1 3-glucanase (AHRD V1 ***- B2ZP01_VITRI); contains Interpro domain(s) IPR000490 Glycoside hydrolase, family 17	27.51	5.88	0.21	2.67201e-14
Solyc07g065290	Zinc finger CCCH domain-containing protein 18 (AHRD V1 ***- C3H18_ARATH); contains Interpro domain(s) IPR000571 Zinc finger, CCCH-type	11.65	2.5	0.21	2.02345e-11
Solyc11g007660	At5g51670-like protein (Fragment) (AHRD V1 *-*- C0JEV7_9BRAS); contains Interpro domain(s) IPR007700 Protein of unknown function DUF668	16.13	3.44	0.21	8.98771e-11
Solyc10g017960	F-box protein PP2-B1 (AHRD V1 *-*- PP2B1_ARATH); contains Interpro domain(s) IPR001810 Cyclin-like F-box	11.37	2.34	0.21	8.3367e-08
Solyc09g082570	Neurogenic locus notch protein-like (AHRD V1 ***- B6SSE6_MAIZE)	16.41	3.46	0.21	1.03705e-07
Solyc10g084370	MYB transcription factor (Fragment) (AHRD V1 **-- A1DR87_CATRO); contains Interpro domain(s) IPR006447 Myb-like DNA-binding region, SHAQKYF class	5.74	1.19	0.21	9.87968e-05
Solyc07g006910	Solute carrier family 35 member E3 (AHRD V1 **-- S35E3_DANRE); contains Interpro domain(s) IPR004853 Protein of unknown function DUF250	5.07	1.08	0.21	0.00010883
Solyc11g056320	Unknown Protein (AHRD V1)	11.07	2.38	0.21	0.00137408
Solyc10g009550	WRKY transcription factor (AHRD V1 ***- D3YEX5_SOLLC); contains Interpro domain(s) IPR003657 DNA-binding WRKY	4.57	0.94	0.21	0.00231225
Solyc08g077560	ATP binding / serine-threonine kinase (AHRD V1 **** C5DB71_VITVI); contains Interpro domain(s) IPR002290 Serine/threonine protein kinase	145.83	28.64	0.2	4.04963e-26
Solyc10g081980	Harpin-induced protein-like (Fragment) (AHRD V1 **-- D2CFH8_COFAR); contains Interpro domain(s) IPR010847 Harpin-induced 1	143.56	28.63	0.2	3.92732e-23
Solyc07g053160	cDNA clone J013073D14 full insert sequence (AHRD V1 *--- B7ECD3_ORYSJ); contains Interpro domain(s) IPR012866 Protein of unknown function DUF1644	136.58	27.58	0.2	1.19731e-18
Solyc06g071280	Enhanced disease susceptibility 1 (Fragment) (AHRD V1 **-- B2BDU7_ARALY); contains Interpro domain(s) IPR002921 Lipase, class 3	17.51	3.52	0.2	1.42198e-16
Solyc11g010380	Mate efflux family protein (AHRD V1 **-- D7MN36_ARALY); contains Interpro domain(s) IPR002528 Multi antimicrobial extrusion protein MatE	49.83	9.8	0.2	1.13684e-13
Solyc10g084040	Thylakoid lumen 15.0-kDa protein (Fragment) (AHRD V1 **-- B8C1L2_THAPS)	27.63	5.55	0.2	4.42279e-12
Solyc08g077630	ATP binding / serine-threonine kinase (AHRD V1 **** C5DB71_VITVI); contains Interpro domain(s) IPR002290 Serine/threonine protein kinase	35.21	6.91	0.2	7.18716e-12
Solyc01g107170	Zinc finger protein (AHRD V1 ***- A0T3Q5_SOLTU); contains Interpro domain(s) IPR007087 Zinc finger, C2H2-type	214.38	42.35	0.2	8.00332e-11
Solyc11g012510	GRAS family transcription factor (AHRD V1 **-- B9IH45_POPTR); contains Interpro domain(s) IPR005202 GRAS transcription factor	5.78	1.14	0.2	1.021e-07
Solyc11g072470	LOB domain protein 1 (AHRD V1 ***- D7KHW8_ARALY); contains Interpro domain(s) IPR004883 Lateral organ boundaries, LOB	153.89	31.16	0.2	3.64934e-07
Solyc01g112000	Expansin-like protein (AHRD V1 ***- A7X331_SOLLC); contains Interpro domain(s) IPR007112 Expansin 45, endoglucanase-like IPR007117 Pollen allergen/expansin, C-terminal	7.81	1.59	0.2	1.35512e-05
Solyc09g064730	Heavy metal-associated domain containing protein expressed (AHRD V1 *-*- Q2QXS5_ORYSJ); contains Interpro domain(s) IPR006121 Heavy metal transport/detoxification protein	64.62	13.18	0.2	2.63372e-05
Solyc01g079660	Long cell-linked locus protein (AHRD V1 ***- Q946U8_MAIZE)	12.36	2.42	0.2	5.46076e-05
Solyc08g016210	LRR receptor-like serine/threonine-protein kinase, RLP	1.89	0.38	0.2	9.2074e-05
Solyc11g066080	Genomic DNA chromosome 5 BAC clone F2O15 (AHRD V1 ***- Q9LTJ3_ARATH)	6.16	1.24	0.2	0.000212975
Solyc08g016720	9-cis-epoxycarotenoid dioxygenase 5 (AHRD V1 **** A0SE34_9ROSI); contains Interpro domain(s) IPR004294 Carotenoid oxygenase	2.07	0.42	0.2	0.00112471
Solyc12g038430	Kinesin-like calmodulin binding protein (AHRD V1 *-*- Q9FQL7_MAIZE)	12.28	2.44	0.2	0.00945494
Solyc08g080640	Osmotin-like protein (Fragment) (AHRD V1 **-- Q8S4L1_SOLNI); contains Interpro domain(s) IPR017949 Thaumatin, conserved site IPR001938 Thaumatin, pathogenesis-related	1652.3	306.85	0.19	7.13718e-32
Solyc08g008370	Genomic DNA chromosome 5 P1 clone MJC20 (AHRD V1 *--- Q9FHX9_ARATH); contains Interpro domain(s) IPR013089 Kelch related	275.29	52.68	0.19	5.01007e-28
Solyc06g066370	WRKY transcription factor 1 (AHRD V1 **** C9DHZ0_9ROSI); contains Interpro domain(s) IPR003657 DNA-binding WRKY	97.35	18.04	0.19	1.50642e-27
Solyc07g006890	Cytochrome P450	96.76	17.98	0.19	5.34997e-27
Solyc11g011440	Aspartic proteinase nepenthesin-1 (AHRD V1 **-- B6TS94_MAIZE); contains Interpro domain(s) IPR001461 Peptidase A1	132.36	25.34	0.19	1.99945e-26
Solyc02g081970	Vacuolar sorting receptor 7 (AHRD V1 **** B6UEQ5_MAIZE); contains Interpro domain(s) IPR003137 Protease-associated PA	56.06	10.61	0.19	7.6831e-25
Solyc09g010840	Myb family transcription factor (AHRD V1 **-* D1LXI9_9ROSI); contains Interpro domain(s) IPR015495 Myb transcription factor	62.5	11.58	0.19	4.21966e-23
Solyc10g085010	PAR-1c protein (AHRD V1 ***- Q43589_TOBAC); contains Interpro domain(s) IPR009489 PAR1	88.11	16.72	0.19	1.69338e-20
Solyc06g082080	Integrin-linked kinase-associated serine/threonine phosphatase 2C (AHRD V1 **** ILKAP_BOVIN); contains Interpro domain(s) IPR015655 Protein phosphatase 2C	39.55	7.51	0.19	1.02611e-19
Solyc05g053760	Chaperone protein dnaJ 20 (AHRD V1 ***- B6U349_MAIZE); contains Interpro domain(s) IPR001623 Heat shock protein DnaJ, N-terminal	49.44	9.59	0.19	1.17475e-15
Solyc10g007040	Beta-1,3-galactosyl-O-glycosyl-glycoprotein beta-1,6-N-acetylglucosaminyltransferase (AHRD V1 *--* GCNT3_BHV4L); contains Interpro domain(s) IPR003406 Glycosyl transferase, family 14	17.54	3.35	0.19	1.01801e-14
Solyc12g006620	Zinc finger CCCH domain-containing protein 34 (AHRD V1 ***- C3H34_ORYSJ); contains Interpro domain(s) IPR000571 Zinc finger, CCCH-type	15.33	2.89	0.19	1.293e-14
Solyc12g009050	Nuclear transcription factor Y subunit A-3 (AHRD V1 *-*- B6TQI5_MAIZE); contains Interpro domain(s) IPR001289 CCAAT-binding transcription factor, subunit B	27.79	5.26	0.19	5.31847e-14
Solyc03g098020	Hydrolase alpha/beta fold family protein (AHRD V1 **-- D7KRI7_ARALY); contains Interpro domain(s) IPR000073 Alpha/beta hydrolase fold-1	12.09	2.25	0.19	1.40918e-11
Solyc08g078670	Aspartyl protease (AHRD V1 **-- B8YIB7_MIRJA); contains Interpro domain(s) IPR001461 Peptidase A1	70.27	13.51	0.19	1.55559e-11
Solyc12g010900	MAX2-like protein (Fragment) (AHRD V1 *-*- B6VC85_PONTR); contains Interpro domain(s) IPR006553 Leucine-rich repeat, cysteine-containing subtype	6.81	1.32	0.19	5.27122e-11
Solyc07g054300	Phosphatase 2C family protein (AHRD V1 ***- D7KDP0_ARALY); contains Interpro domain(s) IPR015655 Protein phosphatase 2C	9.13	1.75	0.19	1.25465e-09
Solyc02g090380	Nbs-lrr, resistance protein	4.49	0.85	0.19	6.85783e-09
Solyc06g005500	ATP binding / serine-threonine kinase (AHRD V1 **** C5DB71_VITVI); contains Interpro domain(s) IPR002290 Serine/threonine protein kinase	27.92	5.38	0.19	1.35903e-07
Solyc05g009120	Os03g0731050 protein (Fragment) (AHRD V1 ***- C7IZG5_ORYSJ); contains Interpro domain(s) IPR004949 Protein of unknown function DUF266, plant	15.59	3.01	0.19	1.19942e-05
Solyc08g076050	ARK3 product/receptor-like serine/threonine protein kinase ARK3 (AHRD V1 **** Q9S971_ARATH); contains Interpro domain(s) IPR002290 Serine/threonine protein kinase	5.99	1.12	0.19	1.51564e-05
Solyc11g039980	ATP synthase subunit alpha (AHRD V1 ***- Q5M9V4_TOBAC); contains Interpro domain(s) IPR018118 ATPase, F1/A1 complex, alpha/beta subunit, N-terminal	10.31	1.97	0.19	3.48353e-05
Solyc10g008350	Unknown Protein (AHRD V1)	57.39	10.68	0.19	0.000117851
Solyc01g095170	Harpin-induced protein (AHRD V1 ***- B6SP51_MAIZE); contains Interpro domain(s) IPR010847 Harpin-induced 1	5.8	1.13	0.19	0.00260638
Solyc06g074530	Prephenate dehydratase (AHRD V1 **** Q6JJ29_IPOTF); contains Interpro domain(s) IPR001086 Prephenate dehydratase	1.93	0.36	0.19	0.00539482
Solyc03g113980	Calmodulin-binding protein (AHRD V1 **** Q9FKL6_ARATH); contains Interpro domain(s) IPR012416 Calmodulin binding protein-like	1.78	0.35	0.19	0.00562958
Solyc02g089640	Cellulose synthase-like C1-2 glycosyltransferase family 2 protein (AHRD V1 **** D8T077_SELML)	71.14	12.66	0.18	6.04273e-28
Solyc11g010330	RING finger protein (AHRD V1 *-*- C6EUD3_SOYBN); contains Interpro domain(s) IPR018957 Zinc finger, C3HC4 RING-type	123.12	22.69	0.18	1.87787e-27
Solyc03g083030	Protein ABIL1 (AHRD V1 **-- B6TQN2_MAIZE)	89.93	15.78	0.18	7.14403e-26
Solyc01g079260	WRKY transcription factor 4 (AHRD V1 ***- A7UGD1_SOLTU); contains Interpro domain(s) IPR003657 DNA-binding WRKY	82.28	14.5	0.18	9.21529e-25
Solyc02g072080	U-box domain-containing protein 17 (AHRD V1 **-- PUB17_ARATH); contains Interpro domain(s) IPR011989 Armadillo-like helical	35.74	6.37	0.18	1.20015e-24
Solyc09g075020	Multidrug resistance protein ABC transporter family (AHRD V1 **-- B9GS96_POPTR); contains Interpro domain(s) IPR001140 ABC transporter, transmembrane region	32.81	5.79	0.18	4.9948e-14
Solyc09g089640	At5g51670-like protein (Fragment) (AHRD V1 *-*- C0JEX0_9BRAS); contains Interpro domain(s) IPR007700 Protein of unknown function DUF668	7.93	1.42	0.18	2.02674e-11
Solyc07g049210	BAH-PHD domain-containing protein (Fragment) (AHRD V1 **-- A9S8N5_PHYPA); contains Interpro domain(s) IPR001025 Bromo adjacent region	19.9	3.52	0.18	1.93826e-10
Solyc06g082440	CBL-interacting protein kinase 16 (AHRD V1 ***- A0MNK3_POPTR); contains Interpro domain(s) IPR002290 Serine/threonine protein kinase	16.68	3.03	0.18	4.12288e-09
Solyc10g083400	Cytochrome P450	290.41	52.47	0.18	9.98392e-09
Solyc04g076940	Unknown Protein (AHRD V1)	44.78	7.93	0.18	8.60143e-07
Solyc03g114150	Aldehyde dehydrogenase (AHRD V1 **** Q1AFF6_9ROSI); contains Interpro domain(s) IPR015590 Aldehyde dehydrogenase	4.62	0.85	0.18	8.67056e-07
Solyc07g053580	FAM119A (AHRD V1 **-- B9EP45_SALSA); contains Interpro domain(s) IPR019410 Methyltransferase-16, putative	9.13	1.67	0.18	5.57912e-06
Solyc01g087020	Unknown Protein (AHRD V1)	25.3	4.6	0.18	8.85352e-05
Solyc01g008510	Photosystem II 5 kDa protein, chloroplastic (AHRD V1 *-*- PST2_GOSHI)	34.16	6.08	0.18	0.000112745
Solyc04g056340	Tyrosine phosphatase family protein (AHRD V1 **** B8N9Z8_ASPFN); contains Interpro domain(s) IPR020428 Protein-tyrosine phosphatase, dual specificity phosphatase, eukaryotic	7.27	1.28	0.18	0.000171152
Solyc01g008680	S2 self-incompatibility locus-linked pollen 3.2 protein (AHRD V1 ***- Q7XAE8_PETIN)	7.17	1.31	0.18	0.000196609
Solyc10g077130	Atcambp25-binding protein OF (AHRD V1 ***- D7LGI4_ARALY); contains Interpro domain(s) IPR008889 VQ	5.49	0.98	0.18	0.00402903
Solyc01g007530	Cytochrome b6 (AHRD V1 ***- B3TN79_BRADI); contains Interpro domain(s) IPR005797 Cytochrome b/b6, N-terminal	3.98	0.72	0.18	0.00429194
Solyc08g005090	Unknown Protein (AHRD V1)	3.35	0.59	0.18	0.00451224
Solyc06g008360	NAC domain protein IPR003441 (AHRD V1 ***- B9GRP6_POPTR); contains Interpro domain(s) IPR003441 No apical meristem (NAM) protein	3.11	0.56	0.18	0.00462702
Solyc12g056600	Short chain alcohol dehydrogenase (AHRD V1 **** O50038_TOBAC); contains Interpro domain(s) IPR002347 Glucose/ribitol dehydrogenase	263.74	43.86	0.17	1.06257e-30
Solyc10g005080	Late elongated hypocotyl and circadian clock associated-1-like	57.85	10.07	0.17	3.20766e-28
Solyc01g106690	Unknown Protein (AHRD V1); contains Interpro domain(s) IPR010410 Protein of unknown function DUF1005	77.2	13.22	0.17	6.89794e-28
Solyc10g055810	Endochitinase (Chitinase) (AHRD V1 **** Q43184_SOLTU); contains Interpro domain(s) IPR016283 Glycoside hydrolase, family 19 IPR018371 Chitin-binding, type 1, conserved site IPR000726 Glycoside hydrolase, family 19, catalytic IPR001002 Chitin-binding, type 1	112.18	19.32	0.17	7.9343e-28
Solyc12g017240	Xyloglucan endotransglucosylase/hydrolase 7 (AHRD V1 ***- C0IRG6_ACTDE); contains Interpro domain(s) IPR016455 Xyloglucan endotransglucosylase/hydrolase	102.77	16.97	0.17	1.87787e-27
Solyc02g091500	Calmodulin (AHRD V1 ***- B6TGU5_MAIZE); contains Interpro domain(s) IPR011992 EF-Hand type	69.24	11.46	0.17	4.227e-19
Solyc01g106700	MADS-box transcription factor (AHRD V1 ***- Q75V01_9ASPA); contains Interpro domain(s) IPR002100 Transcription factor, MADS-box	23.39	4.04	0.17	5.43251e-12
Solyc01g096320	Homeobox leucine zipper protein (AHRD V1 ***- Q9XH73_PRUAR); contains Interpro domain(s) IPR001356 Homeobox	147.78	25.57	0.17	3.13808e-11
Solyc09g010850	ATP binding / serine-threonine kinase (AHRD V1 **** C5DB71_VITVI); contains Interpro domain(s) IPR002290 Serine/threonine protein kinase	9.92	1.66	0.17	8.88009e-11
Solyc09g015850	Ribosomal protein S3 (Fragment) (AHRD V1 ***- A4KYC6_BALVI)	9.47	1.62	0.17	8.65869e-10
Solyc10g081970	HIN1-like protein (Fragment) (AHRD V1 **-- Q32ZJ1_SOLTU); contains Interpro domain(s) IPR010847 Harpin-induced 1	27.89	4.69	0.17	1.80479e-09
Solyc11g071740	Calmodulin-like protein (AHRD V1 ***- Q0VJ70_DATME); contains Interpro domain(s) IPR011992 EF-Hand type	14.17	2.45	0.17	2.13199e-08
Solyc04g054740	Inositol-3-phosphate synthase (AHRD V1 ***- C4PW06_ARATH); contains Interpro domain(s) IPR002587 Myo-inositol-1-phosphate synthase	5.65	0.99	0.17	2.90501e-08
Solyc02g087960	MYB transcription factor (AHRD V1 **** Q9SN78_ARATH); contains Interpro domain(s) IPR015495 Myb transcription factor	10.53	1.83	0.17	4.11696e-05
Solyc02g090870	Unknown Protein (AHRD V1)	7.52	1.31	0.17	7.55885e-05
Solyc02g069170	Os12g0574800 protein (Fragment) (AHRD V1 *-*- Q0IME3_ORYSJ); contains Interpro domain(s) IPR006565 Bromodomain transcription factor	6.13	1.03	0.17	0.000152845
Solyc09g097870	Transcription factor (AHRD V1 *-** D6MKM4_9ASPA); contains Interpro domain(s) IPR011598 Helix-loop-helix DNA-binding	6.89	1.16	0.17	0.000482454
Solyc06g011470	Unknown Protein (AHRD V1)	19.07	3.33	0.17	0.00401818
Solyc03g043700	Armadillo/beta-catenin repeat family protein (AHRD V1 **-- D7L0H5_ARALY); contains Interpro domain(s) IPR011989 Armadillo-like helical	2.27	0.38	0.17	0.00541637
Solyc09g074480	Unknown Protein (AHRD V1)	14.11	2.39	0.17	0.00605395
Solyc05g051240	Aspartic proteinase nepenthesin I (AHRD V1 ***- A9ZMF9_NEPAL); contains Interpro domain(s) IPR001461 Peptidase A1	207.77	32.73	0.16	1.89711e-34
Solyc04g081240	Auxin response factor 5 (AHRD V1 ***- D9IVB5_SOLLC); contains Interpro domain(s) IPR010525 Auxin response factor	37.33	5.91	0.16	1.85459e-29
Solyc04g071480	Exocyst subunit Exo70-interacting protein Roh1 (Fragment) (AHRD V1 *-*- C1IJU1_TOBAC); contains Interpro domain(s) IPR008511 Protein of unknown function DUF793	84.22	13.34	0.16	4.94406e-29
Solyc07g054730	Wound-responsive protein-related (AHRD V1 ***- A8IXM2_BRACM)	311.42	50.94	0.16	5.14974e-28
Solyc03g111050	Plastid RNA-binding protein (AHRD V1 **-- D6QX33_NICBE); contains Interpro domain(s) IPR003029 Ribosomal protein S1, RNA binding domain	17.06	2.74	0.16	1.2461e-20
Solyc10g006130	Ethylene responsive transcription factor 3a (AHRD V1 **** C0J9I5_9ROSA); contains Interpro domain(s) IPR001471 Pathogenesis-related transcriptional factor and ERF, DNA-binding	71.91	11.56	0.16	1.28652e-18
Solyc08g081550	1-aminocyclopropane-1-carboxylate synthase (AHRD V1 **** Q96579_SOLLC); contains Interpro domain(s) IPR004839 Aminotransferase, class I and II	24.15	3.76	0.16	1.17782e-14
Solyc08g062680	MIP02663p (Fragment) (AHRD V1 **-- B8A3Z9_DROME)	82.16	13.01	0.16	1.77877e-14
Solyc10g008400	RING finger protein 5 (AHRD V1 *--- B6TI40_MAIZE); contains Interpro domain(s) IPR018957 Zinc finger, C3HC4 RING-type	132.3	20.55	0.16	2.83157e-14
Solyc03g093130	Xyloglucan endotransglucosylase/hydrolase 9 (AHRD V1 **** C0IRG8_9ERIC); contains Interpro domain(s) IPR016455 Xyloglucan endotransglucosylase/hydrolase IPR008263 Glycoside hydrolase, family 16, active site	44.32	7.23	0.16	2.6366e-13
Solyc02g092930	MYB transcription factor (AHRD V1 **** A3F8D7_CAPAN); contains Interpro domain(s) IPR015495 Myb transcription factor	89.92	14.61	0.16	2.66053e-11
Solyc08g067300	F-box family protein (AHRD V1 ***- B9HCN7_POPTR); contains Interpro domain(s) IPR001810 Cyclin-like F-box	9.82	1.62	0.16	8.64081e-11
Solyc01g087980	Unknown Protein (AHRD V1)	13.09	2.09	0.16	2.67626e-10
Solyc02g076680	Unknown Protein (AHRD V1); contains Interpro domain(s) IPR007789 Protein of unknown function DUF688	28.23	4.4	0.16	1.04129e-09
Solyc01g104110	Legumin 11S-globulin (AHRD V1 **-- Q39770_GINBI); contains Interpro domain(s) IPR011051 Cupin, RmlC-type	10.43	1.66	0.16	3.46965e-07
Solyc00g206460	Os06g0220000 protein (Fragment) (AHRD V1 **-- Q0DDJ2_ORYSJ); contains Interpro domain(s) IPR006766 Phosphate-induced protein 1 conserved region	7.65	1.22	0.16	1.10196e-06
Solyc08g008100	1-aminocyclopropane-1-carboxylate synthase (AHRD V1 **** P93235_SOLLC); contains Interpro domain(s) IPR004839 Aminotransferase, class I and II	5.94	0.98	0.16	1.3694e-06
Solyc09g075210	Late embryogenesis abundant protein 5 (AHRD V1 ***- Q1HGG0_9ROSI); contains Interpro domain(s) IPR004926 Late embryogenesis abundant protein 3	1995	310.04	0.16	4.94932e-06
Solyc02g092820	Indole-3-acetic acid-amido synthetase GH3.8 (AHRD V1 **** B6U4E2_MAIZE); contains Interpro domain(s) IPR004993 GH3 auxin-responsive promoter	2.76	0.44	0.16	1.18314e-05
Solyc06g069040	Glutathione S-transferase (AHRD V1 **** Q84T17_PHAAT); contains Interpro domain(s) IPR004046 Glutathione S-transferase, C-terminal	18.83	2.92	0.16	0.000195626
Solyc06g072530	UPF0497 membrane protein 8 (AHRD V1 ***- U4978_VITVI); contains Interpro domain(s) IPR006459 Uncharacterised protein family UPF0497, trans-membrane plant subgroup	6.16	0.99	0.16	0.000256329
Solyc01g067020	Receptor like kinase, RLK	2.75	0.44	0.16	0.00026727
Solyc01g007590	50S ribosomal protein L14 chloroplastic (AHRD V1 ***- D3WBB8_9BORA); contains Interpro domain(s) IPR005745 Ribosomal protein L14, bacterial-type	24.19	3.85	0.16	0.000326686
Solyc01g007280	30S ribosomal protein S4 chloroplastic (AHRD V1 ***- B5MF80_PETIN); contains Interpro domain(s) IPR005709 Ribosomal protein S4, bacterial-type	5.84	0.92	0.16	0.00033617
Solyc10g017890	Photosystem I P700 chlorophyll a apoprotein (AHRD V1 ***- B9RL07_RICCO); contains Interpro domain(s) IPR001280 Photosystem I psaA and psaB	2.8	0.46	0.16	0.00263247
Solyc03g117310	Jp18 (AHRD V1 ***- Q8H6R4_PONTR); contains Interpro domain(s) IPR010993 Sterile alpha motif homology	4.08	0.65	0.16	0.00334528
Solyc01g065530	COBRA-like protein (AHRD V1 ***- Q655F2_ORYSJ); contains Interpro domain(s) IPR006918 Glycosyl-phosphatidyl inositol-anchored, plant	165.45	25.14	0.15	7.65326e-36
Solyc08g005050	Transcription factor (AHRD V1 *--* Q9M4A8_MAIZE); contains Interpro domain(s) IPR001092 Basic helix-loop-helix dimerisation region bHLH	76.23	11.37	0.15	3.298e-31
Solyc01g007630	50S ribosomal protein L2 chloroplastic (AHRD V1 ***- A6YA71_9MAGN); contains Interpro domain(s) IPR005880 Ribosomal protein L2, bacterial-type	76.15	11.34	0.15	8.21172e-29
Solyc07g051950	C4-dicarboxylate transporter/malic acid transport family protein (AHRD V1 ***- D7KUS7_ARALY); contains Interpro domain(s) IPR004695 C4-dicarboxylate transporter/malic acid transport protein	65.21	9.79	0.15	1.15082e-27
Solyc03g096670	Integrin-linked kinase-associated serine/threonine phosphatase 2C (AHRD V1 *-** ILKAP_RAT); contains Interpro domain(s) IPR015655 Protein phosphatase 2C	55.61	8.55	0.15	2.6524e-27
Solyc03g122190	Jasmonate ZIM domain 2 (AHRD V1 **-- C7SCY2_CATRO); contains Interpro domain(s) IPR010399 Tify	47.56	7.11	0.15	3.5292e-24
Solyc01g107390	Auxin-responsive GH3 product (AHRD V1 ***- Q05680_SOYBN); contains Interpro domain(s) IPR004993 GH3 auxin-responsive promoter	58.29	8.72	0.15	7.13899e-24
Solyc07g006500	Alpha alpha-trehalose-phosphate synthase (UDP-forming) (AHRD V1 **** D2REU5_ARCPA); contains Interpro domain(s) IPR001830 Glycosyl transferase, family 20	49.53	7.24	0.15	3.62766e-19
Solyc11g011210	Gibberellin regulated protein (AHRD V1 **-- A2Q374_MEDTR); contains Interpro domain(s) IPR003854 Gibberellin regulated protein	96.53	14.41	0.15	3.62766e-19
Solyc01g111340	Endo-1 4-beta-xylanase (AHRD V1 **-- B6SW51_MAIZE); contains Interpro domain(s) IPR013781 Glycoside hydrolase, subgroup, catalytic core	11.07	1.64	0.15	7.59914e-16
Solyc01g009160	Harpin-induced protein-like (Fragment) (AHRD V1 **-- D2CFH8_COFAR); contains Interpro domain(s) IPR010847 Harpin-induced 1	13.55	2	0.15	3.60361e-11
Solyc06g065910	At1g62390-like protein (Fragment) (AHRD V1 *--- C0JCT4_9BRAS); contains Interpro domain(s) IPR011990 Tetratricopeptide-like helical	6.52	0.98	0.15	8.79488e-09
Solyc01g007580	30S ribosomal protein S8 (AHRD V1 ***- D4PBE7_PHODC); contains Interpro domain(s) IPR000630 Ribosomal protein S8	20.75	3.03	0.15	2.45459e-07
Solyc04g074410	Os06g0220000 protein (Fragment) (AHRD V1 ***- Q0DDJ2_ORYSJ); contains Interpro domain(s) IPR006766 Phosphate-induced protein 1 conserved region	7.6	1.14	0.15	7.04955e-07
Solyc07g049200	Unknown Protein (AHRD V1)	15.03	2.19	0.15	2.32517e-05
Solyc03g025830	Os03g0107400 protein (Fragment) (AHRD V1 *--- Q0DVY2_ORYSJ)	1.26	0.19	0.15	0.000123824
Solyc12g027540	Unknown Protein (AHRD V1)	14.56	2.22	0.15	0.00136816
Solyc01g007410	Cytochrome b559 subunit alpha (AHRD V1 *-*- D4PBC8_PHODC); contains Interpro domain(s) IPR006217 Photosystem II protein cytochrome b559, alpha subunit	48.97	7.21	0.15	0.00402903
Solyc09g050020	Cytochrome b (AHRD V1 **** Q95871_TOBAC); contains Interpro domain(s) IPR016175 Cytochrome b/b6	3	0.46	0.15	0.00734577
Solyc10g075070	Non-specific lipid-transfer protein (AHRD V1 ***- A7UGG9_SOLTU); contains Interpro domain(s) IPR013770 Plant lipid transfer protein and hydrophobic protein, helical	22.63	3.47	0.15	0.00768401
Solyc02g038740	3-hydroxy-3-methylglutaryl coenzyme A reductase (AHRD V1 **** Q9FS01_SOLTU); contains Interpro domain(s) IPR004554 Hydroxymethylglutaryl-CoA reductase, class I, catalytic	578.21	78.73	0.14	1.03983e-41
Solyc02g090890	Zeaxanthin epoxidase, chloroplastic	29.03	4.13	0.14	2.27025e-27
Solyc09g011600	Glutathione S-transferase-like protein (AHRD V1 **** A8DUB0_SOLLC); contains Interpro domain(s) IPR004046 Glutathione S-transferase, C-terminal	71.77	10.3	0.14	5.71354e-25
Solyc03g119250	Calmodulin-binding protein (AHRD V1 **** Q9FKL6_ARATH); contains Interpro domain(s) IPR012416 Calmodulin binding protein-like	21.9	3.17	0.14	1.18161e-20
Solyc01g007490	ATP-dependent Clp protease proteolytic subunit (AHRD V1 ***- D3WCC1_NEROL); contains Interpro domain(s) IPR001907 Peptidase S14, ClpP	69.69	9.96	0.14	2.153e-20
Solyc06g075690	Auxin-regulated protein (AHRD V1 ***- Q945F5_SOLLC); contains Interpro domain(s) IPR010369 Protein of unknown function DUF966	21.52	3.11	0.14	2.35365e-19
Solyc07g054060	Unknown Protein (AHRD V1)	883.31	121.43	0.14	4.18853e-17
Solyc06g051800	Expansin (AHRD V1 ***- O04359_SOLLC); contains Interpro domain(s) IPR007112 Expansin 45, endoglucanase-like IPR007117 Pollen allergen/expansin, C-terminal	809.12	111.8	0.14	1.7951e-16
Solyc00g007300	Lrr, resistance protein fragment	24.02	3.48	0.14	1.05968e-11
Solyc09g083390	Genomic DNA chromosome 5 TAC clone K9D7 (AHRD V1 *-*- Q9FIX7_ARATH); contains Interpro domain(s) IPR018144 Plus-3 domain, subgroup	3.03	0.43	0.14	8.49283e-10
Solyc00g021640	Ribosomal protein S4 (AHRD V1 ***- D5I3A5_CITLA); contains Interpro domain(s) IPR002942 RNA-binding S4	6.2	0.9	0.14	2.20683e-08
Solyc04g064610	RAG1-activating protein 1 homolog (AHRD V1 **-- R1AP1_DROPS); contains Interpro domain(s) IPR018179 RAG1-activating protein 1 homologue	9.66	1.37	0.14	3.83239e-08
Solyc02g085360	Cytochrome P450	4.55	0.65	0.14	8.34744e-08
Solyc03g093120	Xyloglucan endotransglucosylase/hydrolase 9 (AHRD V1 **** C0IRG8_9ERIC); contains Interpro domain(s) IPR016455 Xyloglucan endotransglucosylase/hydrolase	38.38	5.39	0.14	6.98421e-07
Solyc01g005140	Cytochrome b561 (AHRD V1 ***- Q3LGX5_CITLA); contains Interpro domain(s) IPR006593 Cytochrome b561/ferric reductase transmembrane	46.01	6.49	0.14	2.44302e-05
Solyc03g034320	Class I glutamine amidotransferase (AHRD V1 *-*- D4V3L4_BACVU); contains Interpro domain(s) IPR011697 Peptidase C26	3.15	0.45	0.14	4.90973e-05
Solyc00g095860	1-aminocyclopropane-1-carboxylate synthase (AHRD V1 ***- Q96579_SOLLC); contains Interpro domain(s) IPR004839 Aminotransferase, class I and II	23.46	3.17	0.14	7.59876e-05
Solyc08g007130	Beta-amylase 8 (AHRD V1 **** D7MC27_ARALY); contains Interpro domain(s) IPR001554 Glycoside hydrolase, family 14	1.97	0.27	0.14	0.000194251
Solyc06g035630	GRAS family transcription factor (AHRD V1 **-- B9I7E1_POPTR)	9.52	1.36	0.14	0.000367241
Solyc03g006490	Aluminum-induced protein-like (AHRD V1 ***- Q9FG81_ARATH)	14.29	1.99	0.14	0.000384267
Solyc12g008350	Ethylene-responsive transcription factor 4 (AHRD V1 *-*- ERF78_ARATH); contains Interpro domain(s) IPR001471 Pathogenesis-related transcriptional factor and ERF, DNA-binding	7.48	1.05	0.14	0.000642178
Solyc02g005530	Helitron helicase-like protein (AHRD V1 *-*- D0NJ00_PHYIN); contains Interpro domain(s) IPR010285 Protein of unknown function DUF889, eukaryote	1.92	0.26	0.14	0.00148661
Solyc01g007640	Ycf2 (AHRD V1 ***- D2KLP5_OLEEU); contains Interpro domain(s) IPR008543 Chloroplast Ycf2	1.76	0.25	0.14	0.00157247
Solyc07g055540	Cytochrome P450	4.59	0.65	0.14	0.00892576
Solyc03g093080	Xyloglucan endotransglucosylase/hydrolase 9 (AHRD V1 **** C0IRG8_9ERIC); contains Interpro domain(s) IPR016455 Xyloglucan endotransglucosylase/hydrolase	36.32	4.65	0.13	3.0737e-23
Solyc01g105370	Enoyl-(Acyl-carrier-protein) reductase II (AHRD V1 **-- C7IPB6_THEET); contains Interpro domain(s) IPR004136 2-nitropropane dioxygenase, NPD	34.19	4.55	0.13	2.44194e-22
Solyc01g106290	Unknown Protein (AHRD V1)	111.11	14.98	0.13	1.81694e-19
Solyc10g006690	S-locus receptor kinase-18 (Fragment) (AHRD V1 **** Q6L8R1_RAPSA); contains Interpro domain(s) IPR000858 S-locus glycoprotein	45.81	5.9	0.13	5.81996e-19
Solyc04g081890	Ring H2 finger protein (AHRD V1 *-*- D9ZHD8_HYPPE); contains Interpro domain(s) IPR018957 Zinc finger, C3HC4 RING-type	387.94	52.36	0.13	1.7963e-17
Solyc01g007610	30S ribosomal protein S3 chloroplastic (AHRD V1 ***- D3WBD9_9BORA); contains Interpro domain(s) IPR005704 Ribosomal protein S3, bacterial	45.11	5.84	0.13	4.76778e-17
Solyc09g089620	AT-hook DNA-binding protein (Fragment) (AHRD V1 **-- A1DR81_CATRO); contains Interpro domain(s) IPR014476 Predicted AT-hook DNA-binding	21.43	2.82	0.13	2.47108e-16
Solyc05g052940	UPF0497 membrane protein At5g02060 (AHRD V1 ***- U497X_ARATH); contains Interpro domain(s) IPR006702 Uncharacterised protein family UPF0497, trans-membrane plant	35.96	4.6	0.13	7.26312e-16
Solyc05g012940	Ribonuclease H2 subunit B (AHRD V1 ***- B0WCS6_CULQU); contains Interpro domain(s) IPR019024 Ribonuclease H2, subunit B	9.85	1.27	0.13	1.41021e-11
Solyc09g098050	Ankyrin repeat-containing protein At5g02620 (AHRD V1 *--- Y5262_ARATH); contains Interpro domain(s) IPR002110 Ankyrin	6.81	0.89	0.13	6.19745e-11
Solyc07g054630	B3 domain-containing protein Os11g0197600 (AHRD V1 ***- Y1176_ORYSJ); contains Interpro domain(s) IPR003340 Transcriptional factor B3	5.56	0.72	0.13	1.23947e-10
Solyc11g012980	Ethylene-responsive transcription factor 9 (AHRD V1 *-*- ERF80_ARATH); contains Interpro domain(s) IPR001471 Pathogenesis-related transcriptional factor and ERF, DNA-binding	11.36	1.51	0.13	2.04377e-08
Solyc07g054760	Wound induced protein (AHRD V1 ***- B6T0U0_MAIZE)	412.63	54.66	0.13	1.28474e-07
Solyc01g007620	30S ribosomal protein S19 chloroplastic (AHRD V1 ***- D3WDP2_CORFO); contains Interpro domain(s) IPR002222 Ribosomal protein S19/S15	104.3	13.88	0.13	1.41524e-07
Solyc01g007570	30S ribosomal protein S11 chloroplastic (AHRD V1 ***- D3WCH5_NEROL); contains Interpro domain(s) IPR019981 Ribosomal protein S11, bacterial-type	11.58	1.46	0.13	1.85616e-07
Solyc02g090970	Serine/threonine-protein kinase 24 (AHRD V1 **** STK24_MOUSE); contains Interpro domain(s) IPR002290 Serine/threonine protein kinase	6.17	0.82	0.13	4.68697e-07
Solyc02g068340	Kinesin-like calmodulin binding protein (AHRD V1 **** Q7Y1U0_GOSHI); contains Interpro domain(s) IPR001752 Kinesin, motor region	1.57	0.21	0.13	1.30128e-06
Solyc07g043250	Unknown Protein (AHRD V1); contains Interpro domain(s) IPR008889 VQ	19.22	2.48	0.13	3.07318e-05
Solyc05g009820	Glycosyltransferase family GT8 protein (AHRD V1 ***- D0ECQ6_POPDE); contains Interpro domain(s) IPR002495 Glycosyl transferase, family 8	3.56	0.45	0.13	3.44292e-05
Solyc03g121620	Harpin-induced protein-like (Fragment) (AHRD V1 **-- D2CFH8_COFAR); contains Interpro domain(s) IPR010847 Harpin-induced 1	108.74	13.62	0.13	4.37638e-05
Solyc03g093110	Xyloglucan endotransglucosylase/hydrolase 9 (AHRD V1 **** C0IRG8_9ERIC); contains Interpro domain(s) IPR016455 Xyloglucan endotransglucosylase/hydrolase	35.01	4.64	0.13	4.94833e-05
Solyc06g075780	Cys2/His2 zinc-finger transcription factor (AHRD V1 **** Q4U318_SILLA); contains Interpro domain(s) IPR007087 Zinc finger, C2H2-type	53.92	6.93	0.13	0.000158098
Solyc01g007560	DNA-directed RNA polymerase subunit alpha (AHRD V1 ***- D3WBC7_9BORA); contains Interpro domain(s) IPR011773 DNA-directed RNA polymerase, alpha subunit	4.11	0.55	0.13	0.000163982
Solyc03g078150	Amino acid transporter family protein (AHRD V1 **** D7LGK0_ARALY); contains Interpro domain(s) IPR013057 Amino acid transporter, transmembrane	4.51	0.57	0.13	0.000317285
Solyc10g055740	Lysine/histidine transporter (AHRD V1 ***- B9GQ40_POPTR); contains Interpro domain(s) IPR013057 Amino acid transporter, transmembrane	2	0.27	0.13	0.000677627
Solyc07g005100	Chitinase-like protein (AHRD V1 ***- O81861_ARATH); contains Interpro domain(s) IPR011583 Chitinase II	246.99	32.78	0.13	0.000737766
Solyc01g103590	Glyoxalase/bleomycin resistance protein/dioxygenase (AHRD V1 **-- Q2HVV5_MEDTR); contains Interpro domain(s) IPR004360 Glyoxalase/bleomycin resistance protein/dioxygenase	3.64	0.46	0.13	0.00120612
Solyc01g007600	50S ribosomal protein L16 chloroplastic (AHRD V1 ***- D3WCG3_NEROL); contains Interpro domain(s) IPR000114 Ribosomal protein L16	25.63	3.27	0.13	0.00133479
Solyc11g007390	UDP-glucosyltransferase (AHRD V1 *-*- Q8LKG3_STERE); contains Interpro domain(s) IPR002213 UDP-glucuronosyl/UDP-glucosyltransferase	7.77	0.99	0.13	0.00486892
Solyc07g053710	Tyrosine aminotransferase (AHRD V1 **** D3K4J1_PAPSO); contains Interpro domain(s) IPR005958 Tyrosine/nicotianamine aminotransferase	1.68	0.21	0.13	0.00706607
Solyc01g099370	SRC2 homolog (Fragment) (AHRD V1 ***- B3IYJ9_9SOLA); contains Interpro domain(s) IPR018029 C2 membrane targeting protein	251.63	29.91	0.12	5.62273e-42
Solyc01g099660	Heat shock protein (AHRD V1 ***- Q84KP8_CYAME); contains Interpro domain(s) IPR013126 Heat shock protein 70	50.82	6.2	0.12	7.93612e-36
Solyc04g080250	Deoxyuridine 5&apos-triphosphate nucleotidohydrolase (AHRD V1 ***- C1E7B9_9CHLO); contains Interpro domain(s) IPR008181 DeoxyUTP pyrophosphatase subfamily 1	154.5	18.47	0.12	5.51199e-33
Solyc09g092490	UDP-glucosyltransferase family 1 protein (AHRD V1 **** C6KI44_CITSI); contains Interpro domain(s) IPR002213 UDP-glucuronosyl/UDP-glucosyltransferase	49.81	5.89	0.12	3.83881e-25
Solyc06g035620	Scarecrow-like 1 transcription factor (Fragment) (AHRD V1 **-* B1PPU0_PINPS); contains Interpro domain(s) IPR005202 GRAS transcription factor	29.17	3.49	0.12	3.4575e-23
Solyc05g005260	Unknown Protein (AHRD V1); contains Interpro domain(s) IPR012442 Protein of unknown function DUF1645	31.49	3.9	0.12	1.13864e-21
Solyc11g011300	Rhamnogalacturonate lyase (AHRD V1 ***- A3XLZ2_LEEBM); contains Interpro domain(s) IPR010325 Rhamnogalacturonate lyase	10	1.25	0.12	1.6072e-18
Solyc10g008660	Malonyl CoA anthocyanin 5-O-glucoside-6&apos&apos&apos-O-malonyltransferase (AHRD V1 ***- Q8W1X0_PERFR)	82.49	9.68	0.12	1.36964e-16
Solyc07g056410	Receptor like kinase, RLK	4.88	0.6	0.12	1.846e-16
Solyc05g056540	Alcohol dehydrogenase-like protein (AHRD V1 **** Q8LDF7_ARATH); contains Interpro domain(s) IPR002085 Alcohol dehydrogenase superfamily, zinc-containing	34.69	4.06	0.12	6.49109e-16
Solyc11g006990	Os06g0207500 protein (Fragment) (AHRD V1 **-- Q0DDQ9_ORYSJ); contains Interpro domain(s) IPR004253 Protein of unknown function DUF231, plant	58.39	7.06	0.12	7.40468e-16
Solyc05g052570	Zinc finger CCCH domain-containing protein 66 (AHRD V1 ***- C3H66_ARATH); contains Interpro domain(s) IPR002110 Ankyrin	489.05	56.36	0.12	8.68819e-14
Solyc05g009470	Alpha-glucosidase (AHRD V1 **** Q9LEC9_SOLTU); contains Interpro domain(s) IPR000322 Glycoside hydrolase, family 31	18.38	2.22	0.12	3.85295e-12
Solyc01g096220	Ras-related protein Rab-25 (AHRD V1 ***- RAB25_BOVIN); contains Interpro domain(s) IPR015595 Rab11-related	13.15	1.61	0.12	1.22529e-11
Solyc03g097050	Cellulose synthase-like protein (AHRD V1 **** B9IPJ4_POPTR); contains Interpro domain(s) IPR005150 Cellulose synthase	130.82	15.15	0.12	7.16617e-11
Solyc10g079930	UDP-glucosyltransferase HvUGT5876 (AHRD V1 ***- D3WYW1_HORVD); contains Interpro domain(s) IPR002213 UDP-glucuronosyl/UDP-glucosyltransferase	11.89	1.42	0.12	3.10246e-09
Solyc08g081540	1-aminocyclopropane-1-carboxylate synthase (AHRD V1 **** Q96580_SOLLC); contains Interpro domain(s) IPR004839 Aminotransferase, class I and II IPR004838 Aminotransferases, class-I, pyridoxal-phosphate-binding site	4.38	0.53	0.12	5.62023e-08
Solyc08g014010	Unknown Protein (AHRD V1)	4.14	0.51	0.12	1.01249e-07
Solyc02g091250	Predicted by genscan and genefinder (AHRD V1 ***- Q9ZU37_ARATH)	15.51	1.89	0.12	1.21176e-07
Solyc10g084000	Heavy-metal-associated domain-containing protein-like (AHRD V1 *-*- Q6K9R4_ORYSJ); contains Interpro domain(s) IPR006121 Heavy metal transport/detoxification protein	5.49	0.68	0.12	2.0918e-07
Solyc10g049470	Ycf1 (Fragment) (AHRD V1 *-*- A2T907_RANLY); contains Interpro domain(s) IPR008896 Ycf1	9.75	1.18	0.12	2.08172e-06
Solyc11g005720	VQ motif family protein (AHRD V1 ***- B6SZE5_MAIZE); contains Interpro domain(s) IPR008889 VQ	4.68	0.54	0.12	7.23695e-05
Solyc01g098690	LRR receptor-like serine/threonine-protein kinase, RLP	1.22	0.15	0.12	9.19454e-05
Solyc07g039410	Nbs-lrr, resistance protein	3.04	0.36	0.12	0.000108254
Solyc03g117640	Serine/threonine-protein kinase 3 (AHRD V1 ***- STK3_DANRE); contains Interpro domain(s) IPR002290 Serine/threonine protein kinase	3.79	0.46	0.12	0.000284085
Solyc11g021310	Hypothetical chloroplast RF1 (AHRD V1 ***- C3UP30_9MAGN); contains Interpro domain(s) IPR008896 Ycf1	2.38	0.3	0.12	0.00074211
Solyc04g074350	UDP-glucuronosyltransferase (AHRD V1 **-* Q5UB81_ARATH); contains Interpro domain(s) IPR002213 UDP-glucuronosyl/UDP-glucosyltransferase	2.58	0.3	0.12	0.00484279
Solyc11g021260	Hypothetical chloroplast RF1 (AHRD V1 ***- D7P347_SYZCU)	8.47	0.99	0.12	0.00569808
Solyc12g006020	LRR receptor-like serine/threonine-protein kinase, RLP	0.78	0.1	0.12	0.00763931
Solyc12g005340	GRAS family transcription factor (AHRD V1 **-- B9I7E1_POPTR); contains Interpro domain(s) IPR005202 GRAS transcription factor	74.33	8.46	0.11	8.26414e-40
Solyc10g009110	Ethylene-responsive transcription factor 4 (AHRD V1 ***- B6SIZ8_MAIZE); contains Interpro domain(s) IPR001471 Pathogenesis-related transcriptional factor and ERF, DNA-binding	116.5	12.72	0.11	4.84528e-28
Solyc05g051400	Mitochondrial 2-oxoglutarate/malate carrier protein (AHRD V1 **** B6TRY7_MAIZE); contains Interpro domain(s) IPR001993 Mitochondrial substrate carrier	62.21	6.62	0.11	5.3375e-26
Solyc02g087850	Glutaredoxin family protein (AHRD V1 **-- D7LM49_ARALY); contains Interpro domain(s) IPR012335 Thioredoxin fold	15.63	1.68	0.11	2.4668e-20
Solyc05g009720	Myb family transcription factor-like (AHRD V1 **-* Q6Z869_ORYSJ); contains Interpro domain(s) IPR006447 Myb-like DNA-binding region, SHAQKYF class	10.4	1.13	0.11	2.76657e-14
Solyc08g076060	Serine/threonine kinase receptor (AHRD V1 **** Q7DMS5_BRANA); contains Interpro domain(s) IPR002290 Serine/threonine protein kinase	17.55	1.99	0.11	4.95628e-13
Solyc12g005730	Glycosyltransferase-like protein (AHRD V1 **-- D8QTD2_SELML); contains Interpro domain(s) IPR006740 Protein of unknown function DUF604	6.19	0.69	0.11	2.71059e-11
Solyc11g005990	Transcriptional corepressor SEUSS (AHRD V1 *--- SEUSS_ARATH)	2.52	0.28	0.11	2.72297e-08
Solyc01g096730	Major facilitator superfamily transporter (AHRD V1 **-- A8NUY3_COPC7); contains Interpro domain(s) IPR016196 Major facilitator superfamily, general substrate transporter	3.85	0.41	0.11	1.58673e-07
Solyc11g010250	Avr9/Cf-9 rapidly elicited protein 75 (AHRD V1 ***- Q9FQY9_TOBAC)	9.46	1.03	0.11	7.15931e-06
Solyc01g097570	Unknown Protein (AHRD V1)	9.68	1.06	0.11	8.0808e-06
Solyc12g096500	CONSTANS-like protein (AHRD V1 ***- Q0MQL9_SOLTU); contains Interpro domain(s) IPR010402 CCT domain	4.92	0.56	0.11	0.000133449
Solyc02g079510	Peroxidase (AHRD V1 **** Q50LG4_TOBAC); contains Interpro domain(s) IPR019793 Peroxidases heam-ligand binding site IPR019794 Peroxidase, active site IPR002016 Haem peroxidase, plant/fungal/bacterial	2.46	0.27	0.11	0.000765202
Solyc07g008020	Auxin response factor 16 (AHRD V1 *-** ARFP_ORYSJ); contains Interpro domain(s) IPR003311 AUX/IAA protein	4.14	0.46	0.11	0.0011464
Solyc02g050290	Cytochrome c biogenesis FN (AHRD V1 ***- B9U3M0_CARPA); contains Interpro domain(s) IPR003569 Cytochrome c-type biogenesis protein CcbS	5.86	0.67	0.11	0.00515227
Solyc11g008600	Genomic DNA chromosome 5 P1 clone MUA2 (AHRD V1 ***- Q9FKM0_ARATH)	4.81	0.53	0.11	0.00588734
Solyc08g014130	2-isopropylmalate synthase 1 (AHRD V1 **** Q30DX9_9BRAS); contains Interpro domain(s) IPR005671 Bacterial 2-isopropylmalate synthase	720.27	69.57	0.1	2.43663e-55
Solyc08g076390	Lysine-specific demethylase 5A (AHRD V1 *--- KDM5A_HUMAN); contains Interpro domain(s) IPR013129 Transcription factor jumonji	18.86	1.97	0.1	2.08247e-31
Solyc05g052550	Zinc finger CCCH domain-containing protein 29 (AHRD V1 ***- C3H29_ARATH)	93.51	9.63	0.1	1.87787e-27
Solyc05g009490	Unknown Protein (AHRD V1)	259.5	25	0.1	1.09365e-24
Solyc02g076800	Unknown Protein (AHRD V1)	45.82	4.6	0.1	4.49029e-24
Solyc09g091430	Pectate lyase 1-27 (AHRD V1 **** B9TU35_9ROSI); contains Interpro domain(s) IPR002022 Pectate lyase/Amb allergen	17.26	1.75	0.1	9.78875e-23
Solyc07g062220	Os06g0207500 protein (Fragment) (AHRD V1 **-- Q0DDQ9_ORYSJ); contains Interpro domain(s) IPR004253 Protein of unknown function DUF231, plant	18.53	1.87	0.1	1.43479e-19
Solyc05g007930	Beta-1 3-galactosyltransferase-like protein (AHRD V1 **** D8SVH6_SELML); contains Interpro domain(s) IPR002659 Glycosyl transferase, family 31	3.93	0.38	0.1	5.96066e-10
Solyc11g073120	MYB transcription factor (AHRD V1 *-*- Q56UT4_ORYSJ); contains Interpro domain(s) IPR015495 Myb transcription factor	254.1	24.66	0.1	1.23943e-09
Solyc04g074450	Phi-1 protein (Fragment) (AHRD V1 ***- Q4LAX0_CAPCH); contains Interpro domain(s) IPR006766 Phosphate-induced protein 1 conserved region	75.74	7.86	0.1	3.34232e-06
Solyc07g007130	NHL repeat-containing protein (AHRD V1 **-- D7M6N9_ARALY)	738.95	77.33	0.1	6.82995e-05
Solyc05g005150	F-box/Kelch repeat-containing F-box family protein (AHRD V1 ***- C4PVT9_ARATH); contains Interpro domain(s) IPR015915 Kelch-type beta propeller	2.46	0.25	0.1	0.000207925
Solyc01g086660	Unknown Protein (AHRD V1)	12.78	1.34	0.1	0.000993347
Solyc04g074430	Phi-1 protein (Fragment) (AHRD V1 *-*- Q4LAX0_CAPCH); contains Interpro domain(s) IPR006766 Phosphate-induced protein 1 conserved region	5.7	0.56	0.1	0.00120258
Solyc11g056380	Unknown Protein (AHRD V1)	4.91	0.5	0.1	0.00132705
Solyc08g062290	Unknown Protein (AHRD V1)	20.86	2.05	0.1	0.00352017
Solyc02g077710	E6-2 protein kinase (AHRD V1 *-*- B6E139_GOSHI)	1825.15	156.24	0.09	8.49081e-60
Solyc05g052040	Ethylene responsive transcription factor 1a (AHRD V1 *-** D1MWZ3_CITLA); contains Interpro domain(s) IPR001471 Pathogenesis-related transcriptional factor and ERF, DNA-binding	248	22.73	0.09	1.77113e-47
Solyc03g093560	Ethylene-responsive transcription factor 2 (AHRD V1 ***- B6U860_MAIZE); contains Interpro domain(s) IPR001471 Pathogenesis-related transcriptional factor and ERF, DNA-binding	108.88	10.18	0.09	9.58219e-41
Solyc04g074440	Os06g0220000 protein (Fragment) (AHRD V1 ***- Q0DDJ2_ORYSJ); contains Interpro domain(s) IPR006766 Phosphate-induced protein 1 conserved region	25.05	2.15	0.09	6.91936e-26
Solyc02g030230	UDP-glucose 4-epimerase (AHRD V1 **** B1XPB1_SYNP2); contains Interpro domain(s) IPR005886 UDP-glucose 4-epimerase	14.25	1.28	0.09	3.02521e-20
Solyc07g056000	Xyloglucan endotransglucosylase/hydrolase 7 (AHRD V1 **** C0IRG6_ACTDE); contains Interpro domain(s) IPR016455 Xyloglucan endotransglucosylase/hydrolase IPR008263 Glycoside hydrolase, family 16, active site	17.42	1.65	0.09	5.98897e-18
Solyc02g092110	Phytosulfokines 3 (AHRD V1 ***- PSK3_ARATH); contains Interpro domain(s) IPR009438 Phytosulfokine	52.53	4.56	0.09	7.91292e-17
Solyc01g081270	Glutathione S-transferase (AHRD V1 ***- Q8H9E5_CUCMA); contains Interpro domain(s) IPR004046 Glutathione S-transferase, C-terminal	16.9	1.56	0.09	1.81377e-14
Solyc03g095770	WRKY transcription factor 6 (AHRD V1 **** A7UGD3_SOLTU); contains Interpro domain(s) IPR003657 DNA-binding WRKY	128.39	11.2	0.09	8.70412e-13
Solyc03g117210	Unknown Protein (AHRD V1)	8.98	0.84	0.09	1.09425e-10
Solyc03g082530	Auxin-responsive family protein (AHRD V1 ***- D7M515_ARALY); contains Interpro domain(s) IPR003676 Auxin responsive SAUR protein	33.84	3.2	0.09	1.0418e-06
Solyc07g054780	Wound induced protein (AHRD V1 ***- B6T0U0_MAIZE)	659.71	61.77	0.09	5.8121e-06
Solyc04g007530	Multidrug resistance protein mdtK (AHRD V1 ***- MDTK_YERE8); contains Interpro domain(s) IPR015521 MATE family transporter related protein	6.03	0.54	0.09	7.55619e-06
Solyc02g085010	Unknown Protein (AHRD V1)	9.38	0.84	0.09	1.00117e-05
Solyc06g009290	Lipid A export ATP-binding/permease protein msbA (AHRD V1 *--- MSBA_SYNAS); contains Interpro domain(s) IPR003439 ABC transporter-like	0.44	0.04	0.09	0.00275423
Solyc04g045540	Ycf1 (Fragment) (AHRD V1 ***- A6YA36_9MAGN); contains Interpro domain(s) IPR008896 Ycf1	2.22	0.2	0.09	0.0029
Solyc06g062920	ATP binding / serine-threonine kinase (AHRD V1 **** C5DB71_VITVI); contains Interpro domain(s) IPR001245 Tyrosine protein kinase	1.3	0.12	0.09	0.00892201
Solyc01g107820	UDP-glucosyltransferase family 1 protein (AHRD V1 **** C6KI43_CITSI); contains Interpro domain(s) IPR002213 UDP-glucuronosyl/UDP-glucosyltransferase	135.72	11.25	0.08	3.00457e-53
Solyc07g065980	Alkaline alpha galactosidase I (AHRD V1 **-- Q3Y5A3_CUCSA); contains Interpro domain(s) IPR008811 Raffinose synthase	61.86	4.81	0.08	5.24657e-52
Solyc08g007820	Ethylene-responsive transcription factor 10 (AHRD V1 *-** ERF77_ARATH); contains Interpro domain(s) IPR001471 Pathogenesis-related transcriptional factor and ERF, DNA-binding	55.4	4.7	0.08	2.32494e-33
Solyc11g066820	Cellulose synthase-like C6 glycosyltransferase family 2 (AHRD V1 **-- A6N4C3_PHYPA); contains Interpro domain(s) IPR001173 Glycosyl transferase, family 2	21.13	1.75	0.08	1.52238e-30
Solyc10g079420	Calmodulin (AHRD V1 ***- B6TKX0_MAIZE); contains Interpro domain(s) IPR011992 EF-Hand type	53.3	4.4	0.08	2.2577e-30
Solyc04g077470	Cellulose synthase-like C1-2 glycosyltransferase family 2 protein (AHRD V1 **** D8T077_SELML); contains Interpro domain(s) IPR001173 Glycosyl transferase, family 2	38.1	3.17	0.08	8.36256e-28
Solyc11g006740	F-box protein PP2-B1 (AHRD V1 ***- PP2B1_ARATH)	27.5	2.31	0.08	2.81651e-19
Solyc07g052470	Syntaxin (AHRD V1 ***- Q6X9V9_HORVD); contains Interpro domain(s) IPR010989 t-SNARE	174.96	14.32	0.08	6.27085e-13
Solyc09g005560	Zinc finger and SCAN domain containing 29 (Predicted) (AHRD V1 *--- A9X1B1_PAPAN); contains Interpro domain(s) IPR017877 MYB-like	29.4	2.21	0.08	1.44327e-11
Solyc02g088090	Calmodulin-like protein (AHRD V1 *-*- B6TXW9_MAIZE); contains Interpro domain(s) IPR011992 EF-Hand type	13.59	1.12	0.08	5.41363e-11
Solyc07g062500	Cytochrome P450	3.91	0.3	0.08	1.71053e-09
Solyc01g095630	WRKY transcription factor (AHRD V1 ***- D3YEX5_SOLLC); contains Interpro domain(s) IPR003657 DNA-binding WRKY	58.05	4.37	0.08	1.48047e-07
Solyc03g116710	GTP binding protein (AHRD V1 ***- B6TE93_MAIZE); contains Interpro domain(s) IPR007612 Protein of unknown function DUF567	7.7	0.64	0.08	1.92388e-06
Solyc05g013180	Xenotropic and polytropic retrovirus receptor (AHRD V1 **-* B2GU54_XENTR); contains Interpro domain(s) IPR004342 EXS, C-terminal	1.5	0.12	0.08	6.26085e-06
Solyc03g114160	U-box domain-containing protein (AHRD V1 ***- D7KBV1_ARALY); contains Interpro domain(s) IPR011989 Armadillo-like helical	1.63	0.13	0.08	1.58781e-05
Solyc08g016500	Potassium channel (AHRD V1 ***- Q9LEG6_SOLLC); contains Interpro domain(s) IPR000595 Cyclic nucleotide-binding	1.91	0.15	0.08	2.06036e-05
Solyc12g062990	Unknown Protein (AHRD V1); contains Interpro domain(s) IPR000515 Binding-protein-dependent transport systems inner membrane component	0.83	0.06	0.08	0.000384267
Solyc08g068610	Decarboxylase family protein (AHRD V1 ***- B1ILJ6_CLOBK); contains Interpro domain(s) IPR002129 Pyridoxal phosphate-dependent decarboxylase	1.67	0.13	0.08	0.000481731
Solyc08g065140	Harpin-induced 1 (AHRD V1 ***- A2Q440_MEDTR); contains Interpro domain(s) IPR010847 Harpin-induced 1	2.95	0.23	0.08	0.000504571
Solyc10g006700	Calcium-binding EF hand family protein (Fragment) (AHRD V1 **-* D7MEH5_ARALY); contains Interpro domain(s) IPR011992 EF-Hand type	807.75	67.62	0.08	0.000569566
Solyc03g007780	Unknown Protein (AHRD V1)	34.06	2.78	0.08	0.00783485
Solyc09g010210	Endoglucanase 1 (AHRD V1 ***- B6TRZ3_MAIZE); contains Interpro domain(s) IPR008928 Six-hairpin glycosidase-like IPR012341 Six-hairpin glycosidase IPR018221 Glycoside hydrolase, family 9, active site IPR001701 Glycoside hydrolase, family 9	292.29	19.22	0.07	3.40756e-64
Solyc06g049020	Sorghum bicolor protein targeted either to mitochondria or chloroplast proteins T50848 (AHRD V1 ***- C7IVU8_9POAL)	232.31	17.11	0.07	2.26673e-55
Solyc06g064940	Phosphatidylinositol transfer protein SFH5 (AHRD V1 *--- SFH5_YARLI); contains Interpro domain(s) IPR001251 Cellular retinaldehyde-binding/triple function, C-terminal	61.73	4.14	0.07	4.21309e-53
Solyc01g087950	Serine carboxypeptidase 1 (AHRD V1 **** B6SW38_MAIZE); contains Interpro domain(s) IPR001563 Peptidase S10, serine carboxypeptidase	46.37	3.36	0.07	1.78912e-39
Solyc08g075940	DNA-directed RNA polymerase (AHRD V1 ***- B9IL57_POPTR); contains Interpro domain(s) IPR015712 DNA-directed RNA polymerase, subunit 2	8.96	0.62	0.07	1.54037e-33
Solyc02g069930	Lipase-like protein (AHRD V1 **-- Q9M3D1_ARATH); contains Interpro domain(s) IPR000073 Alpha/beta hydrolase fold-1	52.05	3.51	0.07	2.54456e-30
Solyc05g007140	Receptor-like protein kinase At3g21340 (AHRD V1 **** RLK6_ARATH); contains Interpro domain(s) IPR002290 Serine/threonine protein kinase	19.54	1.43	0.07	3.83146e-27
Solyc02g091180	cDNA clone J100026I16 full insert sequence (AHRD V1 **-- B7FA06_ORYSJ)	28.61	2.02	0.07	2.30002e-20
Solyc03g093550	Ethylene responsive transcription factor 1a (AHRD V1 *-*- C0J9I9_9ROSA); contains Interpro domain(s) IPR001471 Pathogenesis-related transcriptional factor and ERF, DNA-binding	14.28	1.02	0.07	3.02025e-15
Solyc01g107800	Expressed protein (Fragment) (AHRD V1 *-*- B3VV16_POPTN); contains Interpro domain(s) IPR006514 Protein of unknown function DUF579, plant	10.03	0.7	0.07	1.87311e-14
Solyc08g083050	Unknown Protein (AHRD V1)	21.75	1.56	0.07	5.00897e-11
Solyc09g009130	Unknown Protein (AHRD V1); contains Interpro domain(s) IPR009438 Phytosulfokine	22.37	1.49	0.07	1.93826e-10
Solyc07g053100	S-receptor kinase-like protein 1 (AHRD V1 **** Q5NJB1_SENSQ); contains Interpro domain(s) IPR002290 Serine/threonine protein kinase	5.28	0.37	0.07	2.0647e-09
Solyc09g008770	Group 3 late embryogenesis abundant protein (AHRD V1 **-- Q2N1E0_PHAVU); contains Interpro domain(s) IPR004238 Late embryogenesis abundant protein	3.66	0.24	0.07	2.10406e-08
Solyc00g021630	NADH-ubiquinone oxidoreductase chain 6 (Fragment) (AHRD V1 ***- Q2PZB4_BRAOB); contains Interpro domain(s) IPR001457 NADH:ubiquinone/plastoquinone oxidoreductase, chain 6	13.1	0.94	0.07	7.66663e-08
Solyc05g009520	Genomic DNA chromosome 3 P1 clone MPE11 (AHRD V1 ***- Q9LUA5_ARATH)	17.01	1.26	0.07	2.60892e-07
Solyc03g112010	Cytochrome P450	2.54	0.18	0.07	1.63914e-06
Solyc04g054690	Laccase 1a (AHRD V1 ***- B9IG56_POPTR); contains Interpro domain(s) IPR017760 L-ascorbate oxidase, plants	1.73	0.13	0.07	2.46402e-05
Solyc05g009010	Serine/threonine protein kinase family protein (AHRD V1 **** C6ZRM5_SOYBN); contains Interpro domain(s) IPR002290 Serine/threonine protein kinase	7.14	0.51	0.07	4.57515e-05
Solyc02g089880	Glycosyltransferase family GT8 protein (AHRD V1 ***- D0ECQ6_POPDE); contains Interpro domain(s) IPR002495 Glycosyl transferase, family 8	2.48	0.16	0.07	7.23695e-05
Solyc11g010390	Unknown Protein (AHRD V1)	51.1	3.45	0.07	0.000114131
Solyc01g087180	Unknown Protein (AHRD V1)	4.35	0.31	0.07	0.000333775
Solyc11g021290	Ycf1 (Fragment) (AHRD V1 ***- A2T912_9MAGN); contains Interpro domain(s) IPR008896 Ycf1	4.69	0.35	0.07	0.000442833
Solyc03g083730	Pectinesterase (AHRD V1 ***- C0PST8_PICSI); contains Interpro domain(s) IPR006501 Pectinesterase inhibitor	2.35	0.16	0.07	0.00679994
Solyc04g076880	Phosphoenolpyruvate carboxykinase (AHRD V1 **** Q8W505_SOLLC); contains Interpro domain(s) IPR001272 Phosphoenolpyruvate carboxykinase, ATP-utilising	1488.47	93.87	0.06	4.77609e-74
Solyc12g009000	Os07g0175100 protein (Fragment) (AHRD V1 ***- Q0D898_ORYSJ)	96.41	5.39	0.06	8.68958e-62
Solyc06g074030	CCR4-NOT transcription complex subunit 7 (AHRD V1 ***- B4FG48_MAIZE); contains Interpro domain(s) IPR006941 Ribonuclease CAF1	168.19	10.07	0.06	2.24685e-59
Solyc04g015360	GATA transcription factor 9 (AHRD V1 *-*- B6STZ1_MAIZE); contains Interpro domain(s) IPR000679 Zinc finger, GATA-type	72.37	4.49	0.06	1.26359e-49
Solyc03g118470	Diphosphoinositol polyphosphate phosphohydrolase 1 (AHRD V1 *-** C1BIE3_ONCMY); contains Interpro domain(s) IPR000086 NUDIX hydrolase domain	48.96	2.81	0.06	3.7579e-37
Solyc03g006330	LRR receptor-like serine/threonine-protein kinase, RLP	16.12	0.92	0.06	4.14665e-35
Solyc12g088360	U-box domain-containing protein 4 (AHRD V1 **-- PUB4_ARATH); contains Interpro domain(s) IPR011989 Armadillo-like helical	40.77	2.58	0.06	4.41695e-35
Solyc07g053740	Ethylene-responsive transcription factor 4 (AHRD V1 *-*- B6THY5_MAIZE); contains Interpro domain(s) IPR001471 Pathogenesis-related transcriptional factor and ERF, DNA-binding	202.22	11.46	0.06	3.02027e-32
Solyc10g084880	Avr9/Cf-9 rapidly elicited protein 137 (AHRD V1 ***- Q9FQZ2_TOBAC); contains Interpro domain(s) IPR007700 Protein of unknown function DUF668	18.52	1.16	0.06	1.63314e-30
Solyc02g084990	Mannan endo-1 4-beta-mannosidase (AHRD V1 ***- A8FDC6_BACP2); contains Interpro domain(s) IPR001547 Glycoside hydrolase, family 5	60.84	3.36	0.06	8.21172e-29
Solyc09g092480	UDP-glucosyltransferase family 1 protein (AHRD V1 **** C6KI44_CITSI); contains Interpro domain(s) IPR002213 UDP-glucuronosyl/UDP-glucosyltransferase	13.06	0.73	0.06	1.03749e-25
Solyc03g093540	Ethylene responsive transcription factor 1a (AHRD V1 *-*- C0J9I9_9ROSA); contains Interpro domain(s) IPR001471 Pathogenesis-related transcriptional factor and ERF, DNA-binding	20.86	1.22	0.06	9.52653e-22
Solyc02g087350	Glycosyltransferase (AHRD V1 ***- B9N4D7_POPTR); contains Interpro domain(s) IPR002495 Glycosyl transferase, family 8	10.66	0.6	0.06	1.75092e-18
Solyc01g087580	Unknown Protein (AHRD V1)	28.82	1.6	0.06	3.662e-12
Solyc12g010410	Homeobox protein knotted-1-like 3 (AHRD V1 ***- B6T3D1_MAIZE); contains Interpro domain(s) IPR005541 KNOX2	31.06	2.01	0.06	7.5141e-12
Solyc05g005170	Polygalacturonase 2 (AHRD V1 ***- A8D0T9_ONCHC); contains Interpro domain(s) IPR012334 Pectin lyase fold	2.78	0.16	0.06	5.43009e-08
Solyc10g006660	Calcium-binding EF hand family protein (Fragment) (AHRD V1 **-- D7MEH5_ARALY); contains Interpro domain(s) IPR011992 EF-Hand type	387.03	24.66	0.06	9.18566e-08
Solyc07g053550	Glutaredoxin (AHRD V1 ***- B9HGW6_POPTR); contains Interpro domain(s) IPR011905 Glutaredoxin-like, plant II	271.76	17.35	0.06	3.94214e-06
Solyc02g082450	Auxin efflux carrier family protein (AHRD V1 **** D7L9F0_ARALY); contains Interpro domain(s) IPR004776 Auxin efflux carrier	2.65	0.15	0.06	4.47283e-06
Solyc02g077040	Cathepsin B-like cysteine proteinase 5 (AHRD V1 **-* CPR5_CAEEL); contains Interpro domain(s) IPR013128 Peptidase C1A, papain	55.69	3.31	0.06	1.97149e-05
Solyc08g081480	Polygalacturonase-like protein (AHRD V1 **-- Q84LI7_FRAAN); contains Interpro domain(s) IPR012334 Pectin lyase fold	1.49	0.09	0.06	0.000319581
Solyc11g067180	Fatty acyl coA reductase (AHRD V1 **** Q8L4M0_WHEAT); contains Interpro domain(s) IPR013120 Male sterility, NAD-binding	1.37	0.09	0.06	0.000930165
Solyc01g007480	Ribosomal protein S12 (Fragment) (AHRD V1 *-*- B0LN88_LYCCH)	6.62	0.41	0.06	0.00236996
Solyc01g059990	Serine/threonine-protein phosphatase 7 long form homolog (AHRD V1 *--- PPP7L_ARATH); contains Interpro domain(s) IPR019557 Aminotransferase-like, plant mobile domain	34.4	1.9	0.06	0.00424877
Solyc09g072660	FAD-binding domain-containing protein (AHRD V1 **-- D7KFP2_ARALY); contains Interpro domain(s) IPR006094 FAD linked oxidase, N-terminal	0.9	0.05	0.06	0.00560825
Solyc08g062510	Homeobox leucine-zipper protein (AHRD V1 ***- Q76CL1_ZINEL); contains Interpro domain(s) IPR002913 Lipid-binding START	0.77	0.04	0.06	0.00586983
Solyc02g036320	Photosystem I P700 chlorophyll a apoprotein (AHRD V1 ***- Q15B79_TOBAC); contains Interpro domain(s) IPR001280 Photosystem I psaA and psaB	7.51	0.45	0.06	0.00986257
Solyc01g059980	Beta-glucanase (AHRD V1 ***- Q53X08_NICPL); contains Interpro domain(s) IPR000490 Glycoside hydrolase, family 17	304.17	14.46	0.05	1.56123e-76
Solyc05g009550	IST1 homolog (AHRD V1 *--- IST1_HUMAN); contains Interpro domain(s) IPR005061 Protein of unknown function DUF292, eukaryotic	126.31	6.17	0.05	7.32469e-68
Solyc03g112040	Cytochrome P450	20.65	1.05	0.05	8.34166e-37
Solyc01g060020	Beta-glucanase (AHRD V1 ***- Q53X08_NICPL); contains Interpro domain(s) IPR000490 Glycoside hydrolase, family 17	251.57	11.5	0.05	1.56236e-29
Solyc07g052990	Unknown Protein (AHRD V1)	84.81	3.94	0.05	7.65363e-29
Solyc02g080890	Transcription factor WRKY (AHRD V1 ***- C7E5X8_CAPAN); contains Interpro domain(s) IPR003657 DNA-binding WRKY	17.76	0.95	0.05	1.10528e-23
Solyc02g086300	Glutamine amidotransferase (AHRD V1 *-*- C6YZA6_9BACE); contains Interpro domain(s) IPR011697 Peptidase C26	11.87	0.62	0.05	3.56071e-23
Solyc05g052860	Os12g0581300 protein (Fragment) (AHRD V1 *-*- Q0IMB2_ORYSJ); contains Interpro domain(s) IPR006873 Protein of unknown function DUF620	14.49	0.76	0.05	5.55889e-17
Solyc08g083130	Homeobox leucine zipper protein (AHRD V1 *-*- B8YIB0_MIRJA); contains Interpro domain(s) IPR001356 Homeobox	62.48	3.06	0.05	9.61305e-16
Solyc07g053140	CONSTANS-like zinc finger protein (AHRD V1 *-*- D0EP07_SOYBN); contains Interpro domain(s) IPR000315 Zinc finger, B-box	84.24	4.09	0.05	4.30432e-15
Solyc08g068600	Decarboxylase family protein (AHRD V1 ***- B1ILJ6_CLOBK); contains Interpro domain(s) IPR002129 Pyridoxal phosphate-dependent decarboxylase	4.73	0.23	0.05	1.60796e-12
Solyc05g053000	AT-hook DNA-binding protein (Fragment) (AHRD V1 **-* A1DR81_CATRO); contains Interpro domain(s) IPR014476 Predicted AT-hook DNA-binding	5.58	0.27	0.05	2.63172e-10
Solyc08g067340	WRKY transcription factor (AHRD V1 **** B1Q4U8_9ROSI); contains Interpro domain(s) IPR003657 DNA-binding WRKY	110.04	5.05	0.05	1.40902e-08
Solyc05g015030	Homeobox leucine-zipper protein (AHRD V1 **-- Q8H962_ZINEL); contains Interpro domain(s) IPR002913 Lipid-binding START	2.01	0.1	0.05	7.52158e-06
Solyc07g056190	NBS-LRR class disease resistance protein (AHRD V1 *--- D5L9G7_ORYSI)	5.6	0.26	0.05	0.000130691
Solyc07g056450	Glutathione S-transferase-like protein (AHRD V1 **** Q8GVD1_SOLLC); contains Interpro domain(s) IPR004045 Glutathione S-transferase, N-terminal	82.43	4.31	0.05	0.000345404
Solyc03g082520	Auxin responsive SAUR protein (AHRD V1 *-*- Q1SN26_MEDTR); contains Interpro domain(s) IPR003676 Auxin responsive SAUR protein	5.16	0.23	0.05	0.00107611
Solyc06g076310	Unknown Protein (AHRD V1)	6.13	0.33	0.05	0.00409246
Solyc08g016150	Avr9/Cf-9 rapidly elicited protein 180 (AHRD V1 ***- Q9FQZ1_TOBAC)	9.51	0.51	0.05	0.00604684
Solyc03g111100	AtIII18x5-like protein (Fragment) (AHRD V1 *-*- D9YU68_ARAHA)	307.32	10.87	0.04	1.80349e-86
Solyc07g040960	Os07g0175100 protein (Fragment) (AHRD V1 *--- Q0D898_ORYSJ)	199.7	7.68	0.04	1.2389e-82
Solyc03g120420	Unknown Protein (AHRD V1)	708.99	30.65	0.04	1.26663e-60
Solyc06g007190	Integrin-linked kinase-associated serine/threonine phosphatase 2C (AHRD V1 **** ILKAP_MOUSE); contains Interpro domain(s) IPR015655 Protein phosphatase 2C	23.15	0.82	0.04	4.3812e-35
Solyc10g049220	Unknown Protein (AHRD V1)	34.93	1.37	0.04	1.28437e-32
Solyc01g095080	1-aminocyclopropane-1-carboxylate synthase (AHRD V1 **** O65209_NICGU); contains Interpro domain(s) IPR004839 Aminotransferase, class I and II IPR004838 Aminotransferases, class-I, pyridoxal-phosphate-binding site	970.33	35.83	0.04	3.63159e-27
Solyc04g077980	Zinc-finger protein (AHRD V1 ***- Q40899_PETHY); contains Interpro domain(s) IPR007087 Zinc finger, C2H2-type	162.43	6.16	0.04	2.35811e-26
Solyc02g068080	Voltage-gated chloride channel (AHRD V1 **** Q96325_ARATH); contains Interpro domain(s) IPR002251 Chloride channel plant CLC	6.32	0.24	0.04	1.77345e-25
Solyc07g051880	Protein serine/threonine kinase (AHRD V1 ***- D3BP85_POLPA); contains Interpro domain(s) IPR002290 Serine/threonine protein kinase	20.47	0.9	0.04	2.44194e-22
Solyc10g055820	Chitinase (AHRD V1 ***- B9VRK7_CAPAN); contains Interpro domain(s) IPR000726 Glycoside hydrolase, family 19, catalytic	10.41	0.43	0.04	2.68029e-18
Solyc09g097760	Glycine rich protein (AHRD V1 *-*- Q94CG1_TOBAC); contains Interpro domain(s) IPR010800 Glycine rich	14.79	0.58	0.04	1.71862e-15
Solyc05g053100	Dihydrolipoyl dehydrogenase (AHRD V1 ***- B9RZN2_RICCO); contains Interpro domain(s) IPR006258 Dihydrolipoamide dehydrogenase	4.6	0.2	0.04	9.65222e-15
Solyc03g121090	Cold induced protein-like (AHRD V1 **-- Q94JH8_ORYSJ)	197.02	7.06	0.04	1.14742e-09
Solyc01g005390	Nudix hydrolase 4 (AHRD V1 ***- B6T5N7_MAIZE); contains Interpro domain(s) IPR000086 NUDIX hydrolase domain	10.19	0.43	0.04	2.94447e-09
Solyc08g078760	AT5g47580/MNJ7_17 (AHRD V1 ***- Q9FGJ9_ARATH)	1.81	0.07	0.04	1.44906e-08
Solyc07g055280	WRKY transcription factor 5 (AHRD V1 ***- A7UGD2_SOLTU); contains Interpro domain(s) IPR003657 DNA-binding WRKY	4.71	0.19	0.04	4.22866e-08
Solyc04g015520	DNA binding protein (AHRD V1 **** B6TND2_MAIZE); contains Interpro domain(s) IPR005516 Remorin, C-terminal region	80.24	3.3	0.04	2.01677e-06
Solyc03g026280	CRT binding factor 2 (AHRD V1 *-*- B3TPN7_SOLHA); contains Interpro domain(s) IPR001471 Pathogenesis-related transcriptional factor and ERF, DNA-binding	47.19	1.97	0.04	3.16723e-06
Solyc07g055990	Xyloglucan endotransglucosylase/hydrolase 7 (AHRD V1 **** C0IRG6_ACTDE); contains Interpro domain(s) IPR016455 Xyloglucan endotransglucosylase/hydrolase	2.99	0.11	0.04	8.20345e-06
Solyc08g077020	Unknown Protein (AHRD V1)	54.41	2.03	0.04	2.06728e-05
Solyc08g007830	Ethylene-responsive transcription factor 10 (AHRD V1 *-** ERF77_ARATH); contains Interpro domain(s) IPR001471 Pathogenesis-related transcriptional factor and ERF, DNA-binding	3.17	0.12	0.04	0.000191906
Solyc09g008860	Receptor like kinase, RLK	0.97	0.04	0.04	0.000268828
Solyc09g092270	Hydroxycinnamoyl-CoA shikimate/quinate hydroxycinnamoyl transferase (AHRD V1 *--* D1GJ93_COFAR); contains Interpro domain(s) IPR003480 Transferase	3.38	0.15	0.04	0.00114146
Solyc01g007020	U-box domain-containing protein (AHRD V1 ***- D7LU64_ARALY); contains Interpro domain(s) IPR003613 U box domain	0.99	0.04	0.04	0.00721946
Solyc08g016000	Hypothetical chloroplast RF1 (AHRD V1 ***- D7P347_SYZCU); contains Interpro domain(s) IPR008896 Ycf1	4.28	0.15	0.04	0.00948267
Solyc08g014000	Lipoxygenase (AHRD V1 **** Q43190_SOLTU); contains Interpro domain(s) IPR001246 Lipoxygenase, plant	104.87	3.1	0.03	1.05726e-91
Solyc07g055340	Peroxisomal membrane protein 2 (AHRD V1 **-- B6UGE4_MAIZE); contains Interpro domain(s) IPR007248 Mpv17/PMP22	62.64	2	0.03	3.10944e-50
Solyc01g091590	SRC2 protein (AHRD V1 ***- A7XAJ8_9CONI); contains Interpro domain(s) IPR000008 C2 calcium-dependent membrane targeting	36.12	1.01	0.03	1.12191e-33
Solyc02g094000	Calmodulin-like protein (AHRD V1 ***- Q0VJ70_DATME); contains Interpro domain(s) IPR011992 EF-Hand type	48.43	1.46	0.03	1.49149e-33
Solyc01g087590	Polyamine oxidase (AHRD V1 **** Q4H439_TOBAC); contains Interpro domain(s) IPR002937 Amine oxidase	12.96	0.45	0.03	6.95119e-31
Solyc03g123620	Pectinesterase (AHRD V1 ***- B9GXZ7_POPTR); contains Interpro domain(s) IPR000070 Pectinesterase, catalytic	8.71	0.3	0.03	2.84316e-25
Solyc10g050970	Ethylene responsive transcription factor 2b (AHRD V1 *-*- C0J9I6_9ROSA); contains Interpro domain(s) IPR001471 Pathogenesis-related transcriptional factor and ERF, DNA-binding	13.59	0.37	0.03	5.43736e-19
Solyc08g079890	Subtilisin-like protease (AHRD V1 **-- Q9LWA3_SOLLC); contains Interpro domain(s) IPR015500 Peptidase S8, subtilisin-related	2.9	0.09	0.03	1.10195e-13
Solyc10g055800	Chitinase (AHRD V1 ***- B9VRK7_CAPAN); contains Interpro domain(s) IPR016283 Glycoside hydrolase, family 19	449.3	15.14	0.03	1.24136e-11
Solyc09g059550	Genomic DNA chromosome 3 P1 clone MJL12 (AHRD V1 *-*- Q9LSG4_ARATH)	4.27	0.14	0.03	6.73637e-10
Solyc04g071070	Unknown Protein (AHRD V1); contains Interpro domain(s) IPR006706 Extensin-like region	213.24	6.58	0.03	2.53934e-09
Solyc05g006390	Unknown Protein (AHRD V1)	100.05	2.54	0.03	7.87038e-06
Solyc02g072190	WRKY transcription factor 5 (AHRD V1 ***- A7UGD2_SOLTU); contains Interpro domain(s) IPR003657 DNA-binding WRKY	2.35	0.06	0.03	3.66952e-05
Solyc02g089690	Leaf senescence protein-like (AHRD V1 ***- Q8RV74_ORYSJ); contains Interpro domain(s) IPR004253 Protein of unknown function DUF231, plant	3.26	0.1	0.03	7.46452e-05
Solyc02g084980	Galactinol synthase (AHRD V1 ***- C7G304_SOLLC); contains Interpro domain(s) IPR002495 Glycosyl transferase, family 8	3.85	0.13	0.03	0.00133479
Solyc07g009230	Unknown Protein (AHRD V1)	5.97	0.2	0.03	0.00443594
Solyc07g053130	Serine/threonine-protein kinase receptor (AHRD V1 **** B6U2B7_MAIZE); contains Interpro domain(s) IPR002290 Serine/threonine protein kinase	0.38	0	0.03	0.00800379
Solyc06g035940	Homeobox-leucine zipper protein PROTODERMAL FACTOR 2 (AHRD V1 **** PDF2_ARATH); contains Interpro domain(s) IPR002913 Lipid-binding START	106.37	1.96	0.02	4.29759e-101
Solyc07g049690	Cytochrome P450	79.54	1.73	0.02	8.24191e-83
Solyc08g078190	Ethylene responsive transcription factor 1a (AHRD V1 *-*- C0J9I9_9ROSA); contains Interpro domain(s) IPR001471 Pathogenesis-related transcriptional factor and ERF, DNA-binding	41.18	0.87	0.02	2.29058e-54
Solyc12g009240	Ethylene-responsive transcription factor 4 (AHRD V1 *-*- ERF78_ARATH); contains Interpro domain(s) IPR001471 Pathogenesis-related transcriptional factor and ERF, DNA-binding	41.06	0.65	0.02	7.53676e-49
Solyc01g109120	WD-40 repeat family protein (AHRD V1 **-- Q1EPE0_MUSAC); contains Interpro domain(s) IPR020472 G-protein beta WD-40 repeat, region	13.78	0.34	0.02	2.0166e-33
Solyc01g100010	F-box protein PP2-B1 (AHRD V1 ***- PP2B1_ARATH); contains Interpro domain(s) IPR001810 Cyclin-like F-box	15.91	0.36	0.02	1.77345e-25
Solyc03g124110	CRT binding factor 2 (AHRD V1 ***- B3TPN7_SOLHA); contains Interpro domain(s) IPR001471 Pathogenesis-related transcriptional factor and ERF, DNA-binding	19.93	0.48	0.02	2.25824e-25
Solyc09g065240	Patatin-like protein 3 (AHRD V1 ***- B6TPQ5_MAIZE); contains Interpro domain(s) IPR002641 Patatin	6.42	0.15	0.02	4.51039e-16
Solyc01g005400	Calcium binding protein Caleosin (AHRD V1 **-* A8N0P5_COPC7); contains Interpro domain(s) IPR007736 Caleosin related	8.15	0.15	0.02	1.29835e-11
Solyc01g065750	Unknown Protein (AHRD V1)	25.81	0.44	0.02	3.73055e-11
Solyc12g039100	ACT domain containing protein expressed (AHRD V1 *--- Q10P44_ORYSJ)	12.42	0.27	0.02	4.12288e-09
Solyc03g115660	Cell division protein kinase 12 (AHRD V1 *-** CDK12_HUMAN); contains Interpro domain(s) IPR002290 Serine/threonine protein kinase	1.67	0.03	0.02	2.11407e-08
Solyc02g077940	Unknown Protein (AHRD V1)	4764.27	80.35	0.02	7.78148e-08
Solyc08g075320	Cytochrome P450	1.86	0.03	0.02	3.46499e-06
Solyc02g070040	Ethylene-responsive nuclear protein (AHRD V1 *-*- Q38MV1_SOLLC)	2.26	0.04	0.02	1.77665e-05
Solyc10g049740	Chromodomain-helicase-DNA-binding protein 1-like (AHRD V1 *--* CHD1L_DANRE); contains Interpro domain(s) IPR014001 DEAD-like helicase, N-terminal	0.83	0.02	0.02	4.45897e-05
Solyc01g007030	U-box domain-containing protein (AHRD V1 ***- D7LU64_ARALY); contains Interpro domain(s) IPR016024 Armadillo-type fold	3.43	0.07	0.02	4.51511e-05
Solyc01g007040	U-box domain-containing protein (AHRD V1 ***- D7LU64_ARALY); contains Interpro domain(s) IPR003613 U box domain	3.62	0.08	0.02	0.00242934
Solyc10g083880	Aquaporin (AHRD V1 ***- D6BRE1_9ROSI); contains Interpro domain(s) IPR012269 Aquaporin	447.89	5.64	0.01	1.87891e-122
Solyc10g086280	Heavy metal-associated domain containing protein expressed (AHRD V1 *-*- Q10RN8_ORYSJ); contains Interpro domain(s) IPR006121 Heavy metal transport/detoxification protein	404.03	5.97	0.01	7.8021e-44
Solyc01g108240	Ethylene responsive transcription factor 2b (AHRD V1 *-*- C0J9I6_9ROSA); contains Interpro domain(s) IPR001471 Pathogenesis-related transcriptional factor and ERF, DNA-binding	20.96	0.15	0.01	4.00354e-38
Solyc07g053640	Arabinogalactan-protein (AHRD V1 *-*- Q41256_NICAL)	12.04	0.12	0.01	6.81503e-27
Solyc04g007580	cDNA clone J100026I16 full insert sequence (AHRD V1 **-- B7FA06_ORYSJ)	23.56	0.31	0.01	1.73853e-16
Solyc12g039080	Receptor-like kinase (AHRD V1 ***- A7VM37_MARPO)	7.6	0.1	0.01	7.93273e-16
Solyc08g080270	3&apos-phosphoadenosine 5&apos-phosphosulfate transporter 1 (AHRD V1 **** B2BMP5_CANFA); contains Interpro domain(s) IPR013657 UAA transporter	6.87	0.1	0.01	1.1015e-15
Solyc07g053090	S-locus receptor kinase-4 (Fragment) (AHRD V1 **-* Q6L8R5_RAPSA); contains Interpro domain(s) IPR001480 Curculin-like (mannose-binding) lectin	3.34	0.03	0.01	1.24136e-11
Solyc10g012210	ARID/BRIGHT DNA-binding domain-containing protein/ELM2 domain-containing protein/Myb-like DNA-binding domain-containing protein (AHRD V1 *--- Q1PEA0_ARATH); contains Interpro domain(s) IPR000949 ELM2	0.92	0	0.01	0.000523086
Solyc00g142160	Unknown Protein (AHRD V1)	9.64	0.13	0.01	0.00258794
Solyc11g012560	F-box family protein (AHRD V1 ***- B9GFB6_POPTR); contains Interpro domain(s) IPR017451 F-box associated type 1	1.71	0	0.01	0.00474176
Solyc07g064200	COBRA-like protein (AHRD V1 ***- Q655F2_ORYSJ); contains Interpro domain(s) IPR006918 Glycosyl-phosphatidyl inositol-anchored, plant	0.86	0	0.01	0.0062796
Solyc02g062590	Galactinol synthase (AHRD V1 ***- C7G304_SOLLC); contains Interpro domain(s) IPR002495 Glycosyl transferase, family 8	1.04	0	0.01	0.00751085
Solyc07g052700	MADS-box transcription factor 1 (AHRD V1 ***- D1MFS6_HEVBR); contains Interpro domain(s) IPR002100 Transcription factor, MADS-box	119.61	0	0	4.35813e-96
Solyc05g052870	UDP-glucosyltransferase family 1 protein (AHRD V1 **-* C6KI45_CITSI); contains Interpro domain(s) IPR002213 UDP-glucuronosyl/UDP-glucosyltransferase	22.38	0.06	0	5.28214e-60
Solyc07g049140	Metallocarboxypeptidase inhibitor (AHRD V1 ***- O24639_SOLTU); contains Interpro domain(s) IPR009632 Putative metallocarboxypeptidase inhibitor	14182.7	19.3	0	4.03467e-48
Solyc05g015350	Cytochrome P450	8.9	0.03	0	8.52477e-32
Solyc11g011570	RING finger protein 44 (AHRD V1 *--- RNF44_DANRE); contains Interpro domain(s) IPR011016 Zinc finger, RING-CH-type	13.6	0	0	2.96845e-31
Solyc09g091530	Salicylic acid carboxyl methyltransferase (AHRD V1 **** C3VIX6_9ASTR); contains Interpro domain(s) IPR005299 SAM dependent carboxyl methyltransferase	12.67	0.04	0	2.11353e-25
Solyc07g066160	Zinc finger family protein (AHRD V1 *-*- D7MD22_ARALY); contains Interpro domain(s) IPR007087 Zinc finger, C2H2-type	7.46	0	0	1.25462e-19
Solyc08g078180	Ethylene-responsive transcription factor 1A (AHRD V1 **** A9P6A4_MEDTR); contains Interpro domain(s) IPR001471 Pathogenesis-related transcriptional factor and ERF, DNA-binding	9.83	0	0	5.52961e-19
Solyc02g062730	Unknown Protein (AHRD V1)	93.8	0	0	4.13559e-17
Solyc07g053230	Myb-related transcription factor (AHRD V1 *--- B5RHV2_MUSBA); contains Interpro domain(s) IPR015495 Myb transcription factor	7.99	0	0	4.04633e-16
Solyc12g009220	Jasmonate ZIM-domain protein 1 (AHRD V1 **-- A7XXZ0_SOLLC); contains Interpro domain(s) IPR010399 Tify	16.53	0.05	0	1.31443e-13
Solyc01g056370	Unknown Protein (AHRD V1)	59.92	0.25	0	8.61684e-12
Solyc01g015070	Unknown Protein (AHRD V1)	22.05	0	0	6.17007e-08
Solyc12g098620	Transcription factor (AHRD V1 *-** D6MKM4_9ASPA); contains Interpro domain(s) IPR011598 Helix-loop-helix DNA-binding	8.14	0.04	0	3.39736e-05
Solyc10g085270	Unknown Protein (AHRD V1)	13.67	0	0	0.000357636
Solyc04g058170	Calmodulin-like protein (AHRD V1 ***- Q9ATP2_CENCI); contains Interpro domain(s) IPR011992 EF-Hand type	3.26	0	0	0.000387276
Solyc02g077370	Ethylene-responsive transcription factor 2 (AHRD V1 ***- B6SSU7_MAIZE); contains Interpro domain(s) IPR001471 Pathogenesis-related transcriptional factor and ERF, DNA-binding	2.64	0	0	0.00112081
Solyc00g281110	Unknown Protein (AHRD V1)	3.19	0	0	0.00258794
Solyc01g015050	Unknown Protein (AHRD V1)	3.8	0	0	0.00476436
Solyc04g074680	Unknown Protein (AHRD V1)	2.19	0	0	0.00530183
Solyc05g055080	Unknown Protein (AHRD V1)	7.59	0	0	0.00625444

## Sheet: 1487-or
Table S2. DEGs of AtORWT vs M82 at orange fruit developmental stage
GeneID	annotation	ORwt20-Fruit-or	M82-Fruit-or	ratio	adjusted p
Solyc04g081710	Unknown Protein (AHRD V1)	0	53.2	5320.33	5.31208e-36
Solyc01g005730	LRR receptor-like serine/threonine-protein kinase, RLP	0	48.61	4861	4.31944e-241
Solyc04g081610	Unknown Protein (AHRD V1)	0	28.04	2804	4.16303e-18
Solyc04g018130	Unknown Protein (AHRD V1)	0	14.85	1485	6.74477e-10
Solyc07g054670	NADH dehydrogenase like protein (AHRD V1 **** O65414_ARATH); contains Interpro domain(s) IPR013027 FAD-dependent pyridine nucleotide-disulphide oxidoreductase	0	12.42	1242.33	3.49086e-79
Solyc06g005400	Unknown Protein (AHRD V1)	0	12.35	1234.67	3.24459e-08
Solyc04g081720	Unknown Protein (AHRD V1)	0	9.66	966	1.7436e-06
Solyc06g052090	U1 small nuclear ribonucleoprotein A (AHRD V1 *--- SNRPA_DROME); contains Interpro domain(s) IPR012677 Nucleotide-binding, alpha-beta plait	0	8.71	871.33	1.61933e-11
Solyc01g005760	LRR receptor-like serine/threonine-protein kinase, RLP	0	8.43	842.67	2.58012e-55
Solyc07g055010	Metal ion binding protein (AHRD V1 **-* B6T4Q0_MAIZE); contains Interpro domain(s) IPR006121 Heavy metal transport/detoxification protein	0	8.42	842.33	6.2548e-17
Solyc05g023910	Unknown Protein (AHRD V1)	0	4.57	456.67	2.88895e-07
Solyc06g009420	Unknown Protein (AHRD V1)	0	4.54	454.33	0.00277232
Solyc01g009690	LRR receptor-like serine/threonine-protein kinase, RLP	0	4.43	443.33	1.07642e-30
Solyc05g018060	Unknown Protein (AHRD V1)	0	4.3	430	0.000481827
Solyc10g050920	Unknown Protein (AHRD V1)	0	4.2	420.33	5.2955e-05
Solyc10g009380	Unknown Protein (AHRD V1)	0	4.17	417	3.53623e-05
Solyc06g005560	Expansin-1 (AHRD V1 ***- Q6RX69_PETHY); contains Interpro domain(s) IPR007112 Expansin 45, endoglucanase-like IPR007117 Pollen allergen/expansin, C-terminal	0	3.29	329	8.24361e-07
Solyc03g034370	Unknown Protein (AHRD V1)	0	3.07	307	0.00986042
Solyc06g009490	Pentatricopeptide repeat-containing protein At5g27110 (AHRD V1 ***- PP398_ARATH)	0	3.03	302.67	0.000747078
Solyc04g016550	Folylpolyglutamate synthase (AHRD V1 **** B9IHV7_POPTR); contains Interpro domain(s) IPR001645 Folylpolyglutamate synthetase	0	2.53	253	1.00321e-07
Solyc09g092540	F-box family protein (AHRD V1 ***- B9GTQ9_POPTR); contains Interpro domain(s) IPR013187 F-box associated type 3	0	2.43	243.33	5.30115e-13
Solyc03g093800	Unknown Protein (AHRD V1)	0	1.91	190.67	0.00118054
Solyc04g081530	Chaperone protein dnaJ 11 (AHRD V1 *-*- B6SUM8_MAIZE); contains Interpro domain(s) IPR001623 Heat shock protein DnaJ, N-terminal	0	1.87	186.67	0.00110221
Solyc10g075110	Non-specific lipid-transfer protein (AHRD V1 ***- A7UGG9_SOLTU); contains Interpro domain(s) IPR000528 Plant lipid transfer protein/Par allergen	0.32	58.01	181.27	1.3501e-37
Solyc09g098290	Receptor like kinase, RLK	0.03	4.8	179.88	2.6433e-54
Solyc01g108980	Protein FAR1-RELATED SEQUENCE 2 (AHRD V1 ***- FRS2_ARATH); contains Interpro domain(s) IPR018289 MULE transposase, conserved domain	0	1.79	179	0.00636651
Solyc09g056090	Unknown Protein (AHRD V1)	0	1.75	174.67	0.00625238
Solyc03g083800	Serine/threonine-protein phosphatase 7 long form homolog (AHRD V1 *-*- PPP7L_ARATH); contains Interpro domain(s) IPR019557 Aminotransferase-like, plant mobile domain	0	1.7	169.67	1.20589e-07
Solyc00g048510	Phloem lectin (AHRD V1 ***- Q8LK67_9ROSI)	0	1.49	149.33	0.00271678
Solyc03g083810	Serine/threonine-protein phosphatase 7 long form homolog (AHRD V1 **-- PPP7L_ARATH); contains Interpro domain(s) IPR019557 Aminotransferase-like, plant mobile domain	0	1.47	146.67	0.00114511
Solyc04g056330	Protein containing AIG2-like domain (AHRD V1 *-*- D9PJU0_9ZZZZ); contains Interpro domain(s) IPR013024 Butirosin biosynthesis, BtrG-like	0	1.4	140	0.00277232
Solyc02g085400	Os01g0786800 protein (Fragment) (AHRD V1 ***- Q0JIP0_ORYSJ); contains Interpro domain(s) IPR002781 Protein of unknown function DUF81	0	1.37	137	2.87766e-08
Solyc09g082790	DNA repair and recombination protein RAD51 (AHRD V1 **-- A9CT16_ENTBH); contains Interpro domain(s) IPR011940 Meiotic recombinase Dmc1	0.13	16.68	131.66	5.62861e-60
Solyc07g053530	Fasciclin-like arabinogalactan protein 4 (AHRD V1 ***- A9XTK9_GOSHI); contains Interpro domain(s) IPR000782 FAS1 domain	0	1.31	131	0.000205053
Solyc07g017950	Ribulose bisphosphate carboxylase small chain (AHRD V1 ***- C6T529_SOYBN); contains Interpro domain(s) IPR000894 Ribulose bisphosphate carboxylase, small chain	0	1.17	117	0.00996271
Solyc09g056070	Maturase (Fragment) (AHRD V1 ***- O79414_SOLTU); contains Interpro domain(s) IPR000442 Intron maturase, type II	0	1.07	107.33	9.79206e-06
Solyc09g097760	Glycine rich protein (AHRD V1 *-*- Q94CG1_TOBAC); contains Interpro domain(s) IPR010800 Glycine rich	0.28	28.57	100.84	9.98974e-55
Solyc10g081320	MYB transcription factor (AHRD V1 *--* Q9C5P9_ARATH); contains Interpro domain(s) IPR015495 Myb transcription factor	0	0.96	96	0.000486234
Solyc06g073030	Band 7 stomatin family protein (AHRD V1 **-- C1MUP6_MICPS); contains Interpro domain(s) IPR001972 Stomatin	0	0.94	93.67	8.35363e-05
Solyc01g107340	Unknown Protein (AHRD V1)	0.04	3.81	88	2.86521e-09
Solyc06g035570	Transcription factor MADS-box (AHRD V1 ***- A2Q6H2_MEDTR); contains Interpro domain(s) IPR002100 Transcription factor, MADS-box	0.47	40.13	86	1.35547e-25
Solyc07g032080	V-type proton ATPase subunit a (AHRD V1 **** VPH1_NEUCR); contains Interpro domain(s) IPR002490 ATPase, V0/A0 complex, 116-kDa subunit	0.03	2.75	82.5	2.09181e-25
Solyc09g092620	Cytochrome P450	0	0.76	76.33	5.51652e-05
Solyc01g105070	Peroxidase (AHRD V1 **** Q43499_SOLLC); contains Interpro domain(s) IPR002016 Haem peroxidase, plant/fungal/bacterial	0	0.72	72.33	0.00277232
Solyc09g056120	Unknown Protein (AHRD V1)	0.3	20.13	67.87	1.32783e-26
Solyc06g048530	Hydroxyacylglutathione hydrolase (AHRD V1 **** B6T2Y2_MAIZE); contains Interpro domain(s) IPR017782 Hydroxyacylglutathione hydrolase	0.18	11.38	64.42	6.28396e-31
Solyc06g048420	Superoxide dismutase (AHRD V1 **** Q7YK44_SOLLC); contains Interpro domain(s) IPR001189 Manganese/iron superoxide dismutase	0.21	12.25	59.29	2.92931e-15
Solyc08g067370	Unknown Protein (AHRD V1)	0.19	11.22	58.05	4.67588e-50
Solyc02g032910	Glycine rich protein (AHRD V1 *-*- Q43498_SOLLC)	0.39	20.85	53.46	3.96498e-34
Solyc01g009700	LRR receptor-like serine/threonine-protein kinase, RLP	0	0.53	53.33	0.000125172
Solyc07g049370	Glucan endo-1 3-beta-glucosidase A6 (AHRD V1 ***- B6TIF7_MAIZE); contains Interpro domain(s) IPR000490 Glycoside hydrolase, family 17	0	0.52	52.33	0.00398058
Solyc01g005720	LRR receptor-like serine/threonine-protein kinase, RLP	0	0.5	50	0.00626918
Solyc04g018080	Unknown Protein (AHRD V1)	2.9	140.59	48.53	3.50393e-31
Solyc06g008760	Glutaredoxin (AHRD V1 ***- B3F8F2_SOLTU); contains Interpro domain(s) IPR011905 Glutaredoxin-like, plant II	0.16	7.83	47.92	1.80017e-09
Solyc08g014430	Formin 3 (AHRD V1 *-*- D0QAN4_ARATH); contains Interpro domain(s) IPR015425 Actin-binding FH2	0	0.47	47.33	8.66397e-05
Solyc02g070180	FAD-binding domain-containing protein (AHRD V1 **-- D7MFI0_ARALY); contains Interpro domain(s) IPR006094 FAD linked oxidase, N-terminal	0	0.47	47.33	0.00266004
Solyc09g092580	Cytochrome P450	0.1	4.72	45.71	1.56023e-25
Solyc03g111810	Sieve element-occluding protein 3 (AHRD V1 **-- B5THF7_MEDTR)	0	0.45	44.67	0.000314459
Solyc09g082810	Unknown Protein (AHRD V1); contains Interpro domain(s) IPR010800 Glycine rich	3.79	165.83	43.72	5.35335e-47
Solyc04g054990	Lipoxygenase homology domain-containing protein 1 (AHRD V1 *--- LOXH1_HUMAN); contains Interpro domain(s) IPR001024 Lipoxygenase, LH2	0.2	8.28	42.12	1.25066e-11
Solyc06g035560	Unknown Protein (AHRD V1)	0.21	7.84	37.35	0.0089757
Solyc05g009610	Acetyl esterase (AHRD V1 **-- AES_SHIF8); contains Interpro domain(s) IPR013094 Alpha/beta hydrolase fold-3	0.05	1.5	32.14	5.2333e-06
Solyc08g075660	Unknown Protein (AHRD V1)	0.44	13.55	31.02	0.00336412
Solyc05g013970	RNA-binding protein 39 (AHRD V1 *--- B5X2I3_SALSA); contains Interpro domain(s) IPR012677 Nucleotide-binding, alpha-beta plait	0.64	19.28	30.28	1.20512e-75
Solyc10g079900	Unknown Protein (AHRD V1)	0.03	1	30.1	0.000481633
Solyc05g009340	Unknown Protein (AHRD V1)	3.07	90.84	29.62	6.00067e-81
Solyc05g053080	Unknown Protein (AHRD V1)	57.91	1715.19	29.62	3.93556e-28
Solyc06g054320	Disease resistance response (AHRD V1 ***- D7L1G4_ARALY); contains Interpro domain(s) IPR004265 Plant disease resistance response protein	0.09	2.61	28.96	1.75958e-05
Solyc04g017620	Phosphatidylinositol-4-phosphate 5-kinase 9 (AHRD V1 ***- B6SXI7_MAIZE); contains Interpro domain(s) IPR016034 Phosphatidylinositol-4-phosphate 5-kinase, core, subgroup	0.38	10.51	27.67	6.26549e-21
Solyc06g007770	ER lumen retaining receptor family-like protein (AHRD V1 **** Q38JH5_SOLTU); contains Interpro domain(s) IPR000133 ER lumen protein retaining receptor	0.06	1.64	27.39	3.97696e-05
Solyc05g014280	Heat shock protein (AHRD V1 ***- A9QVH3_9FABA); contains Interpro domain(s) IPR002068 Heat shock protein Hsp20	5.95	161.72	27.16	3.26972e-34
Solyc01g080150	tRNA dimethylallyltransferase (AHRD V1 *-*- B6JYB4_SCHJY); contains Interpro domain(s) IPR002627 tRNA isopentenyltransferase	0.05	1.31	26.2	0.00721336
Solyc01g108210	Cytochrome P450	0.06	1.48	26.06	5.44316e-07
Solyc09g092310	Cc-nbs-lrr, resistance protein	0.03	0.72	23.89	4.76702e-06
Solyc02g070910	Receptor like kinase, RLK	0	0.24	23.67	0.00422907
Solyc07g054850	Uncharacterized GPI-anchored protein At4g28100 (AHRD V1 ***- UGPI7_ARATH)	0.97	22.46	23.15	1.15607e-29
Solyc04g082750	3-beta hydroxysteroid dehydrogenase/isomerase family protein (AHRD V1 **** D7LGC3_ARALY); contains Interpro domain(s) IPR002225 3-beta hydroxysteroid dehydrogenase/isomerase	0.04	0.9	22.42	0.000328031
Solyc06g008480	Cc-nbs-lrr, resistance protein	0	0.22	22.33	0.00406753
Solyc10g075160	Ferredoxin I (AHRD V1 ***- Q93XJ9_SOLTU); contains Interpro domain(s) IPR010241 Ferredoxin [2Fe-2S], plant	0.11	2.49	22	0.000658605
Solyc02g089250	Pollen Ole e 1 allergen and extensin (AHRD V1 *-*- Q2HSE9_MEDTR); contains Interpro domain(s) IPR006041 Pollen Ole e 1 allergen and extensin	0.05	1.09	21.73	0.000489111
Solyc01g066860	Unknown Protein (AHRD V1)	0.11	2.31	21.62	0.00228692
Solyc06g075660	MYB transcription factor (AHRD V1 *-** Q9C9G7_ARATH); contains Interpro domain(s) IPR015495 Myb transcription factor	0.16	3.37	21.49	1.02033e-05
Solyc07g053240	Myb-related transcription factor (AHRD V1 *--- B5RHV2_MUSBA); contains Interpro domain(s) IPR015495 Myb transcription factor	0.07	1.43	21.4	0.00532731
Solyc08g076780	Cinnamoyl-CoA reductase (AHRD V1 ***- Q3SCM6_9FABA); contains Interpro domain(s) IPR016040 NAD(P)-binding domain	4.21	88.63	21.07	6.23535e-36
Solyc02g089380	Unknown Protein (AHRD V1)	0.29	5.9	20.59	0.000985282
Solyc12g042890	Acyl-protein thioesterase 2 (AHRD V1 **-- B6T1C9_MAIZE); contains Interpro domain(s) IPR003140 Phospholipase/carboxylesterase	0.13	2.73	20.48	5.24268e-07
Solyc02g021260	B3 domain-containing protein LOC_Os12g40080 (AHRD V1 *-*- Y1208_ORYSJ); contains Interpro domain(s) IPR003340 Transcriptional factor B3	0.11	2.22	20.18	7.55853e-12
Solyc07g007350	Jp18 (AHRD V1 *-*- Q8H6R4_PONTR); contains Interpro domain(s) IPR010993 Sterile alpha motif homology	0.39	7.89	20.05	1.22669e-19
Solyc02g083760	Thaumatin-like protein (AHRD V1 ***- Q9STX6_ARATH); contains Interpro domain(s) IPR001938 Thaumatin, pathogenesis-related	0.16	3.05	19.49	8.13807e-10
Solyc07g054500	Receptor like kinase, RLK	0.18	3.53	19.27	2.22095e-25
Solyc05g005550	BURP domain-containing protein (Fragment) (AHRD V1 *--- C1PI44_ARATH); contains Interpro domain(s) IPR004873 BURP	0.05	1.03	19.25	6.05844e-07
Solyc04g071900	Peroxidase (AHRD V1 **** Q94IQ1_TOBAC); contains Interpro domain(s) IPR002016 Haem peroxidase, plant/fungal/bacterial	0.53	10.05	19.08	3.46981e-29
Solyc09g089930	Ethylene responsive transcription factor 1a (AHRD V1 *-** C0J9I9_9ROSA); contains Interpro domain(s) IPR001471 Pathogenesis-related transcriptional factor and ERF, DNA-binding	0.11	2	18.78	6.92501e-05
Solyc04g051360	Ethylene responsive transcription factor 2b (AHRD V1 *-*- C0J9I6_9ROSA); contains Interpro domain(s) IPR001471 Pathogenesis-related transcriptional factor and ERF, DNA-binding	0.3	5.56	18.53	1.38106e-16
Solyc01g091530	Fasciclin-like arabinogalactan protein 13 (AHRD V1 ***- A9XTL8_GOSHI); contains Interpro domain(s) IPR000782 FAS1 domain	0.36	6.62	18.23	2.0184e-17
Solyc10g005950	Nudix hydrolase 2 (AHRD V1 **-- B6U183_MAIZE); contains Interpro domain(s) IPR000086 NUDIX hydrolase domain	0.28	5.03	17.98	1.00523e-12
Solyc06g074730	ARGONAUTE 1 (AHRD V1 ***- D6RUV9_TOBAC); contains Interpro domain(s) IPR003165 Stem cell self-renewal protein Piwi	0.02	0.3	17.8	0.00225021
Solyc05g013850	Sieve element-occluding protein 3 (AHRD V1 **-- B5THF7_MEDTR)	0.06	1.07	16.84	1.4435e-08
Solyc03g112620	Carboxyl-terminal proteinase (AHRD V1 ***- B4FXN3_MAIZE); contains Interpro domain(s) IPR004314 Protein of unknown function DUF239, plant	0.08	1.39	16.68	2.26894e-05
Solyc11g071410	Disease resistance protein R3a-like protein (Fragment) (AHRD V1 ***- B3F576_SOLDE)	0.29	4.82	16.63	0.000323183
Solyc05g025690	Respiratory burst oxidase-like protein E (AHRD V1 *-*- B2D0N7_HORVD); contains Interpro domain(s) IPR013623 NADPH oxidase Respiratory burst	0.57	9.39	16.37	5.72602e-19
Solyc07g052560	Pheromone shutdown protein (TraB) (AHRD V1 ***- O29916_ARCFU); contains Interpro domain(s) IPR002816 Pheromone shutdown-related, TraB	0.08	1.36	16.32	0.00481116
Solyc12g099830	Receptor-like protein kinase 2 (AHRD V1 ***- RCH2_ARATH); contains Interpro domain(s) IPR002290 Serine/threonine protein kinase	0.05	0.87	16.31	0.000225257
Solyc10g075100	Non-specific lipid-transfer protein (AHRD V1 **** Q4A1N1_SOLLC); contains Interpro domain(s) IPR000528 Plant lipid transfer protein/Par allergen	3.95	64.29	16.26	1.60683e-51
Solyc03g019790	Alpha-galactosidase (AHRD V1 **** Q9SP05_SOLLC); contains Interpro domain(s) IPR013785 Aldolase-type TIM barrel	0.04	0.65	16.17	0.00778621
Solyc05g053070	Unknown Protein (AHRD V1)	445.97	7208.38	16.16	8.60027e-187
Solyc02g084130	Unknown Protein (AHRD V1)	0.52	8.45	16.15	2.89869e-10
Solyc03g006970	Subtilisin-like protease (AHRD V1 ***- B6UDX1_MAIZE); contains Interpro domain(s) IPR015500 Peptidase S8, subtilisin-related IPR000183 Orn/DAP/Arg decarboxylase 2 IPR000209 Peptidase S8 and S53, subtilisin, kexin, sedolisin	0.11	1.76	16	5.62794e-13
Solyc06g060450	Transmembrane emp24 domain-containing protein 10 (AHRD V1 ***- B6SSF8_MAIZE); contains Interpro domain(s) IPR000348 emp24/gp25L/p24	0.08	1.19	15.52	0.00717801
Solyc02g071620	GDSL esterase/lipase At1g29670 (AHRD V1 ***- GDL15_ARATH); contains Interpro domain(s) IPR001087 Lipase, GDSL	1.5	23.29	15.49	1.37809e-56
Solyc03g044330	Acetolactate synthase (AHRD V1 **** D7RPJ7_SOLTU); contains Interpro domain(s) IPR012846 Acetolactate synthase, large subunit, biosynthetic	4.25	62.92	14.82	4.24989e-128
Solyc09g072820	Cellulose synthase (AHRD V1 **** B8XPP6_9ROSI); contains Interpro domain(s) IPR005150 Cellulose synthase	0.04	0.53	14.55	6.39333e-05
Solyc04g071580	Unknown Protein (AHRD V1); contains Interpro domain(s) IPR003496 ABA/WDS induced protein	70.7	1020.5	14.43	1.66351e-15
Solyc02g066830	Ras GTPase-activating protein-binding protein 2 (AHRD V1 *--- B5X4A8_SALSA); contains Interpro domain(s) IPR018222 Nuclear transport factor 2, Eukaryote	0.52	7.43	14.39	1.92286e-12
Solyc08g007830	Ethylene-responsive transcription factor 10 (AHRD V1 *-** ERF77_ARATH); contains Interpro domain(s) IPR001471 Pathogenesis-related transcriptional factor and ERF, DNA-binding	0.21	3.03	14.22	7.01796e-07
Solyc11g011610	Fatty acid-binding protein-like protein (AHRD V1 ***- D6FMZ4_MYCTU); contains Interpro domain(s) IPR014878 Region of unknown function DUF1794	4.3	60.51	14.08	4.8883e-12
Solyc07g053270	HAD-superfamily hydrolase subfamily IA variant 3 containing protein expressed (AHRD V1 ***- Q109K4_ORYSJ); contains Interpro domain(s) IPR005834 Haloacid dehalogenase-like hydrolase	0.12	1.63	13.97	1.49858e-05
Solyc08g016410	Unknown Protein (AHRD V1)	0.24	3.33	13.88	0.000143543
Solyc02g089500	Tomato CONSTANS-like 2	1.14	15.72	13.83	1.61157e-06
Solyc01g095530	Unknown Protein (AHRD V1)	16.23	222.72	13.73	1.36447e-40
Solyc02g081500	Receptor-like kinase (AHRD V1 ***- Q9LKY7_ORYSA); contains Interpro domain(s) IPR002290 Serine/threonine protein kinase	0.32	4.29	13.54	2.37872e-19
Solyc02g055440	Genomic DNA chromosome 3 P1 clone MPN9 (AHRD V1 ***- Q9LT28_ARATH)	0.38	5.15	13.43	6.26713e-10
Solyc07g008140	Blue copper protein (Fragment) (AHRD V1 *--- O82576_MAIZE); contains Interpro domain(s) IPR003245 Plastocyanin-like	0.26	3.53	13.42	2.3667e-06
Solyc08g048390	Transcription factor CYCLOIDEA (Fragment) (AHRD V1 *-** CYCLD_ANTML); contains Interpro domain(s) IPR005333 Transcription factor, TCP	0.98	13.02	13.33	1.3182e-26
Solyc03g114890	COBRA-like protein (AHRD V1 ***- B6E8Y8_9MYRT); contains Interpro domain(s) IPR006918 Glycosyl-phosphatidyl inositol-anchored, plant	0.18	2.34	13.26	7.55658e-08
Solyc07g052670	Transcription factor (Fragment) (AHRD V1 **** D6MKL1_9ASPA); contains Interpro domain(s) IPR011598 Helix-loop-helix DNA-binding	0.46	6.03	13.21	2.25236e-12
Solyc11g011620	Fatty acid-binding protein-like protein (AHRD V1 ***- D6FMZ4_MYCTU); contains Interpro domain(s) IPR014878 Region of unknown function DUF1794	0.64	8.33	12.94	1.7192e-08
Solyc06g036110	C2 domain-containing protein (AHRD V1 *--- Q5DVL6_HORVD); contains Interpro domain(s) IPR018029 C2 membrane targeting protein	29.17	376.95	12.92	7.61908e-90
Solyc06g060710	Glycogenin 2 (AHRD V1 *--- Q1ZYL7_HUMAN); contains Interpro domain(s) IPR002495 Glycosyl transferase, family 8	0.11	1.38	12.91	4.62785e-05
Solyc02g091040	Unknown Protein (AHRD V1)	1.55	19.78	12.73	1.40906e-08
Solyc01g006270	Unknown Protein (AHRD V1)	8.34	105.73	12.68	2.34477e-17
Solyc07g053760	Serine/threonine phosphatase family protein (AHRD V1 **** C1E0J1_9CHLO); contains Interpro domain(s) IPR015655 Protein phosphatase 2C	2.2	27.89	12.66	7.25818e-37
Solyc00g057880	Unknown Protein (AHRD V1)	0.78	9.83	12.66	0.00438521
Solyc05g014260	Response regulator 11 (AHRD V1 *-*- Q0WRT0_ARATH); contains Interpro domain(s) IPR017053 Response regulator, plant B-type	0.31	3.92	12.5	3.5284e-19
Solyc02g069810	Unknown Protein (AHRD V1); contains Interpro domain(s) IPR001025 Bromo adjacent region	0.13	1.57	12.37	1.56064e-06
Solyc05g025680	Respiratory burst oxidase protein B (AHRD V1 **** A1YBM1_MAIZE); contains Interpro domain(s) IPR013121 Ferric reductase, NAD binding	0.29	3.52	12.29	1.4244e-17
Solyc10g007290	Phosphoenolpyruvate carboxylase (AHRD V1 ***- A6YM32_RICCO); contains Interpro domain(s) IPR015813 Pyruvate/Phosphoenolpyruvate kinase, catalytic core IPR001449 Phosphoenolpyruvate carboxylase	0.06	0.73	12.22	3.17394e-06
Solyc07g049400	Zinc finger family protein (AHRD V1 ***- D7MVE2_ARALY); contains Interpro domain(s) IPR018957 Zinc finger, C3HC4 RING-type	0.55	6.38	11.68	3.94605e-09
Solyc10g045170	Unknown Protein (AHRD V1)	0.34	3.99	11.62	0.00626585
Solyc04g057980	NAD(P)H-quinone oxidoreductase subunit M (AHRD V1 *-*- D8G7H3_9CYAN); contains Interpro domain(s) IPR018922 NAD(P)H-quinone oxidoreductase subunit M	0.16	1.89	11.59	0.00178056
Solyc12g006210	ATP synthase subunit beta chloroplastic (AHRD V1 *-*- Q8MBF8_9SOLA)	1.13	13.02	11.56	8.3912e-09
Solyc04g081490	Tubulin beta-1 chain (AHRD V1 ***- D7KT68_ARALY); contains Interpro domain(s) IPR002453 Beta tubulin	2.24	25.51	11.41	1.27999e-28
Solyc12g035190	Anthranilate phosphoribosyltransferase (AHRD V1 ***- A8IBN0_CHLRE); contains Interpro domain(s) IPR005940 Anthranilate phosphoribosyl transferase	0.32	3.6	11.36	1.76912e-10
Solyc07g052610	Cyclin (AHRD V1 *-*- D8UD80_VOLCA); contains Interpro domain(s) IPR012389 Negative regulatory factor PREG	0.2	2.31	11.34	3.08224e-05
Solyc12g044230	Os01g0786800 protein (Fragment) (AHRD V1 ***- Q0JIP0_ORYSJ); contains Interpro domain(s) IPR002781 Protein of unknown function DUF81	6.72	75.91	11.3	1.20126e-48
Solyc11g005150	Leucine-rich repeat family protein (AHRD V1 *--- D7M406_ARALY); contains Interpro domain(s) IPR006706 Extensin-like region	8.73	98.25	11.26	1.64601e-23
Solyc04g079860	Glycosyltransferase family GT8 protein (AHRD V1 ***- D0ECQ6_POPDE); contains Interpro domain(s) IPR002495 Glycosyl transferase, family 8	0.12	1.32	10.97	0.000416894
Solyc07g053570	Zinc finger family protein (AHRD V1 ***- D7MN23_ARALY); contains Interpro domain(s) IPR007087 Zinc finger, C2H2-type	0.11	1.16	10.91	0.000104981
Solyc08g007290	Unknown Protein (AHRD V1)	2.38	25.66	10.8	2.50651e-07
Solyc08g074740	Novel protein similar to vertebrate ADP-ribosyltransferase (NAD+ poly (ADP-ribose) polymerase) (ADPRT) (AHRD V1 **** Q5RHR0_DANRE); contains Interpro domain(s) IPR012317 Poly(ADP-ribose) polymerase, catalytic region	0.08	0.86	10.79	2.46954e-05
Solyc08g068440	Lipoyl synthase (AHRD V1 **** B8J937_ANAD2); contains Interpro domain(s) IPR013785 Aldolase-type TIM barrel	1.14	12.11	10.66	2.63208e-18
Solyc01g110430	Unknown Protein (AHRD V1)	64.19	681.43	10.62	3.17313e-07
Solyc02g084280	Unknown Protein (AHRD V1)	3.84	40.19	10.48	6.33467e-08
Solyc06g072670	Short-chain dehydrogenase/reductase SDR (AHRD V1 ***- Q08PN0_STIAU); contains Interpro domain(s) IPR002347 Glucose/ribitol dehydrogenase	0.22	2.29	10.39	1.33009e-06
Solyc04g079470	Serpin (Serine protease inhibitor) (AHRD V1 **-* Q53P13_ORYSJ); contains Interpro domain(s) IPR015554 Protease inhibitor I4, serpin, plant	2.28	23.65	10.37	2.96596e-43
Solyc07g052480	Isocitrate lyase (AHRD V1 **** Q9FQD2_IPOBA); contains Interpro domain(s) IPR006254 Isocitrate lyase	14.47	148.4	10.26	3.2162e-130
Solyc07g052860	Storekeeper protein (AHRD V1 ***- Q94IK2_SOLTU)	1.18	11.96	10.17	6.51153e-11
Solyc04g079450	Proteinase inhibitor I4 serpin (AHRD V1 **-* Q2HSM8_MEDTR); contains Interpro domain(s) IPR015554 Protease inhibitor I4, serpin, plant	0.44	4.42	10.11	5.47399e-07
Solyc12g019410	Kinase family protein (AHRD V1 ***- D7KBF8_ARALY); contains Interpro domain(s) IPR016253 Integrin-linked protein kinase	0.37	3.69	10.07	8.47274e-13
Solyc08g076800	Ring H2 finger protein (AHRD V1 *-*- D9ZHD8_HYPPE); contains Interpro domain(s) IPR018957 Zinc finger, C3HC4 RING-type	0.12	1.17	10.06	0.00300005
Solyc01g067300	UPF0497 membrane protein 13 (AHRD V1 ***- U497D_SOYBN); contains Interpro domain(s) IPR006459 Uncharacterised protein family UPF0497, trans-membrane plant subgroup	1.31	12.95	9.89	7.33946e-20
Solyc07g053980	Glucan synthase like 1 (AHRD V1 ***- D8R536_SELML); contains Interpro domain(s) IPR003440 Glycosyl transferase, family 48	0.44	4.27	9.77	1.2104e-42
Solyc08g075150	Genomic DNA chromosome 5 TAC clone K9E15 (AHRD V1 *-*- Q9FH79_ARATH)	0.41	3.93	9.67	1.362e-09
Solyc01g006820	Unknown Protein (AHRD V1)	13.23	127.62	9.65	3.54264e-39
Solyc02g091690	BHLH transcription factor (AHRD V1 **-* A9YWR2_MEDTR); contains Interpro domain(s) IPR011598 Helix-loop-helix DNA-binding	0.28	2.63	9.29	7.9638e-07
Solyc01g100770	Susceptibility homeodomain transcription factor (Fragment) (AHRD V1 *-*- Q8SAA7_ORYSA); contains Interpro domain(s) IPR007493 Protein of unknown function DUF538	14.2	131.66	9.27	5.88512e-42
Solyc02g088980	Unknown Protein (AHRD V1)	3.28	30.33	9.24	4.1118e-10
Solyc12g044900	Protein SEY1 (AHRD V1 ***- B6U4D9_MAIZE); contains Interpro domain(s) IPR008803 Root hair defective 3 GTP-binding	0.22	2.03	9.21	1.09883e-07
Solyc01g109340	RING finger protein 5 (AHRD V1 **-- B6UBI0_MAIZE); contains Interpro domain(s) IPR001841 Zinc finger, RING-type	0.39	3.58	9.18	7.29185e-06
Solyc03g093360	Wound/stress protein (AHRD V1 **-- Q672Q3_SOLLC); contains Interpro domain(s) IPR001024 Lipoxygenase, LH2	0.42	3.8	9.11	0.00152995
Solyc08g059710	Genomic DNA chromosome 5 P1 clone MUK11 (AHRD V1 *-*- Q9FMC4_ARATH)	0.25	2.27	9.08	1.40783e-07
Solyc07g064380	Serine/threonine-protein phosphatase 7 long form homolog (AHRD V1 *--- PPP7L_ARATH); contains Interpro domain(s) IPR019557 Aminotransferase-like, plant mobile domain	0.04	0.36	8.92	0.00619072
Solyc09g008170	Auxin responsive SAUR protein (AHRD V1 *-*- Q1SN26_MEDTR); contains Interpro domain(s) IPR003676 Auxin responsive SAUR protein	35.74	318.56	8.91	9.96643e-93
Solyc01g111270	Armadillo/beta-catenin repeat family protein (AHRD V1 ***- D7MDH4_ARALY); contains Interpro domain(s) IPR011989 Armadillo-like helical	0.37	3.32	8.89	1.31221e-16
Solyc03g123850	Unknown Protein (AHRD V1)	1.53	13.56	8.84	0.00864808
Solyc11g069700	Elongation factor 1-alpha (AHRD V1 ***- P93769_TOBAC); contains Interpro domain(s) IPR004539 Translation elongation factor EF1A, eukaryotic and archaeal	2.51	21.97	8.75	8.66909e-50
Solyc08g080650	Osmotin-like protein (Fragment) (AHRD V1 **-- Q8S4L1_SOLNI); contains Interpro domain(s) IPR001938 Thaumatin, pathogenesis-related	15.54	135.84	8.74	1.38941e-92
Solyc10g011810	Fatty acid delta-6 desaturase (AHRD V1 **** Q84KG6_9ERIC); contains Interpro domain(s) IPR012171 Fatty acid/sphingolipid desaturase	0.12	1.07	8.7	0.00726089
Solyc01g112040	Unknown Protein (AHRD V1)	2.86	24.87	8.69	8.02146e-06
Solyc06g082910	Formin 3 (AHRD V1 *-*- D0QAN4_ARATH); contains Interpro domain(s) IPR015425 Actin-binding FH2	0.05	0.46	8.69	0.00117638
Solyc05g053330	MYB transcription factor (AHRD V1 ***- Q39550_CRAPL); contains Interpro domain(s) IPR015495 Myb transcription factor	0.1	0.88	8.52	0.00889699
Solyc02g083120	CM0216.240.nc protein (AHRD V1 ***- B0BLH5_LOTJA); contains Interpro domain(s) IPR004320 Protein of unknown function DUF241, plant	1.38	11.71	8.47	1.82446e-13
Solyc02g077610	NAC domain protein IPR003441 (AHRD V1 ***- B9H2Q1_POPTR); contains Interpro domain(s) IPR003441 No apical meristem (NAM) protein	1.02	8.59	8.42	8.11686e-17
Solyc01g008210	Unknown Protein (AHRD V1)	0.44	3.7	8.35	2.34894e-05
Solyc03g120990	Malic enzyme (AHRD V1 ***- O04935_SOLLC); contains Interpro domain(s) IPR012302 Malic enzyme, NAD-binding	1.61	13.28	8.23	1.06711e-44
Solyc11g072600	AP2-like ethylene-responsive transcription factor At1g79700 (AHRD V1 *--- AP2L3_ARATH); contains Interpro domain(s) IPR001471 Pathogenesis-related transcriptional factor and ERF, DNA-binding	0.1	0.85	8.19	0.00119411
Solyc01g006890	Genomic DNA chromosome 5 P1 clone MUK11 (AHRD V1 ***- Q9FMC4_ARATH)	0.45	3.68	8.12	2.83607e-18
Solyc08g007420	L-lactate dehydrogenase (AHRD V1 **** Q96570_SOLLC); contains Interpro domain(s) IPR011304 L-lactate dehydrogenase	0.3	2.38	8.02	2.60469e-06
Solyc08g080190	Choline dehydrogenase (AHRD V1 ***- A8NUQ9_COPC7); contains Interpro domain(s) IPR012132 Glucose-methanol-choline oxidoreductase	0.18	1.47	8.02	5.50506e-06
Solyc10g075090	Non-specific lipid-transfer protein (AHRD V1 **** Q4A1N0_SOLLC); contains Interpro domain(s) IPR013770 Plant lipid transfer protein and hydrophobic protein, helical	53.45	428.27	8.01	7.34693e-55
Solyc08g007850	Unknown Protein (AHRD V1)	27.89	222.35	7.97	7.3865e-10
Solyc05g009060	Unknown Protein (AHRD V1)	0.7	5.6	7.96	0.000307216
Solyc07g064720	GDSL esterase/lipase At5g55050 (AHRD V1 ***- GDL87_ARATH); contains Interpro domain(s) IPR001087 Lipase, GDSL	1.41	11.14	7.9	1.90048e-19
Solyc03g096290	Aquaporin-like protein (AHRD V1 ***- Q8W1A9_PETHY); contains Interpro domain(s) IPR012269 Aquaporin	1.42	11.17	7.85	1.74881e-20
Solyc11g020330	class IV heat shock protein (AHRD V1 ***- B6TXB5_MAIZE); contains Interpro domain(s) IPR002068 Heat shock protein Hsp20	99.72	777.37	7.8	4.99054e-115
Solyc08g006080	Exostosin (AHRD V1 *-*- Q98SV5_XENLA); contains Interpro domain(s) IPR015338 EXTL2, alpha-1,4-N-acetylhexosaminyltransferase	0.19	1.45	7.77	0.00206201
Solyc03g031910	Helicase sen1 (AHRD V1 *--- A8NRR5_COPC7)	1.62	12.44	7.66	1.62699e-52
Solyc10g006610	Indole-3-acetic acid-amido synthetase GH3.8 (AHRD V1 **** B6U4E2_MAIZE); contains Interpro domain(s) IPR004993 GH3 auxin-responsive promoter	0.07	0.56	7.64	0.00969643
Solyc08g079090	Laccase-22 (AHRD V1 **-- LAC22_ORYSJ); contains Interpro domain(s) IPR001117 Multicopper oxidase, type 1	2.06	15.7	7.62	5.57181e-44
Solyc11g069810	OTU domain containing protein (AHRD V1 *-*- D3B1E5_POLPA); contains Interpro domain(s) IPR003323 Ovarian tumour, otubain	0.82	6.23	7.59	1.02438e-11
Solyc10g076240	Peroxidase 1 (AHRD V1 ***- A0SWU6_SESRO); contains Interpro domain(s) IPR002016 Haem peroxidase, plant/fungal/bacterial	0.6	4.51	7.52	1.37922e-09
Solyc08g008630	Homology to unknown gene (AHRD V1 ***- Q014B2_OSTTA)	1	7.48	7.51	1.58813e-13
Solyc07g054740	Membrane associated protein-like protein (AHRD V1 ***- Q8LAZ8_ARATH); contains Interpro domain(s) IPR008962 PapD-like	0.3	2.26	7.46	0.000443658
Solyc03g093340	Genomic DNA chromosome 5 TAC clone K11J9 (AHRD V1 *-*- Q9FKH0_ARATH)	0.14	1.06	7.37	0.00528632
Solyc01g006550	LRR receptor-like serine/threonine-protein kinase, RLP	0.24	1.77	7.36	7.55015e-09
Solyc02g089010	Receptor-like kinase (AHRD V1 *-*- A7VM32_MARPO); contains Interpro domain(s) IPR001245 Tyrosine protein kinase	4.58	33.59	7.34	5.78032e-34
Solyc04g054500	Metal ion binding protein (AHRD V1 **-- B6U811_MAIZE); contains Interpro domain(s) IPR006121 Heavy metal transport/detoxification protein	0.67	4.91	7.32	1.83484e-05
Solyc06g075010	chaperonin (AHRD V1 ***- B2IXD2_NOSP7); contains Interpro domain(s) IPR001844 Chaperonin Cpn60	0.57	4.11	7.25	4.27624e-09
Solyc11g010280	Unknown Protein (AHRD V1)	6.22	45.12	7.25	1.54648e-08
Solyc09g092300	Cc-nbs, resistance protein fragment	0.18	1.32	7.2	0.00137628
Solyc09g007930	Unknown Protein (AHRD V1)	25.74	185.12	7.19	2.92931e-15
Solyc07g017930	Unknown Protein (AHRD V1)	0.21	1.52	7.14	0.000269029
Solyc03g116740	Genomic DNA chromosome 3 P1 clone MSJ11 (AHRD V1 ***- Q9LVZ7_ARATH)	5.75	40.99	7.12	4.05968e-51
Solyc03g019890	Beta-galactosidase (AHRD V1 ***- A2JGX1_SOLLC); contains Interpro domain(s) IPR001944 Glycoside hydrolase, family 35	0.13	0.92	7.08	2.05232e-05
Solyc01g097770	Serine/threonine protein kinase (AHRD V1 *-** D2V878_NAEGR); contains Interpro domain(s) IPR002290 Serine/threonine protein kinase	0.09	0.61	7.08	9.37213e-05
Solyc02g021490	Unknown Protein (AHRD V1)	0.46	3.27	7.05	7.99163e-06
Solyc06g011620	ABC transporter C family member 14 (AHRD V1 ***- AB14C_ARATH)	0.48	3.38	7.04	0.00993937
Solyc01g008220	Arabinogalactan protein (AHRD V1 ***- B6SST2_MAIZE)	0.62	4.37	7.01	1.44268e-05
Solyc10g085920	Bifunctional polymyxin resistance protein ArnA (AHRD V1 **-- ARNA_KLEP3); contains Interpro domain(s) IPR016040 NAD(P)-binding domain	0.17	1.17	7	0.00150594
Solyc07g062700	Sodium/calcium exchanger family protein (AHRD V1 ***- D7KKF3_ARALY); contains Interpro domain(s) IPR004837 Sodium/calcium exchanger membrane region	67.18	467.75	6.96	2.61065e-111
Solyc02g083880	Gibberellin-regulated protein 2 (AHRD V1 *--- B6SKV6_MAIZE); contains Interpro domain(s) IPR003854 Gibberellin regulated protein	0.64	4.38	6.88	0.000679096
Solyc07g008210	TPR domain protein (AHRD V1 *-*- B6U810_MAIZE); contains Interpro domain(s) IPR011990 Tetratricopeptide-like helical	0.22	1.49	6.88	0.00483327
Solyc09g083190	Genomic DNA chromosome 5 P1 clone MQD19 (AHRD V1 ***- Q9FG89_ARATH)	0.36	2.45	6.87	0.000577973
Solyc06g010030	MLO-like protein 3 (AHRD V1 ***- C6EWE6_VITVI); contains Interpro domain(s) IPR004326 Mlo-related protein	0.87	5.95	6.86	1.01845e-18
Solyc06g054150	Unknown Protein (AHRD V1)	0.56	3.84	6.86	0.000264852
Solyc02g062340	Fructose-bisphosphate aldolase (AHRD V1 ***- Q9SXX4_NICPA); contains Interpro domain(s) IPR000741 Fructose-bisphosphate aldolase, class-I	4.55	31.04	6.83	2.3835e-33
Solyc02g082630	Phosphoinositide phosphatase family protein (AHRD V1 *-*- D7LTV1_ARALY); contains Interpro domain(s) IPR002013 Synaptojanin, N-terminal	1.18	8.08	6.83	4.82656e-08
Solyc02g085310	Unknown Protein (AHRD V1)	129.96	885.73	6.82	1.16191e-98
Solyc07g047730	Unknown Protein (AHRD V1); contains Interpro domain(s) IPR003822 Paired amphipathic helix	0.34	2.33	6.8	0.00667529
Solyc11g011920	Glutamate decarboxylase (AHRD V1 ***- Q8LKR4_TOBAC); contains Interpro domain(s) IPR010107 Glutamate decarboxylase	1.05	7.07	6.75	4.57466e-12
Solyc04g049940	Unknown Protein (AHRD V1)	2.17	14.68	6.75	2.12822e-07
Solyc02g089000	Unknown Protein (AHRD V1)	35.05	235.91	6.73	3.40706e-31
Solyc03g114290	UPF0497 membrane protein At2g36330 (AHRD V1 *-*- U497A_ARATH); contains Interpro domain(s) IPR006702 Uncharacterised protein family UPF0497, trans-membrane plant	0.89	5.95	6.69	3.44014e-12
Solyc05g015370	Meiotic asynaptic mutant 1 (AHRD V1 **-- D7KV25_ARALY)	1.08	7.15	6.6	8.88406e-10
Solyc10g009410	Aspartic proteinase nepenthesin I (AHRD V1 **-- A9ZMF9_NEPAL); contains Interpro domain(s) IPR001461 Peptidase A1	0.74	4.89	6.58	2.09612e-13
Solyc03g123860	Receptor like kinase, RLK	0.37	2.42	6.54	2.38042e-15
Solyc02g087450	Unknown Protein (AHRD V1)	0.14	0.89	6.54	0.000738549
Solyc02g077110	Lipase-like protein (AHRD V1 ***- Q8LF19_ARATH); contains Interpro domain(s) IPR002921 Lipase, class 3	0.26	1.69	6.49	8.89534e-05
Solyc02g081490	Receptor-like kinase (AHRD V1 *-*- Q9LL53_ORYSA)	3.18	20.59	6.47	1.12225e-25
Solyc04g078500	Cyclin J18 (AHRD V1 ***- D7LPW9_ARALY); contains Interpro domain(s) IPR013763 Cyclin-related	0.29	1.88	6.47	0.00274682
Solyc12g097000	Tir, resistance protein fragment	1.08	6.97	6.43	1.10439e-08
Solyc03g007230	Protein phosphatase 2C (AHRD V1 ***- B1B5N6_PHYPA); contains Interpro domain(s) IPR015655 Protein phosphatase 2C	38.6	247.97	6.42	8.34675e-60
Solyc06g009110	Nucellin-like aspartic protease (Fragment) (AHRD V1 **-- Q8L886_MAIZE); contains Interpro domain(s) IPR001461 Peptidase A1	2.17	13.89	6.39	1.78618e-28
Solyc12g042880	cDNA clone J013073D14 full insert sequence (AHRD V1 *--- B7ECD3_ORYSJ); contains Interpro domain(s) IPR012866 Protein of unknown function DUF1644	0.52	3.35	6.39	6.33554e-08
Solyc02g067800	LOB domain protein 1 (AHRD V1 ***- B2KKZ3_ORYSJ); contains Interpro domain(s) IPR004883 Lateral organ boundaries, LOB	0.66	4.21	6.35	0.000122293
Solyc02g063220	Mannose-6-phosphate isomerase 2	2.99	18.93	6.33	1.54316e-37
Solyc01g095140	Late embryogenesis abundant protein (Fragment) (AHRD V1 **-- B7TGG5_PINSY); contains Interpro domain(s) IPR013990 Water Stress and Hypersensitive response	35.21	221.53	6.29	8.8477e-73
Solyc02g070020	UDP-glucosyltransferase (AHRD V1 **-* Q8LKG3_STERE); contains Interpro domain(s) IPR002213 UDP-glucuronosyl/UDP-glucosyltransferase	55.86	349.02	6.25	1.86346e-97
Solyc04g047850	Unknown Protein (AHRD V1)	0.88	5.49	6.24	0.000123274
Solyc02g084980	Galactinol synthase (AHRD V1 ***- C7G304_SOLLC); contains Interpro domain(s) IPR002495 Glycosyl transferase, family 8	0.92	5.72	6.22	3.55482e-12
Solyc12g008490	Ceramide glucosyltransferase (AHRD V1 ***- Q946Y1_GOSAR)	0.66	4.08	6.19	3.28632e-11
Solyc04g081000	MADS box transcription factor (AHRD V1 ***- Q8L5F5_DAUCA); contains Interpro domain(s) IPR002100 Transcription factor, MADS-box IPR002487 Transcription factor, K-box	0.43	2.65	6.16	0.0001435
Solyc12g017370	Myb family transcription factor-like (AHRD V1 **-- Q6H510_ORYSJ); contains Interpro domain(s) IPR006447 Myb-like DNA-binding region, SHAQKYF class	0.17	1.03	6.16	0.00966392
Solyc09g090980	Major allergen Mal d 1 (AHRD V1 ***- Q84LA7_MALDO); contains Interpro domain(s) IPR000916 Bet v I allergen	134.67	825.55	6.13	3.88069e-86
Solyc01g008720	Mannan endo-1 4-beta-mannosidase (AHRD V1 ***- A8FDC6_BACP2); contains Interpro domain(s) IPR001547 Glycoside hydrolase, family 5	1.42	8.7	6.12	5.2612e-06
Solyc03g117630	heat shock protein (AHRD V1 ***- B2D2G5_CAPSN); contains Interpro domain(s) IPR013126 Heat shock protein 70	29.73	181.45	6.1	4.31239e-66
Solyc01g107400	Indole-3-acetic acid-amido synthetase GH3.8 (AHRD V1 ***- B6U4E2_MAIZE)	35.42	214.36	6.05	1.01174e-22
Solyc05g007160	Transcription factor C-MYB (AHRD V1 *-** Q766Z9_ORYLA); contains Interpro domain(s) IPR015495 Myb transcription factor	0.99	5.99	6.05	2.74079e-15
Solyc11g018800	Peroxidase 2 (AHRD V1 ***- Q9SSZ8_SCUBA); contains Interpro domain(s) IPR002016 Haem peroxidase, plant/fungal/bacterial	0.37	2.21	6.03	8.36519e-05
Solyc02g085660	UDP-glucosyltransferase (AHRD V1 **** B8QI32_9MAGN); contains Interpro domain(s) IPR002213 UDP-glucuronosyl/UDP-glucosyltransferase	0.29	1.74	6.01	7.51497e-06
Solyc07g017530	Conserved oligomeric Golgi complex subunit 3 (AHRD V1 ***- COG3_HUMAN); contains Interpro domain(s) IPR007265 Sec34-like protein	8.58	51.15	5.96	1.21859e-23
Solyc08g079420	Cytochrome P450	0.67	4.01	5.95	0.00165698
Solyc07g045080	Alcohol dehydrogenase zinc-containing (AHRD V1 **-* B4RDK4_PHEZH); contains Interpro domain(s) IPR002085 Alcohol dehydrogenase superfamily, zinc-containing	0.29	1.7	5.94	0.00195811
Solyc01g005280	SEC14 cytosolic factor (AHRD V1 **-- B2W8N2_PYRTR); contains Interpro domain(s) IPR001251 Cellular retinaldehyde-binding/triple function, C-terminal	1.36	8.09	5.93	8.84383e-11
Solyc07g056540	L-lactate dehydrogenase (AHRD V1 ***- C0S8Q7_PARBP); contains Interpro domain(s) IPR012133 Alpha-hydroxy acid dehydrogenase, FMN-dependent	0.94	5.54	5.91	3.76193e-08
Solyc03g115220	Cytochrome P450	6.92	40.84	5.9	5.3948e-59
Solyc07g055470	Cytochrome P450	0.21	1.25	5.88	0.000221873
Solyc02g084170	ATP-dependent Clp protease ATP-binding subunit ClpX (AHRD V1 *-*- C0EZU0_9FIRM); contains Interpro domain(s) IPR004487 ClpX, ATPase regulatory subunit	0.47	2.75	5.82	0.00141928
Solyc06g035580	Choline dehydrogenase (AHRD V1 ***- C0G363_9RHIZ); contains Interpro domain(s) IPR012132 Glucose-methanol-choline oxidoreductase	0.13	0.77	5.8	0.00267814
Solyc09g098510	Unknown Protein (AHRD V1); contains Interpro domain(s) IPR006706 Extensin-like region	1.52	8.79	5.78	0.000186323
Solyc04g077050	Amino acid permease 6 (AHRD V1 **** Q7Y076_BRANA); contains Interpro domain(s) IPR013057 Amino acid transporter, transmembrane	0.89	5.15	5.76	3.93761e-14
Solyc05g009270	Fatty acid elongase 3-ketoacyl-CoA synthase (AHRD V1 **** Q6DUV5_BRANA); contains Interpro domain(s) IPR012392 Very-long-chain 3-ketoacyl-CoA synthase	0.38	2.17	5.76	9.90942e-07
Solyc03g083360	Pectinesterase (AHRD V1 ***- B9IDR8_POPTR); contains Interpro domain(s) IPR000070 Pectinesterase, catalytic	0.67	3.85	5.75	1.23451e-10
Solyc09g010660	Beta-1-3-galactosyl-o-glycosyl-glycoprotein (AHRD V1 **-* B6Z261_WHEAT); contains Interpro domain(s) IPR003406 Glycosyl transferase, family 14	0.56	3.2	5.74	6.88009e-08
Solyc02g081030	Uncharacterized membrane protein C2G11.09 (AHRD V1 **-- YAB9_SCHPO); contains Interpro domain(s) IPR003864 Protein of unknown function DUF221	12.58	71.91	5.72	4.7143e-75
Solyc05g007470	AAA-ATPase (AHRD V1 **-* C3TX92_BRASY); contains Interpro domain(s) IPR003959 ATPase, AAA-type, core	1.06	6	5.68	9.44111e-17
Solyc02g089520	Tomato CONSTANS-like 3	1.07	6.09	5.68	2.68458e-06
Solyc08g077330	Expansin-like protein (AHRD V1 ***- A2ICD7_CUNLA); contains Interpro domain(s) IPR007112 Expansin 45, endoglucanase-like	1.4	7.93	5.67	2.09365e-10
Solyc07g065920	Ferredoxin-fold anticodon-binding domain-containing protein 1 (AHRD V1 *--* FDXA1_HUMAN); contains Interpro domain(s) IPR019446 Domain of unknown function DUF2431	1.36	7.7	5.65	2.99541e-13
Solyc04g077770	Unknown Protein (AHRD V1)	9.43	53.33	5.65	0.00210114
Solyc04g009640	Receptor like kinase, RLK	0.15	0.84	5.62	1.3886e-05
Solyc09g059170	Anthocyanidin 3-O-glucosyltransferase (AHRD V1 **** B6SU01_MAIZE); contains Interpro domain(s) IPR002213 UDP-glucuronosyl/UDP-glucosyltransferase	9.01	50.43	5.6	5.38737e-44
Solyc05g012580	Unknown Protein (AHRD V1)	56.03	313.69	5.6	1.19427e-09
Solyc05g009630	Disease resistance protein (AHRD V1 -**- D1GEE5_BRARP)	5.92	32.96	5.57	2.62965e-24
Solyc09g092430	Selenium binding protein (AHRD V1 **** Q93WS1_MEDSA); contains Interpro domain(s) IPR008826 Selenium-binding protein	0.19	1.07	5.55	0.00254913
Solyc02g084290	Unknown Protein (AHRD V1)	0.81	4.49	5.54	0.00189974
Solyc08g007080	Inositol 1 4 5-trisphosphate 5-phosphatase (AHRD V1 **** Q712G2_ARATH); contains Interpro domain(s) IPR000300 Inositol polyphosphate related phosphatase	5.55	30.48	5.5	2.70444e-51
Solyc03g019700	Os02g0508100 protein (Fragment) (AHRD V1 ***- Q0E0Z9_ORYSJ)	12.17	66.92	5.5	2.34852e-05
Solyc02g088630	Glycosyltransferase (AHRD V1 ***- B9IK47_POPTR); contains Interpro domain(s) IPR002495 Glycosyl transferase, family 8	3.67	20.11	5.48	4.72942e-38
Solyc03g119980	Lipase-like protein (AHRD V1 **-- Q9M3D1_ARATH)	1.6	8.75	5.48	5.02807e-13
Solyc05g056040	Auxin response factor 14 (AHRD V1 *-*- D9HNU1_MAIZE); contains Interpro domain(s) IPR003340 Transcriptional factor B3	0.31	1.68	5.48	2.42605e-06
Solyc10g081830	Replication protein A subunit (AHRD V1 ***- B6T3L8_MAIZE); contains Interpro domain(s) IPR014646 Replication protein A, subunit RPA32	0.62	3.38	5.48	1.8352e-05
Solyc08g076890	Unknown Protein (AHRD V1)	2.56	14	5.47	1.60912e-05
Solyc01g091910	Phospholipase D (AHRD V1 **** Q9XGT0_GOSHI); contains Interpro domain(s) IPR011402 Phospholipase D, plant	1.13	6.13	5.44	3.7546e-25
Solyc10g081570	KED (AHRD V1 *-*- Q9LW95_TOBAC)	623.76	3378.24	5.42	3.06196e-27
Solyc06g066800	Glycosyl transferase family 8 (AHRD V1 **-- B8HXH4_CYAP4)	2.26	12.24	5.42	2.31079e-15
Solyc09g055890	Lipoxygenase (AHRD V1 ***- B9SMP7_RICCO); contains Interpro domain(s) IPR001246 Lipoxygenase, plant	0.89	4.84	5.41	6.13045e-07
Solyc07g062130	Dtdp-glucose 4 6-dehydratase (AHRD V1 *-** B8C5W5_THAPS); contains Interpro domain(s) IPR016040 NAD(P)-binding domain	0.77	4.14	5.4	2.02004e-14
Solyc06g072460	CHP-rich zinc finger protein-like (AHRD V1 *--- Q8H5Y9_ORYSJ); contains Interpro domain(s) IPR011424 C1-like	1.52	8.07	5.32	4.80426e-09
Solyc01g099920	Photoassimilate-responsive protein PAR-1b-like protein (AHRD V1 ***- Q9LCZ9_ARATH); contains Interpro domain(s) IPR009489 PAR1	20.15	106.05	5.26	1.50476e-58
Solyc10g084690	ADP-ribosylation factor GTPase activating protein 1 (AHRD V1 *--- Q0V8A7_BOVIN); contains Interpro domain(s) IPR001164 Arf GTPase activating protein	0.55	2.88	5.21	2.17921e-07
Solyc02g070370	Nbs-lrr, resistance protein	0.55	2.85	5.21	3.95288e-05
Solyc12g006220	Genomic DNA chromosome 5 P1 clone MDA7 (AHRD V1 --*- Q9FKU6_ARATH)	1.45	7.53	5.2	0.000116758
Solyc11g013130	Unknown Protein (AHRD V1)	2.98	15.44	5.18	5.22176e-08
Solyc12g010950	Alcohol dehydrogenase zinc-containing (AHRD V1 **-- Q9A6R7_CAUCR); contains Interpro domain(s) IPR002085 Alcohol dehydrogenase superfamily, zinc-containing	10.94	56.4	5.16	4.92435e-32
Solyc09g098090	Aldo/keto reductase (AHRD V1 **** A2Q5A8_MEDTR); contains Interpro domain(s) IPR001395 Aldo/keto reductase	2.12	10.91	5.14	1.26613e-17
Solyc01g111430	Pentatricopeptide repeat-containing protein (AHRD V1 ***- D7L173_ARALY); contains Interpro domain(s) IPR002885 Pentatricopeptide repeat	0.67	3.45	5.13	7.07111e-08
Solyc02g088950	Unknown Protein (AHRD V1)	3.49	17.89	5.12	1.4021e-06
Solyc08g083310	Glucan endo-1 3-beta-glucosidase 7 (AHRD V1 ***- B6T478_MAIZE); contains Interpro domain(s) IPR000490 Glycoside hydrolase, family 17	0.47	2.38	5.09	1.7133e-06
Solyc03g118630	Unknown Protein (AHRD V1)	0.72	3.64	5.08	0.000209133
Solyc02g081990	Pectinesterase (AHRD V1 ***- B9RPW2_RICCO); contains Interpro domain(s) IPR000070 Pectinesterase, catalytic	1.79	9.03	5.04	0.000371401
Solyc09g075110	Unknown Protein (AHRD V1)	3.6	18.09	5.03	0.000505321
Solyc05g054090	Unknown Protein (AHRD V1)	12.99	65.21	5.02	8.9499e-17
Solyc05g052680	Hydroxycinnamoyl transferase (AHRD V1 **-* D2XJ64_9MAGN); contains Interpro domain(s) IPR003480 Transferase	0.44	2.23	5.02	9.70973e-06
Solyc08g007210	Hydroxycinnamoyl CoA shikimate/quinate hydroxycinnamoyltransferase-like protein (AHRD V1 *--- B9IAS9_POPTR); contains Interpro domain(s) IPR003480 Transferase	1.06	5.28	5	3.41078e-10
Solyc01g106040	GATA transcription factor 25 (AHRD V1 *--- B6TFI9_MAIZE); contains Interpro domain(s) IPR010402 CCT domain	0.28	1.42	5	0.00160736
Solyc06g018100	Nucellin-like aspartic protease (Fragment) (AHRD V1 **-- Q8L886_MAIZE); contains Interpro domain(s) IPR001461 Peptidase A1	0.42	2.11	4.98	0.00406828
Solyc11g011550	Unknown Protein (AHRD V1)	1.14	5.67	4.98	0.00474471
Solyc02g081210	Expansin (AHRD V1 ***- Q9ZP33_SOLLC); contains Interpro domain(s) IPR002963 Expansin	2	9.94	4.96	7.49981e-12
Solyc05g049980	Glycoside hydrolase family 28 protein/polygalacturonase family protein (AHRD V1 **-- Q1PF10_ARATH); contains Interpro domain(s) IPR012334 Pectin lyase fold	6.35	31.31	4.93	3.10574e-41
Solyc08g080040	Anthocyanidin synthase (AHRD V1 ***- D3XFG1_THECC); contains Interpro domain(s) IPR005123 Oxoglutarate and iron-dependent oxygenase	0.33	1.61	4.93	0.000657286
Solyc03g083100	Calmodulin-binding protein family-like (AHRD V1 **-* Q6YXT2_ORYSJ); contains Interpro domain(s) IPR000048 IQ calmodulin-binding region	1.77	8.69	4.92	3.01452e-18
Solyc02g020900	Unknown Protein (AHRD V1)	6.02	29.63	4.92	0.000110213
Solyc08g079430	Primary amine oxidase (AHRD V1 ***- B9RBR2_RICCO); contains Interpro domain(s) IPR000269 Copper amine oxidase	8.43	41.37	4.91	1.86476e-56
Solyc01g081450	Unknown Protein (AHRD V1); contains Interpro domain(s) IPR006031 XYPPX repeat	79.59	389.82	4.9	3.52512e-43
Solyc09g015160	Unknown Protein (AHRD V1)	8.15	39.99	4.9	0.00170499
Solyc07g045440	Fasciclin-like arabinogalactan protein 19 (AHRD V1 ***- A9XTM4_GOSHI); contains Interpro domain(s) IPR000782 FAS1 domain	0.2	1	4.9	0.00914644
Solyc01g099200	Lipoxygenase (AHRD V1 **** Q43191_SOLTU); contains Interpro domain(s) IPR001246 Lipoxygenase, plant	13.89	67.95	4.89	2.41846e-67
Solyc08g083190	Hydrolase alpha/beta fold family protein expressed (AHRD V1 ***- Q8LN42_ORYSJ); contains Interpro domain(s) IPR000073 Alpha/beta hydrolase fold-1	0.74	3.58	4.86	1.60434e-08
Solyc06g070970	Genomic DNA chromosome 5 TAC clone K19B1 (AHRD V1 ***- Q9FJJ1_ARATH)	8	38.86	4.86	9.94999e-06
Solyc05g010560	Unknown Protein (AHRD V1)	1.91	9.22	4.84	0.00494376
Solyc11g069590	Receptor-like protein kinase At5g59670 (AHRD V1 *-*- RLK7_ARATH); contains Interpro domain(s) IPR002290 Serine/threonine protein kinase	0.95	4.59	4.82	1.34231e-11
Solyc06g066630	Membrane bound O-acyl transferase MBOAT (AHRD V1 **-- Q2HT39_MEDTR)	0.29	1.37	4.79	0.00260096
Solyc02g092120	Phytosulfokines 3 (AHRD V1 ***- PSK3_ARATH); contains Interpro domain(s) IPR009438 Phytosulfokine	3.32	15.86	4.78	1.66869e-06
Solyc08g078950	Nitrate transporter (AHRD V1 **** Q852P7_TOBAC); contains Interpro domain(s) IPR000109 TGF-beta receptor, type I/II extracellular region	0.22	1.04	4.78	0.00123064
Solyc03g112370	Unknown Protein (AHRD V1)	3.6	17.08	4.75	0.00121669
Solyc06g005680	Transcription factor (Fragment) (AHRD V1 **-* D6MKQ8_9ASPA); contains Interpro domain(s) IPR006447 Myb-like DNA-binding region, SHAQKYF class	1.98	9.41	4.74	3.53133e-07
Solyc09g092690	Peptidyl-prolyl cis-trans isomerase (AHRD V1 ***- Q86M29_BRUMA); contains Interpro domain(s) IPR001179 Peptidyl-prolyl cis-trans isomerase, FKBP-type	0.16	0.75	4.71	0.00496826
Solyc04g081850	UPF0436 protein C9orf6 homolog (AHRD V1 ***- CI006_XENLA); contains Interpro domain(s) IPR011053 Single hybrid motif	6.75	31.58	4.68	3.15851e-17
Solyc07g053480	Ras-related protein Rab-25 (AHRD V1 ***- RAB25_BOVIN); contains Interpro domain(s) IPR015595 Rab11-related	0.63	2.93	4.65	0.00150549
Solyc06g066010	U11/U12 small nuclear ribonucleoprotein protein (AHRD V1 *-*- C1C3V0_RANCA); contains Interpro domain(s) IPR000626 Ubiquitin	0.58	2.69	4.64	0.00142286
Solyc06g072160	Alcohol dehydrogenase 1 (AHRD V1 **** B6T5H2_MAIZE); contains Interpro domain(s) IPR002085 Alcohol dehydrogenase superfamily, zinc-containing	1.06	4.92	4.63	2.46596e-10
Solyc03g122170	L-lactate dehydrogenase (AHRD V1 ***- B2WJB5_PYRTR); contains Interpro domain(s) IPR012133 Alpha-hydroxy acid dehydrogenase, FMN-dependent	0.56	2.57	4.61	3.2019e-05
Solyc04g074570	Unknown Protein (AHRD V1)	7.68	35.3	4.6	2.9707e-06
Solyc08g006680	Folate/biopterin transporter (AHRD V1 **** B4B3T5_9CHRO); contains Interpro domain(s) IPR004324 Biopterin transport-related protein BT1	0.48	2.21	4.6	3.74591e-06
Solyc03g006010	Os05g0272200 protein (Fragment) (AHRD V1 *-*- Q0DJJ5_ORYSJ)	1.09	5	4.59	7.51875e-11
Solyc10g086520	Expansin-1 (AHRD V1 ***- Q6RX69_PETHY); contains Interpro domain(s) IPR002963 Expansin	0.74	3.38	4.59	0.000746921
Solyc01g110360	Fructose-bisphosphate aldolase (AHRD V1 ***- B0FPD8_SOLTU); contains Interpro domain(s) IPR000741 Fructose-bisphosphate aldolase, class-I	1.55	7.07	4.57	3.21133e-11
Solyc02g069180	Protein binding protein (AHRD V1 **-- D7L0L7_ARALY)	41.38	187.59	4.53	1.14281e-64
Solyc02g067120	Genomic DNA chromosome 5 P1 clone MUL8 (AHRD V1 ***- Q9FLY2_ARATH); contains Interpro domain(s) IPR018971 Protein of unknown function DUF1997	15.31	69.33	4.53	5.002e-42
Solyc03g097030	4-coumarate CoA ligase (AHRD V1 **** B6F2H0_IPOBA); contains Interpro domain(s) IPR000873 AMP-dependent synthetase and ligase	1.83	8.28	4.52	6.7082e-18
Solyc12g099900	GRAS family transcription factor (Fragment) (AHRD V1 **-- B9NHP2_POPTR); contains Interpro domain(s) IPR005202 GRAS transcription factor	1.02	4.61	4.52	3.76424e-10
Solyc11g065520	Unknown Protein (AHRD V1); contains Interpro domain(s) IPR005135 Endonuclease/exonuclease/phosphatase	2.1	9.48	4.51	1.13002e-16
Solyc06g006000	Unknown Protein (AHRD V1)	6.64	29.82	4.49	4.31018e-06
Solyc02g089540	Tomato CONSTANS-like 1	2.19	9.82	4.48	0.000641999
Solyc03g118070	5&apos-AMP-activated protein kinase gamma-1 subunit (AHRD V1 **** Q1M178_ONCMY); contains Interpro domain(s) IPR000644 Cystathionine beta-synthase, core	0.45	2.02	4.46	2.98597e-05
Solyc02g082520	Amino acid transporter family protein (AHRD V1 **** D7LI10_ARALY); contains Interpro domain(s) IPR013057 Amino acid transporter, transmembrane	0.27	1.19	4.46	0.00549662
Solyc02g069670	Alpha-glucosidase 1 (AHRD V1 **** O22444_ARATH); contains Interpro domain(s) IPR000322 Glycoside hydrolase, family 31	0.2	0.89	4.45	0.000256895
Solyc08g066360	Malic enzyme (AHRD V1 ***- B9RKI6_RICCO); contains Interpro domain(s) IPR012302 Malic enzyme, NAD-binding	0.61	2.69	4.43	2.45032e-07
Solyc01g091630	Homeobox-leucine zipper protein ATHB-9 (AHRD V1 *-*- ATBH9_ARATH); contains Interpro domain(s) IPR002913 Lipid-binding START	12.61	55.54	4.41	8.24992e-42
Solyc09g011630	Glutathione S-transferase-like protein (AHRD V1 **** A8DUB0_SOLLC); contains Interpro domain(s) IPR004046 Glutathione S-transferase, C-terminal	0.69	3.04	4.41	0.000843163
Solyc05g050490	ATPase (AHRD V1 *-*- D3E0U6_METRM); contains Interpro domain(s) IPR003348 ATPase, anion-transporting	0.13	0.57	4.41	0.00484814
Solyc05g055700	Alcohol dehydrogenase zinc-binding domain protein (AHRD V1 **-* D5VIT9_CAUST); contains Interpro domain(s) IPR002085 Alcohol dehydrogenase superfamily, zinc-containing	2.69	11.83	4.4	1.96141e-17
Solyc04g082000	Phospholipase D (AHRD V1 **** Q6AVR2_ORYSJ); contains Interpro domain(s) IPR011402 Phospholipase D, plant	2.22	9.7	4.38	0.00194943
Solyc07g017600	Pectinesterase (AHRD V1 ***- A9P7W7_POPTR); contains Interpro domain(s) IPR000070 Pectinesterase, catalytic	0.98	4.26	4.36	2.61449e-06
Solyc01g080010	Xylanase inhibitor (Fragment) (AHRD V1 **-- Q53IQ4_WHEAT); contains Interpro domain(s) IPR001461 Peptidase A1	0.48	2.08	4.36	0.000438255
Solyc04g072800	2 3-bisphosphoglycerate-dependent phosphoglycerate mutase (AHRD V1 **** D1R850_9CHLA); contains Interpro domain(s) IPR005952 Phosphoglycerate mutase 1	0.83	3.62	4.36	0.00154757
Solyc03g113610	Protein CLP1 homolog (AHRD V1 **-- CLP1_BRUMA); contains Interpro domain(s) IPR012581 NUC156	0.63	2.72	4.35	1.20948e-05
Solyc08g042000	Sucrose phosphate synthase protein 1 (AHRD V1 **** B2BMQ3_PRUPE); contains Interpro domain(s) IPR012819 Sucrose phosphate synthase, plant	0.12	0.54	4.35	0.00284797
Solyc05g055870	F-box protein PP2-B1 (AHRD V1 ***- PP2B1_ARATH)	8.3	36.06	4.34	2.56073e-33
Solyc05g054210	Proline-rich protein (AHRD V1 *-*- A1YL94_GOSHI); contains Interpro domain(s) IPR006121 Heavy metal transport/detoxification protein	6.87	29.82	4.34	9.03009e-31
Solyc03g119610	Genomic DNA chromosome 3 P1 clone MPE11 (AHRD V1 ***- Q9LUA5_ARATH)	6.73	29.22	4.34	6.75161e-25
Solyc05g018870	Transmembrane 9 superfamily protein member 4 (AHRD V1 **** B6SXZ2_MAIZE); contains Interpro domain(s) IPR004240 Nonaspanin (TM9SF)	0.17	0.72	4.32	0.00249163
Solyc01g096770	Unknown Protein (AHRD V1)	1.47	6.32	4.31	0.0058494
Solyc02g089660	Unknown Protein (AHRD V1)	12.36	52.99	4.29	5.48095e-15
Solyc02g088100	Expansin (AHRD V1 ***- Q9ZP31_SOLLC); contains Interpro domain(s) IPR007112 Expansin 45, endoglucanase-like IPR007117 Pollen allergen/expansin, C-terminal	0.56	2.39	4.29	0.0022351
Solyc04g072200	FRIGIDA (AHRD V1 *-*- B0Z0D2_ARALY); contains Interpro domain(s) IPR012474 Frigida-like	0.4	1.7	4.29	0.00413309
Solyc07g061950	Integral membrane single C2 domain protein (AHRD V1 **-- D7L359_ARALY); contains Interpro domain(s) IPR018029 C2 membrane targeting protein	13.95	59.77	4.28	1.71092e-57
Solyc03g114600	LAG1 longevity assurance homolog 2 (AHRD V1 **-- C1BLI2_OSMMO); contains Interpro domain(s) IPR006634 TRAM, LAG1 and CLN8 homology	0.78	3.35	4.28	4.85832e-05
Solyc12g019970	Unknown Protein (AHRD V1)	1.98	8.46	4.28	0.00181413
Solyc07g062670	Unknown Protein (AHRD V1)	68.15	289.57	4.25	1.28609e-27
Solyc07g042540	Unknown Protein (AHRD V1)	4.39	18.62	4.24	0.000160696
Solyc03g117860	IBR finger domain protein (AHRD V1 **-- Q4WL53_ASPFU); contains Interpro domain(s) IPR002867 Zinc finger, C6HC-type	9.58	40.49	4.23	1.10523e-23
Solyc02g079580	Receptor-like protein kinase (AHRD V1 **** Q9ZT06_ARATH); contains Interpro domain(s) IPR002290 Serine/threonine protein kinase	0.43	1.8	4.22	0.00103737
Solyc01g095330	Unknown Protein (AHRD V1)	3440.62	14502.1	4.21	5.6985e-10
Solyc06g072700	Metal ion binding protein (AHRD V1 *--* B6U064_MAIZE); contains Interpro domain(s) IPR006121 Heavy metal transport/detoxification protein	0.6	2.52	4.21	0.000170887
Solyc01g087160	Unknown Protein (AHRD V1)	33.96	142.2	4.19	7.51047e-06
Solyc02g062120	Cation cation antiporter (AHRD V1 *-** B6T2U8_MAIZE); contains Interpro domain(s) IPR019150 Vesicle transport protein, Use1	1.82	7.61	4.19	4.37666e-05
Solyc05g050980	3-phosphoshikimate 1-carboxyvinyltransferase (AHRD V1 **** Q30CZ8_FAGSY); contains Interpro domain(s) IPR001986 3-phosphoshikimate 1-carboxyvinyltransferase, core	1.78	7.4	4.16	3.40007e-16
Solyc02g065470	Pathogenesis-related protein (AHRD V1 ***- B3TLW3_ELAGV); contains Interpro domain(s) IPR001283 Allergen V5/Tpx-1 related	1.27	5.27	4.16	4.65099e-05
Solyc12g015860	Farnesyl pyrophosphate synthase (AHRD V1 ***- O65004_SOLLC); contains Interpro domain(s) IPR000092 Polyprenyl synthetase	46.59	192.96	4.14	5.86712e-62
Solyc05g005460	Nucleoredoxin 2 (AHRD V1 *--- A8I9J4_CHLRE); contains Interpro domain(s) IPR000866 Alkyl hydroperoxide reductase/ Thiol specific antioxidant/ Mal allergen	14.27	59.04	4.14	2.07348e-53
Solyc11g066310	mRNA clone RAFL24-05-D16 (AHRD V1 ***- Q67YW5_ARATH)	1.94	8.02	4.14	4.21202e-12
Solyc06g072650	Auxin responsive SAUR protein (AHRD V1 *--- Q2HTF2_MEDTR); contains Interpro domain(s) IPR003676 Auxin responsive SAUR protein	1.25	5.19	4.14	0.000229848
Solyc11g017330	Pentatricopeptide repeat-containing protein (AHRD V1 ***- D7L041_ARALY); contains Interpro domain(s) IPR002885 Pentatricopeptide repeat	0.77	3.17	4.14	0.00442501
Solyc04g074840	Multidrug resistance protein mdtK (AHRD V1 ***- MDTK_ENTS8); contains Interpro domain(s) IPR002528 Multi antimicrobial extrusion protein MatE	227.05	929.07	4.09	5.2384e-30
Solyc05g051660	Gibberellin receptor GID1L2 (AHRD V1 **-- B6T2M3_MAIZE); contains Interpro domain(s) IPR013094 Alpha/beta hydrolase fold-3	3.34	13.59	4.07	1.02331e-15
Solyc07g049560	Tyrosine phosphatase family protein (AHRD V1 **** B8N9Z8_ASPFN); contains Interpro domain(s) IPR020428 Protein-tyrosine phosphatase, dual specificity phosphatase, eukaryotic	2.21	9	4.07	3.62724e-08
Solyc03g078270	Phenylalanine ammonia-lyase (AHRD V1 ***- B5LAW0_CAPAN); contains Interpro domain(s) IPR001106 Phenylalanine/histidine ammonia-lyase	1.26	5.1	4.04	0.000246285
Solyc04g054830	Inositol-1 4 5-trisphosphate 5-phosphatase-like protein (AHRD V1 ***- Q9FJQ6_ARATH); contains Interpro domain(s) IPR000300 Inositol polyphosphate related phosphatase	0.68	2.73	4.01	1.22412e-06
Solyc12g099260	ATP citrate lyase a-subunit (AHRD V1 **** Q93YH4_LUPAL); contains Interpro domain(s) IPR016141 Citrate synthase-like, core	0.24	0.96	4.01	0.00338071
Solyc07g049310	D-xylose transporter (AHRD V1 **** D0DTW3_LACFE); contains Interpro domain(s) IPR003663 Sugar/inositol transporter	1.52	6.07	3.99	8.35135e-13
Solyc07g064160	Thiazole biosynthetic enzyme (AHRD V1 ***- D6N3H1_GOSHI); contains Interpro domain(s) IPR002922 Thiamine biosynthesis Thi4 protein	70.12	279.34	3.98	9.2802e-62
Solyc05g025810	Strictosidine synthase family protein (AHRD V1 **-- Q2SQU4_HAHCH); contains Interpro domain(s) IPR004141 Strictosidine synthase	1.38	5.46	3.97	4.93194e-09
Solyc04g008200	Cc-nbs-lrr, resistance protein	0.4	1.59	3.97	0.000180816
Solyc02g088990	Unknown Protein (AHRD V1); contains Interpro domain(s) IPR002099 DNA mismatch repair protein	2.22	8.82	3.97	0.000755305
Solyc05g015060	26S protease regulatory subunit 6B homolog (AHRD V1 *--- PRS6B_YEAST); contains Interpro domain(s) IPR003959 ATPase, AAA-type, core	1.53	6.05	3.96	1.13461e-11
Solyc03g113280	Membrane protein HPP family (AHRD V1 *-*- D9Y9E6_9DELT); contains Interpro domain(s) IPR007065 HPP	4.87	19.18	3.94	6.81581e-16
Solyc02g070850	Unknown Protein (AHRD V1)	3.62	14.28	3.94	0.00745478
Solyc00g006820	Peptide transporter-like protein (AHRD V1 **-* Q9LYR6_ARATH); contains Interpro domain(s) IPR000109 TGF-beta receptor, type I/II extracellular region	0.24	0.93	3.93	0.00304179
Solyc05g008120	Chaperone protein dnaJ (AHRD V1 ***- B6U761_MAIZE); contains Interpro domain(s) IPR001623 Heat shock protein DnaJ, N-terminal	0.87	3.4	3.93	0.00352004
Solyc12g077610	Unknown Protein (AHRD V1)	24.53	96.05	3.92	3.04564e-05
Solyc06g062910	Unknown Protein (AHRD V1)	4.69	18.35	3.91	0.000314017
Solyc02g092000	Unknown Protein (AHRD V1)	9.73	37.82	3.89	4.84649e-23
Solyc05g054150	Ras-related protein Rab-25 (AHRD V1 ***- RAB25_MOUSE); contains Interpro domain(s) IPR015595 Rab11-related	0.71	2.77	3.89	0.00335209
Solyc05g041530	Dienelactone hydrolase domain protein (AHRD V1 *--- C3HWX7_BACTU)	1.96	7.62	3.88	1.53326e-11
Solyc05g056070	Chlorophyll a-b binding protein 6A, chloroplastic (AHRD V1 ***- CB11_SOLLC); contains Interpro domain(s) IPR001344 Chlorophyll A-B binding protein	0.68	2.65	3.87	0.00176281
Solyc02g005100	Unknown Protein (AHRD V1)	6.11	23.53	3.85	0.000190842
Solyc01g006400	Cysteine-rich extensin-like protein-4 (AHRD V1 *-*- Q08197_TOBAC)	0.57	2.18	3.83	0.00365463
Solyc01g099180	Lipoxygenase (AHRD V1 **** Q9FT17_SOLLC); contains Interpro domain(s) IPR001246 Lipoxygenase, plant	45.41	172.86	3.81	7.66297e-61
Solyc05g047530	Cytochrome P450	1.36	5.17	3.81	2.99357e-08
Solyc12g095950	Unknown Protein (AHRD V1)	10.79	41.05	3.81	2.32697e-06
Solyc06g007440	CBL-interacting protein kinase 16 (AHRD V1 **** A0MNK3_POPTR); contains Interpro domain(s) IPR002290 Serine/threonine protein kinase	0.75	2.84	3.81	1.30272e-05
Solyc01g098520	Unknown Protein (AHRD V1); contains Interpro domain(s) IPR002099 DNA mismatch repair protein	3.86	14.64	3.8	7.50001e-06
Solyc04g076680	MADS-box transcription factor-like protein (AHRD V1 ***- Q9M2M4_ARATH); contains Interpro domain(s) IPR002100 Transcription factor, MADS-box	43.34	164.33	3.79	1.45661e-29
Solyc09g061410	Unknown Protein (AHRD V1)	4.06	15.39	3.79	4.16183e-06
Solyc01g108570	Gibberellin receptor GID1L2 (AHRD V1 **-- B6TRC0_MAIZE); contains Interpro domain(s) IPR013094 Alpha/beta hydrolase fold-3	26.28	99.37	3.78	1.33372e-17
Solyc02g082620	Unknown Protein (AHRD V1)	8.12	30.67	3.78	2.59267e-05
Solyc05g039940	Unknown Protein (AHRD V1)	5	18.92	3.78	0.000200101
Solyc02g082650	Unknown Protein (AHRD V1)	6.14	23.22	3.78	0.00242625
Solyc03g117190	Unknown Protein (AHRD V1)	2.04	7.71	3.77	8.16779e-13
Solyc11g005560	Cellulose synthase (AHRD V1 ***- B9GTH4_POPTR); contains Interpro domain(s) IPR005150 Cellulose synthase	2.07	7.8	3.77	2.23221e-12
Solyc09g082240	Ribosomal-protein-alanine N-acetyltransferase (AHRD V1 *-** D3FS71_BACPE); contains Interpro domain(s) IPR000182 GCN5-related N-acetyltransferase	1.57	5.92	3.76	9.56877e-09
Solyc02g088960	Unknown Protein (AHRD V1)	41.21	154.45	3.75	5.84271e-24
Solyc10g086690	Phosphatidylcholine:ceramide cholinephosphotransferase 2 (AHRD V1 *-*- SMS2_MACFA)	2.81	10.48	3.74	1.71722e-12
Solyc03g044910	GNS1/SUR4 membrane family protein (AHRD V1 ***- D7MBD4_ARALY); contains Interpro domain(s) IPR002076 GNS1/SUR4 membrane protein	21.28	79.48	3.73	3.43601e-41
Solyc04g007770	Major latex-like protein (AHRD V1 **-- Q9AXU0_PRUPE); contains Interpro domain(s) IPR000916 Bet v I allergen	72.45	269.83	3.72	7.03457e-24
Solyc01g094940	Receptor-like protein kinase (AHRD V1 ***- Q9LYS5_ARATH); contains Interpro domain(s) IPR002290 Serine/threonine protein kinase	1.01	3.75	3.7	3.1605e-08
Solyc11g012450	Predicted transporter (AHRD V1 ***- Q2TZC8_ASPOR); contains Interpro domain(s) IPR003663 Sugar/inositol transporter	0.42	1.57	3.7	0.000205053
Solyc10g083230	F-box family protein (AHRD V1 ***- B9MYU0_POPTR)	11.84	43.69	3.69	1.29497e-18
Solyc12g009820	Processive diacylglycerol glucosyltransferase (AHRD V1 **-- C5NXP9_9BACL); contains Interpro domain(s) IPR009695 Monogalactosyldiacylglycerol synthase	0.46	1.69	3.69	0.000488545
Solyc08g081110	Unknown Protein (AHRD V1)	4.5	16.62	3.69	0.000696196
Solyc01g098530	CTP synthase like protein (AHRD V1 ***- O65445_ARATH); contains Interpro domain(s) IPR000991 Glutamine amidotransferase class-I, C-terminal	2.58	9.53	3.69	0.000771714
Solyc08g048370	Transcription factor CYCLOIDEA (Fragment) (AHRD V1 *-*- CYCLD_ANTML); contains Interpro domain(s) IPR005333 Transcription factor, TCP	1.01	3.7	3.68	9.41237e-06
Solyc12g014420	Glucan endo-1 3-beta-glucosidase A6 (AHRD V1 ***- B6TIF7_MAIZE); contains Interpro domain(s) IPR000490 Glycoside hydrolase, family 17	0.32	1.19	3.68	0.00963556
Solyc09g092390	Adenosylhomocysteinase (AHRD V1 **** Q2XTD0_SOLTU); contains Interpro domain(s) IPR000043 S-adenosyl-L-homocysteine hydrolase	75.01	274.54	3.66	1.02288e-56
Solyc11g010440	FIP1 (AHRD V1 **-- B6SNS7_MAIZE); contains Interpro domain(s) IPR004182 GRAM	25.85	94.71	3.66	2.45114e-39
Solyc12g009480	Xenotropic and polytropic retrovirus receptor (AHRD V1 **-- B2GU54_XENTR); contains Interpro domain(s) IPR004331 SPX, N-terminal	6.45	23.56	3.65	2.28765e-21
Solyc06g051630	1-phosphatidylinositol-4 5-bisphosphate phosphodiesterase (AHRD V1 ***- O49902_NICRU); contains Interpro domain(s) IPR017946 PLC-like phosphodiesterase, TIM beta/alpha-barrel domain	0.45	1.66	3.65	8.42983e-05
Solyc11g072080	Kelch-like 13 (AHRD V1 *-*- Q66IL9_XENTR); contains Interpro domain(s) IPR015915 Kelch-type beta propeller	0.56	2.05	3.65	0.00135735
Solyc06g084050	Photosystem II reaction center W protein (AHRD V1 ***- B6TMB3_MAIZE); contains Interpro domain(s) IPR009806 Photosystem II protein PsbW, class 2	1.11	4.05	3.65	0.00811193
Solyc03g112630	Fas-associated factor 1-like protein (AHRD V1 *--- Q5DJU1_CAPAN); contains Interpro domain(s) IPR006577 UAS	0.36	1.31	3.64	0.00966392
Solyc09g091510	Chalcone synthase (AHRD V1 ***- Q56I79_9SOLN); contains Interpro domain(s) IPR011141 Polyketide synthase, type III	41.93	152.35	3.63	9.68635e-52
Solyc03g119690	Aspartic proteinase nepenthesin-1 (AHRD V1 **-- C0JAA3_9ORYZ); contains Interpro domain(s) IPR001461 Peptidase A1	7.9	28.51	3.61	3.3891e-33
Solyc03g111730	Cathepsin B-like cysteine proteinase (AHRD V1 **-* CYSP_SCHMA); contains Interpro domain(s) IPR013128 Peptidase C1A, papain	46.68	167.89	3.6	1.95317e-50
Solyc07g056270	Receptor-like protein kinase (AHRD V1 ***- Q9LYS5_ARATH); contains Interpro domain(s) IPR002290 Serine/threonine protein kinase	1.07	3.84	3.6	3.25208e-08
Solyc01g104210	Elongation of very long chain fatty acids protein 4 (AHRD V1 *-** B0W9Y0_CULQU); contains Interpro domain(s) IPR002076 GNS1/SUR4 membrane protein	14.91	53.57	3.59	3.94753e-32
Solyc08g029050	WD-repeat protein (AHRD V1 *--- A9FTS8_SORC5); contains Interpro domain(s) IPR017986 WD40 repeat, region	0.27	0.96	3.59	1.65686e-05
Solyc06g071290	Betaine aldehyde dehydrogenase (AHRD V1 **** D2DEK8_LYCBA); contains Interpro domain(s) IPR015590 Aldehyde dehydrogenase	0.52	1.88	3.59	0.00021802
Solyc04g078200	Gibberellin-regulated family protein (AHRD V1 **-- D7MT35_ARALY); contains Interpro domain(s) IPR003854 Gibberellin regulated protein	2.95	10.59	3.59	0.00145315
Solyc06g076160	Cytochrome P450	2.51	8.97	3.58	1.72239e-08
Solyc04g082810	AT-hook DNA-binding protein (Fragment) (AHRD V1 **-* A1DR81_CATRO); contains Interpro domain(s) IPR014476 Predicted AT-hook DNA-binding	1.23	4.4	3.58	0.00449676
Solyc03g114500	Enolase (AHRD V1 ***- A9P745_HELAN); contains Interpro domain(s) IPR000941 Enolase	2.26	8.04	3.55	6.96974e-14
Solyc06g008800	Cc-nbs-lrr, resistance protein	0.24	0.84	3.55	5.8957e-05
Solyc07g018390	Unknown Protein (AHRD V1)	5.72	20.28	3.54	1.38796e-06
Solyc05g013410	Sel1 domain protein repeat-containing protein (AHRD V1 *-*- A0L961_MAGSM); contains Interpro domain(s) IPR011990 Tetratricopeptide-like helical	0.86	3.05	3.54	3.31212e-05
Solyc07g062310	Os03g0825600 protein (Fragment) (AHRD V1 ***- Q0DM67_ORYSJ); contains Interpro domain(s) IPR006943 Protein of unknown function DUF641, plant	0.67	2.36	3.54	6.49199e-05
Solyc01g111260	Phosphatidylinositol-specific phospholipase c (AHRD V1 *-*- B9UY71_LISMO); contains Interpro domain(s) IPR017946 PLC-like phosphodiesterase, TIM beta/alpha-barrel domain	22.37	78.89	3.53	1.79232e-39
Solyc04g079170	Unknown Protein (AHRD V1)	7.36	25.97	3.53	6.93638e-05
Solyc02g083790	Thaumatin-like protein (AHRD V1 ***- Q9ZQY9_ARATH); contains Interpro domain(s) IPR001938 Thaumatin, pathogenesis-related	0.97	3.44	3.53	0.000105252
Solyc03g006630	D-erythro-sphingosine kinase (AHRD V1 **** D7MES6_ARALY); contains Interpro domain(s) IPR001206 Diacylglycerol kinase, catalytic region	5.17	18.18	3.51	2.10273e-24
Solyc00g102400	Cc-nbs-lrr, resistance protein	0.26	0.92	3.51	0.000199364
Solyc08g075370	Unknown Protein (AHRD V1); contains Interpro domain(s) IPR001464 Annexin	67.46	236.19	3.5	2.11662e-12
Solyc02g070800	Ycf23 protein (AHRD V1 ***- Q7NE74_GLOVI); contains Interpro domain(s) IPR007570 Protein of unknown function DUF561	1.41	4.92	3.5	1.90834e-06
Solyc08g068390	Fatty acid oxidation complex subunit alpha (AHRD V1 ***- FADJ_ECOHS); contains Interpro domain(s) IPR006176 3-hydroxyacyl-CoA dehydrogenase, NAD binding	2.27	7.91	3.49	1.36722e-17
Solyc07g005330	Glucan endo-1 3-beta-glucosidase (AHRD V1 ***- B6U1F1_MAIZE); contains Interpro domain(s) IPR000490 Glycoside hydrolase, family 17	15.46	53.81	3.48	3.69393e-38
Solyc12g057150	Unknown Protein (AHRD V1)	1.93	6.71	3.48	0.00193306
Solyc04g072450	Unknown Protein (AHRD V1)	38.08	131.96	3.47	1.07126e-34
Solyc05g009670	Choline transporter-like protein (AHRD V1 **-- Q6EP45_ORYSJ); contains Interpro domain(s) IPR007603 Protein of unknown function DUF580	0.36	1.24	3.47	0.00583445
Solyc06g083440	Cytochrome b5 reductase (AHRD V1 *-** Q54XV1_DICDI); contains Interpro domain(s) IPR001199 Cytochrome b5	1.64	5.69	3.46	0.00116001
Solyc07g056040	UPF0497 membrane protein 11 (AHRD V1 ***- U497B_VITVI); contains Interpro domain(s) IPR006459 Uncharacterised protein family UPF0497, trans-membrane plant subgroup	1.01	3.49	3.44	0.00507515
Solyc03g113430	Peptide transporter (AHRD V1 **-* A6YJX4_9MAGN); contains Interpro domain(s) IPR000109 TGF-beta receptor, type I/II extracellular region	0.6	2.05	3.43	4.89754e-05
Solyc10g080840	Cytochrome P450	124.96	427.39	3.42	5.91254e-55
Solyc02g070890	Receptor like kinase, RLK	6.51	22.28	3.42	3.47155e-11
Solyc04g007470	CONSTANS-like zinc finger protein (AHRD V1 *--- D0EP07_SOYBN); contains Interpro domain(s) IPR000315 Zinc finger, B-box	6.03	20.63	3.42	1.36221e-08
Solyc02g091710	von Willebrand factor type A domain-containing protein (AHRD V1 *--- D2VKS7_NAEGR); contains Interpro domain(s) IPR002035 von Willebrand factor, type A	0.32	1.11	3.42	0.00044261
Solyc01g102960	class IV heat shock protein (AHRD V1 ***- B6T3F5_MAIZE); contains Interpro domain(s) IPR002068 Heat shock protein Hsp20	262.99	896.35	3.41	1.43761e-15
Solyc07g051930	Protein serine/threonine kinase (AHRD V1 **** D3BP85_POLPA); contains Interpro domain(s) IPR002290 Serine/threonine protein kinase	0.75	2.56	3.4	0.000291974
Solyc09g083020	Myrosinase-binding protein-like protein (AHRD V1 **-* Q9M5W9_ARATH); contains Interpro domain(s) IPR001229 Mannose-binding lectin	10.89	36.91	3.39	8.45741e-17
Solyc01g111080	Gibberellin-regulated protein 2 (AHRD V1 *--- B6UGG6_MAIZE); contains Interpro domain(s) IPR003854 Gibberellin regulated protein	122.85	416.36	3.39	3.0285e-12
Solyc01g068490	U-box domain-containing protein (AHRD V1 **-- Q1ENX4_MUSAC); contains Interpro domain(s) IPR011989 Armadillo-like helical	4.29	14.55	3.39	4.10024e-08
Solyc05g032690	3-hydroxyisobutyryl-CoA hydrolase (AHRD V1 ***- C1GV81_PARBA); contains Interpro domain(s) IPR001753 Crotonase, core	8.4	28.34	3.38	4.006e-10
Solyc07g055050	ATP synthase I-like protein (AHRD V1 **-- A8HNA8_CHLRE); contains Interpro domain(s) IPR008413 ATPase, F0 complex, subunit I, bacillus-type	1.08	3.64	3.38	2.41861e-05
Solyc08g062220	UDP-glucose glucosyltransferase (AHRD V1 **** B6EWX8_LYCBA); contains Interpro domain(s) IPR002213 UDP-glucuronosyl/UDP-glucosyltransferase	0.65	2.21	3.38	9.66829e-05
Solyc08g078810	Unknown Protein (AHRD V1)	4.91	16.56	3.38	0.000822816
Solyc10g047200	Unknown Protein (AHRD V1)	4.85	16.33	3.37	0.00138383
Solyc02g089490	Unknown Protein (AHRD V1)	24.55	82.45	3.36	1.94092e-11
Solyc01g096670	Cytochrome P450	0.81	2.71	3.34	0.000776535
Solyc11g012320	Unknown Protein (AHRD V1)	881.11	2932.85	3.33	3.49436e-51
Solyc02g070500	Susceptibility homeodomain transcription factor (Fragment) (AHRD V1 ***- Q8SAA7_ORYSA); contains Interpro domain(s) IPR007493 Protein of unknown function DUF538	17.8	59.33	3.33	1.49631e-22
Solyc03g083440	Glutamate synthase (AHRD V1 **** C1E4G5_9CHLO); contains Interpro domain(s) IPR012220 Glutamate synthase, eukaryotic IPR006005 Glutamate synthase, NADH/NADPH, small subunit 1	0.7	2.33	3.33	1.2069e-15
Solyc11g022450	Unknown Protein (AHRD V1)	18.55	61.71	3.33	1.76079e-10
Solyc04g082900	Mitotic checkpoint serine/threonine-protein kinase BUB1 (AHRD V1 *--- BUB1_MOUSE); contains Interpro domain(s) IPR013212 Mad3/BUB1 homology region 1	2.09	6.98	3.33	1.19517e-08
Solyc12g013600	TPR and ankyrin repeat-containing protein 1 (AHRD V1 *-*- TRNK1_HUMAN)	0.16	0.53	3.33	0.000810058
Solyc05g015380	Meiotic asynaptic mutant 1 (AHRD V1 ***- D7KV25_ARALY)	2.4	7.95	3.31	0.000281551
Solyc02g089150	MAPprotein kinase-like protein (AHRD V1 **-- Q6YW97_ORYSJ); contains Interpro domain(s) IPR017946 PLC-like phosphodiesterase, TIM beta/alpha-barrel domain	18.36	60.57	3.3	1.21478e-33
Solyc04g054980	Lipoxygenase homology domain-containing protein 1 (AHRD V1 *--- LOXH1_MOUSE); contains Interpro domain(s) IPR001024 Lipoxygenase, LH2	36.34	120.06	3.3	2.92139e-11
Solyc04g025650	Monooxygenase FAD-binding (AHRD V1 **-- A1TC37_MYCVP); contains Interpro domain(s) IPR003042 Aromatic-ring hydroxylase-like	2.06	6.81	3.3	2.15153e-09
Solyc04g082630	Glyceraldehyde-3-phosphate dehydrogenase B (AHRD V1 **** B4F8L7_MAIZE); contains Interpro domain(s) IPR000173 Glyceraldehyde 3-phosphate dehydrogenase	1.8	5.95	3.3	7.67047e-06
Solyc08g066560	Unknown Protein (AHRD V1)	96.38	317.84	3.3	6.29285e-05
Solyc07g026650	1-aminocyclopropane-1-carboxylate oxidase (AHRD V1 **** Q6A1K7_SOLLC); contains Interpro domain(s) IPR005123 Oxoglutarate and iron-dependent oxygenase	1.47	4.85	3.29	7.47774e-06
Solyc03g098730	Kunitz trypsin inhibitor (AHRD V1 ***- B8Y888_TOBAC); contains Interpro domain(s) IPR011065 Kunitz inhibitor ST1-like	2.72	8.94	3.28	1.10439e-08
Solyc07g064190	Pectinesterase (AHRD V1 ***- B9RXQ4_RICCO); contains Interpro domain(s) IPR000070 Pectinesterase, catalytic	17.16	56.04	3.27	3.35681e-08
Solyc08g062340	Class II small heat shock protein Le-HSP17.6 (AHRD V1 ***- Q96489_SOLLC); contains Interpro domain(s) IPR002068 Heat shock protein Hsp20	181.21	590.61	3.26	1.03687e-20
Solyc03g112280	C2 domain-containing protein (AHRD V1 ***- D7MPJ8_ARALY); contains Interpro domain(s) IPR004182 GRAM	0.62	2.03	3.26	1.82885e-07
Solyc04g076700	MADS-box transcription factor-like protein (AHRD V1 ***- Q9M2M4_ARATH); contains Interpro domain(s) IPR002487 Transcription factor, K-box	4.38	14.29	3.26	7.14052e-07
Solyc03g119310	Unknown Protein (AHRD V1)	1.77	5.75	3.25	0.000399256
Solyc08g076790	Cinnamoyl-CoA reductase-like protein (AHRD V1 ***- Q9M0B3_ARATH); contains Interpro domain(s) IPR016040 NAD(P)-binding domain	20.23	65.61	3.24	9.77948e-33
Solyc12g010400	Unknown Protein (AHRD V1)	37.51	121.61	3.24	1.10314e-28
Solyc01g098760	Heavy metal-associated domain containing protein expressed (AHRD V1 *--- Q2RAL3_ORYSJ); contains Interpro domain(s) IPR006121 Heavy metal transport/detoxification protein	14.07	45.62	3.24	1.42137e-28
Solyc04g081550	Thaumatin-like protein (AHRD V1 **-- Q9ZQY9_ARATH); contains Interpro domain(s) IPR001938 Thaumatin, pathogenesis-related	1.7	5.51	3.24	1.90211e-06
Solyc06g082170	Glutaredoxin family protein (AHRD V1 **-- D7MQE6_ARALY); contains Interpro domain(s) IPR012335 Thioredoxin fold	0.42	1.36	3.24	0.00375734
Solyc01g111280	Cold shock protein-1 (AHRD V1 *-*- Q8LPA7_WHEAT); contains Interpro domain(s) IPR002059 Cold-shock protein, DNA-binding	5.13	16.56	3.23	4.15085e-10
Solyc03g123630	Pectinesterase (AHRD V1 ***- Q564D7_SOLLC); contains Interpro domain(s) IPR000070 Pectinesterase, catalytic	1.05	3.38	3.23	1.34224e-07
Solyc09g010690	Ankyrin repeat domain-containing protein 28 (AHRD V1 ***- B6TJ47_MAIZE); contains Interpro domain(s) IPR002110 Ankyrin	1.24	4	3.23	1.90211e-06
Solyc02g092860	Cytochrome P450	0.89	2.89	3.23	5.63938e-06
Solyc06g019200	Peptidase M50 family protein (AHRD V1 ***- D7LZ04_ARALY); contains Interpro domain(s) IPR008915 Peptidase M50	0.62	2.01	3.23	0.00101684
Solyc09g082980	Plant-specific domain TIGR01615 family protein (AHRD V1 ***- B6TMA8_MAIZE); contains Interpro domain(s) IPR006502 Protein of unknown function DUF506, plant	26.53	85.34	3.22	1.03823e-38
Solyc06g051660	ELF4-like protein (AHRD V1 ***- C6ZKH9_IPONI); contains Interpro domain(s) IPR009741 Protein of unknown function DUF1313	3.76	12.1	3.22	2.76693e-05
Solyc05g053620	F-box protein PP2-B1 (AHRD V1 **-- PP2B1_ARATH)	17.22	55.24	3.21	1.24311e-21
Solyc09g092450	Long-chain-fatty-acid CoA ligase (AHRD V1 ***- Q9LK39_ARATH); contains Interpro domain(s) IPR000873 AMP-dependent synthetase and ligase	3.4	10.89	3.21	3.23734e-20
Solyc06g084370	Unknown Protein (AHRD V1)	5.83	18.73	3.21	3.01822e-09
Solyc04g076980	LRR receptor-like serine/threonine-protein kinase, RLP	9.9	31.55	3.19	1.82687e-18
Solyc05g012680	Os03g0210500 protein (Fragment) (AHRD V1 *-*- Q0DU33_ORYSJ); contains Interpro domain(s) IPR007493 Protein of unknown function DUF538	1.52	4.83	3.19	0.00199466
Solyc03g006610	Arf-GAP with GTPase, ANK repeat and PH domain-containing protein 1 (AHRD V1 *--- AGAP1_XENLA); contains Interpro domain(s) IPR001164 Arf GTPase activating protein	8.14	25.91	3.18	6.61311e-24
Solyc02g083700	Alpha-mannosidase (AHRD V1 **** Q9FKW9_ARATH); contains Interpro domain(s) IPR011682 Glycosyl hydrolases 38, C-terminal	1.34	4.26	3.18	7.74273e-14
Solyc02g089650	Unknown Protein (AHRD V1); contains Interpro domain(s) IPR010683 Protein of unknown function DUF1262	2.82	8.98	3.18	1.48075e-11
Solyc07g049660	Acetyl coenzyme A cis-3-hexen-1-ol acetyl transferase (AHRD V1 **-* Q9SRQ2_ARATH); contains Interpro domain(s) IPR003480 Transferase	4.14	13.12	3.17	4.42435e-16
Solyc09g072600	Actin depolymerizing factor 6 (AHRD V1 ***- Q8H9D5_SOLTU); contains Interpro domain(s) IPR002108 Actin-binding, cofilin/tropomyosin type	4.15	13.13	3.17	0.00201287
Solyc01g100150	Unknown Protein (AHRD V1)	10.34	32.76	3.17	0.00241144
Solyc02g093590	CONSTANS-like zinc finger protein (AHRD V1 *-*- D0EP06_SOYBN); contains Interpro domain(s) IPR010402 CCT domain	1.44	4.55	3.16	2.49044e-05
Solyc02g036350	1-aminocyclopropane-1-carboxylate oxidase (AHRD V1 ***- A4ZYQ6_SOLLC); contains Interpro domain(s) IPR005123 Oxoglutarate and iron-dependent oxygenase	31.49	99.06	3.15	3.36251e-37
Solyc12g044240	Dynein light chain 1 cytoplasmic (AHRD V1 ***- C1C420_RANCA); contains Interpro domain(s) IPR001372 Dynein light chain, type 1 and 2	9.58	30.21	3.15	9.28971e-10
Solyc05g051800	Zinc finger C3HC4 type family protein (AHRD V1 ***- B6TBG5_MAIZE); contains Interpro domain(s) IPR011016 Zinc finger, RING-CH-type	5.33	16.75	3.14	9.13383e-15
Solyc07g049700	Cc-nbs-lrr, resistance protein	1.81	5.69	3.14	1.37862e-14
Solyc07g007750	Defensin protein (AHRD V1 ***- B1N678_SOLLC); contains Interpro domain(s) IPR008177 Gamma Purothionin	4.06	12.72	3.13	0.000278478
Solyc03g078720	Glucosyltransferase-2 (AHRD V1 ***- Q8S9A7_PHAAN); contains Interpro domain(s) IPR002213 UDP-glucuronosyl/UDP-glucosyltransferase	1.12	3.5	3.13	0.00188112
Solyc01g079620	Myb 12 transcription factor (AHRD V1 **-- D2EBC3_9SOLN); contains Interpro domain(s) IPR017930 Myb-type HTH DNA-binding domain	8.86	27.61	3.12	3.49726e-12
Solyc03g114910	Ch-cobra (AHRD V1 ***- B7S746_CUNLA); contains Interpro domain(s) IPR017391 COBRA-like	0.79	2.47	3.12	0.000137636
Solyc02g088380	Blue copper protein (AHRD V1 ***- B6TEY9_MAIZE); contains Interpro domain(s) IPR008972 Cupredoxin	1.93	6	3.11	0.00103744
Solyc05g051850	Inositol-3-phosphate synthase (AHRD V1 ***- C4PW06_ARATH); contains Interpro domain(s) IPR002587 Myo-inositol-1-phosphate synthase	8.26	25.44	3.08	7.15846e-27
Solyc08g008410	Nodule inception protein (Fragment) (AHRD V1 *-*- B4ER15_MEDTR); contains Interpro domain(s) IPR003035 Plant regulator RWP-RK	0.33	1.03	3.08	0.000441322
Solyc06g051010	Peptide-N4-(N-acetyl-beta-glucosaminyl)asparagine amidase A (AHRD V1 ***- B2W0X1_PYRTR)	4.25	13.03	3.07	6.32789e-18
Solyc02g092490	Acetyltransferase-like protein (AHRD V1 ***- Q7EYF5_ORYSJ); contains Interpro domain(s) IPR000182 GCN5-related N-acetyltransferase	27.73	85.07	3.07	1.58876e-13
Solyc03g031840	Expansin (AHRD V1 ***- Q9ZP33_SOLLC); contains Interpro domain(s) IPR007112 Expansin 45, endoglucanase-like IPR007117 Pollen allergen/expansin, C-terminal	19.22	58.82	3.06	5.96104e-22
Solyc10g078600	Myrosinase-binding protein (Fragment) (AHRD V1 *--- Q96342_BRANA); contains Interpro domain(s) IPR001229 Mannose-binding lectin	1.95	5.97	3.06	9.19488e-12
Solyc11g072480	Senescence-associated protein (AHRD V1 ***- B6T9C5_MAIZE); contains Interpro domain(s) IPR000301 Tetraspanin, subgroup	2.04	6.24	3.06	5.88815e-06
Solyc05g013750	Dual specificity phosphatase 4 (AHRD V1 *-*- Q7SZF3_DANRE); contains Interpro domain(s) IPR020422 Dual specificity phosphatase, subgroup, catalytic domain	0.49	1.49	3.06	4.31647e-05
Solyc01g080070	Copper chaperone (AHRD V1 *--- B6TJ24_MAIZE); contains Interpro domain(s) IPR006121 Heavy metal transport/detoxification protein	0.62	1.89	3.06	0.001331
Solyc02g089780	cDNA clone 001-043-A08 full insert sequence (AHRD V1 **-- B7E741_ORYSJ)	23.68	72.16	3.05	1.79792e-17
Solyc01g100300	Unknown Protein (AHRD V1)	89.7	273.83	3.05	3.21267e-06
Solyc09g007910	Phenylalanine ammonia-lyase (AHRD V1 **** B5LAW0_CAPAN); contains Interpro domain(s) IPR005922 Phenylalanine ammonia-lyase	78.16	237.61	3.04	4.25942e-47
Solyc03g082660	Major facilitator superfamily domain containing protein 5 (AHRD V1 ***- B2W8V3_PYRTR); contains Interpro domain(s) IPR008509 Protein of unknown function DUF791	16.56	50.34	3.04	4.19491e-32
Solyc07g066370	Unknown Protein (AHRD V1)	12.93	39.36	3.04	1.1111e-15
Solyc08g077130	Unknown Protein (AHRD V1)	20.5	62.38	3.04	2.06215e-05
Solyc07g049390	Armadillo/beta-catenin repeat family protein (AHRD V1 **-- D7L9A0_ARALY); contains Interpro domain(s) IPR011989 Armadillo-like helical	1.42	4.29	3.03	3.32167e-08
Solyc07g008560	Purple acid phosphatase (AHRD V1 **-* B0WRM8_CULQU); contains Interpro domain(s) IPR008963 Purple acid phosphatase-like, N-terminal	1.09	3.3	3.02	6.43253e-07
Solyc07g047790	Chaperone protein htpG (AHRD V1 ***- HTPG_IDILO); contains Interpro domain(s) IPR001404 Heat shock protein Hsp90	70.15	22.87	0.33	4.47391e-17
Solyc11g072470	LOB domain protein 1 (AHRD V1 ***- D7KHW8_ARALY); contains Interpro domain(s) IPR004883 Lateral organ boundaries, LOB	219.62	71.66	0.33	1.36986e-13
Solyc07g054540	Lipoyl synthase (AHRD V1 **** B8J937_ANAD2); contains Interpro domain(s) IPR003698 Lipoate synthase	43.78	14.32	0.33	2.11034e-11
Solyc04g080770	GTP-binding protein hflX (AHRD V1 **** B6SXP6_MAIZE); contains Interpro domain(s) IPR016496 GTP-binding protein, HflX	27.78	9.22	0.33	1.05136e-10
Solyc05g009530	Dihydrolipoyllysine-residue acetyltransferase component of pyruvate dehydrogenase complex (AHRD V1 **** A5GUY8_SYNR3); contains Interpro domain(s) IPR001078 2-oxoacid dehydrogenase acyltransferase, catalytic domain	33.92	11.31	0.33	1.35549e-10
Solyc10g085720	Kinase family protein (AHRD V1 ***- D7M1J8_ARALY); contains Interpro domain(s) IPR002290 Serine/threonine protein kinase	26.71	8.71	0.33	3.93043e-10
Solyc02g092600	Phototropic-responsive NPH3 family protein (AHRD V1 **-- D7KCA4_ARALY); contains Interpro domain(s) IPR004249 NPH3	56.75	18.94	0.33	1.26778e-09
Solyc12g062280	Protein kinase (AHRD V1 ***- Q9FGB1_ARATH); contains Interpro domain(s) IPR015783 ATMRK serine/threonine protein kinase-like	30.24	9.83	0.33	2.75046e-09
Solyc07g006340	GCN5-related N-acetyltransferase-like (AHRD V1 ***- Q84S80_ORYSJ); contains Interpro domain(s) IPR000182 GCN5-related N-acetyltransferase	40.7	13.58	0.33	3.21017e-09
Solyc12g013700	Aluminum-induced protein-like protein (AHRD V1 ***- Q8S2R9_THEHA)	3361.45	1094.65	0.33	8.82308e-09
Solyc04g009050	Os01g0498200 protein (Fragment) (AHRD V1 *-*- Q0JMJ0_ORYSJ)	21.6	7.11	0.33	9.3398e-09
Solyc12g011130	Ras-related protein Rab-2-A (AHRD V1 ***- B6T1U8_MAIZE); contains Interpro domain(s) IPR003579 Ras small GTPase, Rab type	43.94	14.6	0.33	2.37948e-08
Solyc11g007920	Histone H2B (AHRD V1 ***- A5BCC0_VITVI); contains Interpro domain(s) IPR000558 Histone H2B	166.8	55.48	0.33	2.49703e-08
Solyc09g091070	Malate dehydrogenase (AHRD V1 **** O48906_MEDSA); contains Interpro domain(s) IPR010097 Malate dehydrogenase, NAD-dependent, eukaryotes and gamma proteobacteria	29.54	9.85	0.33	7.30279e-08
Solyc04g051190	Cytochrome P450	15.29	5.03	0.33	9.59049e-08
Solyc01g081490	RNA polymerase sigma factor (AHRD V1 *-*- Q59965_SYNP2); contains Interpro domain(s) IPR016262 RNA polymerase sigma factor, SigB/SigC/SigD, plastid	13.8	4.56	0.33	1.38287e-07
Solyc07g042710	Unknown Protein (AHRD V1)	65.52	21.39	0.33	6.5784e-07
Solyc06g065030	Transmembrane 9 superfamily protein member 3 (AHRD V1 ***- B6SY54_MAIZE); contains Interpro domain(s) IPR004240 Nonaspanin (TM9SF)	13.77	4.54	0.33	6.71518e-07
Solyc10g005100	Salt stress root protein RS1 (AHRD V1 **-- SRS1_ORYSJ); contains Interpro domain(s) IPR008469 DREPP plasma membrane polypeptide	1132.26	378.27	0.33	2.5743e-06
Solyc08g081930	Aldose 1-epimerase family protein (AHRD V1 **** B2WS69_ARAHA); contains Interpro domain(s) IPR014718 Glycoside hydrolase-type carbohydrate-binding, subgroup	19.48	6.37	0.33	5.9489e-06
Solyc02g062700	26S protease regulatory subunit 6A (AHRD V1 *--- PRS6A_YEAST); contains Interpro domain(s) IPR003959 ATPase, AAA-type, core	8.69	2.87	0.33	6.19558e-06
Solyc09g011690	Unknown Protein (AHRD V1)	13.38	4.42	0.33	6.35097e-06
Solyc01g057520	Genomic DNA chromosome 3 P1 clone MGD8 (AHRD V1 *--- Q9LUT8_ARATH); contains Interpro domain(s) IPR011989 Armadillo-like helical	5.49	1.8	0.33	7.72379e-06
Solyc02g082550	Kinase family protein (AHRD V1 ***- D7MD00_ARALY); contains Interpro domain(s) IPR002290 Serine/threonine protein kinase	12.75	4.26	0.33	1.26393e-05
Solyc08g005610	Cytochrome P450	60.96	20.16	0.33	1.571e-05
Solyc02g065620	Zinc finger family protein (AHRD V1 **-- D7KV04_ARALY); contains Interpro domain(s) IPR001357 BRCT	8.42	2.75	0.33	2.30477e-05
Solyc01g008930	Phycoerythrobilin ferredoxin oxidoreductase (AHRD V1 **** Q6E5A3_MAIZE); contains Interpro domain(s) IPR009249 Ferredoxin-dependent bilin reductase	14	4.64	0.33	2.94654e-05
Solyc06g076620	Genomic DNA chromosome 5 TAC clone K24M7 (AHRD V1 ***- Q9FHC3_ARATH)	29.62	9.71	0.33	3.16161e-05
Solyc01g107820	UDP-glucosyltransferase family 1 protein (AHRD V1 **** C6KI43_CITSI); contains Interpro domain(s) IPR002213 UDP-glucuronosyl/UDP-glucosyltransferase	40.95	13.36	0.33	3.84983e-05
Solyc12g096830	UDP-glucosyltransferase family 1 protein (AHRD V1 ***- C6KI44_CITSI); contains Interpro domain(s) IPR002213 UDP-glucuronosyl/UDP-glucosyltransferase	13.99	4.62	0.33	6.23408e-05
Solyc12g011310	Glutathione S-transferase (AHRD V1 ***- Q0PN10_9FABA); contains Interpro domain(s) IPR004046 Glutathione S-transferase, C-terminal	438.01	144.04	0.33	8.86382e-05
Solyc03g093080	Xyloglucan endotransglucosylase/hydrolase 9 (AHRD V1 **** C0IRG8_9ERIC); contains Interpro domain(s) IPR016455 Xyloglucan endotransglucosylase/hydrolase	39.55	13.09	0.33	9.95934e-05
Solyc03g111710	Speckle-type POZ protein (AHRD V1 *--- SPOP_XENTR); contains Interpro domain(s) IPR000197 Zinc finger, TAZ-type	9.45	3.1	0.33	0.000373192
Solyc03g111930	Cytochrome P450	6.29	2.1	0.33	0.000664071
Solyc02g077600	Guanylate-binding protein 10 (AHRD V1 *-*- Q000W5_MOUSE); contains Interpro domain(s) IPR015894 Guanylate-binding protein, N-terminal	2.9	0.96	0.33	0.000786091
Solyc03g118860	UDP-N-acetylglucosamine--N-acetylmuramyl-(pentapeptide) pyrophosphoryl-undecaprenol N-acetylglucosamine transferase (AHRD V1 **** D5BLI8_ZUNPS); contains Interpro domain(s) IPR006009 N-acetylglucosaminyltransferase, MurG	21.6	7.15	0.33	0.000925741
Solyc11g006910	Ferredoxin (AHRD V1 ***- Q9AUE1_IMPBA); contains Interpro domain(s) IPR010241 Ferredoxin [2Fe-2S], plant	20.82	6.78	0.33	0.0011449
Solyc07g055290	Ras-related protein Rab-25 (AHRD V1 ***- RAB25_BOVIN); contains Interpro domain(s) IPR015595 Rab11-related	30.22	10	0.33	0.00126206
Solyc03g113420	Peptide transporter (AHRD V1 **-* A6YJX4_9MAGN); contains Interpro domain(s) IPR000109 TGF-beta receptor, type I/II extracellular region	4.64	1.51	0.33	0.00137265
Solyc01g111050	Ch-cobra (AHRD V1 ***- B7S746_CUNLA); contains Interpro domain(s) IPR006918 Glycosyl-phosphatidyl inositol-anchored, plant	120.63	39.71	0.33	0.00213893
Solyc12g087890	Transcription factor/ transcription regulator (AHRD V1 **** D7M240_ARALY)	7	2.34	0.33	0.00582487
Solyc02g078400	Allantoinase (AHRD V1 **** Q6S4R9_ROBPS); contains Interpro domain(s) IPR017593 Allantoinase	410.96	131.92	0.32	4.45287e-21
Solyc01g111350	Nodulin family protein (AHRD V1 ***- D7MDH3_ARALY); contains Interpro domain(s) IPR010658 Nodulin-like	252.34	81.47	0.32	2.86109e-19
Solyc01g106860	1-phosphatidylinositol 3-kinase (AHRD V1 ***- A3LYF1_PICST); contains Interpro domain(s) IPR014009 PIK-related kinase	1029.89	331.26	0.32	1.8811e-18
Solyc01g058190	30S ribosomal protein S6 (AHRD V1 *-*- B4WXW0_9GAMM); contains Interpro domain(s) IPR000529 Ribosomal protein S6	129.04	40.78	0.32	1.29864e-14
Solyc12g096550	Pheophorbide a oxygenase family (AHRD V1 **-- B4VSS3_9CYAN); contains Interpro domain(s) IPR013626 Pheophorbide a oxygenase	52.45	16.99	0.32	2.50397e-14
Solyc09g009940	Signal recognition particle protein (AHRD V1 ***- B0CBK0_ACAM1); contains Interpro domain(s) IPR004780 Signal recognition particle, SRP	48.81	15.65	0.32	9.3852e-14
Solyc12g056600	Short chain alcohol dehydrogenase (AHRD V1 **** O50038_TOBAC); contains Interpro domain(s) IPR002347 Glucose/ribitol dehydrogenase	98.43	31.3	0.32	1.95029e-13
Solyc06g068460	WRKY transcription factor 1 (AHRD V1 **** C0L2S0_SOLLC); contains Interpro domain(s) IPR003657 DNA-binding WRKY	114.74	36.97	0.32	3.64326e-13
Solyc08g082870	Dehydrogenase/reductase SDR family member 13 (AHRD V1 **-- DHR13_HUMAN); contains Interpro domain(s) IPR002347 Glucose/ribitol dehydrogenase	48.31	15.35	0.32	4.28702e-11
Solyc10g008470	Engulfment and cell motility protein 1 (AHRD V1 **-- B5X1Y9_SALSA); contains Interpro domain(s) IPR006816 Engulfment and cell motility, ELMO	53.76	17.27	0.32	1.08839e-10
Solyc11g030600	DNA (Cytosine-5)-methyltransferase (AHRD V1 **** O49889_SOLLC); contains Interpro domain(s) IPR017198 DNA (cytosine-5)-methyltransferase 1	6.52	2.09	0.32	2.0325e-08
Solyc08g076880	Unknown Protein (AHRD V1)	61.25	19.83	0.32	8.32772e-08
Solyc12g005390	Vesicle-associated membrane family protein (AHRD V1 ***- D7MET3_ARALY); contains Interpro domain(s) IPR008962 PapD-like	49.17	15.82	0.32	2.30001e-07
Solyc09g064380	TPR Domain containing protein expressed (AHRD V1 **-- Q10CT3_ORYSJ)	56.09	18.14	0.32	4.1822e-07
Solyc05g008350	ABC transporter G family member 7 (AHRD V1 **** AB7G_ARATH); contains Interpro domain(s) IPR013525 ABC-2 type transporter	9.84	3.16	0.32	5.47399e-07
Solyc04g007490	Cc-nbs-lrr, resistance protein with an R1 specific domain	5.82	1.85	0.32	7.24719e-07
Solyc09g007190	C1orf93 homolog (AHRD V1 **-- B5X9L9_SALSA); contains Interpro domain(s) IPR012335 Thioredoxin fold	44.16	14.14	0.32	9.78601e-07
Solyc09g011600	Glutathione S-transferase-like protein (AHRD V1 **** A8DUB0_SOLLC); contains Interpro domain(s) IPR004046 Glutathione S-transferase, C-terminal	30.21	9.52	0.32	2.17547e-06
Solyc11g009010	Hydrolase alpha/beta fold family protein (AHRD V1 ***- D7M978_ARALY); contains Interpro domain(s) IPR000073 Alpha/beta hydrolase fold-1	267.8	84.87	0.32	5.37674e-06
Solyc02g014460	WD repeat-containing protein (AHRD V1 ***- C5JDC9_AJEDS); contains Interpro domain(s) IPR017986 WD40 repeat, region	11.31	3.65	0.32	5.41653e-06
Solyc01g080620	Kelch-like protein 3 (AHRD V1 *-*- KLHL3_HUMAN); contains Interpro domain(s) IPR013069 BTB/POZ	8.28	2.62	0.32	6.47952e-06
Solyc05g006960	Homeobox-leucine zipper protein ATHB-54 (AHRD V1 ***- ATB54_ARATH); contains Interpro domain(s) IPR000504 RNA recognition motif, RNP-1	23.12	7.42	0.32	6.77499e-06
Solyc11g006500	Charged multivesicular body protein 5 (AHRD V1 **-- B6TYU1_MAIZE); contains Interpro domain(s) IPR005024 Snf7	130.24	41.64	0.32	7.9823e-06
Solyc04g074630	Seryl-tRNA synthetase (AHRD V1 **** B6TBG7_MAIZE); contains Interpro domain(s) IPR018156 Seryl-tRNA synthetase, class IIa, C-terminal	9.59	3.03	0.32	2.51769e-05
Solyc07g008760	Tetratricopeptide repeat (TPR)-containing protein-like protein (AHRD V1 ***- Q84NS6_ORYSJ); contains Interpro domain(s) IPR011990 Tetratricopeptide-like helical	5.16	1.67	0.32	3.16433e-05
Solyc09g014400	Alpha-amylase (AHRD V1 *--- B9LEH8_CHLSY); contains Interpro domain(s) IPR002044 Glycoside hydrolase, carbohydrate-binding	9.27	2.93	0.32	4.26059e-05
Solyc03g063760	DNA helicase family protein expressed (AHRD V1 **** Q6F2U8_ORYSJ); contains Interpro domain(s) IPR004483 DNA helicase, putative	6.35	2.05	0.32	5.16095e-05
Solyc03g078610	cDNA clone J033025P19 full insert sequence (AHRD V1 ***- B7ERC6_ORYSJ)	15.79	5.07	0.32	0.000104332
Solyc10g085140	Undecaprenyl pyrophosphate synthase (AHRD V1 ***- Q5QXS4_IDILO); contains Interpro domain(s) IPR001441 Di-trans-poly-cis-decaprenylcistransferase-like	28.32	9.02	0.32	0.000106791
Solyc05g007100	DNA-binding protein p24 (AHRD V1 **-* Q9LL85_SOLTU); contains Interpro domain(s) IPR013742 Plant transcription factor	10.41	3.31	0.32	0.000315043
Solyc06g053490	Unknown Protein (AHRD V1); contains Interpro domain(s) IPR008560 Protein of unknown function DUF842, eukaryotic	34.8	11.02	0.32	0.000409285
Solyc11g056650	BHLH transcription factor (AHRD V1 *-*- B6TXR4_MAIZE); contains Interpro domain(s) IPR001092 Basic helix-loop-helix dimerisation region bHLH	6.69	2.11	0.32	0.000490445
Solyc03g123440	HhH-GPD family protein (AHRD V1 *--- D1CFH3_THET1); contains Interpro domain(s) IPR003265 HhH-GPD domain	1.78	0.57	0.32	0.000611025
Solyc04g012040	26S proteasome non-ATPase regulatory subunit 12 (AHRD V1 ***- B5X386_SALSA); contains Interpro domain(s) IPR000717 Proteasome component region PCI	7.42	2.4	0.32	0.000676157
Solyc08g067840	PsbP domain-containing protein 5, chloroplastic (AHRD V1 **-- PPD5_ARATH); contains Interpro domain(s) IPR016123 Mog1/PsbP, alpha/beta/alpha sandwich	9.21	2.96	0.32	0.000693427
Solyc01g007640	Ycf2 (AHRD V1 ***- D2KLP5_OLEEU); contains Interpro domain(s) IPR008543 Chloroplast Ycf2	1.18	0.37	0.32	0.000710337
Solyc07g049470	Unknown Protein (AHRD V1)	18.43	5.97	0.32	0.000803416
Solyc06g007990	Unknown Protein (AHRD V1)	15.64	5.07	0.32	0.000867067
Solyc12g019110	Valyl-tRNA synthetase (AHRD V1 ***- B9LKX4_CHLSY); contains Interpro domain(s) IPR002303 Valyl-tRNA synthetase, class Ia	4.17	1.33	0.32	0.00100118
Solyc09g009080	Repressor of silencing 1 (AHRD V1 **-- A4PF88_TOBAC); contains Interpro domain(s) IPR003265 HhH-GPD domain	1.52	0.48	0.32	0.00157668
Solyc03g114780	Predicted ATP-dependent RNA helicase (AHRD V1 **** Q2U083_ASPOR); contains Interpro domain(s) IPR011545 DNA/RNA helicase, DEAD/DEAH box type, N-terminal	2.09	0.67	0.32	0.00229669
Solyc10g018350	Vesicle-associated membrane protein-associated protein (AHRD V1 ***- Q1ANA7_WHEAT); contains Interpro domain(s) IPR016763 Vesicle-associated membrane protein	9.29	2.93	0.32	0.00382401
Solyc11g067140	DNA polymerase (AHRD V1 ***- B9MYH6_POPTR); contains Interpro domain(s) IPR013697 Region of unknown function DUF1744	2.12	0.68	0.32	0.00618204
Solyc01g108730	Hydrolase alpha/beta fold family protein (AHRD V1 **-* D7LP51_ARALY)	15.63	5.06	0.32	0.00865986
Solyc03g005760	Chlorophyll a-b binding protein 3C-like (AHRD V1 **** Q2XTE0_SOLTU); contains Interpro domain(s) IPR001344 Chlorophyll A-B binding protein	6.48	2.09	0.32	0.00949796
Solyc12g008340	Exostosin family protein (AHRD V1 ***- D7LZA5_ARALY); contains Interpro domain(s) IPR004263 Exostosin-like	2.35	0.74	0.32	0.00978809
Solyc07g022910	Myosin heavy chain-like (AHRD V1 ***- Q8LHQ6_ORYSJ); contains Interpro domain(s) IPR008545 Protein of unknown function DUF827, plant	144.4	44.31	0.31	4.28018e-22
Solyc01g101240	Aspartic proteinase (AHRD V1 **** ASPRX_ORYSJ); contains Interpro domain(s) IPR001461 Peptidase A1	117.06	35.94	0.31	8.23484e-20
Solyc07g005760	Hydroxycinnamoyl CoA shikimate/quinate hydroxycinnamoyltransferase (AHRD V1 **-* B2Z6Q6_POPTR); contains Interpro domain(s) IPR003480 Transferase	130.26	39.92	0.31	1.09262e-19
Solyc01g108600	Presequence protease, mitochondrial (AHRD V1 **-- PREP_DANRE); contains Interpro domain(s) IPR013578 Peptidase M16C associated	43.13	13.35	0.31	1.48731e-17
Solyc02g077880	Auxin-repressed protein (AHRD V1 ***- Q6PXE1_9SOLN); contains Interpro domain(s) IPR008406 Dormancyauxin associated	1006.94	315.97	0.31	3.8298e-16
Solyc02g081970	Vacuolar sorting receptor 7 (AHRD V1 **** B6UEQ5_MAIZE); contains Interpro domain(s) IPR003137 Protease-associated PA	49.43	15.55	0.31	2.71564e-15
Solyc03g026320	Lipid A export ATP-binding/permease protein MsbA (AHRD V1 *-*- A4BMK8_9GAMM)	137.76	42.56	0.31	2.61116e-14
Solyc05g011970	Cytochrome P450	39.23	12.09	0.31	2.31225e-13
Solyc06g051930	Pyruvate kinase family protein (AHRD V1 ***- D7LSF1_ARALY); contains Interpro domain(s) IPR001697 Pyruvate kinase	25.25	7.71	0.31	3.52386e-13
Solyc02g030250	Coatomer protein epsilon subunit family protein (AHRD V1 ***- D7KFM4_ARALY); contains Interpro domain(s) IPR006822 Coatomer, epsilon subunit	49.04	15.43	0.31	1.31351e-11
Solyc05g010470	Unknown Protein (AHRD V1); contains Interpro domain(s) IPR010683 Protein of unknown function DUF1262	46.02	14.42	0.31	2.73377e-11
Solyc04g081890	Ring H2 finger protein (AHRD V1 *-*- D9ZHD8_HYPPE); contains Interpro domain(s) IPR018957 Zinc finger, C3HC4 RING-type	108.48	33.51	0.31	2.89516e-11
Solyc01g007490	ATP-dependent Clp protease proteolytic subunit (AHRD V1 ***- D3WCC1_NEROL); contains Interpro domain(s) IPR001907 Peptidase S14, ClpP	65.69	20.21	0.31	3.26933e-11
Solyc03g116530	Glyoxalase/bleomycin resistance protein/dioxygenase (AHRD V1 ***- Q2HVV5_MEDTR); contains Interpro domain(s) IPR004360 Glyoxalase/bleomycin resistance protein/dioxygenase	67.56	21.22	0.31	1.75057e-10
Solyc09g098580	GTP pyrophosphokinase (AHRD V1 *-** Q3A9Z8_CARHZ); contains Interpro domain(s) IPR007685 RelA/SpoT	13.97	4.3	0.31	1.75853e-10
Solyc01g096660	Genomic DNA chromosome 5 P1 clone MOJ9 (AHRD V1 ***- Q9FL44_ARATH)	193.54	59.27	0.31	3.32283e-10
Solyc06g083260	Cyclin family protein (AHRD V1 ***- D7MM47_ARALY); contains Interpro domain(s) IPR015429 Transcription regulator cyclin	104.13	31.87	0.31	1.25095e-09
Solyc03g095990	Unknown Protein (AHRD V1)	44.96	14.05	0.31	1.53081e-09
Solyc07g065230	C2 domain-containing protein (AHRD V1 ***- D7MKI6_ARALY)	103.81	32.53	0.31	7.45718e-09
Solyc07g053220	Receptor-like protein kinase (AHRD V1 ***- Q9LLN5_ORYSA); contains Interpro domain(s) IPR002290 Serine/threonine protein kinase	10.29	3.15	0.31	8.10891e-09
Solyc05g054620	Amino acid binding protein (AHRD V1 **-- B6TDN9_MAIZE); contains Interpro domain(s) IPR002912 Amino acid-binding ACT	19.9	6.22	0.31	1.22297e-08
Solyc05g050500	ATP synthase F1 delta subunit (AHRD V1 ***- B4B4T7_9CHRO); contains Interpro domain(s) IPR000711 ATPase, F1 complex, OSCP/delta subunit	71.77	21.96	0.31	2.20796e-08
Solyc04g007210	Zinc finger protein CONSTANS-LIKE 16 (AHRD V1 ***- B6TEI1_MAIZE); contains Interpro domain(s) IPR010402 CCT domain	19.28	5.94	0.31	3.25353e-08
Solyc10g052490	Isoflavone reductase-like protein 5 (AHRD V1 ***- Q3KN68_VITVI); contains Interpro domain(s) IPR008030 NmrA-like	23.93	7.39	0.31	3.56423e-08
Solyc10g085810	Vacuolar protein-sorting-associated protein 37 homolog 1 (AHRD V1 **-- VP371_ARATH); contains Interpro domain(s) IPR009851 Modifier of rudimentary, Modr	73.95	22.76	0.31	9.72215e-08
Solyc01g008440	Calcium-dependent protein kinase 8 (AHRD V1 **** Q6KC54_NICPL); contains Interpro domain(s) IPR002290 Serine/threonine protein kinase	14.8	4.6	0.31	1.08357e-07
Solyc04g082450	Unknown Protein (AHRD V1)	24.03	7.55	0.31	1.16526e-07
Solyc09g008930	Os03g0270500 protein (Fragment) (AHRD V1 *-*- Q0DT39_ORYSJ); contains Interpro domain(s) IPR007700 Protein of unknown function DUF668	10.44	3.19	0.31	7.56009e-07
Solyc11g068710	F-box family protein (AHRD V1 ***- B9MYU0_POPTR)	36.31	11.34	0.31	2.38656e-06
Solyc07g007420	Leucine-rich repeat family protein (AHRD V1 **-- D7KDI8_ARALY)	27.58	8.43	0.31	2.8483e-06
Solyc09g097910	Polyribonucleotide nucleotidyltransferase (AHRD V1 *--- PNP_ALHEH); contains Interpro domain(s) IPR003029 Ribosomal protein S1, RNA binding domain	25.13	7.88	0.31	5.74763e-06
Solyc09g090410	50S ribosomal protein L28 (AHRD V1 ***- B6TFW5_MAIZE); contains Interpro domain(s) IPR001383 Ribosomal protein L28	49.53	15.15	0.31	6.06195e-06
Solyc09g007790	Arabidopsis thaliana genomic DNA chromosome 5 P1 clone MOK16 (AHRD V1 ***- Q9LYW2_ARATH); contains Interpro domain(s) IPR007608 Protein of unknown function DUF584	118.89	37.14	0.31	6.68684e-06
Solyc05g052610	MYB transcription factor (AHRD V1 **-* Q9FIL9_ARATH); contains Interpro domain(s) IPR006447 Myb-like DNA-binding region, SHAQKYF class	42.53	13.02	0.31	8.14596e-06
Solyc07g062070	Ribokinase (AHRD V1 ***- C5RCK9_WEIPA); contains Interpro domain(s) IPR011611 Carbohydrate/purine kinase	13.2	4.11	0.31	1.05526e-05
Solyc03g114830	MADS box transcription factor (AHRD V1 ***- Q9SBQ1_PETHY); contains Interpro domain(s) IPR002487 Transcription factor, K-box	492.44	151.22	0.31	1.12215e-05
Solyc03g071590	Malate dehydrogenase (AHRD V1 **** Q5NE17_SOLLC); contains Interpro domain(s) IPR011273 Malate dehydrogenase, NADP-dependent, plants	9.67	3	0.31	1.56496e-05
Solyc10g083500	Protein kinase (AHRD V1 *-*- A7VL53_WHEAT); contains Interpro domain(s) IPR002290 Serine/threonine protein kinase	3.56	1.12	0.31	5.60331e-05
Solyc07g052430	Transmembrane protein 97 (AHRD V1 *-*- TMM97_HUMAN); contains Interpro domain(s) IPR016964 Transmembrane protein 97, predicted	17.39	5.42	0.31	0.00082727
Solyc04g016460	Unknown Protein (AHRD V1)	204.34	64.29	0.31	0.00107761
Solyc05g005860	Nodulin-like protein (AHRD V1 ***- Q9FL09_ARATH); contains Interpro domain(s) IPR000620 Protein of unknown function DUF6, transmembrane	5.4	1.66	0.31	0.00189554
Solyc07g005620	Endonuclease/exonuclease/phosphatase (AHRD V1 ***- B4SS38_STRM5)	41.32	12.73	0.31	0.00363027
Solyc03g120230	MAR-binding filament-like protein 1 (AHRD V1 **** MFP1_SOLLC); contains Interpro domain(s) IPR009053 Prefoldin	8.49	2.6	0.31	0.00616977
Solyc02g038740	3-hydroxy-3-methylglutaryl coenzyme A reductase (AHRD V1 **** Q9FS01_SOLTU); contains Interpro domain(s) IPR004554 Hydroxymethylglutaryl-CoA reductase, class I, catalytic	196.78	59.28	0.3	3.88158e-22
Solyc03g117680	Transcription regulatory protein SNF5 (AHRD V1 *-*- D3B6R9_POLPA)	63.16	18.67	0.3	1.77338e-17
Solyc11g010450	Phosphofructokinase family protein (AHRD V1 ***- D7LE10_ARALY); contains Interpro domain(s) IPR012004 Pyrophosphate-dependent phosphofructokinase TP0108	50.13	15.24	0.3	3.16798e-16
Solyc09g066150	Cytochrome P450	1119.47	336.12	0.3	1.89506e-15
Solyc08g076090	At1g32160/F3C3_6 (AHRD V1 ***- Q9FVR1_ARATH); contains Interpro domain(s) IPR008479 Protein of unknown function DUF760	56.9	17.14	0.3	4.34698e-15
Solyc08g007970	SKIP interacting protein 24 (Fragment) (AHRD V1 *--- B8Q8B0_ORYSI); contains Interpro domain(s) IPR006141 Intein splicing site	19.56	5.8	0.3	5.8814e-15
Solyc03g111100	AtIII18x5-like protein (Fragment) (AHRD V1 *-*- D9YU68_ARAHA)	90.49	27.09	0.3	5.29463e-13
Solyc07g055300	Alpha alpha-trehalose-phosphate synthase (UDP-forming) (AHRD V1 **** A1RU70_PYRIL); contains Interpro domain(s) IPR001830 Glycosyl transferase, family 20	17.39	5.21	0.3	7.08858e-12
Solyc12g056620	One-helix protein (AHRD V1 **-- A9Z0U6_IPONI)	88.44	26.72	0.3	8.49939e-12
Solyc08g079660	ATP-dependent Clp protease ATP-binding subunit ClpC (AHRD V1 *-*- D5A5L7_SPIPL); contains Interpro domain(s) IPR004176 Clp, N-terminal	85.75	25.4	0.3	1.24488e-11
Solyc05g015640	Unknown Protein (AHRD V1)	261.71	78.11	0.3	1.5213e-11
Solyc07g056510	Glutathione S-transferase (AHRD V1 **** D3Y4H6_9ROSI); contains Interpro domain(s) IPR004046 Glutathione S-transferase, C-terminal	51.16	15.35	0.3	3.64097e-11
Solyc02g088270	Genomic DNA chromosome 5 P1 clone MUL8 (AHRD V1 ***- Q9FLY2_ARATH); contains Interpro domain(s) IPR018971 Protein of unknown function DUF1997	1947.76	584.09	0.3	4.26301e-11
Solyc10g006130	Ethylene responsive transcription factor 3a (AHRD V1 **** C0J9I5_9ROSA); contains Interpro domain(s) IPR001471 Pathogenesis-related transcriptional factor and ERF, DNA-binding	49.04	14.81	0.3	2.14149e-10
Solyc01g099840	Auxin-repressed protein (AHRD V1 ***- B4FA62_MAIZE); contains Interpro domain(s) IPR008406 Dormancyauxin associated	75.58	22.73	0.3	1.20318e-09
Solyc09g011560	Glutathione S-transferase-like protein (AHRD V1 **** A8DUB0_SOLLC); contains Interpro domain(s) IPR004046 Glutathione S-transferase, C-terminal	44.68	13.37	0.3	1.8021e-09
Solyc07g007400	Leucine-rich repeat-like protein (AHRD V1 **-- Q6K620_ORYSJ)	76.62	22.79	0.3	3.46869e-09
Solyc02g085500	Ovate protein (AHRD V1 ***- Q8GSM4_SOLLC)	27.79	8.23	0.3	9.62645e-09
Solyc10g076840	1-aminocyclopropane-1-carboxylate oxidase 1 (AHRD V1 **-- ACCO1_MALDO); contains Interpro domain(s) IPR005123 Oxoglutarate and iron-dependent oxygenase	21.75	6.45	0.3	8.07985e-08
Solyc06g071500	Boron transporter (AHRD V1 **-* A5JUZ5_9ROSI); contains Interpro domain(s) IPR003020 Bicarbonate transporter, eukaryotic	10.02	3.04	0.3	8.26377e-08
Solyc03g006400	Protein kinase (AHRD V1 ***- Q39886_SOYBN); contains Interpro domain(s) IPR001245 Tyrosine protein kinase	12.58	3.78	0.3	1.58862e-07
Solyc01g097240	Pathogenesis-related protein 4B (Fragment) (AHRD V1 **-- Q6LBM4_TOBAC); contains Interpro domain(s) IPR018226 Barwin, conserved site IPR001153 Barwin	454.37	135	0.3	1.70721e-07
Solyc10g085100	Glycosyl transferase group 1 family protein (AHRD V1 **-- B6T479_MAIZE); contains Interpro domain(s) IPR001296 Glycosyl transferase, group 1	13.07	3.95	0.3	4.3002e-07
Solyc11g072730	DNA-directed RNA polymerase (AHRD V1 **** B9GIK9_POPTR); contains Interpro domain(s) IPR015700 DNA-directed RNA polymerase III largest subunit	4.42	1.32	0.3	5.22851e-07
Solyc12g011020	Had superfamily (Subfamily iiia) phosphatase (AHRD V1 *-*- B5YDI1_DICT6); contains Interpro domain(s) IPR010021 HAD-superfamily phosphatase, subfamily IIIA	19.48	5.89	0.3	5.38189e-07
Solyc01g005080	Microtubule-associated protein MAP65-1a (AHRD V1 **** C0J9Z7_ORYNI); contains Interpro domain(s) IPR007145 MAP65/ASE1	9.01	2.67	0.3	2.24458e-06
Solyc02g070810	Nuclear pore membrane glycoprotein 210 (AHRD V1 ***- PO210_HUMAN); contains Interpro domain(s) IPR008964 Invasin/intimin cell-adhesion	2.3	0.69	0.3	1.15352e-05
Solyc01g110310	GATA transcription factor 9 (AHRD V1 *-*- B6STZ1_MAIZE); contains Interpro domain(s) IPR016679 Transcription factor, GATA, plant	13.78	4.19	0.3	1.33607e-05
Solyc01g102820	2-C-methyl-D-erythritol 4-phosphate cytidylyltransferase (AHRD V1 ***- A9ZN09_HEVBR); contains Interpro domain(s) IPR001228 4-diphosphocytidyl-2C-methyl-D-erythritol synthase	12.64	3.76	0.3	1.53033e-05
Solyc08g077230	Two-component response regulator ARR11 (AHRD V1 *-*- B6UC09_MAIZE); contains Interpro domain(s) IPR006447 Myb-like DNA-binding region, SHAQKYF class	20.99	6.31	0.3	1.59811e-05
Solyc01g100180	DNA polymerase III polC-type (AHRD V1 *-*- D2GFM8_STAAU); contains Interpro domain(s) IPR006055 Exonuclease	11.56	3.49	0.3	1.89518e-05
Solyc11g013880	Receptor-like protein kinase (AHRD V1 ***- Q9FLV4_ARATH); contains Interpro domain(s) IPR002290 Serine/threonine protein kinase	19.93	6.02	0.3	2.42802e-05
Solyc03g120910	Class III homeodomain-leucine zipper (AHRD V1 ***- Q1WD30_GINBI); contains Interpro domain(s) IPR013978 MEKHLA	5.05	1.49	0.3	2.46802e-05
Solyc01g058390	Galactokinase (AHRD V1 **** B6V3B9_CUCME); contains Interpro domain(s) IPR000705 Galactokinase	7.9	2.35	0.3	3.19748e-05
Solyc08g079020	Adenine phosphoribosyltransferase-like protein (AHRD V1 **** Q8LG17_ARATH); contains Interpro domain(s) IPR005764 Adenine phosphoribosyl transferase	20.54	6.12	0.3	3.66571e-05
Solyc07g006880	Zinc-finger protein 1 (AHRD V1 *-*- D7KX25_ARALY); contains Interpro domain(s) IPR007087 Zinc finger, C2H2-type	43.53	13.18	0.3	5.42072e-05
Solyc01g007660	NAD(P)H-quinone oxidoreductase subunit 2 chloroplastic (AHRD V1 ***- D3WB81_9BORA); contains Interpro domain(s) IPR010096 NADH-quinone oxidoreductase, chain N	10.54	3.14	0.3	7.1248e-05
Solyc03g053020	Methyltransferase type 11 (AHRD V1 *-*- A0LP87_SYNFM)	12.33	3.71	0.3	0.000107982
Solyc08g077210	Inositol 1 4 5-trisphosphate 5-phosphatase (AHRD V1 *-** Q712G2_ARATH); contains Interpro domain(s) IPR000300 Inositol polyphosphate related phosphatase	5.14	1.52	0.3	0.000109914
Solyc02g091340	Pyridoxal kinase (AHRD V1 **** Q4JR84_SOLTU); contains Interpro domain(s) IPR004625 Pyridoxal phosphate (active vitamin B6) biosynthesis, pyridoxal kinase	18.88	5.65	0.3	0.000178587
Solyc03g117590	Chaperone protein dnaJ (AHRD V1 *-*- C5UZI2_CLOBO); contains Interpro domain(s) IPR001623 Heat shock protein DnaJ, N-terminal	18.47	5.5	0.3	0.000258671
Solyc01g109220	Mitochondrial import receptor subunit TOM6 homolog (AHRD V1 ***- TOM6_ARATH)	45.91	13.65	0.3	0.00031499
Solyc03g121620	Harpin-induced protein-like (Fragment) (AHRD V1 **-- D2CFH8_COFAR); contains Interpro domain(s) IPR010847 Harpin-induced 1	133.34	40.51	0.3	0.000362954
Solyc11g040040	Phototropic-responsive NPH3 family protein (AHRD V1 **-- D7LA45_ARALY); contains Interpro domain(s) IPR004249 NPH3	5.11	1.54	0.3	0.000365579
Solyc07g051860	Protein serine/threonine kinase (AHRD V1 **** D3BP85_POLPA); contains Interpro domain(s) IPR002290 Serine/threonine protein kinase	6.73	2.05	0.3	0.00214996
Solyc07g005240	FAD-dependent oxidoreductase family protein (AHRD V1 **-- D7LAA7_ARALY); contains Interpro domain(s) IPR006076 FAD dependent oxidoreductase	10.38	3.17	0.3	0.00260867
Solyc05g050130	Acidic chitinase (AHRD V1 **-- Q71HN4_FICAW); contains Interpro domain(s) IPR001223 Glycoside hydrolase, family 18, catalytic domain	6.54	1.94	0.3	0.00354934
Solyc08g006230	B3 domain-containing transcription factor VRN1 (AHRD V1 *-** VRN1_ARATH); contains Interpro domain(s) IPR003340 Transcriptional factor B3	4.82	1.43	0.3	0.00385024
Solyc05g056090	Unknown Protein (AHRD V1); contains Interpro domain(s) IPR009724 Protein of unknown function DUF1301	18.76	5.56	0.3	0.00458597
Solyc01g007580	30S ribosomal protein S8 (AHRD V1 ***- D4PBE7_PHODC); contains Interpro domain(s) IPR000630 Ribosomal protein S8	15.25	4.63	0.3	0.00533624
Solyc04g076880	Phosphoenolpyruvate carboxykinase (AHRD V1 **** Q8W505_SOLLC); contains Interpro domain(s) IPR001272 Phosphoenolpyruvate carboxykinase, ATP-utilising	347.47	99.3	0.29	1.22074e-26
Solyc08g066800	Phospholipase D (AHRD V1 **** Q9FR61_SOLLC); contains Interpro domain(s) IPR011402 Phospholipase D, plant	112.01	32.92	0.29	8.78127e-23
Solyc07g032230	IST1 homolog (AHRD V1 *--- C1BSR8_9MAXI); contains Interpro domain(s) IPR005061 Protein of unknown function DUF292, eukaryotic	53.76	15.75	0.29	1.30184e-21
Solyc02g069430	Phospholipid-transporting ATPase (AHRD V1 **** C1HB29_PARBA); contains Interpro domain(s) IPR001757 ATPase, P-type, K/Mg/Cd/Cu/Zn/Na/Ca/Na/H-transporter	67.49	19.86	0.29	5.4146e-18
Solyc07g007130	NHL repeat-containing protein (AHRD V1 **-- D7M6N9_ARALY)	567.32	166.28	0.29	6.28497e-18
Solyc06g071820	Speckle-type poz protein (AHRD V1 *--- Q179U2_AEDAE); contains Interpro domain(s) IPR000197 Zinc finger, TAZ-type	84.14	24.43	0.29	9.31776e-18
Solyc03g118060	Unknown Protein (AHRD V1)	160.64	46	0.29	6.94037e-17
Solyc10g008400	RING finger protein 5 (AHRD V1 *--- B6TI40_MAIZE); contains Interpro domain(s) IPR018957 Zinc finger, C3HC4 RING-type	103.98	29.79	0.29	3.84761e-16
Solyc12g017510	Os03g0425000 protein (Fragment) (AHRD V1 ***- Q0DR24_ORYSJ); contains Interpro domain(s) IPR013584 RAP domain	22.6	6.63	0.29	2.96616e-13
Solyc01g106500	LRR receptor-like serine/threonine-protein kinase, RLP	16.56	4.78	0.29	8.59693e-12
Solyc03g113330	Nodulin-like protein (Fragment) (AHRD V1 ***- O81121_ARATH); contains Interpro domain(s) IPR010658 Nodulin-like	20.1	5.9	0.29	7.07433e-11
Solyc02g071730	MADS-box transcription factor AGAMOUS (AHRD V1 **-* Q8GTY3_HELAN); contains Interpro domain(s) IPR002100 Transcription factor, MADS-box IPR002487 Transcription factor, K-box	53.35	15.27	0.29	4.77789e-09
Solyc09g097880	DNA topoisomerase (AHRD V1 **** B9RRL8_RICCO); contains Interpro domain(s) IPR000380 DNA topoisomerase, type IA, core	9.33	2.71	0.29	5.41685e-09
Solyc10g044520	Ferredoxin I (AHRD V1 ***- Q93XJ9_SOLTU); contains Interpro domain(s) IPR010241 Ferredoxin [2Fe-2S], plant	383.23	109.28	0.29	1.26903e-07
Solyc08g076410	Shikimate kinase-like protein (AHRD V1 **-- B9GZJ5_POPTR); contains Interpro domain(s) IPR017447 CS	15.26	4.47	0.29	1.3327e-07
Solyc11g006340	Phosphoribosylaminoimidazole carboxylase ATPase subunit (AHRD V1 *-** B9LJ70_CHLSY); contains Interpro domain(s) IPR016301 Phosphoribosylaminoimidazole carboxylase	13.26	3.87	0.29	1.97112e-07
Solyc01g007100	Digalactosyldiacylglycerol synthase 1, chloroplastic (AHRD V1 ***- DGDG1_LOTJA); contains Interpro domain(s) IPR001296 Glycosyl transferase, group 1	6.7	1.96	0.29	3.66882e-07
Solyc04g009350	Histidinol-phosphate aminotransferase (AHRD V1 **** B6TRS1_MAIZE); contains Interpro domain(s) IPR005861 Histidinol-phosphate aminotransferase	12.55	3.62	0.29	5.45015e-07
Solyc10g078590	Unknown Protein (AHRD V1)	123.32	35.5	0.29	6.04785e-07
Solyc02g091000	Harpin-induced protein (AHRD V1 ***- B6TDG9_MAIZE); contains Interpro domain(s) IPR010847 Harpin-induced 1	17.28	4.99	0.29	6.59847e-07
Solyc01g096620	Unknown Protein (AHRD V1)	36.95	10.55	0.29	2.89703e-06
Solyc10g006030	30S ribosomal protein S10-like (AHRD V1 ***- A1YMX4_BRACM); contains Interpro domain(s) IPR005731 Ribosomal protein S10, bacterial	34.29	9.95	0.29	9.39498e-06
Solyc03g120200	Regulator of telomere elongation helicase 1 homolog (AHRD V1 ***- RTEL1_AEDAE); contains Interpro domain(s) IPR013020 DNA helicase (DNA repair), Rad3 type	4.05	1.19	0.29	9.50668e-06
Solyc09g064510	Transcriptional activator TenA family (AHRD V1 *-*- Q117V2_TRIEI); contains Interpro domain(s) IPR004305 TENA/THI-4 protein/Coenzyme PQQ biosynthesis protein C	6.65	1.93	0.29	2.09659e-05
Solyc02g070780	DNA replication licensing factor MCM3 (AHRD V1 **** Q16NY8_AEDAE); contains Interpro domain(s) IPR008046 MCM protein 3	4.31	1.23	0.29	5.94294e-05
Solyc01g088590	Invertase inhibitor (AHRD V1 ***- A7IZL0_COFCA); contains Interpro domain(s) IPR006501 Pectinesterase inhibitor	98.01	28.47	0.29	0.00016999
Solyc02g064800	Histone-binding protein RBBP7 (AHRD V1 *--* RBBP7_BOVIN); contains Interpro domain(s) IPR017986 WD40 repeat, region	3.44	1.01	0.29	0.000175478
Solyc10g009030	Sphingolipid delta 4 desaturase (AHRD V1 **** Q5AJX2_CANAL); contains Interpro domain(s) IPR011388 Sphingolipid delta4-desaturase IPR006025 Peptidase M, neutral zinc metallopeptidases, zinc-binding site	7.88	2.3	0.29	0.00039769
Solyc09g008040	RNA polymerase sigma-70 factor (AHRD V1 ***- D7LJA3_ARALY); contains Interpro domain(s) IPR016262 RNA polymerase sigma factor, SigB/SigC/SigD, plastid	4.9	1.43	0.29	0.000414078
Solyc08g074270	Cryptochrome 3	4.63	1.35	0.29	0.000486413
Solyc04g081360	tRNA (Adenine-N(1)-)-methyltransferase non-catalytic subunit trm6 (AHRD V1 *-** C5JJB9_AJEDS); contains Interpro domain(s) IPR007316 Eukaryotic initiation factor 3, gamma subunit	5.45	1.57	0.29	0.000540583
Solyc03g112640	CRAL/TRIO domain containing protein (AHRD V1 **-- B6UD95_MAIZE); contains Interpro domain(s) IPR001251 Cellular retinaldehyde-binding/triple function, C-terminal	41.39	11.88	0.29	0.00143877
Solyc07g065730	Pentatricopeptide repeat-containing protein (AHRD V1 ***- D7MMG1_ARALY); contains Interpro domain(s) IPR002885 Pentatricopeptide repeat	3.74	1.08	0.29	0.00169302
Solyc01g094020	Receptor kinase-like protein (AHRD V1 *-*- Q9STJ8_ARATH); contains Interpro domain(s) IPR002290 Serine/threonine protein kinase	2.26	0.66	0.29	0.00847587
Solyc01g007320	ATP synthase subunit beta chloroplastic (AHRD V1 ***- Q8MBF8_9SOLA); contains Interpro domain(s) IPR005722 ATPase, F1 complex, beta subunit	386.18	106.56	0.28	4.55053e-28
Solyc05g053210	CBL-interacting protein kinase 1 (AHRD V1 **** A0MNI9_POPTR); contains Interpro domain(s) IPR002290 Serine/threonine protein kinase	402.9	113.6	0.28	2.11888e-27
Solyc01g067890	1-deoxy-D-xylulose 5-phosphate synthase 1 (AHRD V1 ***- C7U110_SOLLC); contains Interpro domain(s) IPR005474 Transketolase, N-terminal IPR005475 Transketolase, central region IPR005477 Deoxyxylulose-5-phosphate synthase	357.99	99.62	0.28	2.49527e-27
Solyc06g059720	Stearoyl-acyl carrier protein desaturase (AHRD V1 **** Q8LA10_ARATH); contains Interpro domain(s) IPR005067 Fatty acid desaturase, type 2	91.48	25.64	0.28	8.43934e-20
Solyc01g057830	30S ribosomal protein S1 (AHRD V1 **-- B4FUZ5_MAIZE); contains Interpro domain(s) IPR003029 Ribosomal protein S1, RNA binding domain	63.79	17.96	0.28	1.62825e-18
Solyc04g078810	Remorin (AHRD V1 ***- Q00M66_SOYBN); contains Interpro domain(s) IPR005516 Remorin, C-terminal region	49.79	13.99	0.28	7.98959e-18
Solyc05g051500	Histone H3 (AHRD V1 ***- A8MRL0_ARATH); contains Interpro domain(s) IPR000164 Histone H3	169.01	48.07	0.28	8.41179e-17
Solyc08g075210	Acyltransferase-like protein (AHRD V1 **-- Q589X7_TOBAC); contains Interpro domain(s) IPR003480 Transferase	58.28	16.38	0.28	1.1058e-16
Solyc06g036340	Unknown Protein (AHRD V1)	44.54	12.55	0.28	1.35507e-16
Solyc02g079780	Pro-resilin (AHRD V1 *--- B6T4Q5_MAIZE)	47.47	13.46	0.28	3.12167e-14
Solyc06g007930	Cytochrome b5 (AHRD V1 **** B6TTI9_MAIZE); contains Interpro domain(s) IPR001199 Cytochrome b5	122.21	34.65	0.28	4.08747e-14
Solyc04g009970	Zinc ion binding protein (AHRD V1 ***- D7MH91_ARALY); contains Interpro domain(s) IPR007527 Zinc finger, SWIM-type	16.19	4.47	0.28	2.03985e-13
Solyc07g007410	Leucine-rich repeat family protein (AHRD V1 **-- D7KDI8_ARALY); contains Interpro domain(s) IPR006553 Leucine-rich repeat, cysteine-containing subtype	34.91	9.7	0.28	1.06439e-12
Solyc12g094550	AT1G76250-like protein (Fragment) (AHRD V1 *-*- D6PP03_9BRAS)	22.28	6.16	0.28	2.83654e-11
Solyc01g081300	Phosphoribosylaminoimidazole-succinocarboxamide synthase (AHRD V1 **** Q6T7F0_TOBAC); contains Interpro domain(s) IPR001636 SAICAR synthetase	55.59	15.84	0.28	8.86866e-10
Solyc01g066570	Genomic DNA chromosome 5 TAC clone K14A3 (AHRD V1 *--- Q9FGQ9_ARATH); contains Interpro domain(s) IPR007650 Protein of unknown function DUF581	122.66	34.21	0.28	2.99537e-09
Solyc12g056850	Co-chaperone protein DnaJ (AHRD V1 *-*- A7I1Z6_CAMHC); contains Interpro domain(s) IPR001623 Heat shock protein DnaJ, N-terminal	41.37	11.55	0.28	1.96108e-08
Solyc12g010900	MAX2-like protein (Fragment) (AHRD V1 *-*- B6VC85_PONTR); contains Interpro domain(s) IPR006553 Leucine-rich repeat, cysteine-containing subtype	8.67	2.45	0.28	6.05363e-08
Solyc03g116170	Nucleosome assembly protein family (AHRD V1 **-- A9RDJ7_PHYPA); contains Interpro domain(s) IPR002164 Nucleosome assembly protein (NAP)	24.1	6.83	0.28	9.34467e-08
Solyc04g064930	Alkyl hydroperoxide reductase/ Thiol specific antioxidant/ Mal allergen (AHRD V1 ***- D5BYP3_NITHN); contains Interpro domain(s) IPR000866 Alkyl hydroperoxide reductase/ Thiol specific antioxidant/ Mal allergen	26.33	7.4	0.28	2.03522e-07
Solyc07g007560	Vesicular glutamate transporter 3 (AHRD V1 **-* B5AU16_DANRE); contains Interpro domain(s) IPR016196 Major facilitator superfamily, general substrate transporter	9.36	2.64	0.28	6.36876e-07
Solyc07g042490	SAUR33-auxin-responsive SAUR family member (AHRD V1 ***- B6T035_MAIZE); contains Interpro domain(s) IPR003676 Auxin responsive SAUR protein	154.87	43.13	0.28	9.16631e-07
Solyc07g052290	Membrane-associated zinc metalloprotease family protein expressed (AHRD V1 ***- Q84NY6_ORYSJ); contains Interpro domain(s) IPR004387 Peptidase M50, putative membrane-associated zinc metallopeptidase	12.96	3.68	0.28	1.88009e-06
Solyc07g062740	Unknown Protein (AHRD V1)	11.92	3.33	0.28	2.07625e-06
Solyc03g062790	cDNA clone 002-130-C06 full insert sequence (AHRD V1 **-- B7F0E5_ORYSJ)	13.48	3.73	0.28	3.51755e-06
Solyc01g073930	N-terminal asparagine amidohydrolase family protein (AHRD V1 **** D7LLL3_ARALY)	12.07	3.44	0.28	3.79178e-06
Solyc01g106090	Photosystem II oxygen evolving complex protein PsbP (AHRD V1 *-*- B8HJK6_CYAP4); contains Interpro domain(s) IPR002683 Photosystem II oxygen evolving complex protein PsbP	28.93	8.21	0.28	4.14041e-06
Solyc09g097920	Mitochondrial transcription termination factor-like family-1 (AHRD V1 **-- B9V0G4_9ORYZ); contains Interpro domain(s) IPR003690 Mitochodrial transcription termination factor-related	9.18	2.54	0.28	4.61045e-06
Solyc09g009820	Glutathione S-transferase domain protein (AHRD V1 *--- C6RLV9_ACIRA); contains Interpro domain(s) IPR004045 Glutathione S-transferase, N-terminal	12.18	3.37	0.28	4.6804e-06
Solyc03g013240	Homology to unknown gene (AHRD V1 ***- Q01H71_OSTTA)	10.86	3.07	0.28	1.55163e-05
Solyc05g005260	Unknown Protein (AHRD V1); contains Interpro domain(s) IPR012442 Protein of unknown function DUF1645	34.73	9.8	0.28	6.47753e-05
Solyc01g109100	Unknown Protein (AHRD V1)	48.71	13.54	0.28	0.000114404
Solyc04g040110	Kinesin-like protein (AHRD V1 *-*- Q9S7P3_ARATH); contains Interpro domain(s) IPR001752 Kinesin, motor region	1.87	0.52	0.28	0.000246321
Solyc01g109420	Flavoprotein wrbA (AHRD V1 ***- B6SPB2_MAIZE); contains Interpro domain(s) IPR010089 Flavoprotein WrbA	10.04	2.86	0.28	0.00133687
Solyc01g007570	30S ribosomal protein S11 chloroplastic (AHRD V1 ***- D3WCH5_NEROL); contains Interpro domain(s) IPR019981 Ribosomal protein S11, bacterial-type	9.7	2.69	0.28	0.00356079
Solyc04g072460	BZIP transcription factor (AHRD V1 **** A7Y1S1_BRAJU); contains Interpro domain(s) IPR011616 bZIP transcription factor, bZIP-1	4.25	1.18	0.28	0.00742363
Solyc03g007370	RNA polymerase sigma factor (AHRD V1 *-** C7QR23_CYAP0); contains Interpro domain(s) IPR013325 RNA polymerase sigma factor, region 2	73.32	19.94	0.27	5.06497e-21
Solyc05g012020	MADS-box transcription factor MADS-RIN (AHRD V1 *-** Q8S4L5_SOLLC); contains Interpro domain(s) IPR002487 Transcription factor, K-box	2052.9	550.04	0.27	1.16163e-19
Solyc02g086970	Aldehyde dehydrogenase 1 (AHRD V1 **** Q84V96_LOTCO); contains Interpro domain(s) IPR015590 Aldehyde dehydrogenase	57.28	15.21	0.27	1.61443e-19
Solyc01g102840	Tir-nbs, resistance protein fragment	39.28	10.47	0.27	3.86536e-19
Solyc09g014760	Chlorophyll synthase (AHRD V1 **** C3W4Q2_TOBAC); contains Interpro domain(s) IPR011799 Chlorophyll synthase, ChlG	48.62	13.15	0.27	3.69768e-17
Solyc02g092930	MYB transcription factor (AHRD V1 **** A3F8D7_CAPAN); contains Interpro domain(s) IPR015495 Myb transcription factor	49.69	13.62	0.27	3.8298e-16
Solyc05g051240	Aspartic proteinase nepenthesin I (AHRD V1 ***- A9ZMF9_NEPAL); contains Interpro domain(s) IPR001461 Peptidase A1	116.26	31.7	0.27	8.61015e-12
Solyc05g013530	Octicosapeptide/Phox/Bem1p domain-containing protein (AHRD V1 *--- D7LRK8_ARALY); contains Interpro domain(s) IPR000270 Octicosapeptide/Phox/Bem1p	46.31	12.63	0.27	9.15068e-12
Solyc07g065340	Serine acetyltransferase (AHRD V1 **** Q39533_CITLA); contains Interpro domain(s) IPR005881 Serine O-acetyltransferase	250.7	67	0.27	1.61933e-11
Solyc02g091640	Endoribonuclease E-like protein (AHRD V1 **-- Q656E2_ORYSJ)	25.89	7.09	0.27	5.23609e-10
Solyc04g016530	Exodeoxyribonuclease III (AHRD V1 *-*- B8DDX5_LISMH); contains Interpro domain(s) IPR000097 AP endonuclease, family 1	10.49	2.8	0.27	2.52628e-08
Solyc12g099200	Invertase inhibitor (AHRD V1 **** O49908_TOBAC); contains Interpro domain(s) IPR006501 Pectinesterase inhibitor	155.99	42.56	0.27	3.7753e-08
Solyc12g088360	U-box domain-containing protein 4 (AHRD V1 **-- PUB4_ARATH); contains Interpro domain(s) IPR011989 Armadillo-like helical	13.14	3.53	0.27	4.7438e-06
Solyc07g006500	Alpha alpha-trehalose-phosphate synthase (UDP-forming) (AHRD V1 **** D2REU5_ARCPA); contains Interpro domain(s) IPR001830 Glycosyl transferase, family 20	72.82	19.83	0.27	6.93889e-05
Solyc11g062060	Zinc finger protein (AHRD V1 ***- D7KHP2_ARALY); contains Interpro domain(s) IPR007087 Zinc finger, C2H2-type	10.71	2.93	0.27	7.31915e-05
Solyc10g087010	cytochrome P450	5.29	1.44	0.27	0.000108192
Solyc06g073400	Endonuclease III-like protein 1 (AHRD V1 ***- B6U0P3_MAIZE); contains Interpro domain(s) IPR003265 HhH-GPD domain	6.38	1.75	0.27	0.000155771
Solyc02g088390	Blue copper-like protein (AHRD V1 *--- B8Y8A0_GOSHI); contains Interpro domain(s) IPR003245 Plastocyanin-like	12.52	3.33	0.27	0.000464498
Solyc11g072180	Ngg1 interacting factor 3 like 1 binding protein 1 isoform 1 (AHRD V1 ***- B6TWV0_MAIZE); contains Interpro domain(s) IPR018018 Tho complex subunit 7	20.91	5.6	0.27	0.000803138
Solyc05g032760	PHD finger family protein (AHRD V1 *--- D7M017_ARALY); contains Interpro domain(s) IPR019787 Zinc finger, PHD-finger	20.3	5.44	0.27	0.00110292
Solyc05g051200	Ethylene-responsive transcription factor 1A (AHRD V1 *-** A9P6A4_MEDTR); contains Interpro domain(s) IPR001471 Pathogenesis-related transcriptional factor and ERF, DNA-binding	20.28	5.43	0.27	0.00221176
Solyc01g007400	Unknown Protein (AHRD V1); contains Interpro domain(s) IPR002682 Photosystem II protein PsbJ	32.94	8.78	0.27	0.00351997
Solyc01g079660	Long cell-linked locus protein (AHRD V1 ***- Q946U8_MAIZE)	28.89	7.69	0.27	0.00517648
Solyc07g056430	Glutathione S-transferase-like protein (AHRD V1 **** Q8GVD1_SOLLC); contains Interpro domain(s) IPR004046 Glutathione S-transferase, C-terminal	534.87	144.88	0.27	0.00977498
Solyc04g081900	Nucleoredoxin 1 (AHRD V1 **-- A8I9L1_CHLRE); contains Interpro domain(s) IPR017936 Thioredoxin-like	283.58	72.44	0.26	5.44761e-31
Solyc10g085900	Tetratricopeptide TPR_2 repeat protein (AHRD V1 **-- B4B1G0_9CHRO); contains Interpro domain(s) IPR011990 Tetratricopeptide-like helical	379.24	99.75	0.26	6.65883e-28
Solyc01g079260	WRKY transcription factor 4 (AHRD V1 ***- A7UGD1_SOLTU); contains Interpro domain(s) IPR003657 DNA-binding WRKY	85.62	22.56	0.26	4.24358e-20
Solyc12g094520	4-coumarate-coa ligase (AHRD V1 ***- B9MY03_POPTR); contains Interpro domain(s) IPR000873 AMP-dependent synthetase and ligase	39.98	10.51	0.26	5.25652e-19
Solyc06g069420	Universal stress protein family protein (AHRD V1 ***- D7KWY1_ARALY); contains Interpro domain(s) IPR006016 UspA	86.31	22.36	0.26	1.59377e-18
Solyc01g103140	Voltage-gated chloride channel (AHRD V1 **** Q96325_ARATH); contains Interpro domain(s) IPR002251 Chloride channel plant CLC	16.21	4.14	0.26	1.68385e-14
Solyc12g009000	Os07g0175100 protein (Fragment) (AHRD V1 ***- Q0D898_ORYSJ)	109.38	28.38	0.26	5.39653e-14
Solyc09g065850	Auxin responsive protein (AHRD V1 ***- D9IQE6_CATRO); contains Interpro domain(s) IPR003311 AUX/IAA protein	541.57	140.65	0.26	2.45302e-11
Solyc01g106390	Glutamyl-tRNA reductase (AHRD V1 ***- A5BZY3_VITVI); contains Interpro domain(s) IPR000343 Tetrapyrrole biosynthesis, glutamyl-tRNA reductase	19.47	5.04	0.26	3.93009e-11
Solyc09g007390	Mitochondrial import inner membrane translocase subunit TIM14 (AHRD V1 ***- B6TQ49_MAIZE); contains Interpro domain(s) IPR001623 Heat shock protein DnaJ, N-terminal	66.47	17.1	0.26	3.99833e-11
Solyc10g080670	Unknown Protein (AHRD V1)	507.29	133.17	0.26	4.29527e-10
Solyc08g078010	50S ribosomal protein L19 (AHRD V1 *-*- B6T8M1_MAIZE); contains Interpro domain(s) IPR001857 Ribosomal protein L19	28.94	7.62	0.26	2.27676e-09
Solyc01g044240	Unknown Protein (AHRD V1)	2675.47	696.48	0.26	1.72239e-08
Solyc05g014310	Metalloendopeptidase family-saccharolysin &amp thimet oligopeptidase (ISS) (AHRD V1 *-*- Q01G48_OSTTA)	97.09	25.52	0.26	2.19757e-08
Solyc02g077280	GTP-binding protein era homolog (AHRD V1 ***- D0MDG4_RHOM4); contains Interpro domain(s) IPR005662 GTP-binding protein Era	10.97	2.81	0.26	1.87041e-07
Solyc01g005380	SET domain containing protein (AHRD V1 ***- B6U0H4_MAIZE); contains Interpro domain(s) IPR001214 SET	7.72	2	0.26	2.68458e-06
Solyc04g016540	Pentatricopeptide repeat-containing protein (AHRD V1 ***- D7LD67_ARALY); contains Interpro domain(s) IPR002885 Pentatricopeptide repeat	4.18	1.09	0.26	6.77499e-06
Solyc05g009080	Cyclase/dehydrase-like protein (AHRD V1 *-*- A0ZDS6_NODSP); contains Interpro domain(s) IPR005031 Streptomyces cyclase/dehydrase	3.04	0.79	0.26	0.000191179
Solyc07g053150	Protein cyaY (AHRD V1 *-*- A8EZC3_RICCK); contains Interpro domain(s) IPR001794 Frataxin, subgroup	13.41	3.48	0.26	0.000192506
Solyc03g059480	Unknown Protein (AHRD V1)	98.38	25.89	0.26	0.000227591
Solyc01g090410	Palmitoyl protein thioesterase family protein (AHRD V1 **** D7LRP2_ARALY); contains Interpro domain(s) IPR002472 Palmitoyl protein thioesterase	6.35	1.64	0.26	0.00063031
Solyc01g107840	Immediate-early salicylate-induced glucosyltransferase (AHRD V1 *-*- P93364_TOBAC)	31.42	8.02	0.26	0.00127293
Solyc11g069830	Arsenite ATPase transporter (Eurofung) (AHRD V1 **** C8VJ74_EMENI); contains Interpro domain(s) IPR003348 ATPase, anion-transporting	3.99	1.04	0.26	0.00137701
Solyc10g078440	Unknown Protein (AHRD V1); contains Interpro domain(s) IPR008889 VQ	39.89	10.21	0.26	0.00264947
Solyc03g116710	GTP binding protein (AHRD V1 ***- B6TE93_MAIZE); contains Interpro domain(s) IPR007612 Protein of unknown function DUF567	7.18	1.84	0.26	0.00319757
Solyc05g009170	Zinc finger protein 6 (AHRD V1 ***- B6T066_MAIZE); contains Interpro domain(s) IPR007087 Zinc finger, C2H2-type	5.63	1.49	0.26	0.00650299
Solyc03g032030	Mitochondrial phosphate carrier protein (AHRD V1 **** B9H646_POPTR); contains Interpro domain(s) IPR001993 Mitochondrial substrate carrier	3.69	0.96	0.26	0.00660452
Solyc09g091050	Lipase (AHRD V1 *-*- B6V3M3_9ROSI); contains Interpro domain(s) IPR002921 Lipase, class 3	168.63	41.32	0.25	5.22904e-34
Solyc10g084600	Plant-specific domain TIGR01589 family protein (AHRD V1 *-*- B4FFL2_MAIZE); contains Interpro domain(s) IPR006476 Conserved hypothetical protein CHP01589, plant	594.12	148.56	0.25	9.74259e-29
Solyc06g066370	WRKY transcription factor 1 (AHRD V1 **** C9DHZ0_9ROSI); contains Interpro domain(s) IPR003657 DNA-binding WRKY	104.74	25.88	0.25	1.33718e-28
Solyc07g063110	Beta-1,3-galactosyl-O-glycosyl-glycoprotein beta-1,6-N-acetylglucosaminyltransferase (AHRD V1 *--* GCNT1_BOVIN); contains Interpro domain(s) IPR003406 Glycosyl transferase, family 14	125.76	31.41	0.25	1.70223e-23
Solyc03g120720	Protein disulfide isomerase L-3b (AHRD V1 **** C6KXH6_SOYBN); contains Interpro domain(s) IPR013766 Thioredoxin domain	52.06	12.83	0.25	1.99815e-23
Solyc11g065180	THUMP domain-containing protein (AHRD V1 ***- D7M518_ARALY); contains Interpro domain(s) IPR004114 THUMP	25.71	6.46	0.25	3.94624e-13
Solyc08g006330	UDP-glucose salicylic acid glucosyltransferase (AHRD V1 **** Q9M6E7_TOBAC); contains Interpro domain(s) IPR002213 UDP-glucuronosyl/UDP-glucosyltransferase	36.64	9.13	0.25	1.64773e-12
Solyc09g010840	Myb family transcription factor (AHRD V1 **-* D1LXI9_9ROSI); contains Interpro domain(s) IPR015495 Myb transcription factor	61.13	15.29	0.25	4.45576e-11
Solyc09g066060	Homeobox leucine-zipper protein (AHRD V1 *-*- Q8H962_ZINEL); contains Interpro domain(s) IPR001356 Homeobox	26.01	6.41	0.25	5.87431e-10
Solyc01g096630	ACI112 (AHRD V1 ***- Q3SC80_SOLLC)	46.46	11.62	0.25	3.16745e-09
Solyc03g111650	Pentatricopeptide repeat-containing protein (AHRD V1 ***- D7M7W8_ARALY); contains Interpro domain(s) IPR002885 Pentatricopeptide repeat	8.26	2.04	0.25	8.5497e-09
Solyc03g083150	Unknown Protein (AHRD V1)	73.21	18.62	0.25	2.33049e-08
Solyc05g009720	Myb family transcription factor-like (AHRD V1 **-* Q6Z869_ORYSJ); contains Interpro domain(s) IPR006447 Myb-like DNA-binding region, SHAQKYF class	11.48	2.88	0.25	4.92136e-08
Solyc06g065040	BHLH transcription factor (AHRD V1 *-** B6TXR4_MAIZE); contains Interpro domain(s) IPR011598 Helix-loop-helix DNA-binding	64.88	16.54	0.25	6.46708e-08
Solyc09g061930	Receptor like kinase, RLK	7.57	1.88	0.25	7.13926e-08
Solyc08g006410	UDP-glucose glucosyltransferase (AHRD V1 **** B6EWX8_LYCBA); contains Interpro domain(s) IPR002213 UDP-glucuronosyl/UDP-glucosyltransferase	9.2	2.3	0.25	1.33054e-07
Solyc08g083010	Homology to unknown gene (Fragment) (AHRD V1 *-*- Q00TF3_OSTTA)	43.97	10.81	0.25	5.4023e-07
Solyc08g076060	Serine/threonine kinase receptor (AHRD V1 **** Q7DMS5_BRANA); contains Interpro domain(s) IPR002290 Serine/threonine protein kinase	8.23	2.06	0.25	8.24361e-07
Solyc12g057040	Cryptochrome 1b	6.81	1.69	0.25	8.32272e-07
Solyc07g062430	Polynucleotide kinase 3&apos-phosphatase (AHRD V1 *--- Q6AXV0_RAT); contains Interpro domain(s) IPR015636 Polynucleotide kinase 3, phosphatase	10.47	2.63	0.25	1.88923e-06
Solyc06g072710	RNA polymerase sigma factor (AHRD V1 ***- Q8S9D0_GUITH); contains Interpro domain(s) IPR013325 RNA polymerase sigma factor, region 2	6.44	1.6	0.25	2.95588e-06
Solyc01g109700	Transcription factor (AHRD V1 *-** D6MKM4_9ASPA); contains Interpro domain(s) IPR011598 Helix-loop-helix DNA-binding	7.14	1.76	0.25	5.86271e-06
Solyc03g007860	ABC-type Co2+ transport system permease component (AHRD V1 *--- B6U434_MAIZE)	16.95	4.31	0.25	8.57649e-06
Solyc01g020440	Replication factor C subunit 5 (AHRD V1 ***- B6T5I0_MAIZE); contains Interpro domain(s) IPR019483 DNA polymerase III, clamp-loader complex, subunit E, C-terminal	8.5	2.17	0.25	1.45332e-05
Solyc06g050700	Early response to dehydration 15-like protein (Fragment) (AHRD V1 **-- Q5MEE1_PSEMZ)	48.03	12.24	0.25	2.03801e-05
Solyc11g007930	Histone H2B (AHRD V1 ***- D7KHV7_ARALY); contains Interpro domain(s) IPR000558 Histone H2B	14.78	3.63	0.25	0.000212291
Solyc12g040500	Peroxisomal biogenesis factor 3 (AHRD V1 ***- Q7ZUZ5_DANRE); contains Interpro domain(s) IPR006966 Peroxin-3	9.74	2.46	0.25	0.000251308
Solyc12g008660	Zinc finger CCCH domain-containing protein 20 (AHRD V1 ***- C3H20_ARATH); contains Interpro domain(s) IPR000571 Zinc finger, CCCH-type	3.97	0.99	0.25	0.000775578
Solyc09g014250	Myb family transcription factor (Fragment) (AHRD V1 **-* D7M1F0_ARALY); contains Interpro domain(s) IPR006447 Myb-like DNA-binding region, SHAQKYF class	6.84	1.73	0.25	0.000804286
Solyc02g021060	Uracil DNA glycosylase family protein (AHRD V1 **** D7L931_ARALY); contains Interpro domain(s) IPR002043 Uracil-DNA glycosylase	5.81	1.48	0.25	0.00135755
Solyc11g065320	Zinc finger CCCH domain-containing protein 23 (AHRD V1 ***- C3H23_ORYSJ); contains Interpro domain(s) IPR000571 Zinc finger, CCCH-type	2.08	0.52	0.25	0.00220642
Solyc06g065910	At1g62390-like protein (Fragment) (AHRD V1 *--- C0JCT4_9BRAS); contains Interpro domain(s) IPR011990 Tetratricopeptide-like helical	2.16	0.54	0.25	0.00473833
Solyc01g091690	Dehydration-responsive family protein (AHRD V1 **-- D7M5L0_ARALY); contains Interpro domain(s) IPR004159 Protein of unknown function DUF248, methyltransferase putative	317.87	76.36	0.24	1.16846e-35
Solyc01g095900	Protein TIF31 homolog (AHRD V1 *--- TIF31_ASPCL); contains Interpro domain(s) IPR011990 Tetratricopeptide-like helical	99.77	24.29	0.24	2.65688e-34
Solyc01g107830	UDP-glucosyltransferase family 1 protein (AHRD V1 **** C6KI43_CITSI); contains Interpro domain(s) IPR002213 UDP-glucuronosyl/UDP-glucosyltransferase	326.95	79.19	0.24	2.23073e-33
Solyc11g065530	Lipase (Fragment) (AHRD V1 ***- Q9ZTW1_DIACA); contains Interpro domain(s) IPR002921 Lipase, class 3	87.57	20.6	0.24	7.05223e-29
Solyc08g082180	Abscisic acid receptor PYL9 (AHRD V1 **-- PYL9_ARATH); contains Interpro domain(s) IPR019587 Polyketide cyclase/dehydrase	196.27	46.42	0.24	1.82318e-26
Solyc11g066110	Inner membrane protein oxaA (AHRD V1 *-*- B9L0L4_THERP); contains Interpro domain(s) IPR001708 Membrane insertion protein, OxaA/YidC	89.97	21.92	0.24	1.06184e-25
Solyc06g008130	SET domain protein SUVR2 (AHRD V1 ***- D7MN45_ARALY); contains Interpro domain(s) IPR018848 WIYLD domain	101.08	24.62	0.24	4.53082e-25
Solyc05g052520	Protein phosphatase 2C (AHRD V1 ***- Q3V656_SOLTU); contains Interpro domain(s) IPR015655 Protein phosphatase 2C	72.42	17.25	0.24	1.29549e-23
Solyc07g045140	Uncharacterized membrane protein At3g27390 (AHRD V1 ***- Y3739_ARATH)	58	13.96	0.24	9.92851e-23
Solyc01g008780	Phospholipase A22 (AHRD V1 ***- B9SJ74_RICCO); contains Interpro domain(s) IPR016090 Phospholipase A2	87.38	20.7	0.24	8.74122e-22
Solyc07g065980	Alkaline alpha galactosidase I (AHRD V1 **-- Q3Y5A3_CUCSA); contains Interpro domain(s) IPR008811 Raffinose synthase	49.96	11.79	0.24	5.93268e-20
Solyc05g008390	RING zinc finger-containing protein (AHRD V1 *--- Q54MR8_DICDI); contains Interpro domain(s) IPR011016 Zinc finger, RING-CH-type	57.52	14.05	0.24	1.08293e-17
Solyc05g014390	ABC transporter C family member 3 (AHRD V1 **-- AB3C_ARATH); contains Interpro domain(s) IPR003439 ABC transporter-like	104.86	25.09	0.24	5.4025e-15
Solyc04g077780	LIM domain protein (AHRD V1 **-- Q306K1_BRANA); contains Interpro domain(s) IPR001781 Zinc finger, LIM-type	41.04	9.98	0.24	3.87808e-12
Solyc01g080170	Hydroxymethylglutaryl-CoA lyase (AHRD V1 ***- B6U7B9_MAIZE); contains Interpro domain(s) IPR000891 Pyruvate carboxyltransferase	19.62	4.76	0.24	1.08741e-11
Solyc01g096320	Homeobox leucine zipper protein (AHRD V1 ***- Q9XH73_PRUAR); contains Interpro domain(s) IPR001356 Homeobox	119.97	28.85	0.24	5.92807e-10
Solyc01g099340	Zinc finger protein (AHRD V1 *--- Q764N7_MALDO); contains Interpro domain(s) IPR007087 Zinc finger, C2H2-type	64.43	15.67	0.24	2.5102e-08
Solyc01g007330	Ribulose bisphosphate carboxylase large chain (AHRD V1 ***- RBL_SOLLC); contains Interpro domain(s) IPR000685 Ribulose bisphosphate carboxylase, large subunit, C-terminal	8.82	2.14	0.24	2.76876e-07
Solyc03g112040	Cytochrome P450	8.28	2.02	0.24	3.08042e-07
Solyc01g073660	Uncharacterized MFS-type transporter C19orf28 (AHRD V1 **-- CS028_HUMAN); contains Interpro domain(s) IPR016196 Major facilitator superfamily, general substrate transporter	8.04	1.95	0.24	2.04029e-06
Solyc05g051900	Major facilitator superfamily (MFS_1) transporter (AHRD V1 *--- Q392L2_BURS3); contains Interpro domain(s) IPR016196 Major facilitator superfamily, general substrate transporter	6.24	1.51	0.24	2.6052e-06
Solyc01g009160	Harpin-induced protein-like (Fragment) (AHRD V1 **-- D2CFH8_COFAR); contains Interpro domain(s) IPR010847 Harpin-induced 1	11.48	2.73	0.24	3.33462e-06
Solyc08g062680	MIP02663p (Fragment) (AHRD V1 **-- B8A3Z9_DROME)	79.99	19.55	0.24	4.83123e-06
Solyc06g076490	Unknown Protein (AHRD V1)	15.41	3.66	0.24	5.47674e-06
Solyc07g055700	Solute carrier family 35 member C2 (Fragment) (AHRD V1 *--- Q5GMH1_MOUSE); contains Interpro domain(s) IPR004853 Protein of unknown function DUF250	9.03	2.17	0.24	9.52851e-06
Solyc08g066000	Binding protein (AHRD V1 ***- D7M9N9_ARALY)	7.55	1.79	0.24	4.50028e-05
Solyc01g103960	ATP-dependent DNA helicase Q1 (AHRD V1 *-** C1GRE2_PARBA); contains Interpro domain(s) IPR004589 DNA helicase, ATP-dependent, RecQ type	1.69	0.4	0.24	0.000153543
Solyc07g065870	Regulatory protein RecX (AHRD V1 *-*- B6TKG2_MAIZE); contains Interpro domain(s) IPR003783 Regulatory protein RecX	5.06	1.21	0.24	0.000600516
Solyc02g089890	NAD-dependent epimerase/dehydratase (AHRD V1 *-*- D3NY83_AZOS1); contains Interpro domain(s) IPR016040 NAD(P)-binding domain	2.09	0.49	0.24	0.00088171
Solyc07g018300	Single-stranded DNA binding protein p30 subunit (AHRD V1 **** C5JUU5_AJEDS); contains Interpro domain(s) IPR014646 Replication protein A, subunit RPA32	5.52	1.3	0.24	0.00248431
Solyc04g074430	Phi-1 protein (Fragment) (AHRD V1 *-*- Q4LAX0_CAPCH); contains Interpro domain(s) IPR006766 Phosphate-induced protein 1 conserved region	9.76	2.31	0.24	0.0028608
Solyc05g050010	1-aminocyclopropane-1-carboxylate synthase (AHRD V1 **** Q659H5_SOLLC); contains Interpro domain(s) IPR004839 Aminotransferase, class I and II IPR004838 Aminotransferases, class-I, pyridoxal-phosphate-binding site	215.81	48.87	0.23	9.77723e-36
Solyc04g015750	Magnesium chelatase H subunit (AHRD V1 ***- D5KXY0_VITVI); contains Interpro domain(s) IPR011771 Magnesium-chelatase, subunit H	99.62	23.35	0.23	3.995e-35
Solyc01g073690	V-type ATP synthase subunit D (AHRD V1 ***- B0WRC9_CULQU); contains Interpro domain(s) IPR002699 ATPase, V1/A1 complex, subunit D	326.15	74.14	0.23	1.92287e-34
Solyc03g007810	Pyruvate kinase (AHRD V1 ***- A5BTB0_VITVI); contains Interpro domain(s) IPR001697 Pyruvate kinase	57.16	13.24	0.23	2.01613e-26
Solyc04g078420	MYB transcription factor (AHRD V1 *-*- A3F8D7_CAPAN); contains Interpro domain(s) IPR015495 Myb transcription factor	74.91	17.5	0.23	1.7769e-23
Solyc10g086660	Rop guanine nucleotide exchange factor 1 (AHRD V1 ***- ROGF1_ARATH); contains Interpro domain(s) IPR005512 Rop nucleotide exchanger, PRONE	32.61	7.44	0.23	2.8754e-22
Solyc10g006700	Calcium-binding EF hand family protein (Fragment) (AHRD V1 **-* D7MEH5_ARALY); contains Interpro domain(s) IPR011992 EF-Hand type	270.49	62.87	0.23	1.86468e-19
Solyc00g022110	Ribosomal protein L2 (AHRD V1 ***- Q5M9S7_TOBAC); contains Interpro domain(s) IPR002171 Ribosomal protein L2	63.13	14.73	0.23	4.07833e-19
Solyc12g088830	Myosin heavy chain-like (AHRD V1 **-- Q8LHQ6_ORYSJ); contains Interpro domain(s) IPR008545 Protein of unknown function DUF827, plant	17.71	4.07	0.23	1.11996e-18
Solyc09g011470	Unknown Protein (AHRD V1)	902.79	206.51	0.23	1.4779e-17
Solyc11g006510	Genomic DNA chromosome 5 P1 clone MUK11 (AHRD V1 ***- Q9FMC7_ARATH)	58.42	13.62	0.23	8.55624e-17
Solyc08g063040	Zinc finger protein (AHRD V1 *-*- Q9LVQ7_ARATH); contains Interpro domain(s) IPR007087 Zinc finger, C2H2-type	54.56	12.47	0.23	2.44081e-13
Solyc01g088660	Os04g0585900 protein (Fragment) (AHRD V1 *-*- Q0JAP2_ORYSJ); contains Interpro domain(s) IPR007650 Protein of unknown function DUF581	435.55	100.62	0.23	1.75126e-12
Solyc09g091600	Male sterility MS5 family protein (AHRD V1 **-- D7KE75_ARALY); contains Interpro domain(s) IPR011990 Tetratricopeptide-like helical	26.86	6.23	0.23	3.59966e-12
Solyc11g073160	GTP cyclohydrolase II/3 4-dihydroxy-2-butanone 4-phosphate synthase (AHRD V1 **-- Q6A4W9_MALDO); contains Interpro domain(s) IPR016299 Riboflavin biosynthesis protein RibA	15.82	3.71	0.23	1.10283e-11
Solyc02g070260	Protein phosphatase 1 regulatory subunit 7 (AHRD V1 *--- C0S143_PARBP); contains Interpro domain(s) IPR001611 Leucine-rich repeat	8.76	2	0.23	1.3141e-10
Solyc06g018110	RNA binding protein (AHRD V1 *--* B6TYA4_MAIZE); contains Interpro domain(s) IPR000504 RNA recognition motif, RNP-1	16.09	3.74	0.23	6.72183e-10
Solyc07g014670	Cytochrome P450	11.57	2.63	0.23	1.01237e-09
Solyc05g007900	RING finger protein 126 (AHRD V1 *-*- RN126_HUMAN)	27.67	6.31	0.23	7.3478e-09
Solyc07g047850	Chlorophyll a-b binding protein 4, chloroplastic (AHRD V1 **** CB24_SOLLC); contains Interpro domain(s) IPR001344 Chlorophyll A-B binding protein	20.16	4.6	0.23	5.66297e-08
Solyc08g079750	1-aminocyclopropane-1-carboxylate synthase (AHRD V1 **** Q6U5H3_ROSHC); contains Interpro domain(s) IPR004839 Aminotransferase, class I and II	26.42	6.1	0.23	1.3927e-07
Solyc01g098630	Import inner membrane translocase subunit Tim44 (AHRD V1 *--- B3Q8B6_RHOPT); contains Interpro domain(s) IPR007379 Mitochondrial inner membrane translocase complex, subunit Tim44-related	11.72	2.74	0.23	4.17598e-07
Solyc09g090290	Genomic DNA chromosome 3 P1 clone MLM24 (AHRD V1 *--- Q9LW59_ARATH)	3.98	0.93	0.23	1.27475e-06
Solyc05g007240	TO109-12 (Fragment) (AHRD V1 *-*- Q3LVG1_TAROF)	106.49	25.02	0.23	1.64882e-05
Solyc01g079500	DNA replication licensing factor (AHRD V1 **** Q2U020_ASPOR); contains Interpro domain(s) IPR008050 MCM protein 7	3.63	0.85	0.23	2.27683e-05
Solyc03g093540	Ethylene responsive transcription factor 1a (AHRD V1 *-*- C0J9I9_9ROSA); contains Interpro domain(s) IPR001471 Pathogenesis-related transcriptional factor and ERF, DNA-binding	9.77	2.26	0.23	0.000137128
Solyc02g085360	Cytochrome P450	3.74	0.85	0.23	0.000166232
Solyc12g010420	Unknown Protein (AHRD V1)	37.46	8.58	0.23	0.000501968
Solyc06g050520	Ethylene-responsive transcription factor 1 (AHRD V1 *-*- ERF1_ORYSJ); contains Interpro domain(s) IPR001471 Pathogenesis-related transcriptional factor and ERF, DNA-binding	5.88	1.33	0.23	0.000585665
Solyc07g053580	FAM119A (AHRD V1 **-- B9EP45_SALSA); contains Interpro domain(s) IPR019410 Methyltransferase-16, putative	6.83	1.58	0.23	0.00101413
Solyc05g016120	Photosystem Q(B) protein (AHRD V1 ***- Q33128_SOLNI); contains Interpro domain(s) IPR000484 Photosynthetic reaction centre, L/M	6.66	1.55	0.23	0.0010947
Solyc09g089640	At5g51670-like protein (Fragment) (AHRD V1 *-*- C0JEX0_9BRAS); contains Interpro domain(s) IPR007700 Protein of unknown function DUF668	4.21	0.95	0.23	0.00227293
Solyc09g042290	Pentatricopeptide repeat-containing protein (AHRD V1 ***- D7MRC5_ARALY); contains Interpro domain(s) IPR002625 Smr protein/MutS2 C-terminal	3.57	0.81	0.23	0.00277611
Solyc09g012000	Receptor like protein kinase (AHRD V1 **** Q39139_ARATH); contains Interpro domain(s) IPR001220 Legume lectin, beta chain	1.82	0.43	0.23	0.00422517
Solyc04g008100	U-box domain-containing protein (AHRD V1 ***- D7MID4_ARALY); contains Interpro domain(s) IPR003613 U box domain	2.48	0.58	0.23	0.00635044
Solyc06g072850	Unknown Protein (AHRD V1)	19.01	4.45	0.23	0.00772407
Solyc01g006540	Lipoxygenase (AHRD V1 **** Q96573_SOLLC); contains Interpro domain(s) IPR001246 Lipoxygenase, plant	413.52	90.67	0.22	2.3039e-43
Solyc01g106820	Peptidase M50 family (AHRD V1 ***- B6UET0_MAIZE)	105.28	23.4	0.22	8.7431e-33
Solyc06g049020	Sorghum bicolor protein targeted either to mitochondria or chloroplast proteins T50848 (AHRD V1 ***- C7IVU8_9POAL)	118.41	25.78	0.22	1.24778e-20
Solyc07g053160	cDNA clone J013073D14 full insert sequence (AHRD V1 *--- B7ECD3_ORYSJ); contains Interpro domain(s) IPR012866 Protein of unknown function DUF1644	110.43	24.18	0.22	8.38732e-18
Solyc02g089620	Proline dehydrogenase (AHRD V1 **** A1E289_ACTDE); contains Interpro domain(s) IPR015659 Proline oxidase	24.11	5.32	0.22	9.65853e-18
Solyc09g083380	Histone H1 (AHRD V1 *-*- B6TC95_MAIZE); contains Interpro domain(s) IPR005818 Histone H1/H5	68.51	15.24	0.22	1.33582e-17
Solyc02g090890	Zeaxanthin epoxidase, chloroplastic	16.01	3.51	0.22	1.91284e-16
Solyc03g111050	Plastid RNA-binding protein (AHRD V1 **-- D6QX33_NICBE); contains Interpro domain(s) IPR003029 Ribosomal protein S1, RNA binding domain	14.94	3.29	0.22	2.5149e-15
Solyc07g064410	Ubiquitin-conjugating enzyme-like protein (AHRD V1 *--- A4HBP2_LEIBR); contains Interpro domain(s) IPR019547 Kua-ubiquitin conjugating enzyme hybrid, localisation	26.03	5.76	0.22	2.79763e-14
Solyc04g007060	Cc-nbs-lrr, resistance protein	8.12	1.78	0.22	8.71496e-13
Solyc03g118680	Zinc finger protein (AHRD V1 *--- B6SYQ8_MAIZE); contains Interpro domain(s) IPR001876 Zinc finger, RanBP2-type	14.99	3.34	0.22	1.13712e-11
Solyc03g098480	Unknown Protein (AHRD V1)	17.37	3.77	0.22	1.81408e-10
Solyc07g040910	Single myb histone (AHRD V1 ***- B9N5F4_POPTR)	39.98	8.82	0.22	1.3405e-09
Solyc12g011440	60S ribosomal protein L18A (AHRD V1 *-*- B6T286_MAIZE)	28.66	6.31	0.22	1.59701e-09
Solyc07g049210	BAH-PHD domain-containing protein (Fragment) (AHRD V1 **-- A9S8N5_PHYPA); contains Interpro domain(s) IPR001025 Bromo adjacent region	20.4	4.44	0.22	2.03302e-09
Solyc02g082190	CTP synthase (AHRD V1 **** B6U7R1_MAIZE); contains Interpro domain(s) IPR004468 CTP synthase	8.16	1.78	0.22	2.93425e-09
Solyc09g018460	GRAS family transcription factor (Fragment) (AHRD V1 **-- B1Q3B1_BRACM); contains Interpro domain(s) IPR005202 GRAS transcription factor	8.42	1.89	0.22	1.83259e-08
Solyc01g007630	50S ribosomal protein L2 chloroplastic (AHRD V1 ***- A6YA71_9MAGN); contains Interpro domain(s) IPR005880 Ribosomal protein L2, bacterial-type	75.29	16.28	0.22	7.32411e-08
Solyc01g096640	Unknown Protein (AHRD V1)	50.87	11.13	0.22	8.65506e-08
Solyc08g028970	Unknown Protein (AHRD V1)	104.04	22.47	0.22	1.4511e-07
Solyc09g010940	Pyrimidine 5&apos-nucleotidase (AHRD V1 ***- D5QKK7_METTR); contains Interpro domain(s) IPR010237 Pyrimidine 5-nucleotidase	10	2.2	0.22	1.21517e-06
Solyc04g064610	RAG1-activating protein 1 homolog (AHRD V1 **-- R1AP1_DROPS); contains Interpro domain(s) IPR018179 RAG1-activating protein 1 homologue	12.01	2.65	0.22	3.65321e-06
Solyc04g051580	Mitochondrial carrier C12B10.09 (AHRD V1 ***- B6TYC7_MAIZE); contains Interpro domain(s) IPR002067 Mitochondrial carrier protein	15.61	3.41	0.22	8.94703e-06
Solyc03g083210	At5g24280 (Fragment) (AHRD V1 *-*- Q3YIX0_ARATH)	5.23	1.13	0.22	1.90295e-05
Solyc09g018780	Oligoribonuclease (AHRD V1 ***- B6U6N3_MAIZE); contains Interpro domain(s) IPR013520 Exonuclease, RNase T and DNA polymerase III	19.98	4.44	0.22	8.65161e-05
Solyc01g079530	E3 ubiquitin-protein ligase MARCH6 (AHRD V1 *--- C1HD92_PARBA); contains Interpro domain(s) IPR011016 Zinc finger, RING-CH-type	8.59	1.85	0.22	0.000176075
Solyc05g013150	Set domain protein (AHRD V1 ***- C1EFC8_9CHLO); contains Interpro domain(s) IPR011192 Rubisco methyltransferase	3.24	0.72	0.22	0.000661498
Solyc05g053980	NBS-LRR resistance protein-like protein (AHRD V1 ***- A1Y9Q9_SOLLC)	11.34	2.46	0.22	0.00100519
Solyc01g007600	50S ribosomal protein L16 chloroplastic (AHRD V1 ***- D3WCG3_NEROL); contains Interpro domain(s) IPR000114 Ribosomal protein L16	18.51	4.13	0.22	0.00131376
Solyc07g055080	Proteasome subunit alpha type (AHRD V1 ***- Q38M52_SOLTU); contains Interpro domain(s) IPR001353 Proteasome, subunit alpha/beta	22.85	5.07	0.22	0.00148493
Solyc08g007790	Hydroxymethylglutaryl-CoA synthase (AHRD V1 **** A9ZMZ7_HEVBR); contains Interpro domain(s) IPR010122 Hydroxymethylglutaryl-CoA synthase, eukaryotic IPR013746 Hydroxymethylglutaryl-coenzyme A synthase C-terminal IPR000590 Hydroxymethylglutaryl-coenzyme A synthase, active site	4.26	0.93	0.22	0.00174757
Solyc11g020770	Unknown Protein (AHRD V1)	2.22	0.5	0.22	0.00359912
Solyc08g005050	Transcription factor (AHRD V1 *--* Q9M4A8_MAIZE); contains Interpro domain(s) IPR001092 Basic helix-loop-helix dimerisation region bHLH	47.37	10.15	0.21	1.2204e-24
Solyc01g099660	Heat shock protein (AHRD V1 ***- Q84KP8_CYAME); contains Interpro domain(s) IPR013126 Heat shock protein 70	22.47	4.81	0.21	4.67289e-20
Solyc09g066070	Homeodomain-containing transcription factor FWA (AHRD V1 **-* B5BPF8_ARATH); contains Interpro domain(s) IPR002913 Lipid-binding START	20.59	4.41	0.21	4.02166e-15
Solyc04g082290	Os03g0133300 protein (Fragment) (AHRD V1 ***- Q0DVF0_ORYSJ)	29.52	6.25	0.21	1.68909e-12
Solyc10g079420	Calmodulin (AHRD V1 ***- B6TKX0_MAIZE); contains Interpro domain(s) IPR011992 EF-Hand type	31.33	6.67	0.21	4.81515e-12
Solyc12g088220	Branched-chain-amino-acid aminotransferase (AHRD V1 ***- Q94CF8_CAPAN); contains Interpro domain(s) IPR005786 Branched-chain amino acid aminotransferase II	934.79	193.44	0.21	4.73324e-11
Solyc06g050170	Potassium transporter (AHRD V1 **** Q1T761_PHRAU); contains Interpro domain(s) IPR018519 Potassium uptake protein, kup IPR003855 K+ potassium transporter	4.96	1.06	0.21	1.00411e-09
Solyc03g119250	Calmodulin-binding protein (AHRD V1 **** Q9FKL6_ARATH); contains Interpro domain(s) IPR012416 Calmodulin binding protein-like	28.72	6.01	0.21	3.76972e-09
Solyc02g087850	Glutaredoxin family protein (AHRD V1 **-- D7LM49_ARALY); contains Interpro domain(s) IPR012335 Thioredoxin fold	12.61	2.61	0.21	3.86627e-09
Solyc01g006670	UDP-glucosyltransferase HvUGT5876 (AHRD V1 ***- D3WYW1_HORVD); contains Interpro domain(s) IPR002213 UDP-glucuronosyl/UDP-glucosyltransferase	7.73	1.6	0.21	3.61018e-08
Solyc04g016470	Beta-1 3-glucanase (AHRD V1 ***- B2ZP01_VITRI); contains Interpro domain(s) IPR000490 Glycoside hydrolase, family 17	85.27	17.84	0.21	4.74354e-07
Solyc01g080890	Unknown Protein (AHRD V1)	390.36	81.78	0.21	5.0549e-07
Solyc03g007870	Heavy metal-associated domain containing protein expressed (AHRD V1 *-*- Q8S5W0_ORYSJ); contains Interpro domain(s) IPR006121 Heavy metal transport/detoxification protein	395.5	82.78	0.21	5.65708e-07
Solyc01g090460	Homeobox-leucine zipper protein (AHRD V1 *-*- Q39862_SOYBN); contains Interpro domain(s) IPR001356 Homeobox IPR017970 Homeobox, conserved site	10.89	2.24	0.21	5.82763e-07
Solyc10g005030	Pseudo-response regulator 9 (AHRD V1 ***- D0PPG9_CASSA); contains Interpro domain(s) IPR001789 Signal transduction response regulator, receiver region	4.6	0.96	0.21	1.39983e-06
Solyc05g032670	Unknown Protein (AHRD V1)	50.81	10.79	0.21	2.61145e-06
Solyc05g053600	ATP-binding cassette transporter (AHRD V1 ***- D8RL93_SELML); contains Interpro domain(s) IPR013525 ABC-2 type transporter	4.48	0.95	0.21	5.27205e-06
Solyc03g116510	Unknown Protein (AHRD V1)	42.55	9.01	0.21	5.81415e-06
Solyc02g088090	Calmodulin-like protein (AHRD V1 *-*- B6TXW9_MAIZE); contains Interpro domain(s) IPR011992 EF-Hand type	13.26	2.81	0.21	7.11061e-06
Solyc03g113340	Nodulin-like protein (Fragment) (AHRD V1 ***- O81121_ARATH); contains Interpro domain(s) IPR010658 Nodulin-like	4.56	0.96	0.21	1.33795e-05
Solyc07g055530	Cytochrome P450	4.77	1.02	0.21	1.76985e-05
Solyc01g106290	Unknown Protein (AHRD V1)	109.88	23.07	0.21	2.0573e-05
Solyc05g007130	Calmodulin binding protein (AHRD V1 **-* B6T984_MAIZE); contains Interpro domain(s) IPR000048 IQ calmodulin-binding region	3.3	0.68	0.21	4.92228e-05
Solyc04g056340	Tyrosine phosphatase family protein (AHRD V1 **** B8N9Z8_ASPFN); contains Interpro domain(s) IPR020428 Protein-tyrosine phosphatase, dual specificity phosphatase, eukaryotic	7.06	1.46	0.21	0.000486371
Solyc08g078870	Proline-rich protein (AHRD V1 **-- Q41125_PHAVU); contains Interpro domain(s) IPR013770 Plant lipid transfer protein and hydrophobic protein, helical	20.99	4.44	0.21	0.000794884
Solyc10g080100	Actin-binding protein gelsolin (AHRD V1 **-* D8UJD7_VOLCA); contains Interpro domain(s) IPR007122 Gelsolin	1.45	0.31	0.21	0.00182395
Solyc03g117640	Serine/threonine-protein kinase 3 (AHRD V1 ***- STK3_DANRE); contains Interpro domain(s) IPR002290 Serine/threonine protein kinase	2.82	0.6	0.21	0.00324513
Solyc09g042710	Myosin heavy chain-like (AHRD V1 ***- Q7XIW7_ORYSJ); contains Interpro domain(s) IPR008545 Protein of unknown function DUF827, plant	1.71	0.35	0.21	0.00721741
Solyc03g121540	Beta-galactosidase (AHRD V1 ***- Q9ZP11_SOLLC); contains Interpro domain(s) IPR019801 Glycoside hydrolase, family 35, conserved site IPR001944 Glycoside hydrolase, family 35 IPR000922 D-galactoside/L-rhamnose binding SUEL lectin	155.48	30.39	0.2	1.28667e-45
Solyc01g105120	Os01g0498200 protein (Fragment) (AHRD V1 *-*- Q0JMJ0_ORYSJ)	126.93	25.41	0.2	2.61482e-41
Solyc01g094080	Cytochrome P450	125.29	24.65	0.2	1.73982e-40
Solyc09g082860	Sulfate adenylyltransferase (AHRD V1 **** Q43183_SOLTU); contains Interpro domain(s) IPR002650 ATP-sulfurylase	45.09	8.86	0.2	1.35267e-27
Solyc02g021680	WRKY transcription factor 37 (AHRD V1 *-*- Q6IEP4_ORYSJ); contains Interpro domain(s) IPR003657 DNA-binding WRKY	58.44	11.67	0.2	1.53876e-26
Solyc07g056420	Glutathione S-transferase-like protein (AHRD V1 **** Q8GVD1_SOLLC); contains Interpro domain(s) IPR004046 Glutathione S-transferase, C-terminal	2906.11	594.1	0.2	1.8178e-25
Solyc06g053480	Stearoyl-acyl carrier protein desaturase (AHRD V1 **** B7TZ44_SPIOL); contains Interpro domain(s) IPR005067 Fatty acid desaturase, type 2	124.04	24.7	0.2	2.07084e-24
Solyc06g008160	Chloroplast FLU-like protein (Fragment) (AHRD V1 *--- D2K2R8_PICAB); contains Interpro domain(s) IPR011990 Tetratricopeptide-like helical	33.36	6.63	0.2	4.3789e-18
Solyc12g042070	Auxin response factor 2 (AHRD V1 ***- Q2LAJ3_SOLLC); contains Interpro domain(s) IPR010525 Auxin response factor	28.85	5.79	0.2	2.40067e-16
Solyc07g056440	Glutathione S-transferase-like protein (AHRD V1 **** Q8GVD1_SOLLC); contains Interpro domain(s) IPR004046 Glutathione S-transferase, C-terminal	104.94	20.57	0.2	3.38451e-13
Solyc03g098320	MYB transcription factor (Fragment) (AHRD V1 *--* A1DR85_CATRO); contains Interpro domain(s) IPR006447 Myb-like DNA-binding region, SHAQKYF class	12.39	2.44	0.2	7.88223e-12
Solyc06g035620	Scarecrow-like 1 transcription factor (Fragment) (AHRD V1 **-* B1PPU0_PINPS); contains Interpro domain(s) IPR005202 GRAS transcription factor	15.81	3.12	0.2	2.31667e-11
Solyc09g009760	Z-box binding factor 2 protein (AHRD V1 *-*- Q5K1L6_ARATH); contains Interpro domain(s) IPR011616 bZIP transcription factor, bZIP-1	8.63	1.72	0.2	4.19652e-10
Solyc11g011160	High mobility group protein (AHRD V1 *--- Q42461_CANGL); contains Interpro domain(s) IPR005818 Histone H1/H5	23.65	4.71	0.2	8.41829e-09
Solyc05g052570	Zinc finger CCCH domain-containing protein 66 (AHRD V1 ***- C3H66_ARATH); contains Interpro domain(s) IPR002110 Ankyrin	309.64	63.28	0.2	5.85129e-08
Solyc00g217960	Ring H2 finger protein (AHRD V1 *-*- D9ZHD8_HYPPE); contains Interpro domain(s) IPR018957 Zinc finger, C3HC4 RING-type	20.71	4.09	0.2	1.76794e-07
Solyc03g093130	Xyloglucan endotransglucosylase/hydrolase 9 (AHRD V1 **** C0IRG8_9ERIC); contains Interpro domain(s) IPR016455 Xyloglucan endotransglucosylase/hydrolase IPR008263 Glycoside hydrolase, family 16, active site	57.83	11.35	0.2	2.06578e-07
Solyc09g007240	Unknown Protein (AHRD V1)	19.21	3.91	0.2	7.88876e-07
Solyc07g054080	RING finger protein 5 (AHRD V1 *--- B6TI40_MAIZE); contains Interpro domain(s) IPR018957 Zinc finger, C3HC4 RING-type	10.83	2.17	0.2	1.13263e-06
Solyc07g049230	Enzyme of the cupin superfamily (AHRD V1 ***- B6TP17_MAIZE); contains Interpro domain(s) IPR014710 RmlC-like jelly roll fold	28.7	5.79	0.2	4.84391e-06
Solyc06g009130	Sodium-calcium exchanger 3 (Fragment) (AHRD V1 *-*- Q9EPU8_MOUSE); contains Interpro domain(s) IPR004837 Sodium/calcium exchanger membrane region	2.78	0.55	0.2	0.000288564
Solyc01g102950	FAD dependent oxidoreductase (AHRD V1 **-- B5VX05_SPIMA)	2.03	0.4	0.2	0.00221701
Solyc04g009020	Pre-mRNA-splicing factor clf1 (AHRD V1 **-- B2VSG1_PYRTR); contains Interpro domain(s) IPR011990 Tetratricopeptide-like helical	1.73	0.35	0.2	0.00223263
Solyc12g013880	Origin recognition complex subunit 3 (AHRD V1 ***- Q945C6_MAIZE); contains Interpro domain(s) IPR010748 Origin recognition complex subunit 3, N-terminal	1.58	0.32	0.2	0.00299693
Solyc08g082090	Avr9/Cf-9 rapidly elicited protein 194 (AHRD V1 ***- Q9FQZ4_TOBAC)	18.54	3.72	0.2	0.00643672
Solyc10g083720	Pyruvate kinase (AHRD V1 ***- Q94KE3_ARATH); contains Interpro domain(s) IPR001697 Pyruvate kinase	142.77	27.73	0.19	1.15327e-42
Solyc09g082690	Early light-induced protein 7 (AHRD V1 ***- B2BJD6_RHOCT)	4680.89	901.17	0.19	2.39871e-20
Solyc06g005170	Mitogen-activated protein kinase 3 (AHRD V1 **** Q84MI4_SOLLC); contains Interpro domain(s) IPR002290 Serine/threonine protein kinase	44.53	8.47	0.19	7.76579e-17
Solyc02g081830	HAD-superfamily hydrolase (AHRD V1 ***- D5A3P4_SPIPL); contains Interpro domain(s) IPR011949 HAD-superfamily hydrolase, subfamily IA, REG-2-like	33.37	6.34	0.19	1.35002e-16
Solyc09g015770	WRKY transcription factor 6 (AHRD V1 **** A7UGD3_SOLTU); contains Interpro domain(s) IPR003657 DNA-binding WRKY	409.37	77.28	0.19	6.28943e-16
Solyc11g008250	Single-stranded nucleic acid binding R3H domain protein (AHRD V1 **-- B4B323_9CHRO); contains Interpro domain(s) IPR003959 ATPase, AAA-type, core	10.65	2.06	0.19	1.84442e-15
Solyc05g007140	Receptor-like protein kinase At3g21340 (AHRD V1 **** RLK6_ARATH); contains Interpro domain(s) IPR002290 Serine/threonine protein kinase	13.45	2.56	0.19	1.21575e-12
Solyc12g044410	Class III homeodomain-leucine zipper (AHRD V1 ***- Q1WD30_GINBI); contains Interpro domain(s) IPR013978 MEKHLA	6.48	1.23	0.19	7.18561e-12
Solyc01g081060	Xyloglucan endotransglucosylase/hydrolase 14 (AHRD V1 **** C0IRH3_ACTDE); contains Interpro domain(s) IPR016455 Xyloglucan endotransglucosylase/hydrolase	1206.03	223.36	0.19	4.21244e-11
Solyc02g069930	Lipase-like protein (AHRD V1 **-- Q9M3D1_ARATH); contains Interpro domain(s) IPR000073 Alpha/beta hydrolase fold-1	38.93	7.34	0.19	6.09259e-11
Solyc01g087980	Unknown Protein (AHRD V1)	14.88	2.9	0.19	1.60517e-09
Solyc07g006630	CONSTANS-like protein (AHRD V1 ***- B2MW87_SOLLC); contains Interpro domain(s) IPR010402 CCT domain	10.25	1.96	0.19	7.53299e-09
Solyc02g068930	Cytochrome c6 (AHRD V1 ***- D7MKY9_ARALY); contains Interpro domain(s) IPR003088 Cytochrome c, class I	21.02	4.04	0.19	5.26453e-08
Solyc10g007600	L-lactate dehydrogenase (AHRD V1 ***- LLDD_VIBPA); contains Interpro domain(s) IPR012133 Alpha-hydroxy acid dehydrogenase, FMN-dependent	7.58	1.41	0.19	2.15685e-07
Solyc07g054630	B3 domain-containing protein Os11g0197600 (AHRD V1 ***- Y1176_ORYSJ); contains Interpro domain(s) IPR003340 Transcriptional factor B3	4.05	0.79	0.19	2.24458e-06
Solyc06g060390	SET and MYND domain-containing protein 3 (AHRD V1 ***- B5X414_SALSA); contains Interpro domain(s) IPR001214 SET	5.15	0.96	0.19	6.60762e-06
Solyc11g066080	Genomic DNA chromosome 5 BAC clone F2O15 (AHRD V1 ***- Q9LTJ3_ARATH)	7.8	1.46	0.19	7.6748e-06
Solyc07g049440	GDSL esterase/lipase At2g04570 (AHRD V1 ***- GDL34_ARATH); contains Interpro domain(s) IPR001087 Lipase, GDSL	6.4	1.2	0.19	8.49467e-06
Solyc03g063040	Amino acid transporter (AHRD V1 ***- B9HLH9_POPTR); contains Interpro domain(s) IPR013057 Amino acid transporter, transmembrane	15.1	2.85	0.19	4.58585e-05
Solyc09g097900	Ras-related protein Rab-25 (AHRD V1 ***- RAB25_RABIT); contains Interpro domain(s) IPR015595 Rab11-related	7.83	1.49	0.19	0.000150284
Solyc05g007090	Zinc knuckle (CCHC-type) family protein (AHRD V1 ***- D7LZZ1_ARALY); contains Interpro domain(s) IPR001878 Zinc finger, CCHC-type	3.43	0.66	0.19	0.000597806
Solyc10g024490	Peptide transporter-like protein (AHRD V1 **-* Q9SVS9_ARATH); contains Interpro domain(s) IPR000109 TGF-beta receptor, type I/II extracellular region	1.47	0.28	0.19	0.00986042
Solyc01g065530	COBRA-like protein (AHRD V1 ***- Q655F2_ORYSJ); contains Interpro domain(s) IPR006918 Glycosyl-phosphatidyl inositol-anchored, plant	117.69	21.07	0.18	1.42509e-47
Solyc05g014790	Lipoxygenase (AHRD V1 **** B9RMJ4_RICCO); contains Interpro domain(s) IPR001246 Lipoxygenase, plant	58.37	10.79	0.18	8.64571e-41
Solyc02g072080	U-box domain-containing protein 17 (AHRD V1 **-- PUB17_ARATH); contains Interpro domain(s) IPR011989 Armadillo-like helical	41.28	7.57	0.18	1.6912e-34
Solyc08g083130	Homeobox leucine zipper protein (AHRD V1 *-*- B8YIB0_MIRJA); contains Interpro domain(s) IPR001356 Homeobox	132.71	23.93	0.18	9.78073e-30
Solyc04g081190	BZIP transcription factor family protein expressed (AHRD V1 ***- Q8LN44_ORYSJ); contains Interpro domain(s) IPR011616 bZIP transcription factor, bZIP-1	79.8	14.54	0.18	2.55713e-29
Solyc03g093560	Ethylene-responsive transcription factor 2 (AHRD V1 ***- B6U860_MAIZE); contains Interpro domain(s) IPR001471 Pathogenesis-related transcriptional factor and ERF, DNA-binding	72.3	12.83	0.18	1.22702e-27
Solyc05g009470	Alpha-glucosidase (AHRD V1 **** Q9LEC9_SOLTU); contains Interpro domain(s) IPR000322 Glycoside hydrolase, family 31	16.78	3.09	0.18	1.95737e-25
Solyc10g084040	Thylakoid lumen 15.0-kDa protein (Fragment) (AHRD V1 **-- B8C1L2_THAPS)	57.24	10.45	0.18	2.84581e-22
Solyc07g054290	Photosystem II family protein (AHRD V1 *-*- D7KCG4_ARALY)	63.64	11.69	0.18	1.22935e-21
Solyc08g022030	AT4G32190-like protein (Fragment) (AHRD V1 *-*- D6PRA9_9BRAS)	13.96	2.55	0.18	1.6445e-19
Solyc05g047460	Auxin response factor 19 (AHRD V1 ***- D9IA29_SOLLC); contains Interpro domain(s) IPR010525 Auxin response factor	26.99	4.79	0.18	5.4025e-15
Solyc02g089640	Cellulose synthase-like C1-2 glycosyltransferase family 2 protein (AHRD V1 **** D8T077_SELML)	54.71	9.86	0.18	1.07474e-12
Solyc01g106890	Unknown Protein (AHRD V1)	133.23	23.41	0.18	3.44795e-12
Solyc08g078190	Ethylene responsive transcription factor 1a (AHRD V1 *-*- C0J9I9_9ROSA); contains Interpro domain(s) IPR001471 Pathogenesis-related transcriptional factor and ERF, DNA-binding	15.02	2.67	0.18	2.87425e-11
Solyc04g063240	Senescence-inducible chloroplast stay-green protein 1 (AHRD V1 **-- B6SRJ2_MAIZE)	15.32	2.83	0.18	2.76462e-09
Solyc02g072260	H2B histone-fold-like protein (Fragment) (AHRD V1 ***- A7VMP7_TOBAC); contains Interpro domain(s) IPR011112 Rho termination factor, N-terminal	59.61	10.9	0.18	7.58505e-09
Solyc06g054220	Unknown Protein (AHRD V1)	28.34	5.03	0.18	1.73148e-08
Solyc01g107850	UDP-glucosyltransferase HvUGT5876 (AHRD V1 ***- D3WYW1_HORVD); contains Interpro domain(s) IPR002213 UDP-glucuronosyl/UDP-glucosyltransferase	79.62	14.66	0.18	4.31461e-08
Solyc09g059950	Unknown Protein (AHRD V1)	12.87	2.37	0.18	1.6016e-07
Solyc01g059980	Beta-glucanase (AHRD V1 ***- Q53X08_NICPL); contains Interpro domain(s) IPR000490 Glycoside hydrolase, family 17	7.11	1.25	0.18	1.90476e-07
Solyc00g021630	NADH-ubiquinone oxidoreductase chain 6 (Fragment) (AHRD V1 ***- Q2PZB4_BRAOB); contains Interpro domain(s) IPR001457 NADH:ubiquinone/plastoquinone oxidoreductase, chain 6	13.18	2.32	0.18	2.35372e-06
Solyc08g014010	Unknown Protein (AHRD V1)	3.2	0.59	0.18	0.000163513
Solyc12g088840	Os07g0619200 protein (Fragment) (AHRD V1 ***- Q0D4L7_ORYSJ); contains Interpro domain(s) IPR018248 EF hand	14.22	2.53	0.18	0.000517861
Solyc04g076940	Unknown Protein (AHRD V1)	46.76	8.54	0.18	0.000662442
Solyc02g068680	CHP-rich zinc finger protein-like (AHRD V1 **-- Q9FK70_ARATH); contains Interpro domain(s) IPR011424 C1-like	1.77	0.32	0.18	0.00687567
Solyc04g082410	BTB/POZ domain-containing protein (AHRD V1 **-- D7LC69_ARALY); contains Interpro domain(s) IPR013089 Kelch related	108.21	18.71	0.17	9.36776e-39
Solyc01g107390	Auxin-responsive GH3 product (AHRD V1 ***- Q05680_SOYBN); contains Interpro domain(s) IPR004993 GH3 auxin-responsive promoter	37.45	6.36	0.17	8.33968e-34
Solyc06g075550	Serine/threonine kinase (AHRD V1 **** Q32SF8_HORVD); contains Interpro domain(s) IPR002290 Serine/threonine protein kinase	51.03	8.44	0.17	1.24912e-32
Solyc02g065280	Methyl jasmonate esterase (AHRD V1 **-* Q56SE1_SOLTU); contains Interpro domain(s) IPR000073 Alpha/beta hydrolase fold-1	102.5	17.72	0.17	2.97105e-32
Solyc11g012850	Chlorophyllide a oxygenase (AHRD V1 ***- B6TZB6_MAIZE); contains Interpro domain(s) IPR013626 Pheophorbide a oxygenase	33.92	5.72	0.17	2.24502e-30
Solyc05g011890	Sulfotransferase family protein (AHRD V1 **** D7LQL2_ARALY); contains Interpro domain(s) IPR000863 Sulfotransferase	36.9	6.39	0.17	5.1631e-23
Solyc03g093120	Xyloglucan endotransglucosylase/hydrolase 9 (AHRD V1 **** C0IRG8_9ERIC); contains Interpro domain(s) IPR016455 Xyloglucan endotransglucosylase/hydrolase	55.13	9.17	0.17	1.21993e-18
Solyc09g092460	Receptor-like kinase (AHRD V1 **** C0SW31_SOYBN); contains Interpro domain(s) IPR002290 Serine/threonine protein kinase	34.51	5.92	0.17	2.50217e-18
Solyc07g055200	Kinase family protein (AHRD V1 ***- D7M6L5_ARALY); contains Interpro domain(s) IPR002290 Serine/threonine protein kinase	30.7	5.14	0.17	5.36629e-18
Solyc05g009490	Unknown Protein (AHRD V1)	116.64	19.67	0.17	5.04736e-17
Solyc07g051950	C4-dicarboxylate transporter/malic acid transport family protein (AHRD V1 ***- D7KUS7_ARALY); contains Interpro domain(s) IPR004695 C4-dicarboxylate transporter/malic acid transport protein	41.68	7.04	0.17	6.06937e-17
Solyc02g032860	Phosphoadenosine phosphosulfate reductase (AHRD V1 *-** A6EX37_9ALTE); contains Interpro domain(s) IPR004508 Thioredoxin-independent 5'-adenylylsulphate reductase	18.61	3.16	0.17	2.77716e-15
Solyc04g071120	Serine/threonine/tyrosine kinase (AHRD V1 *-** Q9AWA6_ARAHY); contains Interpro domain(s) IPR015783 ATMRK serine/threonine protein kinase-like	11	1.87	0.17	4.92962e-14
Solyc01g080900	Cytochrome P450	8.63	1.46	0.17	3.06865e-11
Solyc02g084890	Cc-nbs-lrr, resistance protein	10.29	1.78	0.17	4.01814e-11
Solyc02g090380	Nbs-lrr, resistance protein	5.11	0.89	0.17	5.46696e-11
Solyc07g056410	Receptor like kinase, RLK	3.07	0.53	0.17	1.65286e-09
Solyc03g005330	CBL-interacting protein kinase 20 (AHRD V1 **** C4P7W9_VITVI); contains Interpro domain(s) IPR002290 Serine/threonine protein kinase	8.84	1.5	0.17	8.58914e-09
Solyc03g093550	Ethylene responsive transcription factor 1a (AHRD V1 *-*- C0J9I9_9ROSA); contains Interpro domain(s) IPR001471 Pathogenesis-related transcriptional factor and ERF, DNA-binding	12.49	2.12	0.17	1.2051e-08
Solyc03g063730	Multidrug resistance protein mdtK (AHRD V1 **-- MDTK_YERP3); contains Interpro domain(s) IPR002528 Multi antimicrobial extrusion protein MatE	7.03	1.16	0.17	1.32566e-08
Solyc07g053100	S-receptor kinase-like protein 1 (AHRD V1 **** Q5NJB1_SENSQ); contains Interpro domain(s) IPR002290 Serine/threonine protein kinase	8.08	1.38	0.17	3.88648e-08
Solyc04g007250	Unknown Protein (AHRD V1)	11.04	1.92	0.17	7.51351e-08
Solyc01g007610	30S ribosomal protein S3 chloroplastic (AHRD V1 ***- D3WBD9_9BORA); contains Interpro domain(s) IPR005704 Ribosomal protein S3, bacterial	45.43	7.59	0.17	2.68458e-06
Solyc07g009460	Icc family phosphohydrolase (AHRD V1 **-- D1JJW8_9BACE); contains Interpro domain(s) IPR011230 Phosphoesterase At2g46880	4.09	0.7	0.17	3.66194e-05
Solyc04g080310	Unknown Protein (AHRD V1); contains Interpro domain(s) IPR017956 AT hook, DNA-binding, conserved site	55	9.24	0.17	0.000116819
Solyc09g074230	Glucose transporter 8 (AHRD V1 **** Q2KKJ3_SOLIN); contains Interpro domain(s) IPR003663 Sugar/inositol transporter	3.23	0.55	0.17	0.00013299
Solyc01g007280	30S ribosomal protein S4 chloroplastic (AHRD V1 ***- B5MF80_PETIN); contains Interpro domain(s) IPR005709 Ribosomal protein S4, bacterial-type	5.62	0.94	0.17	0.00133736
Solyc12g005340	GRAS family transcription factor (AHRD V1 **-- B9I7E1_POPTR); contains Interpro domain(s) IPR005202 GRAS transcription factor	40.74	6.45	0.16	3.10274e-36
Solyc03g083900	Laccase-22 (AHRD V1 **-- LAC22_ORYSJ); contains Interpro domain(s) IPR001117 Multicopper oxidase, type 1	16.94	2.7	0.16	8.74122e-22
Solyc05g007770	NAC domain transcription factor (AHRD V1 **** Q5DM36_WHEAT); contains Interpro domain(s) IPR003441 No apical meristem (NAM) protein	65.56	10.43	0.16	4.97995e-20
Solyc02g092700	Ycf36 protein (AHRD V1 *-*- D4ZSA0_SPIPL); contains Interpro domain(s) IPR009631 Protein of unknown function DUF1230	24.72	3.91	0.16	5.36802e-19
Solyc12g006620	Zinc finger CCCH domain-containing protein 34 (AHRD V1 ***- C3H34_ORYSJ); contains Interpro domain(s) IPR000571 Zinc finger, CCCH-type	12.74	2	0.16	1.21539e-16
Solyc03g093110	Xyloglucan endotransglucosylase/hydrolase 9 (AHRD V1 **** C0IRG8_9ERIC); contains Interpro domain(s) IPR016455 Xyloglucan endotransglucosylase/hydrolase	53.91	8.81	0.16	4.09519e-14
Solyc06g053140	Senescence-associated protein DIN1 (AHRD V1 *--- B6U016_MAIZE); contains Interpro domain(s) IPR001763 Rhodanese-like	23.01	3.75	0.16	4.89002e-14
Solyc01g106790	Tubulin alpha-6 chain (AHRD V1 **-- B6SR73_MAIZE)	22.99	3.65	0.16	1.60692e-13
Solyc09g082700	Early light-induced protein 7 (AHRD V1 ***- B2BJD6_RHOCT)	566.75	91.25	0.16	1.94038e-13
Solyc05g009520	Genomic DNA chromosome 3 P1 clone MPE11 (AHRD V1 ***- Q9LUA5_ARATH)	17.19	2.74	0.16	4.05042e-09
Solyc08g080630	Chymotrypsin inhibitor-2 (AHRD V1 *-*- A8V413_HORSP); contains Interpro domain(s) IPR000864 Proteinase inhibitor I13, potato inhibitor I	366.46	58.22	0.16	3.56363e-08
Solyc01g110000	Beta-galactosidase (AHRD V1 ***- B9H0V1_POPTR); contains Interpro domain(s) IPR001944 Glycoside hydrolase, family 35	3.44	0.54	0.16	1.97502e-07
Solyc03g121140	Chloroplast unusual positioning 1A (AHRD V1 *--- B3IYT7_ADICA)	6.42	1.02	0.16	2.61973e-07
Solyc01g079400	Os06g0207500 protein (Fragment) (AHRD V1 ***- Q0DDQ9_ORYSJ); contains Interpro domain(s) IPR004253 Protein of unknown function DUF231, plant	4.07	0.65	0.16	2.27735e-05
Solyc11g012360	Sodium-dependent dicarboxylate transporter (AHRD V1 ***- O35055_RAT); contains Interpro domain(s) IPR001898 Sodium/sulphate symporter	3.26	0.53	0.16	2.42802e-05
Solyc05g021180	Unknown Protein (AHRD V1)	14.35	2.31	0.16	9.96587e-05
Solyc07g043050	UDP-glucosyltransferase (AHRD V1 **-* A7M6U9_IPONI); contains Interpro domain(s) IPR002213 UDP-glucuronosyl/UDP-glucosyltransferase	3.11	0.5	0.16	0.000156973
Solyc01g102390	Germin-like protein (AHRD V1 ***- O65358_SOLTU); contains Interpro domain(s) IPR014710 RmlC-like jelly roll fold	6.14	1	0.16	0.000163463
Solyc07g042120	Serine/threonine-protein phosphatase 7 long form homolog (AHRD V1 **-- PPP7L_ARATH); contains Interpro domain(s) IPR019557 Aminotransferase-like, plant mobile domain	2.32	0.37	0.16	0.000238947
Solyc07g049590	Ankyrin repeat and BTB/POZ domain protein (AHRD V1 *-*- A1CMQ3_ASPCL); contains Interpro domain(s) IPR013089 Kelch related	1.99	0.32	0.16	0.000465009
Solyc08g041770	Os04g0226400 protein (Fragment) (AHRD V1 *-*- C7J118_ORYSJ)	2.84	0.46	0.16	0.00112005
Solyc07g043130	Os12g0117400 protein (Fragment) (AHRD V1 **-- Q0IQJ6_ORYSJ); contains Interpro domain(s) IPR004249 NPH3	111.3	16.96	0.15	6.01218e-38
Solyc02g085030	UBA/TS-N domain protein (AHRD V1 *--- B8NTJ3_ASPFN); contains Interpro domain(s) IPR001623 Heat shock protein DnaJ, N-terminal	9	1.32	0.15	4.99288e-27
Solyc05g006980	Homeobox-leucine zipper-like protein (AHRD V1 *-*- Q3HRT1_PICGL); contains Interpro domain(s) IPR001356 Homeobox	30.86	4.62	0.15	2.05574e-21
Solyc01g109170	Cold acclimation protein COR413-like (AHRD V1 ***- A6YDU6_LOLTE); contains Interpro domain(s) IPR008892 Cold acclimation WCOR413	1658.37	244.23	0.15	2.88162e-17
Solyc07g063750	Serine/threonine-protein kinase receptor (AHRD V1 **** B6U2B7_MAIZE); contains Interpro domain(s) IPR002290 Serine/threonine protein kinase	8.17	1.19	0.15	1.25037e-16
Solyc02g084720	Beta-galactosidase (AHRD V1 ***- Q9LLS9_SOLLC); contains Interpro domain(s) IPR019801 Glycoside hydrolase, family 35, conserved site IPR001944 Glycoside hydrolase, family 35 IPR000922 D-galactoside/L-rhamnose binding SUEL lectin	5.88	0.88	0.15	6.0965e-14
Solyc01g010060	Unknown Protein (AHRD V1)	20.66	3.15	0.15	1.68619e-12
Solyc07g065290	Zinc finger CCCH domain-containing protein 18 (AHRD V1 ***- C3H18_ARATH); contains Interpro domain(s) IPR000571 Zinc finger, CCCH-type	5.85	0.85	0.15	6.04664e-10
Solyc05g052940	UPF0497 membrane protein At5g02060 (AHRD V1 ***- U497X_ARATH); contains Interpro domain(s) IPR006702 Uncharacterised protein family UPF0497, trans-membrane plant	23.87	3.56	0.15	6.23221e-10
Solyc11g068380	Unknown Protein (AHRD V1)	18.86	2.84	0.15	2.84834e-09
Solyc01g060020	Beta-glucanase (AHRD V1 ***- Q53X08_NICPL); contains Interpro domain(s) IPR000490 Glycoside hydrolase, family 17	6.85	1.05	0.15	4.78482e-08
Solyc02g092460	Speckle-type POZ protein (AHRD V1 *--- B5X432_SALSA); contains Interpro domain(s) IPR000197 Zinc finger, TAZ-type	6.63	0.99	0.15	2.40945e-06
Solyc11g021310	Hypothetical chloroplast RF1 (AHRD V1 ***- C3UP30_9MAGN); contains Interpro domain(s) IPR008896 Ycf1	4.51	0.69	0.15	4.2073e-06
Solyc12g019300	Acetolactate synthase small subunit (AHRD V1 ***- Q9SMC2_NICPL); contains Interpro domain(s) IPR019455 Acetolactate synthase, small subunit, C-terminal	12.09	1.84	0.15	0.000171737
Solyc01g007620	30S ribosomal protein S19 chloroplastic (AHRD V1 ***- D3WDP2_CORFO); contains Interpro domain(s) IPR002222 Ribosomal protein S19/S15	87.81	13.19	0.15	0.000488973
Solyc02g085010	Unknown Protein (AHRD V1)	8.71	1.32	0.15	0.0010465
Solyc01g005590	Unknown Protein (AHRD V1)	14.72	2.2	0.15	0.00200516
Solyc11g021300	Hypothetical chloroplast RF1 (AHRD V1 ***- C3UP30_9MAGN); contains Interpro domain(s) IPR008896 Ycf1	4.96	0.76	0.15	0.00335538
Solyc12g007060	Unknown Protein (AHRD V1)	8.89	1.33	0.15	0.00440431
Solyc08g007130	Beta-amylase 8 (AHRD V1 **** D7MC27_ARALY); contains Interpro domain(s) IPR001554 Glycoside hydrolase, family 14	1.75	0.26	0.15	0.00511103
Solyc02g076900	Dual specificity protein phosphatase (AHRD V1 ***- Q2HSZ6_MEDTR)	6.48	0.98	0.15	0.00532902
Solyc04g063350	3-methyl-2-oxobutanoate dehydrogenase (2-methylpropanoyl-transferring) (AHRD V1 **** A1U0F1_MARAV); contains Interpro domain(s) IPR001017 Dehydrogenase, E1 component	85.49	12.01	0.14	4.60426e-51
Solyc11g073120	MYB transcription factor (AHRD V1 *-*- Q56UT4_ORYSJ); contains Interpro domain(s) IPR015495 Myb transcription factor	157.19	22.65	0.14	1.37945e-43
Solyc05g056540	Alcohol dehydrogenase-like protein (AHRD V1 **** Q8LDF7_ARATH); contains Interpro domain(s) IPR002085 Alcohol dehydrogenase superfamily, zinc-containing	40.47	5.58	0.14	2.59047e-35
Solyc04g009960	L-allo-threonine aldolase (AHRD V1 **** D7RJ69_CARPA); contains Interpro domain(s) IPR001597 Aromatic amino acid beta-eliminating lyase/threonine aldolase	212.35	28.69	0.14	8.48082e-31
Solyc05g009780	Methionine aminopeptidase (AHRD V1 ***- B9SEJ2_RICCO); contains Interpro domain(s) IPR002467 Peptidase M24A, methionine aminopeptidase, subfamily 1	34.96	4.95	0.14	4.97981e-28
Solyc05g051400	Mitochondrial 2-oxoglutarate/malate carrier protein (AHRD V1 **** B6TRY7_MAIZE); contains Interpro domain(s) IPR001993 Mitochondrial substrate carrier	50.16	6.99	0.14	7.01655e-26
Solyc05g052040	Ethylene responsive transcription factor 1a (AHRD V1 *-** D1MWZ3_CITLA); contains Interpro domain(s) IPR001471 Pathogenesis-related transcriptional factor and ERF, DNA-binding	141.61	20.01	0.14	9.19926e-24
Solyc05g055940	Myb family transcription factor (AHRD V1 **-* D7M706_ARALY); contains Interpro domain(s) IPR006447 Myb-like DNA-binding region, SHAQKYF class	21.1	2.93	0.14	5.284e-21
Solyc06g007190	Integrin-linked kinase-associated serine/threonine phosphatase 2C (AHRD V1 **** ILKAP_MOUSE); contains Interpro domain(s) IPR015655 Protein phosphatase 2C	37.79	5.45	0.14	5.77173e-20
Solyc07g056000	Xyloglucan endotransglucosylase/hydrolase 7 (AHRD V1 **** C0IRG6_ACTDE); contains Interpro domain(s) IPR016455 Xyloglucan endotransglucosylase/hydrolase IPR008263 Glycoside hydrolase, family 16, active site	25.85	3.65	0.14	1.41406e-19
Solyc07g063480	Pto-like, Serine/threonine kinase protein, resistance protein	24.1	3.49	0.14	3.85453e-19
Solyc11g066430	Histone H2B (AHRD V1 ***- B9T301_RICCO); contains Interpro domain(s) IPR000558 Histone H2B	45.86	6.49	0.14	1.8811e-18
Solyc07g054300	Phosphatase 2C family protein (AHRD V1 ***- D7KDP0_ARALY); contains Interpro domain(s) IPR015655 Protein phosphatase 2C	9.23	1.29	0.14	3.03758e-13
Solyc00g144470	Serine/threonine-protein phosphatase 7 long form homolog (AHRD V1 **-- PPP7L_ARATH); contains Interpro domain(s) IPR019557 Aminotransferase-like, plant mobile domain	7.04	0.96	0.14	3.52442e-13
Solyc05g056480	Pyruvate dehydrogenase E1 component alpha subunit (AHRD V1 **** D6YUM5_WADCW); contains Interpro domain(s) IPR001017 Dehydrogenase, E1 component	17.2	2.37	0.14	4.46552e-09
Solyc07g056450	Glutathione S-transferase-like protein (AHRD V1 **** Q8GVD1_SOLLC); contains Interpro domain(s) IPR004045 Glutathione S-transferase, N-terminal	119.4	17.07	0.14	1.65076e-07
Solyc07g053090	S-locus receptor kinase-4 (Fragment) (AHRD V1 **-* Q6L8R5_RAPSA); contains Interpro domain(s) IPR001480 Curculin-like (mannose-binding) lectin	4.47	0.63	0.14	3.66596e-07
Solyc02g066950	Alpha amylase 2 (IC) (AHRD V1 *-*- Q010P9_OSTTA); contains Interpro domain(s) IPR006589 Glycosyl hydrolase, family 13, subfamily, catalytic region	2.97	0.41	0.14	3.56782e-06
Solyc12g098580	UDP-glucosyltransferase family 1 protein (AHRD V1 ***- C6KI44_CITSI); contains Interpro domain(s) IPR002213 UDP-glucuronosyl/UDP-glucosyltransferase	3.55	0.48	0.14	7.42264e-06
Solyc12g057160	Unknown Protein (AHRD V1)	38.65	5.44	0.14	7.23442e-05
Solyc11g021280	Hypothetical chloroplast RF1 (AHRD V1 ***- B1A992_CARPA); contains Interpro domain(s) IPR008896 Ycf1	14.11	1.95	0.14	0.000486456
Solyc06g036240	ABC transporter G family member 40 (AHRD V1 *-*- AB40G_ARATH); contains Interpro domain(s) IPR013525 ABC-2 type transporter	1.29	0.18	0.14	0.00190554
Solyc11g021260	Hypothetical chloroplast RF1 (AHRD V1 ***- D7P347_SYZCU)	14.28	2.06	0.14	0.00196736
Solyc06g073180	Zinc finger protein CONSTANS-LIKE 1 (AHRD V1 *--- COL1_ARATH); contains Interpro domain(s) IPR000315 Zinc finger, B-box	157.95	20.41	0.13	7.8144e-53
Solyc12g017240	Xyloglucan endotransglucosylase/hydrolase 7 (AHRD V1 ***- C0IRG6_ACTDE); contains Interpro domain(s) IPR016455 Xyloglucan endotransglucosylase/hydrolase	121.58	15.47	0.13	1.84356e-40
Solyc06g074030	CCR4-NOT transcription complex subunit 7 (AHRD V1 ***- B4FG48_MAIZE); contains Interpro domain(s) IPR006941 Ribonuclease CAF1	122.4	15.58	0.13	1.05217e-30
Solyc08g067340	WRKY transcription factor (AHRD V1 **** B1Q4U8_9ROSI); contains Interpro domain(s) IPR003657 DNA-binding WRKY	53.85	7.01	0.13	4.01022e-21
Solyc02g094000	Calmodulin-like protein (AHRD V1 ***- Q0VJ70_DATME); contains Interpro domain(s) IPR011992 EF-Hand type	43.67	5.55	0.13	1.01915e-18
Solyc08g067300	F-box family protein (AHRD V1 ***- B9HCN7_POPTR); contains Interpro domain(s) IPR001810 Cyclin-like F-box	13.98	1.85	0.13	5.72216e-18
Solyc07g062220	Os06g0207500 protein (Fragment) (AHRD V1 **-- Q0DDQ9_ORYSJ); contains Interpro domain(s) IPR004253 Protein of unknown function DUF231, plant	16.16	2.16	0.13	1.36722e-17
Solyc11g010380	Mate efflux family protein (AHRD V1 **-- D7MN36_ARALY); contains Interpro domain(s) IPR002528 Multi antimicrobial extrusion protein MatE	20.66	2.65	0.13	9.43121e-17
Solyc08g076050	ARK3 product/receptor-like serine/threonine protein kinase ARK3 (AHRD V1 **** Q9S971_ARATH); contains Interpro domain(s) IPR002290 Serine/threonine protein kinase	6.3	0.81	0.13	9.1486e-15
Solyc10g006690	S-locus receptor kinase-18 (Fragment) (AHRD V1 **** Q6L8R1_RAPSA); contains Interpro domain(s) IPR000858 S-locus glycoprotein	35.39	4.67	0.13	1.41074e-14
Solyc04g074440	Os06g0220000 protein (Fragment) (AHRD V1 ***- Q0DDJ2_ORYSJ); contains Interpro domain(s) IPR006766 Phosphate-induced protein 1 conserved region	27.48	3.51	0.13	1.33351e-13
Solyc10g006660	Calcium-binding EF hand family protein (Fragment) (AHRD V1 **-- D7MEH5_ARALY); contains Interpro domain(s) IPR011992 EF-Hand type	178.12	22.3	0.13	2.72713e-13
Solyc02g087350	Glycosyltransferase (AHRD V1 ***- B9N4D7_POPTR); contains Interpro domain(s) IPR002495 Glycosyl transferase, family 8	18.21	2.44	0.13	1.33009e-12
Solyc03g082370	Avr9/Cf-9 rapidly elicited protein 65 (AHRD V1 ***- Q9FQZ0_TOBAC)	359.6	47.28	0.13	6.88412e-11
Solyc03g112700	Calmodulin-binding protein (AHRD V1 **-* D7L4F9_ARALY); contains Interpro domain(s) IPR012442 Protein of unknown function DUF1645	13.33	1.67	0.13	3.35638e-10
Solyc10g009550	WRKY transcription factor (AHRD V1 ***- D3YEX5_SOLLC); contains Interpro domain(s) IPR003657 DNA-binding WRKY	7.92	1	0.13	1.49316e-08
Solyc02g077790	Unknown Protein (AHRD V1); contains Interpro domain(s) IPR016177 DNA-binding, integrase-type	99.29	12.45	0.13	5.02071e-08
Solyc04g040190	Lycopene beta-cyclase 1	3.57	0.48	0.13	1.1922e-06
Solyc05g005940	Solute carrier family 15 member 4 (AHRD V1 **-- S15A4_XENLA); contains Interpro domain(s) IPR000109 TGF-beta receptor, type I/II extracellular region	2.15	0.28	0.13	8.37617e-05
Solyc04g018100	Sodium/hydrogen exchanger Na+ H+ antiporter (AHRD V1 *--* Q8IET0_PLAF7); contains Interpro domain(s) IPR018418 Na+/H+ exchanger, isoforms 7/8, conserved region	1.62	0.22	0.13	0.000251308
Solyc02g094060	Voltage-gated chloride channel (AHRD V1 **** Q96325_ARATH); contains Interpro domain(s) IPR002251 Chloride channel plant CLC	1.45	0.19	0.13	0.00031546
Solyc07g063170	Unknown Protein (AHRD V1)	6.48	0.87	0.13	0.000409913
Solyc05g006970	Small multidrug export protein (AHRD V1 *-*- D0GL52_9FUSO); contains Interpro domain(s) IPR009577 Putative small multi-drug export	7.45	0.99	0.13	0.000940525
Solyc08g016150	Avr9/Cf-9 rapidly elicited protein 180 (AHRD V1 ***- Q9FQZ1_TOBAC)	25.27	3.16	0.13	0.00103569
Solyc07g039410	Nbs-lrr, resistance protein	2.3	0.31	0.13	0.00227254
Solyc01g109090	Unknown Protein (AHRD V1)	583.28	75.64	0.13	0.00230814
Solyc12g070120	Unknown Protein (AHRD V1)	10.06	1.34	0.13	0.00254997
Solyc04g074350	UDP-glucuronosyltransferase (AHRD V1 **-* Q5UB81_ARATH); contains Interpro domain(s) IPR002213 UDP-glucuronosyl/UDP-glucosyltransferase	2.33	0.3	0.13	0.00641996
Solyc03g080100	Copper-translocating P-type ATPase (AHRD V1 *--- Q3JHP1_BURP1); contains Interpro domain(s) IPR006121 Heavy metal transport/detoxification protein	155.33	19.38	0.12	8.33695e-59
Solyc08g078460	Inositol 2-dehydrogenase like protein (AHRD V1 **-- O23580_ARATH); contains Interpro domain(s) IPR016040 NAD(P)-binding domain	26.54	3.18	0.12	4.47779e-28
Solyc11g072310	Gibberellin 20-oxidase-3 (AHRD V1 **** Q9ZPP2_SOLLC); contains Interpro domain(s) IPR005123 Oxoglutarate and iron-dependent oxygenase	74.54	9.3	0.12	1.35737e-23
Solyc04g080540	ST225 (AHRD V1 ***- B4YYB7_THEHA)	413.71	51.07	0.12	3.18446e-19
Solyc05g053100	Dihydrolipoyl dehydrogenase (AHRD V1 ***- B9RZN2_RICCO); contains Interpro domain(s) IPR006258 Dihydrolipoamide dehydrogenase	9.02	1.1	0.12	8.45741e-17
Solyc08g023270	Unknown Protein (AHRD V1)	12.57	1.53	0.12	1.50402e-12
Solyc08g006360	UDP-glucose glucosyltransferase (AHRD V1 **** B6EWX8_LYCBA); contains Interpro domain(s) IPR002213 UDP-glucuronosyl/UDP-glucosyltransferase	16.59	2.07	0.12	3.07593e-12
Solyc02g082920	Endochitinase (Chitinase) (AHRD V1 **** Q43184_SOLTU); contains Interpro domain(s) IPR000726 Glycoside hydrolase, family 19, catalytic	12.86	1.55	0.12	9.42316e-12
Solyc02g087960	MYB transcription factor (AHRD V1 **** Q9SN78_ARATH); contains Interpro domain(s) IPR015495 Myb transcription factor	10.41	1.28	0.12	4.64806e-11
Solyc01g111340	Endo-1 4-beta-xylanase (AHRD V1 **-- B6SW51_MAIZE); contains Interpro domain(s) IPR013781 Glycoside hydrolase, subgroup, catalytic core	15.95	1.99	0.12	2.92428e-10
Solyc04g077980	Zinc-finger protein (AHRD V1 ***- Q40899_PETHY); contains Interpro domain(s) IPR007087 Zinc finger, C2H2-type	256.58	30.01	0.12	5.34457e-10
Solyc02g068340	Kinesin-like calmodulin binding protein (AHRD V1 **** Q7Y1U0_GOSHI); contains Interpro domain(s) IPR001752 Kinesin, motor region	2.05	0.25	0.12	3.79847e-09
Solyc06g060310	Chlorophyllide a oxygenase (AHRD V1 **** B6TZB6_MAIZE); contains Interpro domain(s) IPR013626 Pheophorbide a oxygenase	4.15	0.49	0.12	1.94325e-08
Solyc04g074870	Purine permease family protein (AHRD V1 **-* D7MCV2_ARALY); contains Interpro domain(s) IPR004853 Protein of unknown function DUF250	7.39	0.92	0.12	2.50213e-08
Solyc09g090790	MYB transcription factor (AHRD V1 *-*- Q6QAD8_ARATH); contains Interpro domain(s) IPR015495 Myb transcription factor	8.13	0.94	0.12	1.27067e-07
Solyc10g055630	Aquaporin (AHRD V1 ***- Q8W506_TOBAC); contains Interpro domain(s) IPR012269 Aquaporin	7.06	0.81	0.12	1.45354e-07
Solyc06g053290	Auxin responsive SAUR protein (AHRD V1 ***- Q1SN26_MEDTR); contains Interpro domain(s) IPR003676 Auxin responsive SAUR protein	16.6	1.92	0.12	1.65878e-07
Solyc09g064180	Unknown Protein (AHRD V1)	6	0.7	0.12	2.00368e-07
Solyc01g065750	Unknown Protein (AHRD V1)	30.09	3.7	0.12	8.23093e-07
Solyc09g089620	AT-hook DNA-binding protein (Fragment) (AHRD V1 **-- A1DR81_CATRO); contains Interpro domain(s) IPR014476 Predicted AT-hook DNA-binding	5.92	0.71	0.12	1.5404e-06
Solyc01g100010	F-box protein PP2-B1 (AHRD V1 ***- PP2B1_ARATH); contains Interpro domain(s) IPR001810 Cyclin-like F-box	5.46	0.63	0.12	4.79068e-06
Solyc03g044790	Alpha-hydroxynitrile lyase (AHRD V1 **-- O49897_MANES); contains Interpro domain(s) IPR000073 Alpha/beta hydrolase fold-1	6	0.74	0.12	0.000221354
Solyc08g005100	Zinc-binding family protein (AHRD V1 **-* D7MDD4_ARALY); contains Interpro domain(s) IPR006734 Protein of unknown function DUF597	3.86	0.46	0.12	0.00099368
Solyc08g074450	(RAP Annotation release2) Galactose-binding like domain containing protein (AHRD V1 **-- Q10RT4_ORYSJ); contains Interpro domain(s) IPR018971 Protein of unknown function DUF1997	3.4	0.4	0.12	0.00222543
Solyc10g049470	Ycf1 (Fragment) (AHRD V1 *-*- A2T907_RANLY); contains Interpro domain(s) IPR008896 Ycf1	11.83	1.42	0.12	0.00450006
Solyc03g113480	Unknown Protein (AHRD V1)	3.68	0.44	0.12	0.00517648
Solyc01g106690	Unknown Protein (AHRD V1); contains Interpro domain(s) IPR010410 Protein of unknown function DUF1005	60.08	6.51	0.11	5.27698e-53
Solyc03g119060	Alpha-dioxygenase 2 (AHRD V1 **-- Q5WM33_SOLLC); contains Interpro domain(s) IPR002007 Haem peroxidase, animal	41.16	4.59	0.11	5.05014e-51
Solyc03g083030	Protein ABIL1 (AHRD V1 **-- B6TQN2_MAIZE)	115.92	12.95	0.11	1.03478e-47
Solyc01g087950	Serine carboxypeptidase 1 (AHRD V1 **** B6SW38_MAIZE); contains Interpro domain(s) IPR001563 Peptidase S10, serine carboxypeptidase	41.1	4.67	0.11	5.92178e-44
Solyc03g097050	Cellulose synthase-like protein (AHRD V1 **** B9IPJ4_POPTR); contains Interpro domain(s) IPR005150 Cellulose synthase	94.97	10.54	0.11	1.2276e-39
Solyc12g010540	NAD dependent epimerase/dehydratase family protein expressed (AHRD V1 ***- Q2MJA7_ORYSJ); contains Interpro domain(s) IPR016040 NAD(P)-binding domain	26.93	3.05	0.11	2.38792e-33
Solyc01g005140	Cytochrome b561 (AHRD V1 ***- Q3LGX5_CITLA); contains Interpro domain(s) IPR006593 Cytochrome b561/ferric reductase transmembrane	50.57	5.5	0.11	1.54798e-32
Solyc03g031890	Cold induced protein-like (AHRD V1 *--- Q94JH8_ORYSJ)	48	5.42	0.11	1.14756e-28
Solyc03g121090	Cold induced protein-like (AHRD V1 **-- Q94JH8_ORYSJ)	77.5	8.31	0.11	4.86437e-13
Solyc01g103920	Ferredoxin I (AHRD V1 ***- Q93XJ9_SOLTU); contains Interpro domain(s) IPR010241 Ferredoxin [2Fe-2S], plant	248.88	28.19	0.11	2.08918e-10
Solyc01g087590	Polyamine oxidase (AHRD V1 **** Q4H439_TOBAC); contains Interpro domain(s) IPR002937 Amine oxidase	4.8	0.53	0.11	2.50919e-09
Solyc12g027540	Unknown Protein (AHRD V1)	23.76	2.56	0.11	1.01484e-06
Solyc10g085280	UDP-glucosyltransferase (AHRD V1 ***- C0LNQ9_MAIZE); contains Interpro domain(s) IPR002213 UDP-glucuronosyl/UDP-glucosyltransferase	26.72	3	0.11	1.28447e-05
Solyc11g072820	Kinesin-5 (AHRD V1 *-*- D2V727_NAEGR); contains Interpro domain(s) IPR001752 Kinesin, motor region	0.85	0.1	0.11	0.000751817
Solyc11g021290	Ycf1 (Fragment) (AHRD V1 ***- A2T912_9MAGN); contains Interpro domain(s) IPR008896 Ycf1	7.67	0.87	0.11	0.00187456
Solyc12g082730	Kinesin-like calmodulin binding protein (AHRD V1 *-*- Q9FQL7_MAIZE)	2.48	0.27	0.11	0.00201817
Solyc05g010770	Unknown Protein (AHRD V1)	8.59	0.98	0.11	0.00256709
Solyc11g056380	Unknown Protein (AHRD V1)	4.23	0.47	0.11	0.00458727
Solyc05g012950	Sulfotransferase family protein (AHRD V1 **** D7KQF7_ARALY); contains Interpro domain(s) IPR000863 Sulfotransferase	5.97	0.67	0.11	0.00752609
Solyc04g077470	Cellulose synthase-like C1-2 glycosyltransferase family 2 protein (AHRD V1 **** D8T077_SELML); contains Interpro domain(s) IPR001173 Glycosyl transferase, family 2	34.59	3.55	0.1	1.59417e-54
Solyc03g006330	LRR receptor-like serine/threonine-protein kinase, RLP	18.49	1.91	0.1	3.35907e-34
Solyc05g052550	Zinc finger CCCH domain-containing protein 29 (AHRD V1 ***- C3H29_ARATH)	108.13	11.26	0.1	6.78069e-31
Solyc02g086300	Glutamine amidotransferase (AHRD V1 *-*- C6YZA6_9BACE); contains Interpro domain(s) IPR011697 Peptidase C26	20.37	2.1	0.1	6.17385e-15
Solyc01g008510	Photosystem II 5 kDa protein, chloroplastic (AHRD V1 *-*- PST2_GOSHI)	115.25	11.85	0.1	9.68373e-14
Solyc01g094120	Cytochrome P450	5.66	0.54	0.1	7.43836e-12
Solyc01g007410	Cytochrome b559 subunit alpha (AHRD V1 *-*- D4PBC8_PHODC); contains Interpro domain(s) IPR006217 Photosystem II protein cytochrome b559, alpha subunit	67.09	6.46	0.1	2.57036e-11
Solyc01g095630	WRKY transcription factor (AHRD V1 ***- D3YEX5_SOLLC); contains Interpro domain(s) IPR003657 DNA-binding WRKY	104.5	10.92	0.1	2.00571e-10
Solyc00g045570	Unknown Protein (AHRD V1)	15.74	1.59	0.1	3.1623e-10
Solyc03g025830	Os03g0107400 protein (Fragment) (AHRD V1 *--- Q0DVY2_ORYSJ)	3.24	0.33	0.1	1.32188e-08
Solyc11g012980	Ethylene-responsive transcription factor 9 (AHRD V1 *-*- ERF80_ARATH); contains Interpro domain(s) IPR001471 Pathogenesis-related transcriptional factor and ERF, DNA-binding	5.92	0.61	0.1	1.15405e-05
Solyc02g092820	Indole-3-acetic acid-amido synthetase GH3.8 (AHRD V1 **** B6U4E2_MAIZE); contains Interpro domain(s) IPR004993 GH3 auxin-responsive promoter	1.93	0.2	0.1	4.05782e-05
Solyc06g043100	Serine/threonine-protein phosphatase 7 long form homolog (AHRD V1 **-- PPP7L_ARATH); contains Interpro domain(s) IPR019557 Aminotransferase-like, plant mobile domain	5.05	0.52	0.1	4.14878e-05
Solyc08g016610	Ulp1 protease family C-terminal catalytic domain containing protein (AHRD V1 *-*- Q60D46_SOLDE); contains Interpro domain(s) IPR015410 Region of unknown function DUF1985	1.74	0.17	0.1	0.000216333
Solyc04g008260	Acid phosphatase (AHRD V1 **** B9XQU4_9BACT); contains Interpro domain(s) IPR004843 Metallophosphoesterase	2.56	0.25	0.1	0.000727562
Solyc06g005820	Copper transporter (AHRD V1 **** A9PEN3_POPTR); contains Interpro domain(s) IPR007274 Ctr copper transporter	3.94	0.41	0.1	0.00257663
Solyc07g053740	Ethylene-responsive transcription factor 4 (AHRD V1 *-*- B6THY5_MAIZE); contains Interpro domain(s) IPR001471 Pathogenesis-related transcriptional factor and ERF, DNA-binding	185.41	17.22	0.09	8.14207e-72
Solyc09g092500	UDP-glucosyltransferase family 1 protein (AHRD V1 **** C6KI44_CITSI); contains Interpro domain(s) IPR002213 UDP-glucuronosyl/UDP-glucosyltransferase	691.42	59.88	0.09	3.86015e-69
Solyc04g082880	Diphosphate--fructose-6-phosphate 1-phosphotransferase (AHRD V1 ***- C8PT93_9SPIO); contains Interpro domain(s) IPR011183 Pyrophosphate-dependent phosphofructokinase PfpB	37.65	3.22	0.09	1.50346e-50
Solyc10g086280	Heavy metal-associated domain containing protein expressed (AHRD V1 *-*- Q10RN8_ORYSJ); contains Interpro domain(s) IPR006121 Heavy metal transport/detoxification protein	141.72	13.11	0.09	9.45882e-34
Solyc06g053840	Auxin responsive protein (AHRD V1 ***- D9IQE6_CATRO); contains Interpro domain(s) IPR003311 AUX/IAA protein	234.93	21.43	0.09	8.7431e-33
Solyc02g067130	Serine/threonine-protein phosphatase 7 long form homolog (AHRD V1 *--- PPP7L_ARATH); contains Interpro domain(s) IPR019557 Aminotransferase-like, plant mobile domain	12.49	1.1	0.09	5.49485e-27
Solyc11g065560	Serine/threonine-protein phosphatase 7 long form homolog (AHRD V1 **-- PPP7L_ARATH); contains Interpro domain(s) IPR019557 Aminotransferase-like, plant mobile domain	7.44	0.64	0.09	1.49014e-19
Solyc07g065190	Heavy metal-associated domain containing protein expressed (AHRD V1 *-*- Q2QXS5_ORYSJ); contains Interpro domain(s) IPR006121 Heavy metal transport/detoxification protein	13.9	1.3	0.09	2.97902e-19
Solyc08g082250	Endoglucanase 1 (AHRD V1 ***- B6U0J0_MAIZE); contains Interpro domain(s) IPR008928 Six-hairpin glycosidase-like IPR012341 Six-hairpin glycosidase IPR018221 Glycoside hydrolase, family 9, active site IPR001701 Glycoside hydrolase, family 9	6.98	0.65	0.09	6.60486e-17
Solyc08g083050	Unknown Protein (AHRD V1)	44.11	3.75	0.09	2.97802e-14
Solyc08g068600	Decarboxylase family protein (AHRD V1 ***- B1ILJ6_CLOBK); contains Interpro domain(s) IPR002129 Pyridoxal phosphate-dependent decarboxylase	7.39	0.65	0.09	1.64743e-12
Solyc06g060830	Homeobox-leucine zipper protein (AHRD V1 ***- Q40781_PIMBR); contains Interpro domain(s) IPR006712 HD-ZIP protein, N-terminal	9.07	0.83	0.09	2.34772e-11
Solyc01g107800	Expressed protein (Fragment) (AHRD V1 *-*- B3VV16_POPTN); contains Interpro domain(s) IPR006514 Protein of unknown function DUF579, plant	17.08	1.61	0.09	2.07016e-10
Solyc03g112010	Cytochrome P450	4.22	0.39	0.09	2.99537e-09
Solyc01g088440	Ring H2 finger protein (AHRD V1 *-*- D9ZHD8_HYPPE); contains Interpro domain(s) IPR018957 Zinc finger, C3HC4 RING-type	6.36	0.54	0.09	0.000220411
Solyc10g045230	Cytochrome b559 subunit alpha (AHRD V1 ***- D7KRH8_ARALY); contains Interpro domain(s) IPR006217 Photosystem II protein cytochrome b559, alpha subunit	7.84	0.7	0.09	0.000575767
Solyc01g087580	Unknown Protein (AHRD V1)	48.3	4.17	0.09	0.0021438
Solyc01g087940	Serine carboxypeptidase 1 (AHRD V1 **** B6SW38_MAIZE); contains Interpro domain(s) IPR001563 Peptidase S10, serine carboxypeptidase	1.27	0.12	0.09	0.00239208
Solyc07g049280	Diphosphate-fructose-6-phosphate 1-phosphotransferase (AHRD V1 ***- D0TAW1_9BACE); contains Interpro domain(s) IPR011183 Pyrophosphate-dependent phosphofructokinase PfpB	0.94	0.09	0.09	0.00494376
Solyc06g035480	Serine/threonine-protein phosphatase 7 long form homolog (AHRD V1 *--- PPP7L_ARATH); contains Interpro domain(s) IPR019557 Aminotransferase-like, plant mobile domain	63.52	5.25	0.08	6.05037e-76
Solyc02g081550	ATP-dependent Zn protease cell division protein FtsH homolog (AHRD V1 **** B2XTF7_HETA2); contains Interpro domain(s) IPR001315 Caspase Recruitment IPR003960 ATPase, AAA-type, conserved site IPR005936 Peptidase M41, FtsH IPR006025 Peptidase M, neutral zinc metallopeptidases, zinc-binding site	36.43	3.05	0.08	9.67838e-60
Solyc09g089730	1-aminocyclopropane-1-carboxylate oxidase-like protein (AHRD V1 **-- Q9LTH7_ARATH); contains Interpro domain(s) IPR005123 Oxoglutarate and iron-dependent oxygenase	54.84	4.33	0.08	2.77166e-53
Solyc01g095080	1-aminocyclopropane-1-carboxylate synthase (AHRD V1 **** O65209_NICGU); contains Interpro domain(s) IPR004839 Aminotransferase, class I and II IPR004838 Aminotransferases, class-I, pyridoxal-phosphate-binding site	619.29	49.49	0.08	5.67185e-40
Solyc02g030230	UDP-glucose 4-epimerase (AHRD V1 **** B1XPB1_SYNP2); contains Interpro domain(s) IPR005886 UDP-glucose 4-epimerase	23.56	1.82	0.08	6.74264e-36
Solyc11g011440	Aspartic proteinase nepenthesin-1 (AHRD V1 **-- B6TS94_MAIZE); contains Interpro domain(s) IPR001461 Peptidase A1	97.16	8.02	0.08	1.58223e-33
Solyc05g015680	Serine/threonine-protein phosphatase 7 long form homolog (AHRD V1 **-- PPP7L_ARATH); contains Interpro domain(s) IPR019557 Aminotransferase-like, plant mobile domain	35.14	2.88	0.08	8.2591e-30
Solyc00g174330	Pathogenesis related protein PR-1 (AHRD V1 ***- Q9SC15_SOLTU); contains Interpro domain(s) IPR001283 Allergen V5/Tpx-1 related	164.89	12.9	0.08	3.93245e-21
Solyc08g021840	Ulp1 protease family C-terminal catalytic domain containing protein (AHRD V1 ***- Q60D46_SOLDE)	74.96	5.85	0.08	7.9527e-21
Solyc09g091000	Major allergen Mal d 1 (AHRD V1 ***- Q84LA7_MALDO); contains Interpro domain(s) IPR000916 Bet v I allergen	23.88	1.88	0.08	5.54663e-17
Solyc05g007880	Dof zinc finger protein (AHRD V1 ***- C4B6D7_IPOBA); contains Interpro domain(s) IPR003851 Zinc finger, Dof-type	6.18	0.47	0.08	6.20821e-13
Solyc08g062290	Unknown Protein (AHRD V1)	21.78	1.74	0.08	2.54172e-06
Solyc02g081360	Long-chain-fatty-acid--CoA ligase (AHRD V1 **** D0J2H7_COMT2); contains Interpro domain(s) IPR000873 AMP-dependent synthetase and ligase	2.18	0.17	0.08	4.44618e-06
Solyc04g045540	Ycf1 (Fragment) (AHRD V1 ***- A6YA36_9MAGN); contains Interpro domain(s) IPR008896 Ycf1	3.81	0.29	0.08	1.11503e-05
Solyc03g121010	Unknown Protein (AHRD V1)	112.42	8.7	0.08	1.4748e-05
Solyc05g047740	Unknown Protein (AHRD V1)	3.62	0.28	0.08	4.84217e-05
Solyc10g050970	Ethylene responsive transcription factor 2b (AHRD V1 *-*- C0J9I6_9ROSA); contains Interpro domain(s) IPR001471 Pathogenesis-related transcriptional factor and ERF, DNA-binding	3.89	0.3	0.08	0.000212159
Solyc11g005990	Transcriptional corepressor SEUSS (AHRD V1 *--- SEUSS_ARATH)	1.09	0.09	0.08	0.000249834
Solyc10g079570	Acyltransferase (AHRD V1 *--- Q58VT1_CAPFR); contains Interpro domain(s) IPR003480 Transferase	8.94	0.7	0.08	0.000262755
Solyc02g089690	Leaf senescence protein-like (AHRD V1 ***- Q8RV74_ORYSJ); contains Interpro domain(s) IPR004253 Protein of unknown function DUF231, plant	1.42	0.11	0.08	0.00219093
Solyc08g014130	2-isopropylmalate synthase 1 (AHRD V1 **** Q30DX9_9BRAS); contains Interpro domain(s) IPR005671 Bacterial 2-isopropylmalate synthase	737.75	54.62	0.07	1.98984e-130
Solyc08g066370	Serine/threonine-protein phosphatase 7 long form homolog (AHRD V1 **-- PPP7L_ARATH); contains Interpro domain(s) IPR019557 Aminotransferase-like, plant mobile domain	69.35	4.95	0.07	3.80191e-91
Solyc06g069760	Dof zinc finger protein (AHRD V1 ***- C4B6D7_IPOBA); contains Interpro domain(s) IPR003851 Zinc finger, Dof-type	55.73	3.65	0.07	5.02741e-58
Solyc11g066820	Cellulose synthase-like C6 glycosyltransferase family 2 (AHRD V1 **-- A6N4C3_PHYPA); contains Interpro domain(s) IPR001173 Glycosyl transferase, family 2	30.33	2.27	0.07	2.8422e-47
Solyc00g174340	Pathogenesis-related protein 1b (AHRD V1 ***- Q941G6_SOLTU); contains Interpro domain(s) IPR018244 Allergen V5/Tpx-1 related, conserved site	95.12	6.72	0.07	4.60471e-39
Solyc07g049200	Unknown Protein (AHRD V1)	33.83	2.32	0.07	5.26361e-35
Solyc04g015520	DNA binding protein (AHRD V1 **** B6TND2_MAIZE); contains Interpro domain(s) IPR005516 Remorin, C-terminal region	90.9	6.58	0.07	2.20676e-34
Solyc09g064730	Heavy metal-associated domain containing protein expressed (AHRD V1 *-*- Q2QXS5_ORYSJ); contains Interpro domain(s) IPR006121 Heavy metal transport/detoxification protein	54.85	3.9	0.07	4.53097e-30
Solyc02g076800	Unknown Protein (AHRD V1)	32.28	2.34	0.07	1.37747e-26
Solyc05g012940	Ribonuclease H2 subunit B (AHRD V1 ***- B0WCS6_CULQU); contains Interpro domain(s) IPR019024 Ribonuclease H2, subunit B	17.87	1.24	0.07	3.25638e-26
Solyc10g017960	F-box protein PP2-B1 (AHRD V1 *-*- PP2B1_ARATH); contains Interpro domain(s) IPR001810 Cyclin-like F-box	15.76	1.09	0.07	1.44856e-21
Solyc12g038430	Kinesin-like calmodulin binding protein (AHRD V1 *-*- Q9FQL7_MAIZE)	14.52	0.95	0.07	9.90059e-17
Solyc07g054730	Wound-responsive protein-related (AHRD V1 ***- A8IXM2_BRACM)	427.71	28.62	0.07	3.27418e-16
Solyc09g097870	Transcription factor (AHRD V1 *-** D6MKM4_9ASPA); contains Interpro domain(s) IPR011598 Helix-loop-helix DNA-binding	11.33	0.83	0.07	5.58712e-15
Solyc02g091180	cDNA clone J100026I16 full insert sequence (AHRD V1 **-- B7FA06_ORYSJ)	38.88	2.78	0.07	8.77538e-15
Solyc12g096500	CONSTANS-like protein (AHRD V1 ***- Q0MQL9_SOLTU); contains Interpro domain(s) IPR010402 CCT domain	5.87	0.38	0.07	5.55603e-11
Solyc08g008100	1-aminocyclopropane-1-carboxylate synthase (AHRD V1 **** P93235_SOLLC); contains Interpro domain(s) IPR004839 Aminotransferase, class I and II	5.84	0.4	0.07	5.67093e-11
Solyc07g054790	Wound induced protein (AHRD V1 ***- B6U0P9_MAIZE)	55.89	3.8	0.07	7.4463e-11
Solyc05g005170	Polygalacturonase 2 (AHRD V1 ***- A8D0T9_ONCHC); contains Interpro domain(s) IPR012334 Pectin lyase fold	4.08	0.3	0.07	2.90968e-10
Solyc12g014490	Microtubule-associated protein MAP65-1c (AHRD V1 ***- Q9FEV7_TOBAC); contains Interpro domain(s) IPR007145 MAP65/ASE1	3.07	0.21	0.07	6.47846e-09
Solyc11g007390	UDP-glucosyltransferase (AHRD V1 *-*- Q8LKG3_STERE); contains Interpro domain(s) IPR002213 UDP-glucuronosyl/UDP-glucosyltransferase	7.32	0.48	0.07	1.05188e-08
Solyc07g052990	Unknown Protein (AHRD V1)	54.54	3.73	0.07	1.66714e-08
Solyc05g052950	Regulator of chromosome condensation RCC1 domain-containing protein (AHRD V1 *--- B9PXR3_TOXGO); contains Interpro domain(s) IPR009091 Regulator of chromosome condensation/beta-lactamase-inhibitor protein II	9.53	0.64	0.07	4.74371e-07
Solyc02g067750	Carbonic anhydrase (AHRD V1 ***- B1VK36_SOLLC); contains Interpro domain(s) IPR001765 Carbonic anhydrase	4.84	0.32	0.07	2.74565e-06
Solyc07g055540	Cytochrome P450	5.74	0.4	0.07	0.000250076
Solyc09g061650	Serine/threonine-protein phosphatase 7 long form homolog (AHRD V1 ***- PPP7L_ARATH); contains Interpro domain(s) IPR019557 Aminotransferase-like, plant mobile domain	1.96	0.14	0.07	0.00660452
Solyc06g051800	Expansin (AHRD V1 ***- O04359_SOLLC); contains Interpro domain(s) IPR007112 Expansin 45, endoglucanase-like IPR007117 Pollen allergen/expansin, C-terminal	1344.16	77.09	0.06	3.71356e-137
Solyc10g005080	Late elongated hypocotyl and circadian clock associated-1-like	51.96	2.89	0.06	3.05056e-94
Solyc06g064940	Phosphatidylinositol transfer protein SFH5 (AHRD V1 *--- SFH5_YARLI); contains Interpro domain(s) IPR001251 Cellular retinaldehyde-binding/triple function, C-terminal	65.14	3.82	0.06	1.16821e-90
Solyc10g083400	Cytochrome P450	416.69	26.93	0.06	4.02179e-61
Solyc08g075940	DNA-directed RNA polymerase (AHRD V1 ***- B9IL57_POPTR); contains Interpro domain(s) IPR015712 DNA-directed RNA polymerase, subunit 2	10.11	0.61	0.06	3.24024e-47
Solyc01g081270	Glutathione S-transferase (AHRD V1 ***- Q8H9E5_CUCMA); contains Interpro domain(s) IPR004046 Glutathione S-transferase, C-terminal	29.46	1.82	0.06	7.78615e-30
Solyc04g080250	Deoxyuridine 5&apos-triphosphate nucleotidohydrolase (AHRD V1 ***- C1E7B9_9CHLO); contains Interpro domain(s) IPR008181 DeoxyUTP pyrophosphatase subfamily 1	165.24	10.42	0.06	1.81765e-29
Solyc07g054060	Unknown Protein (AHRD V1)	1709.3	94.06	0.06	5.2868e-20
Solyc03g123460	Os10g0422600 protein (Fragment) (AHRD V1 *--- Q0IXM0_ORYSJ); contains Interpro domain(s) IPR007650 Protein of unknown function DUF581	25.86	1.64	0.06	2.12418e-15
Solyc09g092260	Chaperone protein dnaJ 20 (AHRD V1 ***- B6U349_MAIZE); contains Interpro domain(s) IPR001623 Heat shock protein DnaJ, N-terminal	46.93	2.86	0.06	2.64312e-10
Solyc12g005730	Glycosyltransferase-like protein (AHRD V1 **-- D8QTD2_SELML); contains Interpro domain(s) IPR006740 Protein of unknown function DUF604	13.88	0.88	0.06	1.09918e-09
Solyc08g061490	MTD1 (AHRD V1 ***- Q9LLM3_MEDTR)	7.38	0.43	0.06	6.81133e-08
Solyc01g109160	cytochrome P450	1.93	0.11	0.06	1.98303e-05
Solyc07g053230	Myb-related transcription factor (AHRD V1 *--- B5RHV2_MUSBA); contains Interpro domain(s) IPR015495 Myb transcription factor	4.07	0.26	0.06	0.000140677
Solyc08g068610	Decarboxylase family protein (AHRD V1 ***- B1ILJ6_CLOBK); contains Interpro domain(s) IPR002129 Pyridoxal phosphate-dependent decarboxylase	3.41	0.22	0.06	0.00920639
Solyc09g010210	Endoglucanase 1 (AHRD V1 ***- B6TRZ3_MAIZE); contains Interpro domain(s) IPR008928 Six-hairpin glycosidase-like IPR012341 Six-hairpin glycosidase IPR018221 Glycoside hydrolase, family 9, active site IPR001701 Glycoside hydrolase, family 9	908.1	44.6	0.05	5.70047e-104
Solyc09g092490	UDP-glucosyltransferase family 1 protein (AHRD V1 **** C6KI44_CITSI); contains Interpro domain(s) IPR002213 UDP-glucuronosyl/UDP-glucosyltransferase	100.71	4.72	0.05	2.19237e-75
Solyc04g015360	GATA transcription factor 9 (AHRD V1 *-*- B6STZ1_MAIZE); contains Interpro domain(s) IPR000679 Zinc finger, GATA-type	69.73	3.8	0.05	4.44758e-64
Solyc07g049690	Cytochrome P450	102.62	4.79	0.05	9.2802e-62
Solyc11g006990	Os06g0207500 protein (Fragment) (AHRD V1 **-- Q0DDQ9_ORYSJ); contains Interpro domain(s) IPR004253 Protein of unknown function DUF231, plant	122.35	6.1	0.05	1.45318e-58
Solyc07g040960	Os07g0175100 protein (Fragment) (AHRD V1 *--- Q0D898_ORYSJ)	201.76	9.64	0.05	5.29321e-54
Solyc03g120420	Unknown Protein (AHRD V1)	1627.18	84.93	0.05	1.31698e-50
Solyc03g115940	Dof zinc finger protein (AHRD V1 ***- C4B6D7_IPOBA); contains Interpro domain(s) IPR003851 Zinc finger, Dof-type	11.31	0.6	0.05	6.44116e-27
Solyc07g054760	Wound induced protein (AHRD V1 ***- B6T0U0_MAIZE)	514.5	25.12	0.05	4.44392e-20
Solyc11g020230	Pto-like, Serine/threonine kinase protein, resistance protein	4.15	0.22	0.05	3.61324e-17
Solyc01g091590	SRC2 protein (AHRD V1 ***- A7XAJ8_9CONI); contains Interpro domain(s) IPR000008 C2 calcium-dependent membrane targeting	57.79	2.97	0.05	2.07989e-15
Solyc07g056190	NBS-LRR class disease resistance protein (AHRD V1 *--- D5L9G7_ORYSI)	18.15	0.98	0.05	2.48131e-13
Solyc05g005150	F-box/Kelch repeat-containing F-box family protein (AHRD V1 ***- C4PVT9_ARATH); contains Interpro domain(s) IPR015915 Kelch-type beta propeller	4.39	0.2	0.05	8.95441e-10
Solyc04g078790	BHLH transcription factor-like (AHRD V1 *--- Q8S0N2_ORYSJ); contains Interpro domain(s) IPR001092 Basic helix-loop-helix dimerisation region bHLH	5.54	0.3	0.05	1.24921e-07
Solyc03g117310	Jp18 (AHRD V1 ***- Q8H6R4_PONTR); contains Interpro domain(s) IPR010993 Sterile alpha motif homology	11.88	0.64	0.05	3.7271e-07
Solyc07g053710	Tyrosine aminotransferase (AHRD V1 **** D3K4J1_PAPSO); contains Interpro domain(s) IPR005958 Tyrosine/nicotianamine aminotransferase	2.23	0.12	0.05	1.11696e-05
Solyc09g092670	Cytochrome P450	1.67	0.08	0.05	5.21953e-05
Solyc00g282510	Phenylalanine ammonia-lyase (AHRD V1 ***- B5LAW0_CAPAN); contains Interpro domain(s) IPR005922 Phenylalanine ammonia-lyase	1.03	0.05	0.05	0.000513883
Solyc07g039420	Cc-nbs, resistance protein fragment	1.7	0.08	0.05	0.00166011
Solyc04g058100	Type 2 metallothionein (AHRD V1 ***- B3VKV5_SOLNI); contains Interpro domain(s) IPR000347 Plant metallothionein, family 15	7.44	0.38	0.05	0.00175833
Solyc10g080960	Transcription factor (Fragment) (AHRD V1 **-* D6MKQ8_9ASPA); contains Interpro domain(s) IPR006447 Myb-like DNA-binding region, SHAQKYF class	1.84	0.1	0.05	0.00614355
Solyc02g077710	E6-2 protein kinase (AHRD V1 *-*- B6E139_GOSHI)	3598.89	133.48	0.04	1.08896e-92
Solyc02g089630	Proline dehydrogenase (AHRD V1 **** A1E289_ACTDE); contains Interpro domain(s) IPR015659 Proline oxidase	166.44	7.49	0.04	1.1024e-83
Solyc01g096220	Ras-related protein Rab-25 (AHRD V1 ***- RAB25_BOVIN); contains Interpro domain(s) IPR015595 Rab11-related	56.88	2.17	0.04	1.02507e-61
Solyc09g092480	UDP-glucosyltransferase family 1 protein (AHRD V1 **** C6KI44_CITSI); contains Interpro domain(s) IPR002213 UDP-glucuronosyl/UDP-glucosyltransferase	13.8	0.48	0.04	4.80922e-35
Solyc09g083390	Genomic DNA chromosome 5 TAC clone K9D7 (AHRD V1 *-*- Q9FIX7_ARATH); contains Interpro domain(s) IPR018144 Plus-3 domain, subgroup	7.82	0.28	0.04	3.26972e-34
Solyc04g074450	Phi-1 protein (Fragment) (AHRD V1 ***- Q4LAX0_CAPCH); contains Interpro domain(s) IPR006766 Phosphate-induced protein 1 conserved region	97.4	4.21	0.04	2.25133e-21
Solyc08g016720	9-cis-epoxycarotenoid dioxygenase 5 (AHRD V1 **** A0SE34_9ROSI); contains Interpro domain(s) IPR004294 Carotenoid oxygenase	4.62	0.19	0.04	3.54417e-16
Solyc01g106700	MADS-box transcription factor (AHRD V1 ***- Q75V01_9ASPA); contains Interpro domain(s) IPR002100 Transcription factor, MADS-box	21.87	0.87	0.04	2.89485e-15
Solyc02g077940	Unknown Protein (AHRD V1)	1100.08	38.96	0.04	5.48505e-11
Solyc02g062610	Hydrolase alpha/beta fold family protein (AHRD V1 ***- D7MBG9_ARALY); contains Interpro domain(s) IPR000073 Alpha/beta hydrolase fold-1	14.13	0.57	0.04	1.53033e-10
Solyc04g016440	Os06g0301100 protein (Fragment) (AHRD V1 ***- Q0DCQ4_ORYSJ); contains Interpro domain(s) IPR005349 Uncharacterised protein family UPF0136, Transmembrane	10.98	0.48	0.04	4.51879e-09
Solyc09g014990	WRKY-like transcription factor (AHRD V1 **** Q06B53_SOLPE); contains Interpro domain(s) IPR003657 DNA-binding WRKY	1.89	0.08	0.04	1.72645e-06
Solyc02g089880	Glycosyltransferase family GT8 protein (AHRD V1 ***- D0ECQ6_POPDE); contains Interpro domain(s) IPR002495 Glycosyl transferase, family 8	2.91	0.12	0.04	1.9352e-06
Solyc01g108630	Nitrite reductase (AHRD V1 ***- Q76KB0_TOBAC); contains Interpro domain(s) IPR006067 Nitrite and sulphite reductase 4Fe-4S region	2.64	0.12	0.04	6.35097e-06
Solyc10g086570	Palmitoyltransferase PFA4 (AHRD V1 **-- B6TA04_MAIZE); contains Interpro domain(s) IPR001594 Zinc finger, DHHC-type	10.69	0.45	0.04	4.23621e-05
Solyc09g074480	Unknown Protein (AHRD V1)	13.81	0.52	0.04	0.000730181
Solyc05g015030	Homeobox leucine-zipper protein (AHRD V1 **-- Q8H962_ZINEL); contains Interpro domain(s) IPR002913 Lipid-binding START	0.94	0.04	0.04	0.00295955
Solyc09g008860	Receptor like kinase, RLK	0.64	0.02	0.04	0.00470041
Solyc04g074530	Alcohol dehydrogenase 1 (AHRD V1 **** B6TD57_MAIZE); contains Interpro domain(s) IPR002085 Alcohol dehydrogenase superfamily, zinc-containing	1.05	0.04	0.04	0.00556739
Solyc12g082720	Unknown Protein (AHRD V1)	1.38	0.05	0.04	0.00966738
Solyc02g084990	Mannan endo-1 4-beta-mannosidase (AHRD V1 ***- A8FDC6_BACP2); contains Interpro domain(s) IPR001547 Glycoside hydrolase, family 5	58.41	2.03	0.03	2.49146e-91
Solyc07g055340	Peroxisomal membrane protein 2 (AHRD V1 **-- B6UGE4_MAIZE); contains Interpro domain(s) IPR007248 Mpv17/PMP22	99.22	2.84	0.03	5.55379e-91
Solyc10g083880	Aquaporin (AHRD V1 ***- D6BRE1_9ROSI); contains Interpro domain(s) IPR012269 Aquaporin	71.71	1.87	0.03	8.90226e-81
Solyc07g052470	Syntaxin (AHRD V1 ***- Q6X9V9_HORVD); contains Interpro domain(s) IPR010989 t-SNARE	392.15	12.16	0.03	9.04916e-49
Solyc03g118470	Diphosphoinositol polyphosphate phosphohydrolase 1 (AHRD V1 *-** C1BIE3_ONCMY); contains Interpro domain(s) IPR000086 NUDIX hydrolase domain	78.45	2.7	0.03	3.85856e-46
Solyc10g008660	Malonyl CoA anthocyanin 5-O-glucoside-6&apos&apos&apos-O-malonyltransferase (AHRD V1 ***- Q8W1X0_PERFR)	185.08	4.74	0.03	2.1362e-34
Solyc07g053550	Glutaredoxin (AHRD V1 ***- B9HGW6_POPTR); contains Interpro domain(s) IPR011905 Glutaredoxin-like, plant II	394.76	12.9	0.03	1.53822e-33
Solyc11g011210	Gibberellin regulated protein (AHRD V1 **-- A2Q374_MEDTR); contains Interpro domain(s) IPR003854 Gibberellin regulated protein	210.64	5.45	0.03	5.33658e-33
Solyc05g052860	Os12g0581300 protein (Fragment) (AHRD V1 *-*- Q0IMB2_ORYSJ); contains Interpro domain(s) IPR006873 Protein of unknown function DUF620	11.89	0.39	0.03	1.34072e-30
Solyc10g084370	MYB transcription factor (Fragment) (AHRD V1 **-- A1DR87_CATRO); contains Interpro domain(s) IPR006447 Myb-like DNA-binding region, SHAQKYF class	17.09	0.57	0.03	2.87603e-29
Solyc11g006300	3-oxo-5-alpha-steroid 4-dehydrogenase family protein (AHRD V1 ***- D7M7I5_ARALY); contains Interpro domain(s) IPR001104 3-oxo-5-alpha-steroid 4-dehydrogenase, C-terminal	61.68	1.57	0.03	1.87076e-27
Solyc06g076310	Unknown Protein (AHRD V1)	27.02	0.83	0.03	3.66436e-13
Solyc07g055840	Citrate synthase (AHRD V1 **** B9IFM7_POPTR); contains Interpro domain(s) IPR010953 Citrate synthase, type II	3.51	0.11	0.03	1.34081e-11
Solyc03g112030	Cytochrome P450	3.29	0.09	0.03	6.83788e-11
Solyc05g006390	Unknown Protein (AHRD V1)	76.35	1.99	0.03	1.6678e-09
Solyc01g021730	NAC domain protein IPR003441 (AHRD V1 *-*- B9IHI9_POPTR); contains Interpro domain(s) IPR003441 No apical meristem (NAM) protein	5.1	0.16	0.03	8.65161e-05
Solyc12g100240	Fatty acid desaturase (AHRD V1 ***- B3SP99_CAPAN)	10.49	0.3	0.03	0.000766747
Solyc11g071600	Aldehyde oxidase (AHRD V1 ***- Q9FV23_SOLLC); contains Interpro domain(s) IPR002346 Molybdopterin dehydrogenase, FAD-binding	0.33	0	0.03	0.000792444
Solyc09g011590	Glutathione S-transferase-like protein (AHRD V1 **** A8DUB0_SOLLC); contains Interpro domain(s) IPR004046 Glutathione S-transferase, C-terminal	2.27	0.07	0.03	0.0013835
Solyc08g062510	Homeobox leucine-zipper protein (AHRD V1 ***- Q76CL1_ZINEL); contains Interpro domain(s) IPR002913 Lipid-binding START	0.73	0.02	0.03	0.0020008
Solyc06g066420	Cold induced protein-like (AHRD V1 *-*- Q94JH8_ORYSJ)	2.7	0.08	0.03	0.00279202
Solyc06g017850	Unknown Protein (AHRD V1)	5.14	0.15	0.03	0.00414657
Solyc06g035940	Homeobox-leucine zipper protein PROTODERMAL FACTOR 2 (AHRD V1 **** PDF2_ARATH); contains Interpro domain(s) IPR002913 Lipid-binding START	80.55	1.39	0.02	5.62215e-162
Solyc02g076680	Unknown Protein (AHRD V1); contains Interpro domain(s) IPR007789 Protein of unknown function DUF688	68.02	1.59	0.02	1.40168e-141
Solyc07g054780	Wound induced protein (AHRD V1 ***- B6T0U0_MAIZE)	1226.26	19.68	0.02	2.04715e-104
Solyc07g051880	Protein serine/threonine kinase (AHRD V1 ***- D3BP85_POLPA); contains Interpro domain(s) IPR002290 Serine/threonine protein kinase	46.86	0.89	0.02	4.07286e-78
Solyc02g068080	Voltage-gated chloride channel (AHRD V1 **** Q96325_ARATH); contains Interpro domain(s) IPR002251 Chloride channel plant CLC	16.27	0.31	0.02	5.06827e-69
Solyc09g091430	Pectate lyase 1-27 (AHRD V1 **** B9TU35_9ROSI); contains Interpro domain(s) IPR002022 Pectate lyase/Amb allergen	25.5	0.55	0.02	5.81163e-62
Solyc05g052870	UDP-glucosyltransferase family 1 protein (AHRD V1 **-* C6KI45_CITSI); contains Interpro domain(s) IPR002213 UDP-glucuronosyl/UDP-glucosyltransferase	5.06	0.1	0.02	1.69404e-17
Solyc03g124110	CRT binding factor 2 (AHRD V1 ***- B3TPN7_SOLHA); contains Interpro domain(s) IPR001471 Pathogenesis-related transcriptional factor and ERF, DNA-binding	28.4	0.52	0.02	3.16302e-12
Solyc07g054770	Wound induced protein (AHRD V1 ***- B6SKC8_MAIZE)	106.4	2.33	0.02	8.43587e-11
Solyc02g089990	TMV response-related protein (AHRD V1 *--- B6UG28_MAIZE)	14.27	0.27	0.02	2.92342e-08
Solyc12g100260	Fatty acid desaturase (AHRD V1 ***- B3SP99_CAPAN)	13.38	0.3	0.02	2.04511e-05
Solyc12g010940	Unknown Protein (AHRD V1)	3.21	0.06	0.02	3.43838e-05
Solyc01g016970	Unknown Protein (AHRD V1)	5.37	0.13	0.02	4.05545e-05
Solyc07g054000	Unknown Protein (AHRD V1)	7.44	0.18	0.02	7.899e-05
Solyc08g081520	Exocyst subunit Exo70-interacting protein Roh1 (Fragment) (AHRD V1 *-*- C1IJU1_TOBAC); contains Interpro domain(s) IPR008511 Protein of unknown function DUF793	1.38	0.03	0.02	0.000398519
Solyc08g079300	Cytochrome P450	0.62	0	0.02	0.00593279
Solyc07g052370	Cytochrome P450	0.59	0	0.02	0.00933101
Solyc10g083290	Beta-fructofuranosidase insoluble isoenzyme 2 (AHRD V1 **-- B6U1H5_MAIZE); contains Interpro domain(s) IPR018053 Glycoside hydrolase, family 32, active site IPR013148 Glycosyl hydrolases family 32, N-terminal IPR001362 Glycoside hydrolase, family 32	0.52	0	0.02	0.00935525
Solyc07g053640	Arabinogalactan-protein (AHRD V1 *-*- Q41256_NICAL)	41.81	0.23	0.01	2.27189e-112
Solyc12g009240	Ethylene-responsive transcription factor 4 (AHRD V1 *-*- ERF78_ARATH); contains Interpro domain(s) IPR001471 Pathogenesis-related transcriptional factor and ERF, DNA-binding	43.74	0.63	0.01	6.48499e-64
Solyc03g006490	Aluminum-induced protein-like (AHRD V1 ***- Q9FG81_ARATH)	41.16	0.52	0.01	6.12826e-50
Solyc07g053140	CONSTANS-like zinc finger protein (AHRD V1 *-*- D0EP07_SOYBN); contains Interpro domain(s) IPR000315 Zinc finger, B-box	59.25	0.82	0.01	7.7879e-46
Solyc10g049220	Unknown Protein (AHRD V1)	17.85	0.22	0.01	9.94155e-27
Solyc01g108240	Ethylene responsive transcription factor 2b (AHRD V1 *-*- C0J9I6_9ROSA); contains Interpro domain(s) IPR001471 Pathogenesis-related transcriptional factor and ERF, DNA-binding	12.05	0.17	0.01	7.56317e-26
Solyc09g059550	Genomic DNA chromosome 3 P1 clone MJL12 (AHRD V1 *-*- Q9LSG4_ARATH)	8.14	0.05	0.01	9.042e-23
Solyc03g026280	CRT binding factor 2 (AHRD V1 *-*- B3TPN7_SOLHA); contains Interpro domain(s) IPR001471 Pathogenesis-related transcriptional factor and ERF, DNA-binding	90.09	0.69	0.01	4.27584e-19
Solyc01g103590	Glyoxalase/bleomycin resistance protein/dioxygenase (AHRD V1 **-- Q2HVV5_MEDTR); contains Interpro domain(s) IPR004360 Glyoxalase/bleomycin resistance protein/dioxygenase	23.2	0.24	0.01	6.77758e-15
Solyc12g039080	Receptor-like kinase (AHRD V1 ***- A7VM37_MARPO)	5.94	0.05	0.01	4.93749e-14
Solyc01g015070	Unknown Protein (AHRD V1)	16.51	0.16	0.01	1.82739e-10
Solyc09g097960	Aldo/keto reductase family protein (AHRD V1 **-- D7KWQ9_ARALY); contains Interpro domain(s) IPR001395 Aldo/keto reductase	3.7	0.05	0.01	5.92807e-10
Solyc07g066160	Zinc finger family protein (AHRD V1 *-*- D7MD22_ARALY); contains Interpro domain(s) IPR007087 Zinc finger, C2H2-type	4.17	0.05	0.01	1.22014e-09
Solyc04g007580	cDNA clone J100026I16 full insert sequence (AHRD V1 **-- B7FA06_ORYSJ)	12.93	0.17	0.01	1.63661e-09
Solyc12g100270	CER1 (AHRD V1 **-- B6TFH3_MAIZE); contains Interpro domain(s) IPR006694 Fatty acid hydroxylase	1.68	0	0.01	7.30569e-09
Solyc04g083140	cytochrome P450	2	0	0.01	1.06038e-08
Solyc07g053130	Serine/threonine-protein kinase receptor (AHRD V1 **** B6U2B7_MAIZE); contains Interpro domain(s) IPR002290 Serine/threonine protein kinase	1	0	0.01	2.03744e-07
Solyc12g039100	ACT domain containing protein expressed (AHRD V1 *--- Q10P44_ORYSJ)	12.27	0.12	0.01	7.36165e-07
Solyc01g107780	UDP-glucosyltransferase family 1 protein (AHRD V1 **** C6KI43_CITSI); contains Interpro domain(s) IPR002213 UDP-glucuronosyl/UDP-glucosyltransferase	2	0.03	0.01	8.26906e-07
Solyc02g093580	Pectate lyase (AHRD V1 **** Q9M505_VITVI); contains Interpro domain(s) IPR002022 Pectate lyase/Amb allergen	2.17	0.03	0.01	1.06806e-06
Solyc10g012210	ARID/BRIGHT DNA-binding domain-containing protein/ELM2 domain-containing protein/Myb-like DNA-binding domain-containing protein (AHRD V1 *--- Q1PEA0_ARATH); contains Interpro domain(s) IPR000949 ELM2	1.54	0	0.01	1.17528e-06
Solyc02g005530	Helitron helicase-like protein (AHRD V1 *-*- D0NJ00_PHYIN); contains Interpro domain(s) IPR010285 Protein of unknown function DUF889, eukaryote	1.87	0	0.01	1.91636e-06
Solyc10g007930	Cytochrome P450	2.24	0.03	0.01	7.89713e-06
Solyc05g053000	AT-hook DNA-binding protein (Fragment) (AHRD V1 **-* A1DR81_CATRO); contains Interpro domain(s) IPR014476 Predicted AT-hook DNA-binding	3.8	0.04	0.01	1.13448e-05
Solyc04g040130	Omega-6 fatty acid desaturase (AHRD V1 **** Q461Q1_HEVBR); contains Interpro domain(s) IPR005804 Fatty acid desaturase, type 1	1.63	0	0.01	2.24623e-05
Solyc01g101180	Alpha-humulene/(-)-(E)-beta-caryophyllene synthase (AHRD V1 **** HUMS_ARATH); contains Interpro domain(s) IPR005630 Terpene synthase, metal-binding domain	1.03	0	0.01	8.60731e-05
Solyc10g085270	Unknown Protein (AHRD V1)	29.71	0.25	0.01	0.000278907
Solyc05g008220	Unknown Protein (AHRD V1)	1.93	0	0.01	0.00079954
Solyc07g052100	Chromodomain-helicase-DNA-binding protein 1-like (AHRD V1 *--* CHD1L_DANRE); contains Interpro domain(s) IPR014001 DEAD-like helicase, N-terminal	0.72	0	0.01	0.000990991
Solyc07g054600	F-box family protein (AHRD V1 ***- B9I698_POPTR); contains Interpro domain(s) IPR001810 Cyclin-like F-box	0.92	0	0.01	0.00104262
Solyc08g062580	Pentatricopeptide repeat-containing protein (AHRD V1 ***- D7M3D7_ARALY); contains Interpro domain(s) IPR002885 Pentatricopeptide repeat	0.81	0	0.01	0.00115117
Solyc07g064200	COBRA-like protein (AHRD V1 ***- Q655F2_ORYSJ); contains Interpro domain(s) IPR006918 Glycosyl-phosphatidyl inositol-anchored, plant	0.96	0	0.01	0.00132699
Solyc01g081210	F-box/kelch-repeat protein At1g22040 (AHRD V1 ***- FBK8_ARATH); contains Interpro domain(s) IPR015915 Kelch-type beta propeller	1.06	0	0.01	0.00153743
Solyc01g101190	Alpha-humulene/(-)-(E)-beta-caryophyllene synthase (AHRD V1 **** HUMS_ARATH); contains Interpro domain(s) IPR005630 Terpene synthase, metal-binding domain	0.72	0	0.01	0.0023162
Solyc07g053360	Seed biotin-containing protein SBP65 (AHRD V1 *--- SBP65_PEA); contains Interpro domain(s) IPR004238 Late embryogenesis abundant protein	1.19	0	0.01	0.00375114
Solyc10g079860	Beta-1 3-glucanase (AHRD V1 ***- Q68V46_OLEEU); contains Interpro domain(s) IPR000490 Glycoside hydrolase, family 17	1	0	0.01	0.00509142
Solyc11g012560	F-box family protein (AHRD V1 ***- B9GFB6_POPTR); contains Interpro domain(s) IPR017451 F-box associated type 1	1.14	0	0.01	0.00888787
Solyc07g049140	Metallocarboxypeptidase inhibitor (AHRD V1 ***- O24639_SOLTU); contains Interpro domain(s) IPR009632 Putative metallocarboxypeptidase inhibitor	55972.6	89.26	0	8.55908e-71
Solyc07g052700	MADS-box transcription factor 1 (AHRD V1 ***- D1MFS6_HEVBR); contains Interpro domain(s) IPR002100 Transcription factor, MADS-box	131.69	0.14	0	2.26522e-51
Solyc11g011570	RING finger protein 44 (AHRD V1 *--- RNF44_DANRE); contains Interpro domain(s) IPR011016 Zinc finger, RING-CH-type	20.35	0	0	6.97204e-49
Solyc12g098620	Transcription factor (AHRD V1 *-** D6MKM4_9ASPA); contains Interpro domain(s) IPR011598 Helix-loop-helix DNA-binding	9.49	0	0	1.15607e-29
Solyc01g056370	Unknown Protein (AHRD V1)	43.22	0	0	1.1995e-21
Solyc02g062730	Unknown Protein (AHRD V1)	129.5	0	0	3.21093e-15
Solyc01g015050	Unknown Protein (AHRD V1)	6.37	0	0	3.7798e-05
Solyc12g038770	N-6 Adenine-specific DNA methylase (AHRD V1 *-*- Q1STQ1_MEDTR)	2.28	0	0	0.000611081
Solyc03g113110	Protein FAR1-RELATED SEQUENCE 12 (AHRD V1 **-- FRS12_ARATH); contains Interpro domain(s) IPR004330 Transcription factor, FAR1-related	3.93	0	0	0.00631941

## Sheet: 831-Breaker
Table S2. DEGs of AtORWT vs M82 at breaker fruit developmental stage
GeneID	annotation	ORwt20-Fruit-B	M82-Fruit-B	ratio	adjusted p
Solyc04g081710	Unknown Protein (AHRD V1)	0	33.63	3363.33	1.55363e-22
Solyc04g018130	Unknown Protein (AHRD V1)	0	22.48	2247.67	3.63764e-12
Solyc12g044440	Unknown Protein (AHRD V1)	0	16.83	1682.67	2.07777e-18
Solyc04g081610	Unknown Protein (AHRD V1)	0	15.13	1512.67	4.4718e-08
Solyc07g055010	Metal ion binding protein (AHRD V1 **-* B6T4Q0_MAIZE); contains Interpro domain(s) IPR006121 Heavy metal transport/detoxification protein	0	13.08	1308.33	4.68699e-21
Solyc01g005730	LRR receptor-like serine/threonine-protein kinase, RLP	0	8.79	878.67	4.55861e-65
Solyc04g081720	Unknown Protein (AHRD V1)	0	7.28	727.67	0.00092863
Solyc06g035560	Unknown Protein (AHRD V1)	0	4.24	424	0.00653979
Solyc09g089570	Genomic DNA chromosome 5 P1 clone MJB21 (AHRD V1 **-- Q9FMZ7_ARATH); contains Interpro domain(s) IPR008395 Agenet	0	3.71	371	9.0919e-07
Solyc01g005760	LRR receptor-like serine/threonine-protein kinase, RLP	0	3.45	345	2.039e-30
Solyc06g048530	Hydroxyacylglutathione hydrolase (AHRD V1 **** B6T2Y2_MAIZE); contains Interpro domain(s) IPR017782 Hydroxyacylglutathione hydrolase	0.11	34.11	319.81	6.23574e-72
Solyc04g016550	Folylpolyglutamate synthase (AHRD V1 **** B9IHV7_POPTR); contains Interpro domain(s) IPR001645 Folylpolyglutamate synthetase	0	2.93	293.33	2.21409e-12
Solyc09g092540	F-box family protein (AHRD V1 ***- B9GTQ9_POPTR); contains Interpro domain(s) IPR013187 F-box associated type 3	0	2.86	285.67	0.000107644
Solyc09g092620	Cytochrome P450	0	2.76	276	6.1251e-07
Solyc12g039050	PIF-like orf1 (AHRD V1 ***- Q1WIR9_DAUCA)	0	1.81	181.33	8.2921e-05
Solyc11g008420	SKP1-like protein (AHRD V1 ***- C3V9V9_CITMA); contains Interpro domain(s) IPR016897 E3 ubiquitin ligase, SCF complex, Skp subunit	0	1.63	163.33	0.0032965
Solyc02g021490	Unknown Protein (AHRD V1)	0	1.56	155.67	0.000966417
Solyc09g082790	DNA repair and recombination protein RAD51 (AHRD V1 **-- A9CT16_ENTBH); contains Interpro domain(s) IPR011940 Meiotic recombinase Dmc1	0.1	11.78	121.9	1.32687e-32
Solyc06g036620	Ankyrin repeat domain-containing protein 13C-A (AHRD V1 *-*- C0H9Z7_SALSA); contains Interpro domain(s) IPR002110 Ankyrin	0	1.2	120	4.73106e-07
Solyc09g092580	Cytochrome P450	0.06	6.11	107.82	7.68762e-29
Solyc03g083800	Serine/threonine-protein phosphatase 7 long form homolog (AHRD V1 *-*- PPP7L_ARATH); contains Interpro domain(s) IPR019557 Aminotransferase-like, plant mobile domain	0	1.01	101	0.00144222
[truncated: 810 more rows]

## Sheet: 2642-MG
Table S1. DEGs of AtORWT vs M82 at mature green fruit developmental stage
[truncated: 2,643 more rows]

[truncated: 3 more sheets: 843-D27, 458-D17, 528-D7]
