# Supplementary material for: Ectopic expression of ORANGE promotes carotenoid accumulation and fruit development in tomato
Source: Plant Biotechnol J. 2018 May 31;17(1):33–49. doi: 10.1111/pbi.12945 (PMC6330546; doi:10.1111/pbi.12945)
Supplement: Supplementary file 3 — Table S2 DEGs of AtOR His vs M82 at all fruit developmental stages. [file PBI-17-33-s009.xlsx]

## Sheet: 805-Red
Table S2. DEGs of AtORHis vs M82 at red fruit developmental stage
GeneID	annotation	ORHis21b-Fruit-Red	M82-Fruit-Red	ratio	adjusted p
Solyc07g054670	NADH dehydrogenase like protein (AHRD V1 **** O65414_ARATH); contains Interpro domain(s) IPR013027 FAD-dependent pyridine nucleotide-disulphide oxidoreductase	0	17.58	1758.33	4.03992e-61
Solyc01g005730	LRR receptor-like serine/threonine-protein kinase, RLP	0	16.07	1607.33	8.14671e-47
Solyc07g055010	Metal ion binding protein (AHRD V1 **-* B6T4Q0_MAIZE); contains Interpro domain(s) IPR006121 Heavy metal transport/detoxification protein	0	15.89	1589.33	2.50474e-16
Solyc04g081720	Unknown Protein (AHRD V1)	0	13.16	1316.33	0.000221671
Solyc04g018130	Unknown Protein (AHRD V1)	0	11.99	1199.33	0.000201633
Solyc04g017620	Phosphatidylinositol-4-phosphate 5-kinase 9 (AHRD V1 ***- B6SXI7_MAIZE); contains Interpro domain(s) IPR016034 Phosphatidylinositol-4-phosphate 5-kinase, core, subgroup	0	10.84	1084.33	3.08936e-15
Solyc06g035560	Unknown Protein (AHRD V1)	0	9.38	938.33	5.72575e-05
Solyc06g009420	Unknown Protein (AHRD V1)	0	9.12	912.33	0.00303417
Solyc07g054800	Wound induced protein (AHRD V1 ***- B6T327_MAIZE)	0	9.08	907.67	4.23849e-05
Solyc09g091420	Nucleoside-triphosphatase (AHRD V1 **** B2VUE6_PYRTR); contains Interpro domain(s) IPR002637 Ham1-like protein	0	6.23	623.33	9.08104e-09
Solyc06g008760	Glutaredoxin (AHRD V1 ***- B3F8F2_SOLTU); contains Interpro domain(s) IPR011905 Glutaredoxin-like, plant II	0	6.14	614.33	0.00189605
Solyc04g016550	Folylpolyglutamate synthase (AHRD V1 **** B9IHV7_POPTR); contains Interpro domain(s) IPR001645 Folylpolyglutamate synthetase	0	5.85	585.33	6.26671e-16
Solyc06g009490	Pentatricopeptide repeat-containing protein At5g27110 (AHRD V1 ***- PP398_ARATH)	0	5.8	579.67	0.000783293
Solyc01g005760	LRR receptor-like serine/threonine-protein kinase, RLP	0	5.33	533.33	4.06179e-30
Solyc11g012310	Unknown Protein (AHRD V1)	0	4.18	417.67	0.00733358
Solyc07g053240	Myb-related transcription factor (AHRD V1 *--- B5RHV2_MUSBA); contains Interpro domain(s) IPR015495 Myb transcription factor	0	4.16	415.67	6.16954e-07
Solyc09g082790	DNA repair and recombination protein RAD51 (AHRD V1 **-- A9CT16_ENTBH); contains Interpro domain(s) IPR011940 Meiotic recombinase Dmc1	0.05	18.29	391.93	2.6732e-29
Solyc07g051930	Protein serine/threonine kinase (AHRD V1 **** D3BP85_POLPA); contains Interpro domain(s) IPR002290 Serine/threonine protein kinase	0	2.72	271.67	9.7686e-07
Solyc05g009610	Acetyl esterase (AHRD V1 **-- AES_SHIF8); contains Interpro domain(s) IPR013094 Alpha/beta hydrolase fold-3	0	2.63	263	5.25141e-06
Solyc03g096550	Wound/stress protein (AHRD V1 **-- Q672Q3_SOLLC); contains Interpro domain(s) IPR001024 Lipoxygenase, LH2	0	2.61	260.67	0.00341582
Solyc00g082550	Unknown Protein (AHRD V1)	0	2.47	247	0.00751627
Solyc07g053530	Fasciclin-like arabinogalactan protein 4 (AHRD V1 ***- A9XTK9_GOSHI); contains Interpro domain(s) IPR000782 FAS1 domain	0	2.41	241.33	0.000444048
Solyc09g092540	F-box family protein (AHRD V1 ***- B9GTQ9_POPTR); contains Interpro domain(s) IPR013187 F-box associated type 3	0	2.34	234.33	1.49843e-06
Solyc08g078950	Nitrate transporter (AHRD V1 **** Q852P7_TOBAC); contains Interpro domain(s) IPR000109 TGF-beta receptor, type I/II extracellular region	0	2.29	228.67	3.69974e-09
Solyc02g065250	Alpha-hydroxynitrile lyase (AHRD V1 **-- O49897_MANES); contains Interpro domain(s) IPR000073 Alpha/beta hydrolase fold-1	0	2.24	223.67	0.00588488
Solyc02g070180	FAD-binding domain-containing protein (AHRD V1 **-- D7MFI0_ARALY); contains Interpro domain(s) IPR006094 FAD linked oxidase, N-terminal	0	2.08	207.67	1.31215e-07
Solyc04g081710	Unknown Protein (AHRD V1)	0.47	81.88	175.46	7.50725e-32
Solyc02g091690	BHLH transcription factor (AHRD V1 **-* A9YWR2_MEDTR); contains Interpro domain(s) IPR011598 Helix-loop-helix DNA-binding	0	1.49	149.33	0.00287798
Solyc01g009690	LRR receptor-like serine/threonine-protein kinase, RLP	0	1.46	145.67	1.45389e-08
Solyc12g035190	Anthranilate phosphoribosyltransferase (AHRD V1 ***- A8IBN0_CHLRE); contains Interpro domain(s) IPR005940 Anthranilate phosphoribosyl transferase	0	1.43	143.33	0.000968583
Solyc02g088750	UDP-glucuronosyltransferase (AHRD V1 **** Q5UB81_ARATH); contains Interpro domain(s) IPR002213 UDP-glucuronosyl/UDP-glucosyltransferase	0	1.33	132.67	0.0004385
Solyc07g032080	V-type proton ATPase subunit a (AHRD V1 **** VPH1_NEUCR); contains Interpro domain(s) IPR002490 ATPase, V0/A0 complex, 116-kDa subunit	0.03	4.13	123.9	2.19756e-21
Solyc09g092580	Cytochrome P450	0.03	3.47	115.67	1.13014e-10
Solyc03g114890	COBRA-like protein (AHRD V1 ***- B6E8Y8_9MYRT); contains Interpro domain(s) IPR006918 Glycosyl-phosphatidyl inositol-anchored, plant	0	1.1	109.67	0.00580867
Solyc02g021490	Unknown Protein (AHRD V1)	0.07	6.2	93	1.07397e-08
Solyc04g040220	NPR1-like protein (Fragment) (AHRD V1 ***- Q2QBV6_PYRCO); contains Interpro domain(s) IPR013069 BTB/POZ	0	0.92	92.33	0.00593027
Solyc04g018080	Unknown Protein (AHRD V1)	2.27	194.7	85.9	3.72075e-28
Solyc04g081610	Unknown Protein (AHRD V1)	0.54	46.58	85.73	1.428e-14
Solyc02g021260	B3 domain-containing protein LOC_Os12g40080 (AHRD V1 *-*- Y1208_ORYSJ); contains Interpro domain(s) IPR003340 Transcriptional factor B3	0	0.82	82	0.00046399
Solyc09g098290	Receptor like kinase, RLK	0.06	4.45	74.22	3.0094e-25
Solyc05g014280	Heat shock protein (AHRD V1 ***- A9QVH3_9FABA); contains Interpro domain(s) IPR002068 Heat shock protein Hsp20	6.33	380.67	60.11	1.37091e-25
Solyc06g035570	Transcription factor MADS-box (AHRD V1 ***- A2Q6H2_MEDTR); contains Interpro domain(s) IPR002100 Transcription factor, MADS-box	0.49	24.84	50.35	1.55499e-05
Solyc12g011040	Lipoxygenase (AHRD V1 ***- O24370_SOLTU); contains Interpro domain(s) IPR001246 Lipoxygenase, plant	0	0.5	50	0.00566686
Solyc01g091530	Fasciclin-like arabinogalactan protein 13 (AHRD V1 ***- A9XTL8_GOSHI); contains Interpro domain(s) IPR000782 FAS1 domain	0.09	4.14	47.73	1.26758e-09
Solyc01g106620	Pathogenesis-related protein 1a (AHRD V1 **-- Q00MX6_MALDO); contains Interpro domain(s) IPR018244 Allergen V5/Tpx-1 related, conserved site	0.08	3.9	46.76	0.00050969
Solyc06g072760	Syntaxin (AHRD V1 ***- Q8LJR4_SOYBN); contains Interpro domain(s) IPR010989 t-SNARE	0.1	4.26	44.1	3.66704e-07
Solyc08g014430	Formin 3 (AHRD V1 *-*- D0QAN4_ARATH); contains Interpro domain(s) IPR015425 Actin-binding FH2	0.02	0.86	43.17	0.00124026
Solyc06g048530	Hydroxyacylglutathione hydrolase (AHRD V1 **** B6T2Y2_MAIZE); contains Interpro domain(s) IPR017782 Hydroxyacylglutathione hydrolase	0.18	7.48	42.36	2.17291e-10
Solyc09g007760	Aquaporin 2 (AHRD V1 ***- O65357_SAMSA); contains Interpro domain(s) IPR012269 Aquaporin	0.28	10.71	38.7	4.85688e-18
Solyc03g096290	Aquaporin-like protein (AHRD V1 ***- Q8W1A9_PETHY); contains Interpro domain(s) IPR012269 Aquaporin	0.55	21.2	38.54	8.4088e-31
Solyc09g008170	Auxin responsive SAUR protein (AHRD V1 *-*- Q1SN26_MEDTR); contains Interpro domain(s) IPR003676 Auxin responsive SAUR protein	4.34	157.02	36.15	5.30412e-18
Solyc07g049400	Zinc finger family protein (AHRD V1 ***- D7MVE2_ARALY); contains Interpro domain(s) IPR018957 Zinc finger, C3HC4 RING-type	0.16	5.69	35.58	9.22054e-06
Solyc07g054500	Receptor like kinase, RLK	0.14	4.83	35.34	2.55235e-20
Solyc05g023910	Unknown Protein (AHRD V1)	0.12	4.34	35.22	0.00552516
Solyc04g018120	Unknown Protein (AHRD V1)	0.51	16.52	32.4	1.7556e-07
Solyc07g043240	Pectinesterase (AHRD V1 **** B9S4Z6_RICCO); contains Interpro domain(s) IPR000070 Pectinesterase, catalytic	0.04	1.28	32.08	0.00907989
Solyc09g007770	Aquaporin 2 (AHRD V1 ***- O65357_SAMSA); contains Interpro domain(s) IPR012269 Aquaporin	0.41	12.96	31.87	8.63967e-18
Solyc09g010000	1-aminocyclopropane-1-carboxylate oxidase-like protein (AHRD V1 **-* Q9LTH8_ARATH); contains Interpro domain(s) IPR005123 Oxoglutarate and iron-dependent oxygenase	0.25	7.8	31.61	3.10202e-11
Solyc06g060340	Chloroplast photosystem II-associated protein (AHRD V1 ***- A8HPM2_CHLRE); contains Interpro domain(s) IPR001344 Chlorophyll A-B binding protein	1.27	37.98	29.9	3.62581e-44
Solyc08g068440	Lipoyl synthase (AHRD V1 **** B8J937_ANAD2); contains Interpro domain(s) IPR013785 Aldolase-type TIM barrel	0.48	14.36	29.71	5.47211e-13
Solyc05g015380	Meiotic asynaptic mutant 1 (AHRD V1 ***- D7KV25_ARALY)	0.91	27.01	29.68	1.65509e-19
Solyc02g020940	Glyceraldehyde-3-phosphate dehydrogenase (AHRD V1 **** D7UNZ5_BRARC); contains Interpro domain(s) IPR000173 Glyceraldehyde 3-phosphate dehydrogenase	0.05	1.48	29.53	0.00234849
Solyc07g052480	Isocitrate lyase (AHRD V1 **** Q9FQD2_IPOBA); contains Interpro domain(s) IPR006254 Isocitrate lyase	3.62	102.44	28.33	4.6379e-102
Solyc07g053540	Fasciclin-like arabinogalactan protein 4 (AHRD V1 ***- A9XTK9_GOSHI); contains Interpro domain(s) IPR000782 FAS1 domain	0.15	4	27.27	5.34894e-05
Solyc11g011620	Fatty acid-binding protein-like protein (AHRD V1 ***- D6FMZ4_MYCTU); contains Interpro domain(s) IPR014878 Region of unknown function DUF1794	0.46	11.67	25.19	1.67331e-12
Solyc09g011810	Fructose-1 6-bisphosphatase class 1 (AHRD V1 **** D0MHZ8_RHOM4); contains Interpro domain(s) IPR000146 Fructose-1,6-bisphosphatase	0.05	1.3	24.38	0.00664891
Solyc07g053270	HAD-superfamily hydrolase subfamily IA variant 3 containing protein expressed (AHRD V1 ***- Q109K4_ORYSJ); contains Interpro domain(s) IPR005834 Haloacid dehalogenase-like hydrolase	0.07	1.62	23.1	0.00180756
Solyc08g068390	Fatty acid oxidation complex subunit alpha (AHRD V1 ***- FADJ_ECOHS); contains Interpro domain(s) IPR006176 3-hydroxyacyl-CoA dehydrogenase, NAD binding	1.35	28.75	21.24	6.77561e-66
Solyc07g008210	TPR domain protein (AHRD V1 *-*- B6U810_MAIZE); contains Interpro domain(s) IPR011990 Tetratricopeptide-like helical	0.25	5.2	20.79	4.39616e-05
Solyc02g083120	CM0216.240.nc protein (AHRD V1 ***- B0BLH5_LOTJA); contains Interpro domain(s) IPR004320 Protein of unknown function DUF241, plant	1.11	22.77	20.45	9.79325e-31
Solyc01g100030	Deoxyuridine 5&apos-triphosphate nucleotidohydrolase (AHRD V1 ***- D0NVQ2_PHYIN); contains Interpro domain(s) IPR008181 DeoxyUTP pyrophosphatase subfamily 1	0.3	5.87	19.35	9.95253e-05
Solyc12g019410	Kinase family protein (AHRD V1 ***- D7KBF8_ARALY); contains Interpro domain(s) IPR016253 Integrin-linked protein kinase	0.34	6.52	19.19	1.62443e-13
Solyc07g049700	Cc-nbs-lrr, resistance protein	0.2	3.58	17.92	1.30463e-13
Solyc02g089550	Receptor like kinase, RLK	0.06	0.98	17.35	0.00582454
Solyc01g107400	Indole-3-acetic acid-amido synthetase GH3.8 (AHRD V1 ***- B6U4E2_MAIZE)	6.48	108	16.68	2.51065e-06
Solyc04g081490	Tubulin beta-1 chain (AHRD V1 ***- D7KT68_ARALY); contains Interpro domain(s) IPR002453 Beta tubulin	1.29	20.71	16.1	3.88817e-15
Solyc08g081620	Endoglucanase 1 (AHRD V1 ***- B6U0P7_MAIZE); contains Interpro domain(s) IPR008928 Six-hairpin glycosidase-like IPR012341 Six-hairpin glycosidase IPR018221 Glycoside hydrolase, family 9, active site IPR001701 Glycoside hydrolase, family 9	0.5	8.01	16.01	1.06264e-16
Solyc11g011610	Fatty acid-binding protein-like protein (AHRD V1 ***- D6FMZ4_MYCTU); contains Interpro domain(s) IPR014878 Region of unknown function DUF1794	4.79	76.31	15.93	2.00778e-26
Solyc01g095220	Unknown Protein (AHRD V1)	1.31	19.9	15.23	0.000561258
Solyc04g071520	Os11g0166800 protein (Fragment) (AHRD V1 *--- Q0IUD4_ORYSJ); contains Interpro domain(s) IPR010990 Transcription elongation factor, TFIIS/elongin A/CRSP70, N-terminal	2.03	30.64	15.07	1.69743e-07
Solyc05g015360	HORMA domain containing protein expressed (AHRD V1 ***- Q2QMF2_ORYSJ); contains Interpro domain(s) IPR003511 DNA-binding HORMA	0.66	9.78	14.9	6.76081e-05
Solyc05g053080	Unknown Protein (AHRD V1)	146.68	1994.67	13.6	3.27827e-05
Solyc11g006300	3-oxo-5-alpha-steroid 4-dehydrogenase family protein (AHRD V1 ***- D7M7I5_ARALY); contains Interpro domain(s) IPR001104 3-oxo-5-alpha-steroid 4-dehydrogenase, C-terminal	0.73	9.78	13.4	1.79124e-09
Solyc10g085030	Soul heme-binding family protein (AHRD V1 **** D7LKR5_ARALY); contains Interpro domain(s) IPR006917 SOUL haem-binding protein	2.68	35.88	13.39	2.19766e-06
Solyc07g017530	Conserved oligomeric Golgi complex subunit 3 (AHRD V1 ***- COG3_HUMAN); contains Interpro domain(s) IPR007265 Sec34-like protein	5.12	68.21	13.32	8.93819e-25
Solyc11g005620	Acetylglutamate kinase-like protein (AHRD V1 ***- Q949B4_ORYSA); contains Interpro domain(s) IPR011148 N-acetylglutamate kinase	1.35	17.9	13.26	2.9323e-23
Solyc05g009630	Disease resistance protein (AHRD V1 -**- D1GEE5_BRARP)	3.54	46.76	13.22	2.11911e-24
Solyc07g052860	Storekeeper protein (AHRD V1 ***- Q94IK2_SOLTU)	0.7	9.1	13.06	3.30323e-05
Solyc04g078900	Cytochrome P450	0.31	4.03	13.01	3.97648e-08
Solyc03g044900	Calmodulin-like protein 41 (AHRD V1 ***- B6T5H7_MAIZE); contains Interpro domain(s) IPR011992 EF-Hand type	0.3	3.86	13	0.00254121
Solyc07g043550	UDP-glucose 4-epimerase (AHRD V1 **** A6LK35_THEM4); contains Interpro domain(s) IPR005886 UDP-glucose 4-epimerase	0.25	3.25	12.99	9.64658e-05
Solyc05g053070	Unknown Protein (AHRD V1)	654.8	8462.49	12.92	8.23505e-58
Solyc09g064500	Photosystem II reaction center psb28 protein (AHRD V1 ***- C6SZM2_SOYBN); contains Interpro domain(s) IPR005610 Photosystem II protein Psb28, class 1	0.96	11.9	12.44	0.002872
Solyc08g077330	Expansin-like protein (AHRD V1 ***- A2ICD7_CUNLA); contains Interpro domain(s) IPR007112 Expansin 45, endoglucanase-like	0.47	5.76	12.18	1.34728e-05
Solyc01g098400	Histidine phosphotransfer protein (AHRD V1 **** B9I823_POPTR); contains Interpro domain(s) IPR008207 Signal transduction histidine kinase, phosphotransfer (Hpt) region	4.72	55.77	11.82	4.66544e-09
Solyc02g080540	ATP synthase gamma chain (AHRD V1 ***- B7FIR4_MEDTR); contains Interpro domain(s) IPR000131 ATPase, F1 complex, gamma subunit	1.63	18.63	11.45	1.12941e-23
Solyc07g053760	Serine/threonine phosphatase family protein (AHRD V1 **** C1E0J1_9CHLO); contains Interpro domain(s) IPR015655 Protein phosphatase 2C	1.61	18.27	11.33	2.52419e-19
Solyc02g062340	Fructose-bisphosphate aldolase (AHRD V1 ***- Q9SXX4_NICPA); contains Interpro domain(s) IPR000741 Fructose-bisphosphate aldolase, class-I	0.61	6.77	11.09	4.09411e-10
Solyc02g070020	UDP-glucosyltransferase (AHRD V1 **-* Q8LKG3_STERE); contains Interpro domain(s) IPR002213 UDP-glucuronosyl/UDP-glucosyltransferase	35.7	383.25	10.73	1.09787e-82
Solyc09g098080	UDP-glucosyltransferase (AHRD V1 **** A7M6U9_IPONI); contains Interpro domain(s) IPR002213 UDP-glucuronosyl/UDP-glucosyltransferase	0.62	6.51	10.55	6.18966e-09
Solyc07g062670	Unknown Protein (AHRD V1)	55.44	582.5	10.51	2.28666e-21
Solyc08g048390	Transcription factor CYCLOIDEA (Fragment) (AHRD V1 *-** CYCLD_ANTML); contains Interpro domain(s) IPR005333 Transcription factor, TCP	1.13	11.85	10.51	3.19371e-17
Solyc05g015370	Meiotic asynaptic mutant 1 (AHRD V1 **-- D7KV25_ARALY)	1.84	19.18	10.42	2.77305e-15
Solyc12g042880	cDNA clone J013073D14 full insert sequence (AHRD V1 *--- B7ECD3_ORYSJ); contains Interpro domain(s) IPR012866 Protein of unknown function DUF1644	0.47	4.77	10.23	3.43636e-06
Solyc08g006350	UDP-glucose glucosyltransferase (AHRD V1 **** B6EWX8_LYCBA); contains Interpro domain(s) IPR002213 UDP-glucuronosyl/UDP-glucosyltransferase	0.73	7.41	10.16	0.000146412
Solyc02g066830	Ras GTPase-activating protein-binding protein 2 (AHRD V1 *--- B5X4A8_SALSA); contains Interpro domain(s) IPR018222 Nuclear transport factor 2, Eukaryote	0.71	7.15	10.03	1.60826e-09
Solyc07g007760	Defensin protein (AHRD V1 ***- B1N681_SOLPI); contains Interpro domain(s) IPR008177 Gamma Purothionin	48.07	477.68	9.94	5.46184e-54
Solyc01g014560	D-mannose binding lectin family protein expressed (AHRD V1 **-- Q2RAY8_ORYSJ); contains Interpro domain(s) IPR001480 Curculin-like (mannose-binding) lectin	0.56	5.46	9.7	0.00011685
Solyc06g052090	U1 small nuclear ribonucleoprotein A (AHRD V1 *--- SNRPA_DROME); contains Interpro domain(s) IPR012677 Nucleotide-binding, alpha-beta plait	0.55	5.28	9.66	0.00486604
Solyc03g034220	Ribulose bisphosphate carboxylase small chain (AHRD V1 ***- A9YTZ7_SOLTU); contains Interpro domain(s) IPR000894 Ribulose bisphosphate carboxylase, small chain	3.92	37.69	9.62	0.00425497
Solyc05g049980	Glycoside hydrolase family 28 protein/polygalacturonase family protein (AHRD V1 **-- Q1PF10_ARATH); contains Interpro domain(s) IPR012334 Pectin lyase fold	1.95	18.59	9.55	9.5085e-26
Solyc07g064160	Thiazole biosynthetic enzyme (AHRD V1 ***- D6N3H1_GOSHI); contains Interpro domain(s) IPR002922 Thiamine biosynthesis Thi4 protein	46.76	445.51	9.53	4.76108e-93
Solyc01g008720	Mannan endo-1 4-beta-mannosidase (AHRD V1 ***- A8FDC6_BACP2); contains Interpro domain(s) IPR001547 Glycoside hydrolase, family 5	0.36	3.39	9.51	3.24104e-05
Solyc09g097770	Cell wall protein (AHRD V1 ***- Q40142_SOLLC); contains Interpro domain(s) IPR010800 Glycine rich	0.85	8.02	9.47	0.00334743
Solyc09g092450	Long-chain-fatty-acid CoA ligase (AHRD V1 ***- Q9LK39_ARATH); contains Interpro domain(s) IPR000873 AMP-dependent synthetase and ligase	1.95	18.14	9.32	1.34409e-33
Solyc07g054850	Uncharacterized GPI-anchored protein At4g28100 (AHRD V1 ***- UGPI7_ARATH)	2.08	18.98	9.14	3.07964e-10
Solyc06g068520	Hydroxyproline-rich systemin (AHRD V1 ***- HSY1_SOLLC)	2.35	21.44	9.13	2.35074e-10
Solyc03g083560	Expressed protein (Fragment) (AHRD V1 ***- B3VJP0_POPTN); contains Interpro domain(s) IPR006766 Phosphate-induced protein 1 conserved region	0.62	5.62	9.07	3.0843e-06
Solyc01g081310	Glutathione-S-transferase (AHRD V1 ***- B2BY02_9BRAS); contains Interpro domain(s) IPR004045 Glutathione S-transferase, N-terminal IPR017933 Glutathione S-transferase/chloride channel, C-terminal	13.35	119.9	8.98	2.44213e-13
Solyc02g072340	Subtilisin-like serine protease (AHRD V1 **-- Q9FIM6_ARATH); contains Interpro domain(s) IPR015500 Peptidase S8, subtilisin-related	1.13	10.12	8.96	0.000580411
Solyc11g066860	Os02g0448600 protein (Fragment) (AHRD V1 *--- Q0E1G8_ORYSJ)	2.8	24.96	8.9	6.0302e-15
Solyc09g011560	Glutathione S-transferase-like protein (AHRD V1 **** A8DUB0_SOLLC); contains Interpro domain(s) IPR004046 Glutathione S-transferase, C-terminal	7.34	64.75	8.83	3.47608e-34
Solyc06g076790	Unknown Protein (AHRD V1)	3.11	27.38	8.8	4.71674e-08
Solyc09g082700	Early light-induced protein 7 (AHRD V1 ***- B2BJD6_RHOCT)	34.38	299.72	8.72	3.03707e-54
Solyc07g052670	Transcription factor (Fragment) (AHRD V1 **** D6MKL1_9ASPA); contains Interpro domain(s) IPR011598 Helix-loop-helix DNA-binding	0.74	6.44	8.71	4.77655e-06
Solyc10g044520	Ferredoxin I (AHRD V1 ***- Q93XJ9_SOLTU); contains Interpro domain(s) IPR010241 Ferredoxin [2Fe-2S], plant	16.69	144.78	8.67	0.00922124
Solyc08g062340	Class II small heat shock protein Le-HSP17.6 (AHRD V1 ***- Q96489_SOLLC); contains Interpro domain(s) IPR002068 Heat shock protein Hsp20	18.99	164.02	8.64	4.62736e-16
Solyc05g053310	Stress responsive A/B barrel domain family protein (AHRD V1 ***- D7HD13_VIBCH); contains Interpro domain(s) IPR013097 Stress responsive alpha-beta barrel	1.08	8.73	8.11	0.00246809
Solyc02g081490	Receptor-like kinase (AHRD V1 *-*- Q9LL53_ORYSA)	1.51	12.24	8.09	1.41857e-09
Solyc05g010470	Unknown Protein (AHRD V1); contains Interpro domain(s) IPR010683 Protein of unknown function DUF1262	5.29	41.68	7.87	5.32355e-30
Solyc11g056680	LRR receptor-like serine/threonine-protein kinase, RLP	0.36	2.85	7.84	0.000773686
Solyc09g092390	Adenosylhomocysteinase (AHRD V1 **** Q2XTD0_SOLTU); contains Interpro domain(s) IPR000043 S-adenosyl-L-homocysteine hydrolase	30.75	238.14	7.74	3.35098e-77
Solyc05g053330	MYB transcription factor (AHRD V1 ***- Q39550_CRAPL); contains Interpro domain(s) IPR015495 Myb transcription factor	0.33	2.58	7.74	0.00459371
Solyc04g082010	Plastocyanin (AHRD V1 ***- Q0W9E5_SOLCO); contains Interpro domain(s) IPR000923 Blue (type 1) copper domain	27.32	208.93	7.65	1.39784e-44
Solyc06g054010	Inositol 1 4 5-trisphosphate 5-phosphatase (AHRD V1 **** Q712G2_ARATH); contains Interpro domain(s) IPR000300 Inositol polyphosphate related phosphatase	0.34	2.48	7.22	0.00135034
Solyc01g008710	Mannan endo-1 4-beta-mannosidase (AHRD V1 ***- D2S259_HALTV); contains Interpro domain(s) IPR018087 Glycoside hydrolase, family 5, conserved site IPR013781 Glycoside hydrolase, subgroup, catalytic core	88.23	633.91	7.19	3.26755e-33
Solyc10g085210	BZIP family transcription factor (AHRD V1 ***- D7LZU5_ARALY)	0.83	5.97	7.16	9.26121e-05
Solyc12g099160	Serine carboxypeptidase K10B2.2 (AHRD V1 ***- B6TSK4_MAIZE); contains Interpro domain(s) IPR001563 Peptidase S10, serine carboxypeptidase	3.29	23.5	7.14	8.43178e-25
Solyc09g082690	Early light-induced protein 7 (AHRD V1 ***- B2BJD6_RHOCT)	376.8	2623.36	6.96	5.13168e-49
Solyc04g078450	Unknown Protein (AHRD V1)	1.94	13.42	6.93	0.00596613
Solyc11g007990	Malate dehydrogenase (AHRD V1 **** Q5NE17_SOLLC); contains Interpro domain(s) IPR011273 Malate dehydrogenase, NADP-dependent, plants	5.94	40.93	6.89	4.14168e-34
Solyc09g074380	N-rich protein (Fragment) (AHRD V1 *--- A6N0R0_ORYSI); contains Interpro domain(s) IPR013989 Development and cell death domain	1.64	11.22	6.84	1.30294e-19
Solyc03g019890	Beta-galactosidase (AHRD V1 ***- A2JGX1_SOLLC); contains Interpro domain(s) IPR001944 Glycoside hydrolase, family 35	0.21	1.43	6.83	0.0021822
Solyc02g089660	Unknown Protein (AHRD V1)	2.89	19.66	6.79	0.000739779
Solyc03g113280	Membrane protein HPP family (AHRD V1 *-*- D9Y9E6_9DELT); contains Interpro domain(s) IPR007065 HPP	2.53	17.16	6.77	8.60982e-12
Solyc02g088340	WRKY transcription factor-c (AHRD V1 **** Q5DJV3_CAPAN); contains Interpro domain(s) IPR003657 DNA-binding WRKY	22.69	153.45	6.76	1.59498e-42
Solyc05g013970	RNA-binding protein 39 (AHRD V1 *--- B5X2I3_SALSA); contains Interpro domain(s) IPR012677 Nucleotide-binding, alpha-beta plait	2.14	14.46	6.76	1.80165e-18
Solyc05g050380	Cyclic nucleotide-gated ion channel 1 (AHRD V1 **** B6U0R1_MAIZE); contains Interpro domain(s) IPR000595 Cyclic nucleotide-binding	0.31	2.09	6.74	0.000347854
Solyc01g099920	Photoassimilate-responsive protein PAR-1b-like protein (AHRD V1 ***- Q9LCZ9_ARATH); contains Interpro domain(s) IPR009489 PAR1	9.48	63.81	6.73	9.57261e-26
Solyc08g007080	Inositol 1 4 5-trisphosphate 5-phosphatase (AHRD V1 **** Q712G2_ARATH); contains Interpro domain(s) IPR000300 Inositol polyphosphate related phosphatase	2.34	15.62	6.68	2.04156e-23
Solyc08g075120	Pollen-specific kinase partner protein (AHRD V1 ***- B6UC56_MAIZE); contains Interpro domain(s) IPR005512 Rop nucleotide exchanger, PRONE	1.07	6.97	6.54	6.37066e-11
Solyc02g067040	cDNA clone J075153F01 full insert sequence (AHRD V1 *--- B7F9A7_ORYSJ); contains Interpro domain(s) IPR009769 Protein of unknown function DUF1336	0.62	4.05	6.5	2.45104e-05
Solyc12g042830	class I heat shock protein (AHRD V1 -**- Q69BI7_CARPA); contains Interpro domain(s) IPR008978 HSP20-like chaperone	9.87	63.54	6.44	2.52226e-05
Solyc02g081500	Receptor-like kinase (AHRD V1 ***- Q9LKY7_ORYSA); contains Interpro domain(s) IPR002290 Serine/threonine protein kinase	0.35	2.25	6.44	0.000771177
Solyc06g083480	Short chain alcohol dehydrogenase-like (AHRD V1 **-* Q8LFZ4_ARATH); contains Interpro domain(s) IPR002347 Glucose/ribitol dehydrogenase	35.84	228.34	6.37	5.33289e-08
Solyc02g078570	Epoxide hydrolase 3 (AHRD V1 **** D8L7V9_PRUPE); contains Interpro domain(s) IPR000639 Epoxide hydrolase-like	0.49	3.05	6.27	0.00571465
Solyc12g098340	Pectinesterase (AHRD V1 ***- B9RWI7_RICCO); contains Interpro domain(s) IPR000070 Pectinesterase, catalytic	0.69	4.28	6.23	0.000480206
Solyc10g086180	Phenylalanine ammonia-lyase (AHRD V1 ***- D2CFQ1_9SOLA); contains Interpro domain(s) IPR005922 Phenylalanine ammonia-lyase	1.87	11.6	6.21	4.15383e-18
Solyc03g083800	Serine/threonine-protein phosphatase 7 long form homolog (AHRD V1 *-*- PPP7L_ARATH); contains Interpro domain(s) IPR019557 Aminotransferase-like, plant mobile domain	0.36	2.26	6.21	0.00783712
Solyc05g013630	Unknown protein (Fragment) (AHRD V1 ***- Q43520_SOLLC)	2.79	17.26	6.19	0.000106947
Solyc05g046340	Phosphomannomutase 3	1.64	10.04	6.12	9.27079e-07
Solyc04g082000	Phospholipase D (AHRD V1 **** Q6AVR2_ORYSJ); contains Interpro domain(s) IPR011402 Phospholipase D, plant	1.96	11.97	6.11	0.00325618
Solyc12g056830	ATP synthase delta subunit (AHRD V1 ***- Q7XYM8_BIGNA); contains Interpro domain(s) IPR000711 ATPase, F1 complex, OSCP/delta subunit	4.24	25.78	6.09	1.39223e-14
Solyc06g008300	LRR receptor-like serine/threonine-protein kinase, RLP	2.52	15.05	5.97	6.79317e-25
Solyc03g031830	Zinc finger family protein (AHRD V1 *-*- D7MVE2_ARALY); contains Interpro domain(s) IPR001841 Zinc finger, RING-type	2.01	11.9	5.93	4.94448e-07
Solyc06g083490	Tropinone reductase-like protein 16 (AHRD V1 **-- B2BXZ1_9BRAS); contains Interpro domain(s) IPR002347 Glucose/ribitol dehydrogenase	168.6	992.69	5.89	9.10605e-50
Solyc02g084430	COL domain class transcription factor (AHRD V1 ***- D9ZIX1_MALDO)	22.44	131.09	5.84	4.56123e-11
Solyc07g054740	Membrane associated protein-like protein (AHRD V1 ***- Q8LAZ8_ARATH); contains Interpro domain(s) IPR008962 PapD-like	0.59	3.42	5.83	0.0096949
Solyc06g076160	Cytochrome P450	1.24	7.16	5.76	3.40946e-07
Solyc09g010020	1-aminocyclopropane-1-carboxylate oxidase-like protein (AHRD V1 **-* Q9LTH8_ARATH); contains Interpro domain(s) IPR005123 Oxoglutarate and iron-dependent oxygenase	3	17.03	5.68	1.03367e-06
Solyc11g071280	Branched-chain amino acid aminotransferase like protein (AHRD V1 **** Q0WW83_ARATH); contains Interpro domain(s) IPR001544 Aminotransferase, class IV	2.51	14.17	5.64	2.10147e-08
Solyc11g066450	Unknown Protein (AHRD V1)	4.2	22.84	5.44	0.000503342
Solyc09g007730	Serine/threonine-protein kinase receptor (AHRD V1 **** B6U5V2_MAIZE); contains Interpro domain(s) IPR002290 Serine/threonine protein kinase	0.69	3.68	5.36	0.000710303
Solyc10g080840	Cytochrome P450	47.67	254.45	5.34	8.80181e-55
Solyc06g061200	Glycine-rich protein TomR2 (AHRD V1 *-*- Q7XJI7_SOLLC)	1.38	7.36	5.32	5.64295e-05
Solyc06g069580	Heparanase-like protein 2 (AHRD V1 **** B6U6D3_MAIZE); contains Interpro domain(s) IPR005199 Glycoside hydrolase family 79, N-terminal	1.41	7.47	5.3	6.45129e-08
Solyc04g012140	Unknown Protein (AHRD V1)	125.83	665.14	5.29	5.07361e-19
Solyc01g104690	Unknown Protein (AHRD V1)	3.59	18.92	5.27	0.00186018
Solyc08g066220	Decarboxylase family protein (AHRD V1 *-*- A7GHE9_CLOBL); contains Interpro domain(s) IPR002129 Pyridoxal phosphate-dependent decarboxylase	6.22	32.25	5.19	8.28612e-13
Solyc04g008200	Cc-nbs-lrr, resistance protein	0.26	1.35	5.18	0.00235074
Solyc02g093210	MAPprotein kinase-like protein (AHRD V1 **-- Q6YW97_ORYSJ); contains Interpro domain(s) IPR017946 PLC-like phosphodiesterase, TIM beta/alpha-barrel domain	0.89	4.55	5.13	0.000210995
Solyc08g005760	Alcohol acetyltransferase (AHRD V1 **-* B1A9J8_CUCME); contains Interpro domain(s) IPR003480 Transferase	1.54	7.86	5.09	1.90399e-07
Solyc01g100770	Susceptibility homeodomain transcription factor (Fragment) (AHRD V1 *-*- Q8SAA7_ORYSA); contains Interpro domain(s) IPR007493 Protein of unknown function DUF538	9.32	47.15	5.06	9.92422e-07
Solyc06g051010	Peptide-N4-(N-acetyl-beta-glucosaminyl)asparagine amidase A (AHRD V1 ***- B2W0X1_PYRTR)	1.56	7.86	5.03	1.30469e-09
Solyc07g062740	Unknown Protein (AHRD V1)	1.72	8.65	5.02	1.14786e-05
Solyc04g009030	Glyceraldehyde-3-phosphate dehydrogenase (AHRD V1 **** D7UNZ5_BRARC); contains Interpro domain(s) IPR000173 Glyceraldehyde 3-phosphate dehydrogenase	7.93	39.71	5.01	2.65733e-25
Solyc01g111830	24-sterol C-methyltransferase (AHRD V1 **** B0FDL7_GOSHI); contains Interpro domain(s) IPR013705 Sterol methyltransferase C-terminal	1.42	7.02	4.95	1.03619e-06
Solyc04g064690	Peroxidase (AHRD V1 **** Q5K4K5_GOSHI); contains Interpro domain(s) IPR002016 Haem peroxidase, plant/fungal/bacterial	0.84	4.18	4.95	0.00134846
Solyc06g050760	Wound-induced protein 1 (AHRD V1 ***- WUN1_SOLTU); contains Interpro domain(s) IPR016533 Wound-induced protein, Wun1, subgroup	12.69	62.85	4.95	0.00521522
Solyc01g097340	NAD-dependent epimerase/dehydratase family protein-like protein (AHRD V1 ***- Q2XPW6_SOLTU); contains Interpro domain(s) IPR016040 NAD(P)-binding domain	5.8	28.35	4.89	1.47051e-10
Solyc02g084420	Zinc finger protein CONSTANS-LIKE 2 (AHRD V1 **-- COL2_ARATH); contains Interpro domain(s) IPR000315 Zinc finger, B-box	13.82	66.61	4.82	6.47873e-11
Solyc06g061070	Glycine cleavage system H protein 1 (AHRD V1 **** B6UHJ7_MAIZE); contains Interpro domain(s) IPR017453 Glycine cleavage H-protein, subgroup	9.73	46.57	4.79	6.53369e-09
Solyc11g012320	Unknown Protein (AHRD V1)	624.85	2978.18	4.77	1.01625e-54
Solyc02g037510	Amino acid transporter (AHRD V1 **** B7GLG7_ANOFW); contains Interpro domain(s) IPR015606 Cationic amino acid transporter	10.37	49.41	4.77	7.53681e-31
Solyc02g071620	GDSL esterase/lipase At1g29670 (AHRD V1 ***- GDL15_ARATH); contains Interpro domain(s) IPR001087 Lipase, GDSL	1.08	5.1	4.74	0.000237062
Solyc07g008560	Purple acid phosphatase (AHRD V1 **-* B0WRM8_CULQU); contains Interpro domain(s) IPR008963 Purple acid phosphatase-like, N-terminal	0.76	3.53	4.67	4.12918e-05
Solyc05g053550	Chalcone synthase (AHRD V1 ***- C5IWS6_NICAL); contains Interpro domain(s) IPR011141 Polyketide synthase, type III	9.99	46.03	4.61	4.49755e-10
Solyc05g006440	Homology to unknown gene (AHRD V1 *--- Q00X05_OSTTA)	3.69	17.03	4.61	1.42831e-06
Solyc02g090030	Oxygen-evolving enhancer protein 1 of photosystem II (AHRD V1 ***- A8J0E4_CHLRE); contains Interpro domain(s) IPR002628 Photosystem II manganese-stabilizing protein PsbO	4.5	20.55	4.56	8.92553e-13
Solyc04g058150	Type 2 metallothionein (AHRD V1 ***- B3VKV5_SOLNI); contains Interpro domain(s) IPR000347 Plant metallothionein, family 15	11.42	51.77	4.53	1.28616e-06
Solyc05g051800	Zinc finger C3HC4 type family protein (AHRD V1 ***- B6TBG5_MAIZE); contains Interpro domain(s) IPR011016 Zinc finger, RING-CH-type	2.96	13.35	4.52	1.65096e-07
Solyc06g053170	Cytochrome b5 (AHRD V1 ***- A5Z1Y7_MALDO); contains Interpro domain(s) IPR001199 Cytochrome b5	14.61	65.84	4.51	0.000199595
Solyc03g031430	Urease accessory protein UreF (AHRD V1 ***- Q8H1P4_SOYBN); contains Interpro domain(s) IPR002639 Urease accessory protein UreF	6.74	30.14	4.47	5.0547e-12
Solyc04g081550	Thaumatin-like protein (AHRD V1 **-- Q9ZQY9_ARATH); contains Interpro domain(s) IPR001938 Thaumatin, pathogenesis-related	1.95	8.73	4.47	8.78181e-07
Solyc04g050140	Genomic DNA chromosome 5 P1 clone MRH10 (AHRD V1 **-- Q9FND1_ARATH); contains Interpro domain(s) IPR009291 Protein of unknown function DUF946, plant	0.77	3.44	4.47	0.000495742
Solyc04g079060	Serine carboxypeptidase 1 (AHRD V1 ***- B6TC80_MAIZE); contains Interpro domain(s) IPR001563 Peptidase S10, serine carboxypeptidase	2.38	10.59	4.45	1.43189e-05
Solyc09g010120	Unknown Protein (AHRD V1)	1.68	7.5	4.45	0.00594053
Solyc07g008520	Peptide transporter (AHRD V1 **-* O48542_HORVU); contains Interpro domain(s) IPR000109 TGF-beta receptor, type I/II extracellular region	0.49	2.18	4.44	0.00282591
Solyc12g005630	Cytochrome b6-f complex iron-sulfur subunit (AHRD V1 ***- A9PEX3_POPTR); contains Interpro domain(s) IPR005805 Rieske iron-sulphur protein, C-terminal	11.12	49.16	4.42	8.74461e-07
Solyc01g095140	Late embryogenesis abundant protein (Fragment) (AHRD V1 **-- B7TGG5_PINSY); contains Interpro domain(s) IPR013990 Water Stress and Hypersensitive response	4.91	21.64	4.41	4.69841e-07
Solyc11g011920	Glutamate decarboxylase (AHRD V1 ***- Q8LKR4_TOBAC); contains Interpro domain(s) IPR010107 Glutamate decarboxylase	1.24	5.47	4.41	5.34894e-05
Solyc11g008870	Methylenetetrahydrofolate reductase (AHRD V1 ***- A5ATB7_VITVI); contains Interpro domain(s) IPR004621 Eukaryotic-type methylenetetrahydrofolate reductase	7.39	32.5	4.4	2.0686e-21
Solyc10g078440	Unknown Protein (AHRD V1); contains Interpro domain(s) IPR008889 VQ	3.37	14.81	4.4	6.02832e-05
Solyc08g078870	Proline-rich protein (AHRD V1 **-- Q41125_PHAVU); contains Interpro domain(s) IPR013770 Plant lipid transfer protein and hydrophobic protein, helical	8.81	38.39	4.36	2.69688e-06
Solyc12g044240	Dynein light chain 1 cytoplasmic (AHRD V1 ***- C1C420_RANCA); contains Interpro domain(s) IPR001372 Dynein light chain, type 1 and 2	9.5	41.28	4.35	9.03468e-08
Solyc01g111630	Glyoxylate/hydroxypyruvate reductase B (AHRD V1 **** GHRB_YERPS); contains Interpro domain(s) IPR006140 D-isomer specific 2-hydroxyacid dehydrogenase, NAD-binding	16.77	72.61	4.33	4.92414e-26
Solyc03g112170	Pectinesterase inhibitor (AHRD V1 **** A2Q674_MEDTR); contains Interpro domain(s) IPR006501 Pectinesterase inhibitor	40.99	174.44	4.26	0.00042756
Solyc06g008510	CDT1a protein (AHRD V1 ***- Q710F0_ARATH); contains Interpro domain(s) IPR014939 DNA replication factor CDT1-like	0.64	2.73	4.26	0.00203138
Solyc02g063420	Hydroxyproline-rich glycoprotein (AHRD V1 **-- A9YWR1_MEDTR)	73.43	311.04	4.24	9.69278e-27
Solyc01g079620	Myb 12 transcription factor (AHRD V1 **-- D2EBC3_9SOLN); contains Interpro domain(s) IPR017930 Myb-type HTH DNA-binding domain	1.02	4.31	4.24	0.00421352
Solyc05g047740	Unknown Protein (AHRD V1)	1.11	4.7	4.24	0.00914258
Solyc11g073260	Histone H2A (AHRD V1 ***- C6TMV8_SOYBN); contains Interpro domain(s) IPR002119 Histone H2A	1.87	7.9	4.22	0.0068575
Solyc12g055730	Lipase (AHRD V1 ***- Q5S8F1_RICCO); contains Interpro domain(s) IPR002921 Lipase, class 3	1.77	7.42	4.19	3.42317e-07
Solyc07g053980	Glucan synthase like 1 (AHRD V1 ***- D8R536_SELML); contains Interpro domain(s) IPR003440 Glycosyl transferase, family 48	0.7	2.94	4.18	4.13493e-09
Solyc04g025650	Monooxygenase FAD-binding (AHRD V1 **-- A1TC37_MYCVP); contains Interpro domain(s) IPR003042 Aromatic-ring hydroxylase-like	1.82	7.61	4.17	1.54836e-06
Solyc08g080050	PGR5-like protein 1A, chloroplastic (AHRD V1 ***- PGL1A_ARATH)	4	16.57	4.15	2.61934e-07
Solyc03g082690	U-box domain-containing protein (AHRD V1 *-*- Q1ENX4_MUSAC); contains Interpro domain(s) IPR011989 Armadillo-like helical	0.7	2.86	4.1	0.000369741
Solyc06g066030	Os02g0200800 protein (Fragment) (AHRD V1 *-*- Q0E303_ORYSJ); contains Interpro domain(s) IPR009675 Targeting for Xklp2	4.07	16.51	4.06	1.65059e-11
Solyc02g079950	Oxygen-evolving enhancer protein 3 (AHRD V1 ***- Q7Y1T5_PEA); contains Interpro domain(s) IPR008797 Photosystem II oxygen evolving complex protein PsbQ	1.78	7.25	4.06	0.00138533
Solyc12g099430	Epoxide hydrolase 1 (AHRD V1 ***- D8L7V7_PRUPE); contains Interpro domain(s) IPR000639 Epoxide hydrolase-like	0.99	4.02	4.06	0.00730542
Solyc08g067310	CBL-interacting protein kinase 6 (AHRD V1 ***- A0MNL4_POPTR); contains Interpro domain(s) IPR002290 Serine/threonine protein kinase	1.9	7.63	4.02	8.80383e-06
Solyc10g005200	Novel protein (AHRD V1 *-*- B8JM89_DANRE); contains Interpro domain(s) IPR008166 Protein of unknown function DUF23	0.95	3.82	4.02	0.000909337
Solyc02g079490	Hydroxycinnamoyl-CoA shikimate/quinate hydroxycinnamoyl transferase (AHRD V1 **-* D1GJ94_COFAR); contains Interpro domain(s) IPR003480 Transferase	6.66	26.71	4.01	2.9149e-16
Solyc03g097440	11-beta-hydroxysteroid dehydrogenase-like (AHRD V1 **** Q9LUF1_ARATH); contains Interpro domain(s) IPR002347 Glucose/ribitol dehydrogenase	53	212.01	4	6.63059e-34
Solyc01g068080	Dihydroflavonol 4-reductase family (AHRD V1 ***- D7MD06_ARALY); contains Interpro domain(s) IPR016040 NAD(P)-binding domain	9.32	37.19	3.99	1.37933e-10
Solyc09g072620	Phytochelatin synthase (AHRD V1 ***- Q84JR4_SOLTU); contains Interpro domain(s) IPR015407 Phytochelatin synthase, C-terminal	1.9	7.59	3.99	9.40647e-07
Solyc11g066150	Bifunctional polymyxin resistance protein ArnA (AHRD V1 **-- ARNA_AERHH); contains Interpro domain(s) IPR016040 NAD(P)-binding domain	1.09	4.32	3.97	0.00398746
Solyc02g083110	UNE1-like protein (AHRD V1 ***- B2ZAS0_9ROSI); contains Interpro domain(s) IPR006943 Protein of unknown function DUF641, plant	4.55	17.99	3.95	6.75779e-13
Solyc05g007470	AAA-ATPase (AHRD V1 **-* C3TX92_BRASY); contains Interpro domain(s) IPR003959 ATPase, AAA-type, core	1.19	4.71	3.95	1.94483e-05
Solyc03g013240	Homology to unknown gene (AHRD V1 ***- Q01H71_OSTTA)	1.42	5.59	3.93	0.000239158
Solyc09g010380	Inorganic pyrophosphatase-like protein (AHRD V1 **** Q9LFF9_ARATH); contains Interpro domain(s) IPR008162 Inorganic pyrophosphatase	2.25	8.82	3.93	0.00057782
Solyc11g066470	Unknown Protein (AHRD V1)	11.46	44.95	3.92	5.97395e-06
Solyc06g008120	Mitochondrial import receptor subunit TOM22 (AHRD V1 *-*- B6U2X6_MAIZE); contains Interpro domain(s) IPR017411 Mitochondrial import receptor, TOM9-2 subunit, plant	4.72	18.46	3.91	0.00188309
Solyc10g079690	Unknown Protein (AHRD V1)	16.22	63.23	3.9	7.16454e-06
Solyc01g005240	Aspartokinase (AHRD V1 ***- B9RGY9_RICCO); contains Interpro domain(s) IPR001341 Aspartate kinase region	2.93	11.39	3.89	4.68554e-10
Solyc07g017520	Conserved oligomeric Golgi complex subunit 3 (AHRD V1 ***- COG3_MOUSE); contains Interpro domain(s) IPR007265 Sec34-like protein	3.24	12.51	3.86	1.01784e-05
Solyc06g084280	Unknown Protein (AHRD V1)	7.57	29.18	3.85	2.01667e-07
Solyc02g070780	DNA replication licensing factor MCM3 (AHRD V1 **** Q16NY8_AEDAE); contains Interpro domain(s) IPR008046 MCM protein 3	2.57	9.88	3.84	1.47051e-10
Solyc07g052960	GRAS family transcription factor (AHRD V1 **-* B9MXU3_POPTR); contains Interpro domain(s) IPR005202 GRAS transcription factor	110.09	422.7	3.84	4.18128e-05
Solyc11g005190	WD-40 repeat protein (AHRD V1 **-- B7K999_CYAP7); contains Interpro domain(s) IPR017986 WD40 repeat, region	3.24	12.39	3.83	2.14357e-07
Solyc02g070890	Receptor like kinase, RLK	3.01	11.54	3.83	9.46713e-07
Solyc01g097520	Annexin 11 (AHRD V1 ***- D6QX28_SOYBN); contains Interpro domain(s) IPR009118 Annexin, type plant	1.57	5.99	3.82	0.00214587
Solyc02g070510	Proteasome subunit alpha type (AHRD V1 ***- C6TGU2_SOYBN); contains Interpro domain(s) IPR001353 Proteasome, subunit alpha/beta	16.21	61.81	3.81	2.82309e-09
Solyc11g013310	Auxin transporter-like protein 3 (AHRD V1 ***- B6TPT6_MAIZE); contains Interpro domain(s) IPR013057 Amino acid transporter, transmembrane	1.5	5.71	3.81	0.000203342
Solyc01g104950	Alpha-L-arabinofuranosidase/beta-D-xylosidase (AHRD V1 **** D9D7L0_MALDO); contains Interpro domain(s) IPR001764 Glycoside hydrolase, family 3, N-terminal	0.74	2.82	3.81	0.00153614
Solyc10g078590	Unknown Protein (AHRD V1)	10.66	40.51	3.8	0.000252052
Solyc08g077530	Beta-amylase (AHRD V1 **** Q5F305_SOYBN); contains Interpro domain(s) IPR001371 Glycoside hydrolase, family 14B, plant	17.48	66.17	3.79	2.21721e-25
Solyc05g054090	Unknown Protein (AHRD V1)	14.07	53.15	3.78	4.62555e-11
Solyc04g014730	Fumarylacetoacetase (AHRD V1 **** Q2HT34_MEDTR); contains Interpro domain(s) IPR005959 Fumarylacetoacetase	0.95	3.57	3.77	0.00117416
Solyc08g081160	( related) (AHRD V1 *-*- Q2HTJ8_MEDTR)	1.34	5.03	3.75	1.95542e-06
Solyc01g081610	Beta-hexosaminidase 1 (AHRD V1 **** D3TI69_SOLLC); contains Interpro domain(s) IPR015883 Glycoside hydrolase, family 20, catalytic core	13.26	49.58	3.74	7.37037e-24
Solyc03g115980	Geranylgeranyl reductase (AHRD V1 ***- Q1ZYL0_OLEEU); contains Interpro domain(s) IPR011774 Geranylgeranyl reductase, plants and cyanobacteria	17.77	66.16	3.72	3.39234e-13
Solyc08g074480	Cortical cell-delineating protein (AHRD V1 **-- B6UGA2_MAIZE); contains Interpro domain(s) IPR013770 Plant lipid transfer protein and hydrophobic protein, helical	418.64	1555.04	3.71	1.30928e-35
Solyc02g091560	Serine hydroxymethyltransferase (AHRD V1 **** C6ZJZ0_SOYBN); contains Interpro domain(s) IPR001085 Serine hydroxymethyltransferase	3.58	13.31	3.71	1.3089e-10
Solyc07g047950	GRAS family transcription factor (AHRD V1 **-* B9IAQ7_POPTR); contains Interpro domain(s) IPR005202 GRAS transcription factor	2.21	8.18	3.71	1.5654e-07
Solyc03g111170	4-coumarate-coa ligase (AHRD V1 **** B9I3N1_POPTR); contains Interpro domain(s) IPR000873 AMP-dependent synthetase and ligase	1.93	7.18	3.71	1.42831e-06
Solyc09g098510	Unknown Protein (AHRD V1); contains Interpro domain(s) IPR006706 Extensin-like region	1.43	5.28	3.7	0.00133233
Solyc11g010200	14-3-3 protein beta/alpha-1 (AHRD V1 **-- 143B1_ONCMY); contains Interpro domain(s) IPR000308 14-3-3 protein	1.71	6.3	3.69	0.00805404
Solyc03g115030	Mitochondrial import receptor subunit TOM5 homolog (AHRD V1 ***- TOM5_ARATH)	34.86	128.04	3.67	5.31656e-06
Solyc09g010430	Unknown Protein (AHRD V1)	55.54	203.47	3.66	1.69545e-17
Solyc11g066310	mRNA clone RAFL24-05-D16 (AHRD V1 ***- Q67YW5_ARATH)	1.84	6.71	3.66	0.00097063
Solyc11g011840	Oxidoreductase family protein (AHRD V1 ***- D7LXC3_ARALY); contains Interpro domain(s) IPR016040 NAD(P)-binding domain	2.01	7.38	3.66	0.00931755
Solyc02g082180	DNA replication licensing factor (AHRD V1 ***- Q2TWS7_ASPOR); contains Interpro domain(s) IPR008049 MCM protein 6	4.23	15.44	3.65	1.26029e-14
Solyc07g064190	Pectinesterase (AHRD V1 ***- B9RXQ4_RICCO); contains Interpro domain(s) IPR000070 Pectinesterase, catalytic	7.28	26.57	3.65	9.5811e-08
Solyc02g072350	Subtilisin-like protease (AHRD V1 **-- Q9LWA3_SOLLC); contains Interpro domain(s) IPR015500 Peptidase S8, subtilisin-related	2.45	8.94	3.64	5.97395e-06
Solyc01g102610	Ferric reductase oxidase (AHRD V1 **-* D6RVS5_HORVU); contains Interpro domain(s) IPR013130 Ferric reductase-like transmembrane component, N-terminal	2.92	10.6	3.63	2.826e-11
Solyc10g085220	Mitochondrial carrier protein expressed (AHRD V1 *-*- Q10MX0_ORYSJ); contains Interpro domain(s) IPR005199 Glycoside hydrolase family 79, N-terminal	0.61	2.21	3.62	0.0046335
Solyc06g009020	Glutathione S-transferase (AHRD V1 **** A5YWI8_SOLCO); contains Interpro domain(s) IPR004046 Glutathione S-transferase, C-terminal	143.31	517.12	3.61	2.66208e-32
Solyc02g078480	CBS domain containing protein (AHRD V1 ***- B6SWR6_MAIZE); contains Interpro domain(s) IPR000644 Cystathionine beta-synthase, core	1.22	4.39	3.61	0.00316341
Solyc07g055930	Glycosyltransferase (AHRD V1 ***- B9IA47_POPTR); contains Interpro domain(s) IPR002495 Glycosyl transferase, family 8	12.48	44.55	3.57	4.01547e-20
Solyc06g068270	1-aminocyclopropane-1-carboxylate oxidase 1 (AHRD V1 **-* ACCO1_MALDO); contains Interpro domain(s) IPR005123 Oxoglutarate and iron-dependent oxygenase	9.71	34.48	3.55	4.34292e-05
Solyc09g090980	Major allergen Mal d 1 (AHRD V1 ***- Q84LA7_MALDO); contains Interpro domain(s) IPR000916 Bet v I allergen	23.14	81.69	3.53	5.65258e-14
Solyc08g076220	Phosphoribulokinase/uridine kinase (AHRD V1 ***- B7KI62_CYAP7); contains Interpro domain(s) IPR006083 Phosphoribulokinase/uridine kinase	1.54	5.42	3.52	0.00870923
Solyc06g063370	Chlorophyll a-b binding protein 1A, chloroplastic (AHRD V1 ***- CB2A_PYRPY); contains Interpro domain(s) IPR001344 Chlorophyll A-B binding protein	28.48	100.07	3.51	1.01979e-10
Solyc03g113240	Unknown Protein (AHRD V1); contains Interpro domain(s) IPR009500 Protein of unknown function DUF1118	9.15	31.92	3.49	5.69323e-09
Solyc10g051350	NADH-quinone oxidoreductase subunit I (AHRD V1 **** D5BPB0_PUNMI); contains Interpro domain(s) IPR010226 NADH-quinone oxidoreductase, chain I	5.72	19.87	3.48	1.28271e-06
Solyc01g110130	DNA replication licensing factor (AHRD V1 ***- Q2TZM7_ASPOR); contains Interpro domain(s) IPR008047 MCM protein 4	6.72	23.33	3.47	1.56571e-17
Solyc10g085020	Tubulin beta chain (AHRD V1 ***- B9HP96_POPTR); contains Interpro domain(s) IPR002453 Beta tubulin	6.6	22.87	3.47	1.38152e-09
Solyc08g077060	Zinc finger protein LSD1 (AHRD V1 **-- Q6QUK7_ORYSJ); contains Interpro domain(s) IPR005735 Zinc finger, LSD1-type	3.72	12.88	3.47	0.00508256
Solyc05g009340	Unknown Protein (AHRD V1)	7.44	25.62	3.45	0.00016104
Solyc07g049310	D-xylose transporter (AHRD V1 **** D0DTW3_LACFE); contains Interpro domain(s) IPR003663 Sugar/inositol transporter	2.18	7.5	3.44	3.52611e-06
Solyc06g007630	Ferredoxin (AHRD V1 ***- B6TR21_MAIZE); contains Interpro domain(s) IPR001041 Ferredoxin	4.07	13.99	3.43	0.000605882
Solyc07g061790	Heme-binding protein 2 (AHRD V1 **** B6T0C0_MAIZE); contains Interpro domain(s) IPR006917 SOUL haem-binding protein	17.07	58.36	3.42	0.00045383
Solyc11g012930	Nodulin family protein (AHRD V1 ***- A7L2Z5_GOSHI); contains Interpro domain(s) IPR000620 Protein of unknown function DUF6, transmembrane	1.95	6.66	3.42	0.000619679
Solyc06g076660	Proliferating cell nuclear antigen (AHRD V1 ***- Q8H0Q1_SOLLC); contains Interpro domain(s) IPR000730 Proliferating cell nuclear antigen, PCNA	2.96	10.11	3.42	0.00727752
Solyc08g006110	Opaque 2 (Fragment) (AHRD V1 *--- Q84Y96_ZEAMM); contains Interpro domain(s) IPR011616 bZIP transcription factor, bZIP-1	2.99	10.15	3.4	3.57773e-05
Solyc11g071810	CRABS CLAW (Fragment) (AHRD V1 **-- Q5EMM7_GOSHI); contains Interpro domain(s) IPR006780 YABBY protein	3.66	12.42	3.4	0.00703123
Solyc03g019660	Thylakoid lumenal 17.9 kDa protein, chloroplastic (AHRD V1 ***- TL1Y_ARATH)	13.21	44.7	3.38	1.60826e-09
Solyc04g017610	F-box domain containing protein expressed (AHRD V1 ***- Q2R211_ORYSJ); contains Interpro domain(s) IPR001810 Cyclin-like F-box	8.16	27.4	3.36	9.47758e-12
Solyc01g096660	Genomic DNA chromosome 5 P1 clone MOJ9 (AHRD V1 ***- Q9FL44_ARATH)	31.78	106.77	3.36	1.2666e-06
Solyc09g064800	Glycogen debranching enzyme (AHRD V1 ***- B1R1G0_CLOBU); contains Interpro domain(s) IPR006589 Glycosyl hydrolase, family 13, subfamily, catalytic region	1.51	5.09	3.36	1.48118e-06
Solyc09g011580	Glutathione S-transferase-like protein (AHRD V1 **** A8DUB0_SOLLC); contains Interpro domain(s) IPR004046 Glutathione S-transferase, C-terminal	121.11	406.52	3.36	3.4845e-06
Solyc06g062430	Inositol oxygenase (AHRD V1 **** A5FF81_FLAJ1); contains Interpro domain(s) IPR007828 Protein of unknown function DUF706	1.74	5.83	3.36	0.00571121
Solyc07g018300	Single-stranded DNA binding protein p30 subunit (AHRD V1 **** C5JUU5_AJEDS); contains Interpro domain(s) IPR014646 Replication protein A, subunit RPA32	2.32	7.76	3.35	0.00244181
Solyc09g011160	Regulator of chromosome condensation RCC1 (AHRD V1 *--- B8FLG8_DESAA); contains Interpro domain(s) IPR009091 Regulator of chromosome condensation/beta-lactamase-inhibitor protein II	5.38	17.87	3.32	1.47437e-09
Solyc10g006230	Chlorophyll a-b binding protein 7, chloroplastic (AHRD V1 ***- CB12_SOLLC); contains Interpro domain(s) IPR001344 Chlorophyll A-B binding protein	3.34	11.08	3.32	7.00399e-05
Solyc05g018760	RING-H2 finger protein (AHRD V1 ***- Q30D22_PONTR); contains Interpro domain(s) IPR018957 Zinc finger, C3HC4 RING-type	4.8	15.85	3.3	0.0028115
Solyc01g067090	Homeodomain-like (AHRD V1 *-*- A2Q346_MEDTR)	18.23	59.95	3.29	5.2991e-14
Solyc02g070500	Susceptibility homeodomain transcription factor (Fragment) (AHRD V1 ***- Q8SAA7_ORYSA); contains Interpro domain(s) IPR007493 Protein of unknown function DUF538	18.9	62.16	3.29	6.61574e-11
Solyc02g036350	1-aminocyclopropane-1-carboxylate oxidase (AHRD V1 ***- A4ZYQ6_SOLLC); contains Interpro domain(s) IPR005123 Oxoglutarate and iron-dependent oxygenase	22.53	73.86	3.28	9.03822e-18
Solyc06g068600	Phosphate import ATP-binding protein pstB 1 (AHRD V1 **** B6UHM7_MAIZE); contains Interpro domain(s) IPR005670 Phosphate transport system permease protein 1	33.22	108.65	3.27	3.4409e-16
Solyc07g064410	Ubiquitin-conjugating enzyme-like protein (AHRD V1 *--- A4HBP2_LEIBR); contains Interpro domain(s) IPR019547 Kua-ubiquitin conjugating enzyme hybrid, localisation	5.74	18.75	3.27	5.75841e-05
Solyc06g036110	C2 domain-containing protein (AHRD V1 *--- Q5DVL6_HORVD); contains Interpro domain(s) IPR018029 C2 membrane targeting protein	75.78	247.12	3.26	5.26248e-09
Solyc02g062780	Chromodomain-helicase-DNA-binding protein 6 (AHRD V1 **-* CHD6_HUMAN); contains Interpro domain(s) IPR000330 SNF2-related	1.12	3.64	3.26	0.000662664
Solyc06g009960	Elongation factor 1-alpha (AHRD V1 ***- Q8H9C0_SOLTU); contains Interpro domain(s) IPR004539 Translation elongation factor EF1A, eukaryotic and archaeal	5.72	18.6	3.25	2.54378e-08
Solyc09g098090	Aldo/keto reductase (AHRD V1 **** A2Q5A8_MEDTR); contains Interpro domain(s) IPR001395 Aldo/keto reductase	2.29	7.44	3.25	0.000508916
Solyc12g008860	Unknown Protein (AHRD V1); contains Interpro domain(s) IPR007915 Uncharacterised protein family UPF0197	6.14	19.91	3.24	0.000430409
Solyc01g009430	Os02g0448600 protein (Fragment) (AHRD V1 *--- Q0E1G8_ORYSJ)	166.16	536.31	3.23	2.69991e-26
Solyc03g121800	Coatomer subunit zeta-1 (AHRD V1 ***- B6UH71_MAIZE); contains Interpro domain(s) IPR011012 Longin-like	3	9.68	3.23	0.00530882
Solyc02g068990	Unknown Protein (AHRD V1); contains Interpro domain(s) IPR007087 Zinc finger, C2H2-type	4.49	14.41	3.21	0.000447241
Solyc04g015140	Unknown Protein (AHRD V1)	20.25	64.92	3.21	0.00298167
Solyc12g017630	Nucleolar essential protein 1 (AHRD V1 **-- B0WB67_CULQU); contains Interpro domain(s) IPR005304 Ribosomal biogenesis, methyltransferase, EMG1/NEP1	5.68	18.17	3.2	3.52611e-06
Solyc06g036290	Heat shock protein 90 (Fragment) (AHRD V1 **-- Q00NU9_WHEAT); contains Interpro domain(s) IPR003594 ATP-binding region, ATPase-like IPR001404 Heat shock protein Hsp90	61.45	195.7	3.18	1.19211e-26
Solyc10g083230	F-box family protein (AHRD V1 ***- B9MYU0_POPTR)	10.86	34.53	3.18	5.83154e-12
Solyc07g063770	Serine/threonine kinase receptor (AHRD V1 **** Q7DMS5_BRANA); contains Interpro domain(s) IPR002290 Serine/threonine protein kinase	1	3.18	3.18	0.000408378
Solyc11g066610	ATP synthase assembly protein Atp10 (Fragment) (AHRD V1 **-- D2W351_NAEGR); contains Interpro domain(s) IPR007849 ATPase assembly factor ATP10, mitochondria	2.9	9.22	3.18	0.00161506
Solyc10g078530	Patatin-like protein 3 (AHRD V1 ***- B6TPQ5_MAIZE); contains Interpro domain(s) IPR002641 Patatin	1.52	4.83	3.18	0.0059745
Solyc04g072760	High affinity sulfate transporter 2 (AHRD V1 **** SUT2_STYHA); contains Interpro domain(s) IPR001902 Sulphate anion transporter	5.28	16.68	3.16	3.09713e-10
Solyc12g009270	Pectinesterase (AHRD V1 **** C0PST8_PICSI); contains Interpro domain(s) IPR006501 Pectinesterase inhibitor	9.18	29.02	3.16	5.10669e-07
Solyc02g093300	DNA polymerase (AHRD V1 **** B9SC90_RICCO); contains Interpro domain(s) IPR004578 DNA-directed DNA polymerase, family B, pol2	0.71	2.23	3.15	4.65422e-05
Solyc01g097350	Calcium-binding EF hand family protein (AHRD V1 ***- D7M6Y9_ARALY)	8.71	27.31	3.14	1.30856e-09
Solyc05g006030	Genomic DNA chromosome 5 P1 clone MQB2 (AHRD V1 **-- Q9FM06_ARATH)	61.75	193.57	3.13	0.000702851
Solyc09g082720	Aldo/keto reductase family protein (AHRD V1 **** D7KWQ9_ARALY); contains Interpro domain(s) IPR001395 Aldo/keto reductase	63.11	197.13	3.12	4.58078e-18
Solyc07g042440	Alkyl hydroperoxide reductase/Thiol specific antioxidant family protein (AHRD V1 **-- B0C2Q1_ACAM1); contains Interpro domain(s) IPR000866 Alkyl hydroperoxide reductase/ Thiol specific antioxidant/ Mal allergen	14.95	46.62	3.12	2.4948e-10
Solyc03g096380	Amino acid permease-like protein proline transporter-like protein (AHRD V1 **** Q9FJ34_ARATH); contains Interpro domain(s) IPR013057 Amino acid transporter, transmembrane	1.63	5.08	3.12	0.00180458
Solyc12g009020	Protein kinase (AHRD V1 **** C4Q4E0_SCHMA); contains Interpro domain(s) IPR002290 Serine/threonine protein kinase	5.91	18.48	3.12	0.00244216
Solyc08g021820	Auxin responsive protein (AHRD V1 ***- D9IQE6_CATRO); contains Interpro domain(s) IPR003311 AUX/IAA protein	10.29	32.02	3.11	8.29342e-08
Solyc02g087770	Aldose-1-epimerase-like protein (AHRD V1 **** O48971_TOBAC); contains Interpro domain(s) IPR015443 Aldose-1-epimerase	2.1	6.53	3.11	0.00137135
Solyc08g080940	Glutathione peroxidase (AHRD V1 ***- Q4VY91_CAPCH); contains Interpro domain(s) IPR000889 Glutathione peroxidase	81.88	254.95	3.11	0.00274029
Solyc02g081390	Amine oxidase family protein (AHRD V1 **** Q1EPI3_MUSAC); contains Interpro domain(s) IPR002937 Amine oxidase	59.6	184.93	3.1	4.46723e-12
Solyc03g111550	GDSL esterase/lipase At3g48460 (AHRD V1 ***- GDL57_ARATH); contains Interpro domain(s) IPR001087 Lipase, GDSL	95.41	295.21	3.09	4.26121e-16
Solyc11g072240	Calmodulin 2 (AHRD V1 ***- Q710C9_BRAOL); contains Interpro domain(s) IPR011992 EF-Hand type	33.5	103.35	3.09	1.19843e-12
Solyc05g055000	Cysteine desulfurase (AHRD V1 **** Q10WM4_TRIEI); contains Interpro domain(s) IPR010970 Cysteine desulfurase, SufS	8.29	25.42	3.07	3.97358e-11
Solyc08g062450	class II heat shock protein (AHRD V1 ***- B6T339_MAIZE); contains Interpro domain(s) IPR002068 Heat shock protein Hsp20	113.93	347.93	3.05	8.38794e-12
Solyc07g006030	Protein TIF31 homolog (AHRD V1 *--- TIF31_COCIM); contains Interpro domain(s) IPR011990 Tetratricopeptide-like helical	6.98	21.23	3.04	9.58559e-19
Solyc09g008440	Zinc finger family protein (AHRD V1 ***- D7LWQ5_ARALY); contains Interpro domain(s) IPR007087 Zinc finger, C2H2-type	6.55	19.93	3.04	1.05404e-05
Solyc10g079830	Dihydroneopterin aldolase (AHRD V1 **** Q6TFM2_SOLLC); contains Interpro domain(s) IPR006156 Dihydroneopterin aldolase family	6.41	19.45	3.04	0.00386781
Solyc02g065400	Oxygen-evolving enhancer protein 1 of photosystem II (AHRD V1 ***- A8J0E4_CHLRE); contains Interpro domain(s) IPR002628 Photosystem II manganese-stabilizing protein PsbO	35.83	108.36	3.02	1.9555e-18
Solyc05g005160	ATP-citrate lyase A-2 (AHRD V1 **** D7KWP3_ARALY); contains Interpro domain(s) IPR016102 Succinyl-CoA synthetase-like	2.18	6.56	3.01	0.00110617
Solyc04g071660	Unknown Protein (AHRD V1)	0.3	0.89	3.01	0.00215904
Solyc01g010200	LTRGag-pol-polymerase 3 (AHRD V1 ***- B2BXJ4_ARALY)	65.86	198.33	3.01	0.00648764
Solyc11g009010	Hydrolase alpha/beta fold family protein (AHRD V1 ***- D7M978_ARALY); contains Interpro domain(s) IPR000073 Alpha/beta hydrolase fold-1	226.05	74.14	0.33	2.21217e-20
Solyc01g096320	Homeobox leucine zipper protein (AHRD V1 ***- Q9XH73_PRUAR); contains Interpro domain(s) IPR001356 Homeobox	77.38	25.57	0.33	8.56904e-18
Solyc07g066420	Peptidyl-prolyl cis-trans isomerase-like protein (AHRD V1 *-*- D0NAF5_PHYIN); contains Interpro domain(s) IPR002130 Peptidyl-prolyl cis-trans isomerase, cyclophilin-type	85.19	28.25	0.33	2.35273e-15
Solyc01g102840	Tir-nbs, resistance protein fragment	24.44	8.04	0.33	1.81527e-14
Solyc12g010540	NAD dependent epimerase/dehydratase family protein expressed (AHRD V1 ***- Q2MJA7_ORYSJ); contains Interpro domain(s) IPR016040 NAD(P)-binding domain	19.94	6.6	0.33	3.52476e-11
Solyc11g066280	U3 small nucleolar ribonucleoprotein protein imp4 (AHRD V1 **-- Q17BF6_AEDAE); contains Interpro domain(s) IPR007109 Brix domain	26.66	8.8	0.33	3.97398e-11
Solyc01g059980	Beta-glucanase (AHRD V1 ***- Q53X08_NICPL); contains Interpro domain(s) IPR000490 Glycoside hydrolase, family 17	43.87	14.46	0.33	3.95888e-09
Solyc06g082780	Coiled-coil domain containing 109B (AHRD V1 *--- Q3ZBZ7_BOVIN); contains Interpro domain(s) IPR006769 Protein of unknown function DUF607	16.51	5.42	0.33	5.69394e-08
Solyc08g079700	Zinc finger A20 and AN1 domain-containing stress-associated protein 7 (AHRD V1 ***- SAP7_ARATH); contains Interpro domain(s) IPR000058 Zinc finger, AN1-type	278.2	91.12	0.33	8.31809e-08
Solyc04g082320	Pentatricopeptide repeat-containing protein (AHRD V1 ***- D7RNT7_CAPAN); contains Interpro domain(s) IPR002885 Pentatricopeptide repeat	4.43	1.44	0.33	3.26e-06
Solyc11g008850	Serine protease (AHRD V1 **** D8UJN6_VOLCA); contains Interpro domain(s) IPR015724 Serine endopeptidase DegP2	6.41	2.14	0.33	9.87174e-06
Solyc10g005640	Phosphatase 2C family protein (AHRD V1 ***- D7KDP0_ARALY); contains Interpro domain(s) IPR015655 Protein phosphatase 2C	4.63	1.52	0.33	0.000146582
Solyc10g049570	Pentatricopeptide repeat-containing protein (AHRD V1 ***- D7KJJ1_ARALY); contains Interpro domain(s) IPR002885 Pentatricopeptide repeat	4.97	1.62	0.33	0.000224218
Solyc08g067300	F-box family protein (AHRD V1 ***- B9HCN7_POPTR); contains Interpro domain(s) IPR001810 Cyclin-like F-box	4.85	1.62	0.33	0.00179774
Solyc06g035790	Dehydration-responsive family protein (AHRD V1 **-- D7M5L0_ARALY); contains Interpro domain(s) IPR004159 Protein of unknown function DUF248, methyltransferase putative	2.86	0.95	0.33	0.00182937
Solyc04g078950	Genomic DNA chromosome 5 P1 clone MBD2 (AHRD V1 *-*- Q9FMN1_ARATH); contains Interpro domain(s) IPR008545 Protein of unknown function DUF827, plant	5.77	1.9	0.33	0.00195124
Solyc07g065040	Transcription initiation factor TFIID subunit 6 (AHRD V1 **** B6K6E4_SCHJY); contains Interpro domain(s) IPR011442 Protein of unknown function DUF1546	2.93	0.98	0.33	0.00521771
Solyc09g082150	Unknown Protein (AHRD V1)	13.38	4.45	0.33	0.00581764
Solyc04g081890	Ring H2 finger protein (AHRD V1 *-*- D9ZHD8_HYPPE); contains Interpro domain(s) IPR018957 Zinc finger, C3HC4 RING-type	162.56	52.36	0.32	3.90118e-20
Solyc12g005340	GRAS family transcription factor (AHRD V1 **-- B9I7E1_POPTR); contains Interpro domain(s) IPR005202 GRAS transcription factor	26.63	8.46	0.32	9.3982e-17
Solyc01g080910	Unknown Protein (AHRD V1)	66.52	21.37	0.32	2.98132e-16
Solyc08g041860	Unknown Protein (AHRD V1)	276.34	87.18	0.32	6.66558e-13
Solyc11g065180	THUMP domain-containing protein (AHRD V1 ***- D7M518_ARALY); contains Interpro domain(s) IPR004114 THUMP	22.61	7.28	0.32	2.06919e-11
Solyc09g011690	Unknown Protein (AHRD V1)	14.17	4.49	0.32	1.2226e-07
Solyc04g040110	Kinesin-like protein (AHRD V1 *-*- Q9S7P3_ARATH); contains Interpro domain(s) IPR001752 Kinesin, motor region	2.88	0.91	0.32	4.09112e-06
Solyc05g052560	Unknown Protein (AHRD V1)	62.02	20.12	0.32	6.17768e-06
Solyc12g038430	Kinesin-like calmodulin binding protein (AHRD V1 *-*- Q9FQL7_MAIZE)	7.7	2.44	0.32	0.000264528
Solyc07g063740	Ferredoxin-like (AHRD V1 ***- Q6EP30_ORYSJ)	8.24	2.63	0.32	0.000307533
Solyc01g067300	UPF0497 membrane protein 13 (AHRD V1 ***- U497D_SOYBN); contains Interpro domain(s) IPR006459 Uncharacterised protein family UPF0497, trans-membrane plant subgroup	12.04	3.85	0.32	0.000329709
Solyc12g087790	Unknown Protein (AHRD V1)	33.66	10.66	0.32	0.00181111
Solyc11g073120	MYB transcription factor (AHRD V1 *-*- Q56UT4_ORYSJ); contains Interpro domain(s) IPR015495 Myb transcription factor	77.99	24.66	0.32	0.00184706
Solyc01g099980	Glycine-rich protein (AHRD V1 *--- D7M9Z2_ARALY); contains Interpro domain(s) IPR009836 Protein of unknown function DUF1399	3.37	1.09	0.32	0.00197228
Solyc01g091780	Fructosamine kinase family protein (AHRD V1 ***- D7LS54_ARALY); contains Interpro domain(s) IPR016477 Fructosamine/Ketosamine-3-kinase	6.16	1.95	0.32	0.00314317
Solyc07g055850	3-demethylubiquinone-9 3-methyltransferase (AHRD V1 ***- A1B582_PARDP); contains Interpro domain(s) IPR010233 Ubiquinone biosynthesis O-methyltransferase	4.72	1.51	0.32	0.00325724
Solyc00g060810	Major latex-like protein (AHRD V1 **-- B5THI3_PANGI); contains Interpro domain(s) IPR000916 Bet v I allergen	569.74	179.16	0.31	1.61278e-29
Solyc09g075020	Multidrug resistance protein ABC transporter family (AHRD V1 **-- B9GS96_POPTR); contains Interpro domain(s) IPR001140 ABC transporter, transmembrane region	18.95	5.79	0.31	2.9491e-24
Solyc05g052040	Ethylene responsive transcription factor 1a (AHRD V1 *-** D1MWZ3_CITLA); contains Interpro domain(s) IPR001471 Pathogenesis-related transcriptional factor and ERF, DNA-binding	74.32	22.73	0.31	3.74905e-23
Solyc05g014790	Lipoxygenase (AHRD V1 **** B9RMJ4_RICCO); contains Interpro domain(s) IPR001246 Lipoxygenase, plant	25.51	7.92	0.31	1.27436e-20
Solyc02g092320	Pentatricopeptide repeat-containing protein At5g67570, chloroplastic (AHRD V1 ***- PP451_ARATH)	32.88	10.11	0.31	2.4056e-12
Solyc01g107850	UDP-glucosyltransferase HvUGT5876 (AHRD V1 ***- D3WYW1_HORVD); contains Interpro domain(s) IPR002213 UDP-glucuronosyl/UDP-glucosyltransferase	96.54	29.82	0.31	8.23205e-12
Solyc11g072470	LOB domain protein 1 (AHRD V1 ***- D7KHW8_ARALY); contains Interpro domain(s) IPR004883 Lateral organ boundaries, LOB	100.43	31.16	0.31	5.46574e-11
Solyc02g036370	MYB transcription factor (Fragment) (AHRD V1 **-* A1DR85_CATRO); contains Interpro domain(s) IPR006447 Myb-like DNA-binding region, SHAQKYF class	17.55	5.5	0.31	6.66697e-11
Solyc10g081980	Harpin-induced protein-like (Fragment) (AHRD V1 **-- D2CFH8_COFAR); contains Interpro domain(s) IPR010847 Harpin-induced 1	91.14	28.63	0.31	7.50348e-11
Solyc02g076760	N-(5&apos-phosphoribosyl)anthranilate isomerase (AHRD V1 **** B9SQM9_RICCO); contains Interpro domain(s) IPR011060 Ribulose-phosphate binding barrel	31.78	9.7	0.31	3.34528e-10
Solyc02g091500	Calmodulin (AHRD V1 ***- B6TGU5_MAIZE); contains Interpro domain(s) IPR011992 EF-Hand type	37.45	11.46	0.31	1.47737e-09
Solyc01g107170	Zinc finger protein (AHRD V1 ***- A0T3Q5_SOLTU); contains Interpro domain(s) IPR007087 Zinc finger, C2H2-type	135.67	42.35	0.31	5.14191e-08
Solyc12g096030	Mitochondrial carrier-like protein (AHRD V1 ***- Q8L9F8_ARATH); contains Interpro domain(s) IPR002067 Mitochondrial carrier protein	13.33	4.19	0.31	6.62674e-08
Solyc11g068710	F-box family protein (AHRD V1 ***- B9MYU0_POPTR)	17.07	5.35	0.31	7.16454e-06
Solyc09g007790	Arabidopsis thaliana genomic DNA chromosome 5 P1 clone MOK16 (AHRD V1 ***- Q9LYW2_ARATH); contains Interpro domain(s) IPR007608 Protein of unknown function DUF584	127.31	39.83	0.31	3.13691e-05
Solyc09g064510	Transcriptional activator TenA family (AHRD V1 *-*- Q117V2_TRIEI); contains Interpro domain(s) IPR004305 TENA/THI-4 protein/Coenzyme PQQ biosynthesis protein C	5.39	1.68	0.31	3.37296e-05
Solyc08g076050	ARK3 product/receptor-like serine/threonine protein kinase ARK3 (AHRD V1 **** Q9S971_ARATH); contains Interpro domain(s) IPR002290 Serine/threonine protein kinase	3.57	1.12	0.31	0.000183126
Solyc05g007680	Laminin G sub domain 2 (AHRD V1 ***- B9LG59_CHLSY)	3.41	1.06	0.31	0.00430105
Solyc07g008110	Blue copper protein (Fragment) (AHRD V1 *--- O82576_MAIZE); contains Interpro domain(s) IPR003245 Plastocyanin-like	8.87	2.74	0.31	0.00579176
Solyc02g092930	MYB transcription factor (AHRD V1 **** A3F8D7_CAPAN); contains Interpro domain(s) IPR015495 Myb transcription factor	48.04	14.61	0.3	1.00089e-18
Solyc07g049150	Ribonuclease III family protein (AHRD V1 *-** D7MAI2_ARALY); contains Interpro domain(s) IPR000999 Ribonuclease III	44.87	13.6	0.3	9.96513e-15
Solyc01g087250	Carotenoid cleavage dioxygenase 1A	8.96	2.68	0.3	1.53313e-08
Solyc01g059990	Serine/threonine-protein phosphatase 7 long form homolog (AHRD V1 *--- PPP7L_ARATH); contains Interpro domain(s) IPR019557 Aminotransferase-like, plant mobile domain	6.42	1.9	0.3	9.99471e-05
Solyc06g065910	At1g62390-like protein (Fragment) (AHRD V1 *--- C0JCT4_9BRAS); contains Interpro domain(s) IPR011990 Tetratricopeptide-like helical	3.26	0.98	0.3	0.000216001
Solyc12g057160	Unknown Protein (AHRD V1)	14.26	4.34	0.3	0.000435774
Solyc12g098580	UDP-glucosyltransferase family 1 protein (AHRD V1 ***- C6KI44_CITSI); contains Interpro domain(s) IPR002213 UDP-glucuronosyl/UDP-glucosyltransferase	3.86	1.14	0.3	0.000737616
Solyc04g049800	AP2-like ethylene-responsive transcription factor At1g79700 (AHRD V1 *--- AP2L3_ARATH); contains Interpro domain(s) IPR001471 Pathogenesis-related transcriptional factor and ERF, DNA-binding	4.23	1.26	0.3	0.000780883
Solyc01g005140	Cytochrome b561 (AHRD V1 ***- Q3LGX5_CITLA); contains Interpro domain(s) IPR006593 Cytochrome b561/ferric reductase transmembrane	21.61	6.49	0.3	0.00224561
Solyc01g107830	UDP-glucosyltransferase family 1 protein (AHRD V1 **** C6KI43_CITSI); contains Interpro domain(s) IPR002213 UDP-glucuronosyl/UDP-glucosyltransferase	370.22	107	0.29	1.9628e-37
Solyc08g008370	Genomic DNA chromosome 5 P1 clone MJC20 (AHRD V1 *--- Q9FHX9_ARATH); contains Interpro domain(s) IPR013089 Kelch related	179.52	52.68	0.29	6.3082e-31
Solyc01g090700	Enoyl-CoA-hydratase (AHRD V1 ***- Q9SE41_AVIMR); contains Interpro domain(s) IPR001753 Crotonase, core	82.61	24.37	0.29	1.42977e-26
Solyc09g008970	Unknown Protein (AHRD V1)	222.29	65.35	0.29	1.96816e-25
Solyc07g040990	Protein phosphatase 2C (AHRD V1 ***- A5A6P8_WHEAT); contains Interpro domain(s) IPR015655 Protein phosphatase 2C	42.86	12.5	0.29	2.67403e-23
Solyc11g010380	Mate efflux family protein (AHRD V1 **-- D7MN36_ARALY); contains Interpro domain(s) IPR002528 Multi antimicrobial extrusion protein MatE	33.49	9.8	0.29	2.98859e-19
Solyc09g010840	Myb family transcription factor (AHRD V1 **-* D1LXI9_9ROSI); contains Interpro domain(s) IPR015495 Myb transcription factor	40.49	11.58	0.29	1.50071e-18
Solyc07g054460	H/ACA ribonucleoprotein complex non-core subunit NAF1 (AHRD V1 *-*- NAF1_HUMAN); contains Interpro domain(s) IPR008696 NAF1	15.26	4.42	0.29	8.26396e-16
Solyc07g062440	Genomic DNA chromosome 3 TAC clone K15M2 (AHRD V1 ***- Q9LKB4_ARATH)	29.76	8.63	0.29	7.29759e-09
Solyc04g078420	MYB transcription factor (AHRD V1 *-*- A3F8D7_CAPAN); contains Interpro domain(s) IPR015495 Myb transcription factor	61.75	17.77	0.29	3.14617e-07
Solyc01g109460	Solute carrier family 2, facilitated glucose transporter member 3 (AHRD V1 ***- GTR3_RAT); contains Interpro domain(s) IPR003663 Sugar/inositol transporter	7.27	2.11	0.29	4.32099e-07
Solyc01g007500	Photosystem II CP47 chlorophyll apoprotein (AHRD V1 ***- D3WBA3_9BORA); contains Interpro domain(s) IPR017486 Photosystem II, PsbB	3.06	0.89	0.29	0.00110274
Solyc07g065870	Regulatory protein RecX (AHRD V1 *-*- B6TKG2_MAIZE); contains Interpro domain(s) IPR003783 Regulatory protein RecX	5.22	1.52	0.29	0.00137752
Solyc01g065530	COBRA-like protein (AHRD V1 ***- Q655F2_ORYSJ); contains Interpro domain(s) IPR006918 Glycosyl-phosphatidyl inositol-anchored, plant	89.25	25.14	0.28	7.4744e-33
Solyc06g005650	RING finger protein 126 (AHRD V1 *--- RN126_XENTR)	146	40.88	0.28	2.19628e-26
Solyc05g047460	Auxin response factor 19 (AHRD V1 ***- D9IA29_SOLLC); contains Interpro domain(s) IPR010525 Auxin response factor	30.86	8.74	0.28	3.06545e-17
Solyc01g007330	Ribulose bisphosphate carboxylase large chain (AHRD V1 ***- RBL_SOLLC); contains Interpro domain(s) IPR000685 Ribulose bisphosphate carboxylase, large subunit, C-terminal	26.09	7.22	0.28	4.46547e-17
Solyc04g071030	U-box domain-containing protein (AHRD V1 ***- D7MRW3_ARALY); contains Interpro domain(s) IPR003613 U box domain	25.47	7.01	0.28	1.70828e-16
Solyc06g082080	Integrin-linked kinase-associated serine/threonine phosphatase 2C (AHRD V1 **** ILKAP_BOVIN); contains Interpro domain(s) IPR015655 Protein phosphatase 2C	26.49	7.51	0.28	1.22821e-14
Solyc03g119060	Alpha-dioxygenase 2 (AHRD V1 **-- Q5WM33_SOLLC); contains Interpro domain(s) IPR002007 Haem peroxidase, animal	17.81	5.06	0.28	1.60725e-13
Solyc02g092240	Os10g0352000 protein (Fragment) (AHRD V1 *-*- Q0IY85_ORYSJ)	56.31	15.72	0.28	8.30742e-13
Solyc05g006980	Homeobox-leucine zipper-like protein (AHRD V1 *-*- Q3HRT1_PICGL); contains Interpro domain(s) IPR001356 Homeobox	16.36	4.6	0.28	3.7395e-09
Solyc03g083440	Glutamate synthase (AHRD V1 **** C1E4G5_9CHLO); contains Interpro domain(s) IPR012220 Glutamate synthase, eukaryotic IPR006005 Glutamate synthase, NADH/NADPH, small subunit 1	2.4	0.68	0.28	1.05723e-08
Solyc06g082440	CBL-interacting protein kinase 16 (AHRD V1 ***- A0MNK3_POPTR); contains Interpro domain(s) IPR002290 Serine/threonine protein kinase	10.95	3.03	0.28	8.41766e-08
Solyc03g098020	Hydrolase alpha/beta fold family protein (AHRD V1 **-- D7KRI7_ARALY); contains Interpro domain(s) IPR000073 Alpha/beta hydrolase fold-1	8.14	2.25	0.28	4.26728e-07
Solyc09g015850	Ribosomal protein S3 (Fragment) (AHRD V1 ***- A4KYC6_BALVI)	5.9	1.62	0.28	0.000965673
Solyc07g019650	Pentatricopeptide repeat-containing protein At2g32230, mitochondrial (AHRD V1 *--- PP179_ARATH); contains Interpro domain(s) IPR002528 Multi antimicrobial extrusion protein MatE	1.79	0.49	0.28	0.00352501
Solyc08g077560	ATP binding / serine-threonine kinase (AHRD V1 **** C5DB71_VITVI); contains Interpro domain(s) IPR002290 Serine/threonine protein kinase	107.48	28.64	0.27	9.89595e-32
Solyc11g009000	Carboxylesterase bioH (AHRD V1 *--- BIOH_TOLAT); contains Interpro domain(s) IPR000073 Alpha/beta hydrolase fold-1	98.5	26.88	0.27	1.91207e-15
Solyc02g085030	UBA/TS-N domain protein (AHRD V1 *--- B8NTJ3_ASPFN); contains Interpro domain(s) IPR001623 Heat shock protein DnaJ, N-terminal	6.48	1.75	0.27	3.2238e-15
Solyc03g093560	Ethylene-responsive transcription factor 2 (AHRD V1 ***- B6U860_MAIZE); contains Interpro domain(s) IPR001471 Pathogenesis-related transcriptional factor and ERF, DNA-binding	37.24	10.18	0.27	1.86378e-14
Solyc01g079260	WRKY transcription factor 4 (AHRD V1 ***- A7UGD1_SOLTU); contains Interpro domain(s) IPR003657 DNA-binding WRKY	52.97	14.5	0.27	4.83482e-14
Solyc01g099370	SRC2 homolog (Fragment) (AHRD V1 ***- B3IYJ9_9SOLA); contains Interpro domain(s) IPR018029 C2 membrane targeting protein	111.69	29.91	0.27	7.16716e-14
Solyc05g009780	Methionine aminopeptidase (AHRD V1 ***- B9SEJ2_RICCO); contains Interpro domain(s) IPR002467 Peptidase M24A, methionine aminopeptidase, subfamily 1	22.27	6.05	0.27	4.19609e-13
Solyc09g075120	Bifunctional polymyxin resistance protein ArnA (AHRD V1 **-- ARNA_SALDC); contains Interpro domain(s) IPR016040 NAD(P)-binding domain	29.75	8.14	0.27	9.56905e-12
Solyc09g091600	Male sterility MS5 family protein (AHRD V1 **-- D7KE75_ARALY); contains Interpro domain(s) IPR011990 Tetratricopeptide-like helical	22.24	5.91	0.27	3.01268e-11
Solyc11g006750	Unknown Protein (AHRD V1)	860.2	236.47	0.27	2.67803e-08
Solyc10g079420	Calmodulin (AHRD V1 ***- B6TKX0_MAIZE); contains Interpro domain(s) IPR011992 EF-Hand type	16.53	4.4	0.27	1.83348e-07
Solyc06g084260	Chalcone isomerase (AHRD V1 ***- B6TFR7_MAIZE); contains Interpro domain(s) IPR003466 Chalcone isomerase, subgroup	5.68	1.54	0.27	0.000670386
Solyc10g008350	Unknown Protein (AHRD V1)	38.93	10.68	0.27	0.00473437
Solyc08g014130	2-isopropylmalate synthase 1 (AHRD V1 **** Q30DX9_9BRAS); contains Interpro domain(s) IPR005671 Bacterial 2-isopropylmalate synthase	270.06	69.57	0.26	7.84e-44
Solyc07g047980	Es2 (Fragment) (AHRD V1 *--- A9YJX0_DROME); contains Interpro domain(s) IPR019148 Nuclear protein DGCR14	163.22	42.67	0.26	1.16625e-39
Solyc12g017240	Xyloglucan endotransglucosylase/hydrolase 7 (AHRD V1 ***- C0IRG6_ACTDE); contains Interpro domain(s) IPR016455 Xyloglucan endotransglucosylase/hydrolase	66.15	16.97	0.26	2.22056e-24
Solyc12g008430	Malic enzyme (AHRD V1 ***- Q006Q0_TOBAC); contains Interpro domain(s) IPR012302 Malic enzyme, NAD-binding	32.24	8.24	0.26	3.28925e-20
Solyc07g053160	cDNA clone J013073D14 full insert sequence (AHRD V1 *--- B7ECD3_ORYSJ); contains Interpro domain(s) IPR012866 Protein of unknown function DUF1644	105.55	27.58	0.26	3.72592e-18
Solyc10g009110	Ethylene-responsive transcription factor 4 (AHRD V1 ***- B6SIZ8_MAIZE); contains Interpro domain(s) IPR001471 Pathogenesis-related transcriptional factor and ERF, DNA-binding	49.4	12.72	0.26	8.3756e-18
Solyc00g007300	Lrr, resistance protein fragment	13.15	3.48	0.26	4.53676e-13
Solyc01g079400	Os06g0207500 protein (Fragment) (AHRD V1 ***- Q0DDQ9_ORYSJ); contains Interpro domain(s) IPR004253 Protein of unknown function DUF231, plant	4.14	1.09	0.26	0.000109995
Solyc07g062730	Chloroplast protein HCF243 (AHRD V1 *-*- Q9LIM5_ARATH)	2.41	0.64	0.26	0.000624617
Solyc02g038740	3-hydroxy-3-methylglutaryl coenzyme A reductase (AHRD V1 **** Q9FS01_SOLTU); contains Interpro domain(s) IPR004554 Hydroxymethylglutaryl-CoA reductase, class I, catalytic	311.43	78.73	0.25	1.10997e-35
Solyc06g059720	Stearoyl-acyl carrier protein desaturase (AHRD V1 **** Q8LA10_ARATH); contains Interpro domain(s) IPR005067 Fatty acid desaturase, type 2	89.78	22.3	0.25	3.27581e-31
Solyc04g071480	Exocyst subunit Exo70-interacting protein Roh1 (Fragment) (AHRD V1 *-*- C1IJU1_TOBAC); contains Interpro domain(s) IPR008511 Protein of unknown function DUF793	53.91	13.34	0.25	1.30394e-25
Solyc04g082880	Diphosphate--fructose-6-phosphate 1-phosphotransferase (AHRD V1 ***- C8PT93_9SPIO); contains Interpro domain(s) IPR011183 Pyrophosphate-dependent phosphofructokinase PfpB	22.35	5.56	0.25	6.67451e-20
Solyc02g076680	Unknown Protein (AHRD V1); contains Interpro domain(s) IPR007789 Protein of unknown function DUF688	17.6	4.4	0.25	5.52805e-19
Solyc11g011440	Aspartic proteinase nepenthesin-1 (AHRD V1 **-- B6TS94_MAIZE); contains Interpro domain(s) IPR001461 Peptidase A1	102.17	25.34	0.25	7.3169e-14
Solyc01g087950	Serine carboxypeptidase 1 (AHRD V1 **** B6SW38_MAIZE); contains Interpro domain(s) IPR001563 Peptidase S10, serine carboxypeptidase	13.55	3.36	0.25	1.63808e-13
Solyc08g062690	Unknown Protein (AHRD V1)	97.28	24.22	0.25	2.57169e-13
Solyc01g007490	ATP-dependent Clp protease proteolytic subunit (AHRD V1 ***- D3WCC1_NEROL); contains Interpro domain(s) IPR001907 Peptidase S14, ClpP	39.7	9.96	0.25	2.49629e-11
Solyc07g063750	Serine/threonine-protein kinase receptor (AHRD V1 **** B6U2B7_MAIZE); contains Interpro domain(s) IPR002290 Serine/threonine protein kinase	7.56	1.9	0.25	3.68162e-11
Solyc10g005180	Genomic DNA chromosome 5 TAC clone K15C23 (AHRD V1 **-- Q9LU01_ARATH)	13.14	3.23	0.25	1.68535e-07
Solyc07g053050	Calmodulin (AHRD V1 **-- A7E7G2_SCLS1); contains Interpro domain(s) IPR011992 EF-Hand type	28.19	7.13	0.25	2.63617e-07
Solyc02g092110	Phytosulfokines 3 (AHRD V1 ***- PSK3_ARATH); contains Interpro domain(s) IPR009438 Phytosulfokine	18.25	4.56	0.25	0.000595486
Solyc05g015730	MADS-box transcription factor 1 (AHRD V1 ***- D3U2G9_ORYSA); contains Interpro domain(s) IPR002100 Transcription factor, MADS-box	12.45	3.13	0.25	0.00698131
Solyc05g051240	Aspartic proteinase nepenthesin I (AHRD V1 ***- A9ZMF9_NEPAL); contains Interpro domain(s) IPR001461 Peptidase A1	138.43	32.73	0.24	1.59513e-41
Solyc08g082170	Glycoside hydrolase family 28 protein/polygalacturonase family protein (AHRD V1 **-- Q1PF10_ARATH); contains Interpro domain(s) IPR012334 Pectin lyase fold	109.17	26.7	0.24	3.83168e-38
Solyc07g055200	Kinase family protein (AHRD V1 ***- D7M6L5_ARALY); contains Interpro domain(s) IPR002290 Serine/threonine protein kinase	37.76	9.22	0.24	4.42528e-24
Solyc01g080620	Kelch-like protein 3 (AHRD V1 *-*- KLHL3_HUMAN); contains Interpro domain(s) IPR013069 BTB/POZ	13.67	3.25	0.24	9.41839e-21
Solyc05g051510	Prohibitin (AHRD V1 ***- O04361_TOBAC); contains Interpro domain(s) IPR000163 Prohibitin	30.26	7.27	0.24	4.63693e-15
Solyc11g070060	DUF866 domain protein (AHRD V1 **-- A1C7N7_ASPCL); contains Interpro domain(s) IPR008584 Protein of unknown function DUF866, eukaryotic	33.19	7.82	0.24	2.71621e-12
Solyc12g005280	tRNA-methyltransferase (AHRD V1 *-*- Q54WD6_DICDI); contains Interpro domain(s) IPR003402 Protein of unknown function Met10	9.15	2.18	0.24	3.11585e-11
Solyc05g052550	Zinc finger CCCH domain-containing protein 29 (AHRD V1 ***- C3H29_ARATH)	40.69	9.63	0.24	1.16336e-10
Solyc11g011300	Rhamnogalacturonate lyase (AHRD V1 ***- A3XLZ2_LEEBM); contains Interpro domain(s) IPR010325 Rhamnogalacturonate lyase	5.3	1.25	0.24	4.40428e-08
Solyc10g017960	F-box protein PP2-B1 (AHRD V1 *-*- PP2B1_ARATH); contains Interpro domain(s) IPR001810 Cyclin-like F-box	9.64	2.34	0.24	8.50534e-07
Solyc04g077780	LIM domain protein (AHRD V1 **-- Q306K1_BRANA); contains Interpro domain(s) IPR001781 Zinc finger, LIM-type	18.46	4.35	0.24	2.95887e-06
Solyc03g112040	Cytochrome P450	4.46	1.05	0.24	4.75603e-06
Solyc01g106700	MADS-box transcription factor (AHRD V1 ***- Q75V01_9ASPA); contains Interpro domain(s) IPR002100 Transcription factor, MADS-box	16.59	4.04	0.24	8.66077e-06
Solyc01g087980	Unknown Protein (AHRD V1)	8.61	2.09	0.24	9.70783e-06
Solyc09g097870	Transcription factor (AHRD V1 *-** D6MKM4_9ASPA); contains Interpro domain(s) IPR011598 Helix-loop-helix DNA-binding	4.75	1.16	0.24	8.75515e-05
Solyc00g206460	Os06g0220000 protein (Fragment) (AHRD V1 **-- Q0DDJ2_ORYSJ); contains Interpro domain(s) IPR006766 Phosphate-induced protein 1 conserved region	5.1	1.22	0.24	0.000710145
Solyc03g034090	BAC19.4 (AHRD V1 ***- Q9FYX2_SOLLC); contains Interpro domain(s) IPR010608 Protein of unknown function DUF1195	7.54	1.77	0.24	0.00109621
Solyc05g007130	Calmodulin binding protein (AHRD V1 **-* B6T984_MAIZE); contains Interpro domain(s) IPR000048 IQ calmodulin-binding region	2.53	0.6	0.24	0.00151503
Solyc07g065990	Unknown Protein (AHRD V1); contains Interpro domain(s) IPR000136 Oleosin	6.66	1.63	0.24	0.00159116
Solyc02g090870	Unknown Protein (AHRD V1)	5.48	1.31	0.24	0.00167747
Solyc04g056340	Tyrosine phosphatase family protein (AHRD V1 **** B8N9Z8_ASPFN); contains Interpro domain(s) IPR020428 Protein-tyrosine phosphatase, dual specificity phosphatase, eukaryotic	5.35	1.28	0.24	0.00313336
Solyc08g061980	Mechanosensitive ion channel family (AHRD V1 *-*- B6QJY9_PENMQ); contains Interpro domain(s) IPR010920 Like-Sm ribonucleoprotein-related, core	2.14	0.52	0.24	0.00576541
Solyc08g005000	Glucan endo-1 3-beta-glucosidase 3 (AHRD V1 ***- B6TLN1_MAIZE); contains Interpro domain(s) IPR013781 Glycoside hydrolase, subgroup, catalytic core	2.59	0.63	0.24	0.00667504
Solyc11g010330	RING finger protein (AHRD V1 *-*- C6EUD3_SOYBN); contains Interpro domain(s) IPR018957 Zinc finger, C3HC4 RING-type	100.46	22.69	0.23	3.2619e-39
Solyc07g051950	C4-dicarboxylate transporter/malic acid transport family protein (AHRD V1 ***- D7KUS7_ARALY); contains Interpro domain(s) IPR004695 C4-dicarboxylate transporter/malic acid transport protein	41.89	9.79	0.23	1.00416e-23
Solyc05g051400	Mitochondrial 2-oxoglutarate/malate carrier protein (AHRD V1 **** B6TRY7_MAIZE); contains Interpro domain(s) IPR001993 Mitochondrial substrate carrier	29.32	6.62	0.23	9.9352e-14
Solyc09g018060	Receptor tyrosine-protein kinase erbB-4 (AHRD V1 **** ERBB4_RAT); contains Interpro domain(s) IPR015784 Tyrosine-protein kinase, ATN1-like	24.65	5.77	0.23	7.90757e-11
Solyc06g054220	Unknown Protein (AHRD V1)	35.77	8.05	0.23	1.47158e-10
Solyc03g071590	Malate dehydrogenase (AHRD V1 **** Q5NE17_SOLLC); contains Interpro domain(s) IPR011273 Malate dehydrogenase, NADP-dependent, plants	7.13	1.66	0.23	8.44957e-08
Solyc04g016470	Beta-1 3-glucanase (AHRD V1 ***- B2ZP01_VITRI); contains Interpro domain(s) IPR000490 Glycoside hydrolase, family 17	25.59	5.88	0.23	2.63617e-07
Solyc06g054150	Unknown Protein (AHRD V1)	13.37	3.05	0.23	9.5053e-07
Solyc03g121140	Chloroplast unusual positioning 1A (AHRD V1 *--- B3IYT7_ADICA)	4.64	1.05	0.23	0.000114614
Solyc00g021640	Ribosomal protein S4 (AHRD V1 ***- D5I3A5_CITLA); contains Interpro domain(s) IPR002942 RNA-binding S4	3.94	0.9	0.23	0.0002225
Solyc09g091430	Pectate lyase 1-27 (AHRD V1 **** B9TU35_9ROSI); contains Interpro domain(s) IPR002022 Pectate lyase/Amb allergen	7.73	1.75	0.23	0.000246431
Solyc01g087590	Polyamine oxidase (AHRD V1 **** Q4H439_TOBAC); contains Interpro domain(s) IPR002937 Amine oxidase	1.95	0.45	0.23	0.00680405
Solyc04g076880	Phosphoenolpyruvate carboxykinase (AHRD V1 **** Q8W505_SOLLC); contains Interpro domain(s) IPR001272 Phosphoenolpyruvate carboxykinase, ATP-utilising	417.39	93.87	0.22	2.65201e-54
Solyc03g093130	Xyloglucan endotransglucosylase/hydrolase 9 (AHRD V1 **** C0IRG8_9ERIC); contains Interpro domain(s) IPR016455 Xyloglucan endotransglucosylase/hydrolase IPR008263 Glycoside hydrolase, family 16, active site	33.61	7.23	0.22	1.31338e-19
Solyc07g065980	Alkaline alpha galactosidase I (AHRD V1 **-- Q3Y5A3_CUCSA); contains Interpro domain(s) IPR008811 Raffinose synthase	22.05	4.81	0.22	5.04893e-19
Solyc03g120420	Unknown Protein (AHRD V1)	139.7	30.65	0.22	4.64975e-13
Solyc07g055700	Solute carrier family 35 member C2 (Fragment) (AHRD V1 *--- Q5GMH1_MOUSE); contains Interpro domain(s) IPR004853 Protein of unknown function DUF250	9.94	2.23	0.22	3.3314e-11
Solyc01g105510	LMBR1 domain protein (AHRD V1 ***- B0XPH0_ASPFC); contains Interpro domain(s) IPR006876 LMBR1-like conserved region	6.11	1.36	0.22	6.98831e-11
Solyc12g010900	MAX2-like protein (Fragment) (AHRD V1 *-*- B6VC85_PONTR); contains Interpro domain(s) IPR006553 Leucine-rich repeat, cysteine-containing subtype	5.96	1.32	0.22	2.42953e-10
Solyc11g011210	Gibberellin regulated protein (AHRD V1 **-- A2Q374_MEDTR); contains Interpro domain(s) IPR003854 Gibberellin regulated protein	65.6	14.41	0.22	1.38425e-08
Solyc02g087850	Glutaredoxin family protein (AHRD V1 **-- D7LM49_ARALY); contains Interpro domain(s) IPR012335 Thioredoxin fold	7.64	1.68	0.22	2.36527e-08
Solyc06g060610	Flavin-containing monooxygenase family protein (AHRD V1 **** D7KUN8_ARALY); contains Interpro domain(s) IPR000960 Flavin-containing monooxygenase FMO	4.28	0.95	0.22	5.93528e-06
Solyc08g068690	N-acetyltransferase (AHRD V1 ***- B6SUK9_MAIZE); contains Interpro domain(s) IPR000182 GCN5-related N-acetyltransferase	9.26	2.08	0.22	6.83345e-06
Solyc05g052100	Glutamate dehydrogenase (AHRD V1 **** Q94IA5_BRANA); contains Interpro domain(s) IPR014362 Glutamate dehydrogenase	4.18	0.9	0.22	6.03217e-05
Solyc10g081970	HIN1-like protein (Fragment) (AHRD V1 **-- Q32ZJ1_SOLTU); contains Interpro domain(s) IPR010847 Harpin-induced 1	21.49	4.69	0.22	0.000426538
Solyc02g086300	Glutamine amidotransferase (AHRD V1 *-*- C6YZA6_9BACE); contains Interpro domain(s) IPR011697 Peptidase C26	2.88	0.62	0.22	0.00080308
Solyc02g069170	Os12g0574800 protein (Fragment) (AHRD V1 *-*- Q0IME3_ORYSJ); contains Interpro domain(s) IPR006565 Bromodomain transcription factor	4.61	1.03	0.22	0.00088286
Solyc03g093540	Ethylene responsive transcription factor 1a (AHRD V1 *-*- C0J9I9_9ROSA); contains Interpro domain(s) IPR001471 Pathogenesis-related transcriptional factor and ERF, DNA-binding	5.61	1.22	0.22	0.000908383
Solyc07g065670	Unknown Protein (AHRD V1)	23.26	5.08	0.22	0.000908383
Solyc11g071670	Pentatricopeptide repeat-containing protein (AHRD V1 ***- D7LS86_ARALY); contains Interpro domain(s) IPR002885 Pentatricopeptide repeat	2.53	0.56	0.22	0.00167281
Solyc11g016970	Multidrug resistance protein mdtK (AHRD V1 *-*- MDTK_ENTS8); contains Interpro domain(s) IPR002528 Multi antimicrobial extrusion protein MatE	2.33	0.52	0.22	0.0025765
Solyc03g093550	Ethylene responsive transcription factor 1a (AHRD V1 *-*- C0J9I9_9ROSA); contains Interpro domain(s) IPR001471 Pathogenesis-related transcriptional factor and ERF, DNA-binding	4.61	1.02	0.22	0.00426289
Solyc03g113930	class IV heat shock protein (AHRD V1 ***- B6T3F5_MAIZE); contains Interpro domain(s) IPR002068 Heat shock protein Hsp20	401.92	83.83	0.21	5.66104e-39
Solyc02g072080	U-box domain-containing protein 17 (AHRD V1 **-- PUB17_ARATH); contains Interpro domain(s) IPR011989 Armadillo-like helical	29.73	6.37	0.21	2.72618e-18
Solyc05g009490	Unknown Protein (AHRD V1)	121.8	25	0.21	1.94598e-17
Solyc03g093080	Xyloglucan endotransglucosylase/hydrolase 9 (AHRD V1 **** C0IRG8_9ERIC); contains Interpro domain(s) IPR016455 Xyloglucan endotransglucosylase/hydrolase	22.13	4.65	0.21	7.58194e-15
Solyc03g093110	Xyloglucan endotransglucosylase/hydrolase 9 (AHRD V1 **** C0IRG8_9ERIC); contains Interpro domain(s) IPR016455 Xyloglucan endotransglucosylase/hydrolase	21.68	4.64	0.21	2.35361e-14
Solyc02g070260	Protein phosphatase 1 regulatory subunit 7 (AHRD V1 *--- C0S143_PARBP); contains Interpro domain(s) IPR001611 Leucine-rich repeat	7.24	1.54	0.21	4.65395e-08
Solyc07g055540	Cytochrome P450	3.03	0.65	0.21	0.000106947
Solyc01g007590	50S ribosomal protein L14 chloroplastic (AHRD V1 ***- D3WBB8_9BORA); contains Interpro domain(s) IPR005745 Ribosomal protein L14, bacterial-type	18.75	3.85	0.21	0.00263278
Solyc06g082410	Nodulin-like protein (AHRD V1 ***- B6SP54_MAIZE); contains Interpro domain(s) IPR016196 Major facilitator superfamily, general substrate transporter	7.09	1.5	0.21	0.00922532
Solyc07g006890	Cytochrome P450	89.95	17.98	0.2	1.11555e-45
Solyc01g099660	Heat shock protein (AHRD V1 ***- Q84KP8_CYAME); contains Interpro domain(s) IPR013126 Heat shock protein 70	30.35	6.2	0.2	3.33181e-25
Solyc06g034290	Glycerol-3-phosphate transporter (AHRD V1 **** A0PYC4_CLONN); contains Interpro domain(s) IPR016196 Major facilitator superfamily, general substrate transporter	22	4.37	0.2	1.98584e-23
Solyc01g005430	UBX domain protein 6 (AHRD V1 ***- Q7SXA8_DANRE); contains Interpro domain(s) IPR018997 PUB domain	22.07	4.43	0.2	7.61523e-18
Solyc01g095630	WRKY transcription factor (AHRD V1 ***- D3YEX5_SOLLC); contains Interpro domain(s) IPR003657 DNA-binding WRKY	21.85	4.37	0.2	3.19371e-17
Solyc07g054760	Wound induced protein (AHRD V1 ***- B6T0U0_MAIZE)	276.78	54.66	0.2	1.31746e-09
Solyc01g009160	Harpin-induced protein-like (Fragment) (AHRD V1 **-- D2CFH8_COFAR); contains Interpro domain(s) IPR010847 Harpin-induced 1	10.18	2	0.2	5.56998e-08
Solyc01g079660	Long cell-linked locus protein (AHRD V1 ***- Q946U8_MAIZE)	11.89	2.42	0.2	5.93837e-06
Solyc01g080020	Xylanase inhibitor (Fragment) (AHRD V1 **-- Q53IQ4_WHEAT); contains Interpro domain(s) IPR001461 Peptidase A1	4.72	0.93	0.2	6.67405e-06
Solyc07g054620	F-box/LRR-repeat protein 13 (AHRD V1 *-*- FBL13_ARATH); contains Interpro domain(s) IPR001810 Cyclin-like F-box	3.84	0.76	0.2	0.000112524
Solyc08g077020	Unknown Protein (AHRD V1)	10.11	2.03	0.2	0.000650835
Solyc04g082740	Heat shock protein-like protein (AHRD V1 ***- Q84KA7_CUCME); contains Interpro domain(s) IPR008978 HSP20-like chaperone	5.94	1.21	0.2	0.00104531
Solyc01g007640	Ycf2 (AHRD V1 ***- D2KLP5_OLEEU); contains Interpro domain(s) IPR008543 Chloroplast Ycf2	1.29	0.25	0.2	0.00730542
Solyc07g007130	NHL repeat-containing protein (AHRD V1 **-- D7M6N9_ARALY)	413.02	77.33	0.19	1.04787e-28
Solyc04g074450	Phi-1 protein (Fragment) (AHRD V1 ***- Q4LAX0_CAPCH); contains Interpro domain(s) IPR006766 Phosphate-induced protein 1 conserved region	41.97	7.86	0.19	5.34958e-26
Solyc10g006690	S-locus receptor kinase-18 (Fragment) (AHRD V1 **** Q6L8R1_RAPSA); contains Interpro domain(s) IPR000858 S-locus glycoprotein	31.38	5.9	0.19	3.9708e-25
Solyc03g114360	Poly polymerase catalytic domain containing protein expressed (AHRD V1 **-- Q84T80_ORYSJ); contains Interpro domain(s) IPR012317 Poly(ADP-ribose) polymerase, catalytic region	15.04	2.93	0.19	1.92163e-13
Solyc07g054770	Wound induced protein (AHRD V1 ***- B6SKC8_MAIZE)	36.77	6.97	0.19	1.60193e-09
Solyc03g005330	CBL-interacting protein kinase 20 (AHRD V1 **** C4P7W9_VITVI); contains Interpro domain(s) IPR002290 Serine/threonine protein kinase	7.13	1.34	0.19	5.11139e-09
Solyc01g109210	Unknown Protein (AHRD V1)	49.43	9.27	0.19	6.66173e-08
Solyc02g069930	Lipase-like protein (AHRD V1 **-- Q9M3D1_ARATH); contains Interpro domain(s) IPR000073 Alpha/beta hydrolase fold-1	18.04	3.51	0.19	8.07322e-07
Solyc10g055630	Aquaporin (AHRD V1 ***- Q8W506_TOBAC); contains Interpro domain(s) IPR012269 Aquaporin	6.8	1.3	0.19	2.97185e-06
Solyc05g056480	Pyruvate dehydrogenase E1 component alpha subunit (AHRD V1 **** D6YUM5_WADCW); contains Interpro domain(s) IPR001017 Dehydrogenase, E1 component	4	0.76	0.19	0.000628488
Solyc08g075460	Nodulin-like protein (AHRD V1 ***- Q9FHJ9_ARATH); contains Interpro domain(s) IPR000620 Protein of unknown function DUF6, transmembrane	3.11	0.59	0.19	0.00080673
Solyc10g049470	Ycf1 (Fragment) (AHRD V1 *-*- A2T907_RANLY); contains Interpro domain(s) IPR008896 Ycf1	6.36	1.18	0.19	0.00227526
Solyc08g014000	Lipoxygenase (AHRD V1 **** Q43190_SOLTU); contains Interpro domain(s) IPR001246 Lipoxygenase, plant	17.13	3.1	0.18	6.93156e-31
Solyc11g006990	Os06g0207500 protein (Fragment) (AHRD V1 **-- Q0DDQ9_ORYSJ); contains Interpro domain(s) IPR004253 Protein of unknown function DUF231, plant	38.71	7.06	0.18	9.1821e-29
Solyc05g052570	Zinc finger CCCH domain-containing protein 66 (AHRD V1 ***- C3H66_ARATH); contains Interpro domain(s) IPR002110 Ankyrin	309.74	56.36	0.18	1.0968e-26
Solyc08g076390	Lysine-specific demethylase 5A (AHRD V1 *--- KDM5A_HUMAN); contains Interpro domain(s) IPR013129 Transcription factor jumonji	11.24	1.97	0.18	7.31091e-23
Solyc03g093120	Xyloglucan endotransglucosylase/hydrolase 9 (AHRD V1 **** C0IRG8_9ERIC); contains Interpro domain(s) IPR016455 Xyloglucan endotransglucosylase/hydrolase	30.49	5.39	0.18	1.76739e-21
Solyc01g106290	Unknown Protein (AHRD V1)	81.72	14.98	0.18	1.45326e-15
Solyc01g106690	Unknown Protein (AHRD V1); contains Interpro domain(s) IPR010410 Protein of unknown function DUF1005	71.9	13.22	0.18	1.51456e-13
Solyc01g007630	50S ribosomal protein L2 chloroplastic (AHRD V1 ***- A6YA71_9MAGN); contains Interpro domain(s) IPR005880 Ribosomal protein L2, bacterial-type	64.31	11.34	0.18	3.40652e-09
Solyc09g090400	Translation initiation factor 2B (AHRD V1 **** Q2UBN6_ASPOR); contains Interpro domain(s) IPR000649 Initiation factor 2B related	6.24	1.14	0.18	1.01955e-07
Solyc01g007600	50S ribosomal protein L16 chloroplastic (AHRD V1 ***- D3WCG3_NEROL); contains Interpro domain(s) IPR000114 Ribosomal protein L16	18.5	3.27	0.18	0.000610083
Solyc10g007600	L-lactate dehydrogenase (AHRD V1 ***- LLDD_VIBPA); contains Interpro domain(s) IPR012133 Alpha-hydroxy acid dehydrogenase, FMN-dependent	2.66	0.47	0.18	0.00160989
Solyc03g034320	Class I glutamine amidotransferase (AHRD V1 *-*- D4V3L4_BACVU); contains Interpro domain(s) IPR011697 Peptidase C26	2.49	0.45	0.18	0.00175959
Solyc03g097050	Cellulose synthase-like protein (AHRD V1 **** B9IPJ4_POPTR); contains Interpro domain(s) IPR005150 Cellulose synthase	88.42	15.15	0.17	7.6764e-66
Solyc02g090890	Zeaxanthin epoxidase, chloroplastic	24.98	4.13	0.17	1.79587e-34
Solyc11g066820	Cellulose synthase-like C6 glycosyltransferase family 2 (AHRD V1 **-- A6N4C3_PHYPA); contains Interpro domain(s) IPR001173 Glycosyl transferase, family 2	10.25	1.75	0.17	3.2151e-15
Solyc07g049210	BAH-PHD domain-containing protein (Fragment) (AHRD V1 **-- A9S8N5_PHYPA); contains Interpro domain(s) IPR001025 Bromo adjacent region	21.04	3.52	0.17	6.97614e-09
Solyc03g121010	Unknown Protein (AHRD V1)	37.34	6.45	0.17	2.66205e-08
Solyc04g077640	Serine carboxypeptidase 1 (AHRD V1 ***- B6TC80_MAIZE); contains Interpro domain(s) IPR001563 Peptidase S10, serine carboxypeptidase	5.74	0.99	0.17	1.71835e-06
Solyc05g015460	Unknown Protein (AHRD V1)	14.97	2.58	0.17	2.55229e-05
Solyc09g014750	Late embryogenesis abundant protein (AHRD V1 ***- A4VBF1_9FABA); contains Interpro domain(s) IPR000389 Small hydrophilic plant seed protein	14.75	2.51	0.17	0.000506364
Solyc09g072950	Pectinesterase inhibitor (AHRD V1 **** A2Q2X5_MEDTR); contains Interpro domain(s) IPR006501 Pectinesterase inhibitor	6.43	1.07	0.17	0.001197
Solyc06g076400	Protein phosphatase 2C (AHRD V1 **** Q8RVG0_TOBAC); contains Interpro domain(s) IPR015655 Protein phosphatase 2C	2.55	0.44	0.17	0.00128818
Solyc01g107820	UDP-glucosyltransferase family 1 protein (AHRD V1 **** C6KI43_CITSI); contains Interpro domain(s) IPR002213 UDP-glucuronosyl/UDP-glucosyltransferase	68.42	11.25	0.16	2.72008e-23
Solyc04g051280	F16G16.9 protein (Fragment) (AHRD V1 *-*- Q9SS51_ARATH)	62.73	10	0.16	1.19537e-22
Solyc08g083130	Homeobox leucine zipper protein (AHRD V1 *-*- B8YIB0_MIRJA); contains Interpro domain(s) IPR001356 Homeobox	19.57	3.06	0.16	2.49148e-12
Solyc05g007140	Receptor-like protein kinase At3g21340 (AHRD V1 **** RLK6_ARATH); contains Interpro domain(s) IPR002290 Serine/threonine protein kinase	8.87	1.43	0.16	1.34577e-11
Solyc01g007340	Acetyl-coenzyme A carboxylase carboxyl transferase subunit beta (AHRD V1 ***- ACCD_EPIVI); contains Interpro domain(s) IPR000438 Acetyl-CoA carboxylase carboxyl transferase, beta subunit	6.92	1.13	0.16	1.52115e-10
Solyc07g049200	Unknown Protein (AHRD V1)	13.74	2.19	0.16	2.87293e-10
Solyc09g083390	Genomic DNA chromosome 5 TAC clone K9D7 (AHRD V1 *-*- Q9FIX7_ARATH); contains Interpro domain(s) IPR018144 Plus-3 domain, subgroup	2.65	0.43	0.16	1.73626e-07
Solyc04g074410	Os06g0220000 protein (Fragment) (AHRD V1 ***- Q0DDJ2_ORYSJ); contains Interpro domain(s) IPR006766 Phosphate-induced protein 1 conserved region	6.96	1.14	0.16	2.43279e-07
Solyc01g007620	30S ribosomal protein S19 chloroplastic (AHRD V1 ***- D3WDP2_CORFO); contains Interpro domain(s) IPR002222 Ribosomal protein S19/S15	86.78	13.88	0.16	3.24349e-05
Solyc05g006390	Unknown Protein (AHRD V1)	15.68	2.54	0.16	0.000107273
Solyc01g007570	30S ribosomal protein S11 chloroplastic (AHRD V1 ***- D3WCH5_NEROL); contains Interpro domain(s) IPR019981 Ribosomal protein S11, bacterial-type	9.14	1.46	0.16	0.000120908
Solyc11g021280	Hypothetical chloroplast RF1 (AHRD V1 ***- B1A992_CARPA); contains Interpro domain(s) IPR008896 Ycf1	15.82	2.52	0.16	0.000317055
Solyc01g007610	30S ribosomal protein S3 chloroplastic (AHRD V1 ***- D3WBD9_9BORA); contains Interpro domain(s) IPR005704 Ribosomal protein S3, bacterial	35.69	5.84	0.16	0.000324984
Solyc07g007690	Voltage-gated chloride channel (AHRD V1 **** Q96325_ARATH); contains Interpro domain(s) IPR002251 Chloride channel plant CLC	1.18	0.19	0.16	0.00143988
Solyc01g007310	NAD(P)H-quinone oxidoreductase subunit 3 (AHRD V1 ***- D3WDC8_BULAR); contains Interpro domain(s) IPR000440 NADH:ubiquinone/plastoquinone oxidoreductase, chain 3	11.73	1.92	0.16	0.00378693
Solyc08g074720	Late embryogenesis abundant 3 family protein (AHRD V1 ***- D7KBC5_ARALY); contains Interpro domain(s) IPR004926 Late embryogenesis abundant protein 3	8.63	1.38	0.16	0.00398746
Solyc01g007580	30S ribosomal protein S8 (AHRD V1 ***- D4PBE7_PHODC); contains Interpro domain(s) IPR000630 Ribosomal protein S8	18.37	3.03	0.16	0.00400318
Solyc01g095080	1-aminocyclopropane-1-carboxylate synthase (AHRD V1 **** O65209_NICGU); contains Interpro domain(s) IPR004839 Aminotransferase, class I and II IPR004838 Aminotransferases, class-I, pyridoxal-phosphate-binding site	235	35.83	0.15	6.09466e-53
Solyc03g121620	Harpin-induced protein-like (Fragment) (AHRD V1 **-- D2CFH8_COFAR); contains Interpro domain(s) IPR010847 Harpin-induced 1	93.13	13.62	0.15	1.11106e-47
Solyc08g062680	MIP02663p (Fragment) (AHRD V1 **-- B8A3Z9_DROME)	86	13.01	0.15	1.31114e-28
Solyc10g008400	RING finger protein 5 (AHRD V1 *--- B6TI40_MAIZE); contains Interpro domain(s) IPR018957 Zinc finger, C3HC4 RING-type	133.27	20.55	0.15	1.9144e-18
Solyc11g010390	Unknown Protein (AHRD V1)	22.49	3.45	0.15	1.6284e-10
Solyc07g053580	FAM119A (AHRD V1 **-- B9EP45_SALSA); contains Interpro domain(s) IPR019410 Methyltransferase-16, putative	11.51	1.67	0.15	4.13493e-09
Solyc05g052940	UPF0497 membrane protein At5g02060 (AHRD V1 ***- U497X_ARATH); contains Interpro domain(s) IPR006702 Uncharacterised protein family UPF0497, trans-membrane plant	31.46	4.6	0.15	3.69035e-08
Solyc02g093850	Ankyrin repeat domain-containing protein 50 (AHRD V1 *--- B0W609_CULQU); contains Interpro domain(s) IPR002110 Ankyrin	1.76	0.26	0.15	0.000205292
Solyc11g020230	Pto-like, Serine/threonine kinase protein, resistance protein	1.18	0.18	0.15	0.00137584
Solyc09g015890	Unknown Protein (AHRD V1)	7.22	1.09	0.15	0.00725758
Solyc05g009470	Alpha-glucosidase (AHRD V1 **** Q9LEC9_SOLTU); contains Interpro domain(s) IPR000322 Glycoside hydrolase, family 31	15.54	2.22	0.14	1.82608e-35
Solyc06g051800	Expansin (AHRD V1 ***- O04359_SOLLC); contains Interpro domain(s) IPR007112 Expansin 45, endoglucanase-like IPR007117 Pollen allergen/expansin, C-terminal	795.68	111.8	0.14	7.59814e-34
Solyc05g056540	Alcohol dehydrogenase-like protein (AHRD V1 **** Q8LDF7_ARATH); contains Interpro domain(s) IPR002085 Alcohol dehydrogenase superfamily, zinc-containing	29.15	4.06	0.14	1.66198e-33
Solyc07g054060	Unknown Protein (AHRD V1)	891.18	121.43	0.14	3.4467e-31
Solyc09g005560	Zinc finger and SCAN domain containing 29 (Predicted) (AHRD V1 *--- A9X1B1_PAPAN); contains Interpro domain(s) IPR017877 MYB-like	15.56	2.21	0.14	3.71379e-15
Solyc02g030230	UDP-glucose 4-epimerase (AHRD V1 **** B1XPB1_SYNP2); contains Interpro domain(s) IPR005886 UDP-glucose 4-epimerase	8.95	1.28	0.14	3.16171e-12
Solyc05g009720	Myb family transcription factor-like (AHRD V1 **-* Q6Z869_ORYSJ); contains Interpro domain(s) IPR006447 Myb-like DNA-binding region, SHAQKYF class	7.99	1.13	0.14	1.05698e-10
Solyc12g005730	Glycosyltransferase-like protein (AHRD V1 **-- D8QTD2_SELML); contains Interpro domain(s) IPR006740 Protein of unknown function DUF604	4.91	0.69	0.14	1.92592e-08
Solyc03g117210	Unknown Protein (AHRD V1)	6.01	0.84	0.14	2.31942e-05
Solyc07g054630	B3 domain-containing protein Os11g0197600 (AHRD V1 ***- Y1176_ORYSJ); contains Interpro domain(s) IPR003340 Transcriptional factor B3	5.27	0.72	0.14	4.20897e-05
Solyc00g021630	NADH-ubiquinone oxidoreductase chain 6 (Fragment) (AHRD V1 ***- Q2PZB4_BRAOB); contains Interpro domain(s) IPR001457 NADH:ubiquinone/plastoquinone oxidoreductase, chain 6	6.96	0.94	0.14	5.89803e-05
Solyc10g055820	Chitinase (AHRD V1 ***- B9VRK7_CAPAN); contains Interpro domain(s) IPR000726 Glycoside hydrolase, family 19, catalytic	3.1	0.43	0.14	0.000378369
Solyc02g078950	Beta-galactosidase (AHRD V1 **** B9HYZ2_POPTR); contains Interpro domain(s) IPR001944 Glycoside hydrolase, family 35	0.81	0.11	0.14	0.00487079
Solyc03g112010	Cytochrome P450	1.33	0.18	0.14	0.0064012
Solyc09g010210	Endoglucanase 1 (AHRD V1 ***- B6TRZ3_MAIZE); contains Interpro domain(s) IPR008928 Six-hairpin glycosidase-like IPR012341 Six-hairpin glycosidase IPR018221 Glycoside hydrolase, family 9, active site IPR001701 Glycoside hydrolase, family 9	150.79	19.22	0.13	4.06759e-46
Solyc05g009550	IST1 homolog (AHRD V1 *--- IST1_HUMAN); contains Interpro domain(s) IPR005061 Protein of unknown function DUF292, eukaryotic	47.74	6.17	0.13	4.09061e-46
Solyc07g006500	Alpha alpha-trehalose-phosphate synthase (UDP-forming) (AHRD V1 **** D2REU5_ARCPA); contains Interpro domain(s) IPR001830 Glycosyl transferase, family 20	55.13	7.24	0.13	4.68214e-44
Solyc06g064940	Phosphatidylinositol transfer protein SFH5 (AHRD V1 *--- SFH5_YARLI); contains Interpro domain(s) IPR001251 Cellular retinaldehyde-binding/triple function, C-terminal	32.7	4.14	0.13	2.54011e-42
Solyc04g071070	Unknown Protein (AHRD V1); contains Interpro domain(s) IPR006706 Extensin-like region	49.51	6.58	0.13	1.28113e-34
Solyc02g084990	Mannan endo-1 4-beta-mannosidase (AHRD V1 ***- A8FDC6_BACP2); contains Interpro domain(s) IPR001547 Glycoside hydrolase, family 5	26.27	3.36	0.13	3.33342e-33
Solyc06g074030	CCR4-NOT transcription complex subunit 7 (AHRD V1 ***- B4FG48_MAIZE); contains Interpro domain(s) IPR006941 Ribonuclease CAF1	78.03	10.07	0.13	6.04172e-30
Solyc06g075690	Auxin-regulated protein (AHRD V1 ***- Q945F5_SOLLC); contains Interpro domain(s) IPR010369 Protein of unknown function DUF966	23.11	3.11	0.13	8.58494e-28
Solyc04g077470	Cellulose synthase-like C1-2 glycosyltransferase family 2 protein (AHRD V1 **** D8T077_SELML); contains Interpro domain(s) IPR001173 Glycosyl transferase, family 2	24.25	3.17	0.13	7.68537e-22
Solyc02g076800	Unknown Protein (AHRD V1)	34.31	4.6	0.13	4.21905e-21
Solyc10g008660	Malonyl CoA anthocyanin 5-O-glucoside-6&apos&apos&apos-O-malonyltransferase (AHRD V1 ***- Q8W1X0_PERFR)	76.35	9.68	0.13	1.02194e-17
Solyc12g062250	5&apos-AMP-activated protein kinase beta-1 subunit (AHRD V1 *--- C6LYW2_GIALA); contains Interpro domain(s) IPR001478 PDZ/DHR/GLGF	7.11	0.94	0.13	1.20221e-13
Solyc02g077930	Unknown Protein (AHRD V1)	37.77	4.8	0.13	3.26968e-07
Solyc09g050020	Cytochrome b (AHRD V1 **** Q95871_TOBAC); contains Interpro domain(s) IPR016175 Cytochrome b/b6	3.46	0.46	0.13	7.13321e-05
Solyc03g116710	GTP binding protein (AHRD V1 ***- B6TE93_MAIZE); contains Interpro domain(s) IPR007612 Protein of unknown function DUF567	4.84	0.64	0.13	0.000366601
Solyc07g053710	Tyrosine aminotransferase (AHRD V1 **** D3K4J1_PAPSO); contains Interpro domain(s) IPR005958 Tyrosine/nicotianamine aminotransferase	1.67	0.21	0.13	0.00260002
Solyc09g014160	UPF0503 protein At3g09070, chloroplastic (AHRD V1 ***- U503A_ARATH); contains Interpro domain(s) IPR008004 Protein of unknown function DUF740	1.02	0.13	0.13	0.0063699
Solyc03g111100	AtIII18x5-like protein (Fragment) (AHRD V1 *-*- D9YU68_ARAHA)	93.54	10.87	0.12	8.50721e-59
Solyc06g049020	Sorghum bicolor protein targeted either to mitochondria or chloroplast proteins T50848 (AHRD V1 ***- C7IVU8_9POAL)	141.23	17.11	0.12	8.05841e-52
Solyc03g111050	Plastid RNA-binding protein (AHRD V1 **-- D6QX33_NICBE); contains Interpro domain(s) IPR003029 Ribosomal protein S1, RNA binding domain	23.63	2.74	0.12	6.11908e-44
Solyc07g053140	CONSTANS-like zinc finger protein (AHRD V1 *-*- D0EP07_SOYBN); contains Interpro domain(s) IPR000315 Zinc finger, B-box	35.26	4.09	0.12	4.27616e-30
Solyc10g084880	Avr9/Cf-9 rapidly elicited protein 137 (AHRD V1 ***- Q9FQZ2_TOBAC); contains Interpro domain(s) IPR007700 Protein of unknown function DUF668	9.92	1.16	0.12	1.33958e-17
Solyc03g006490	Aluminum-induced protein-like (AHRD V1 ***- Q9FG81_ARATH)	16.29	1.99	0.12	1.39587e-15
Solyc10g006700	Calcium-binding EF hand family protein (Fragment) (AHRD V1 **-* D7MEH5_ARALY); contains Interpro domain(s) IPR011992 EF-Hand type	562.2	67.62	0.12	3.65326e-14
Solyc05g052860	Os12g0581300 protein (Fragment) (AHRD V1 *-*- Q0IMB2_ORYSJ); contains Interpro domain(s) IPR006873 Protein of unknown function DUF620	6.3	0.76	0.12	3.52528e-07
Solyc09g097900	Ras-related protein Rab-25 (AHRD V1 ***- RAB25_RABIT); contains Interpro domain(s) IPR015595 Rab11-related	7.44	0.9	0.12	4.14317e-07
Solyc09g092690	Peptidyl-prolyl cis-trans isomerase (AHRD V1 ***- Q86M29_BRUMA); contains Interpro domain(s) IPR001179 Peptidyl-prolyl cis-trans isomerase, FKBP-type	2.79	0.34	0.12	2.79001e-06
Solyc01g007280	30S ribosomal protein S4 chloroplastic (AHRD V1 ***- B5MF80_PETIN); contains Interpro domain(s) IPR005709 Ribosomal protein S4, bacterial-type	7.45	0.92	0.12	0.00193014
Solyc07g005100	Chitinase-like protein (AHRD V1 ***- O81861_ARATH); contains Interpro domain(s) IPR011583 Chitinase II	287.15	32.78	0.11	1.52592e-91
Solyc10g055800	Chitinase (AHRD V1 ***- B9VRK7_CAPAN); contains Interpro domain(s) IPR016283 Glycoside hydrolase, family 19	135.28	15.14	0.11	2.72332e-73
Solyc03g121090	Cold induced protein-like (AHRD V1 **-- Q94JH8_ORYSJ)	62.03	7.06	0.11	2.72405e-29
Solyc07g054780	Wound induced protein (AHRD V1 ***- B6T0U0_MAIZE)	578.07	61.77	0.11	1.41056e-15
Solyc01g109200	RING finger protein (AHRD V1 *-*- C6EUD3_SOYBN); contains Interpro domain(s) IPR018957 Zinc finger, C3HC4 RING-type	8.85	1.01	0.11	4.86475e-12
Solyc10g078770	Seed maturation protein LEA 4 (AHRD V1 ***- Q9FE69_GLYTO); contains Interpro domain(s) IPR005513 Late embryogenesis abundant (LEA) group 1	44.51	5.04	0.11	2.05262e-07
Solyc01g096220	Ras-related protein Rab-25 (AHRD V1 ***- RAB25_BOVIN); contains Interpro domain(s) IPR015595 Rab11-related	14.71	1.61	0.11	4.29885e-06
Solyc01g005590	Unknown Protein (AHRD V1)	17	1.79	0.11	7.2883e-05
Solyc08g068600	Decarboxylase family protein (AHRD V1 ***- B1ILJ6_CLOBK); contains Interpro domain(s) IPR002129 Pyridoxal phosphate-dependent decarboxylase	2.07	0.23	0.11	0.000121562
Solyc07g056000	Xyloglucan endotransglucosylase/hydrolase 7 (AHRD V1 **** C0IRG6_ACTDE); contains Interpro domain(s) IPR016455 Xyloglucan endotransglucosylase/hydrolase IPR008263 Glycoside hydrolase, family 16, active site	14.99	1.65	0.11	0.000149024
Solyc03g124110	CRT binding factor 2 (AHRD V1 ***- B3TPN7_SOLHA); contains Interpro domain(s) IPR001471 Pathogenesis-related transcriptional factor and ERF, DNA-binding	4.3	0.48	0.11	0.000256866
Solyc02g076940	Unknown Protein (AHRD V1)	2.5	0.26	0.11	0.000398376
Solyc09g064750	Unknown Protein (AHRD V1)	6.41	0.71	0.11	0.00411211
Solyc07g056450	Glutathione S-transferase-like protein (AHRD V1 **** Q8GVD1_SOLLC); contains Interpro domain(s) IPR004045 Glutathione S-transferase, N-terminal	38.75	4.31	0.11	0.00623531
Solyc05g005150	F-box/Kelch repeat-containing F-box family protein (AHRD V1 ***- C4PVT9_ARATH); contains Interpro domain(s) IPR015915 Kelch-type beta propeller	2.23	0.25	0.11	0.00781491
Solyc07g052470	Syntaxin (AHRD V1 ***- Q6X9V9_HORVD); contains Interpro domain(s) IPR010989 t-SNARE	147.8	14.32	0.1	7.54153e-80
Solyc07g054730	Wound-responsive protein-related (AHRD V1 ***- A8IXM2_BRACM)	489.58	50.94	0.1	3.25046e-60
Solyc07g053550	Glutaredoxin (AHRD V1 ***- B9HGW6_POPTR); contains Interpro domain(s) IPR011905 Glutaredoxin-like, plant II	174.09	17.35	0.1	2.83916e-40
Solyc03g118470	Diphosphoinositol polyphosphate phosphohydrolase 1 (AHRD V1 *-** C1BIE3_ONCMY); contains Interpro domain(s) IPR000086 NUDIX hydrolase domain	28.82	2.81	0.1	2.12633e-26
Solyc07g062220	Os06g0207500 protein (Fragment) (AHRD V1 **-- Q0DDQ9_ORYSJ); contains Interpro domain(s) IPR004253 Protein of unknown function DUF231, plant	18.1	1.87	0.1	7.07081e-25
Solyc04g076940	Unknown Protein (AHRD V1)	78.52	7.93	0.1	3.24029e-17
Solyc03g026280	CRT binding factor 2 (AHRD V1 *-*- B3TPN7_SOLHA); contains Interpro domain(s) IPR001471 Pathogenesis-related transcriptional factor and ERF, DNA-binding	19.4	1.97	0.1	2.12293e-16
Solyc03g078150	Amino acid transporter family protein (AHRD V1 **** D7LGK0_ARALY); contains Interpro domain(s) IPR013057 Amino acid transporter, transmembrane	5.79	0.57	0.1	1.96114e-13
Solyc10g006660	Calcium-binding EF hand family protein (Fragment) (AHRD V1 **-- D7MEH5_ARALY); contains Interpro domain(s) IPR011992 EF-Hand type	237.03	24.66	0.1	3.36853e-12
Solyc01g081270	Glutathione S-transferase (AHRD V1 ***- Q8H9E5_CUCMA); contains Interpro domain(s) IPR004046 Glutathione S-transferase, C-terminal	16	1.56	0.1	4.25184e-09
Solyc09g092490	UDP-glucosyltransferase family 1 protein (AHRD V1 **** C6KI44_CITSI); contains Interpro domain(s) IPR002213 UDP-glucuronosyl/UDP-glucosyltransferase	57.34	5.89	0.1	1.2666e-06
Solyc04g074440	Os06g0220000 protein (Fragment) (AHRD V1 ***- Q0DDJ2_ORYSJ); contains Interpro domain(s) IPR006766 Phosphate-induced protein 1 conserved region	20.56	2.15	0.1	0.000297143
Solyc03g077910	Beta-1,3-galactosyl-O-glycosyl-glycoprotein beta-1,6-N-acetylglucosaminyltransferase 7 (AHRD V1 *--* GCNT7_HUMAN); contains Interpro domain(s) IPR003406 Glycosyl transferase, family 14	1.79	0.18	0.1	0.00499651
Solyc02g077710	E6-2 protein kinase (AHRD V1 *-*- B6E139_GOSHI)	1646.66	156.24	0.09	2.13911e-56
Solyc04g015360	GATA transcription factor 9 (AHRD V1 *-*- B6STZ1_MAIZE); contains Interpro domain(s) IPR000679 Zinc finger, GATA-type	48.01	4.49	0.09	3.93547e-49
Solyc04g015520	DNA binding protein (AHRD V1 **** B6TND2_MAIZE); contains Interpro domain(s) IPR005516 Remorin, C-terminal region	37.14	3.3	0.09	8.20929e-40
Solyc01g111340	Endo-1 4-beta-xylanase (AHRD V1 **-- B6SW51_MAIZE); contains Interpro domain(s) IPR013781 Glycoside hydrolase, subgroup, catalytic core	17.94	1.64	0.09	3.27108e-36
Solyc12g009000	Os07g0175100 protein (Fragment) (AHRD V1 ***- Q0D898_ORYSJ)	58.33	5.39	0.09	5.01266e-32
Solyc03g006330	LRR receptor-like serine/threonine-protein kinase, RLP	10.81	0.92	0.09	1.47013e-28
Solyc09g098050	Ankyrin repeat-containing protein At5g02620 (AHRD V1 *--- Y5262_ARATH); contains Interpro domain(s) IPR002110 Ankyrin	9.74	0.89	0.09	2.50398e-08
Solyc05g053100	Dihydrolipoyl dehydrogenase (AHRD V1 ***- B9RZN2_RICCO); contains Interpro domain(s) IPR006258 Dihydrolipoamide dehydrogenase	2.18	0.2	0.09	3.78193e-06
Solyc04g016440	Os06g0301100 protein (Fragment) (AHRD V1 ***- Q0DCQ4_ORYSJ); contains Interpro domain(s) IPR005349 Uncharacterised protein family UPF0136, Transmembrane	6.43	0.55	0.09	9.59942e-05
Solyc07g038150	Unknown Protein (AHRD V1); contains Interpro domain(s) IPR001991 Sodium:dicarboxylate symporter	1.35	0.12	0.09	0.000665444
Solyc06g064550	Aspartokinase-homoserine dehydrogenase (AHRD V1 **** O63067_SOYBN); contains Interpro domain(s) IPR001341 Aspartate kinase region	0.9	0.08	0.09	0.000710303
Solyc03g063590	Mutator-like transposase-like (AHRD V1 *-*- Q9FH11_ARATH); contains Interpro domain(s) IPR018289 MULE transposase, conserved domain	2.2	0.2	0.09	0.00242839
Solyc02g071800	Receptor like kinase, RLK	9.44	0.77	0.08	4.89877e-34
Solyc08g078190	Ethylene responsive transcription factor 1a (AHRD V1 *-*- C0J9I9_9ROSA); contains Interpro domain(s) IPR001471 Pathogenesis-related transcriptional factor and ERF, DNA-binding	10.78	0.87	0.08	2.33033e-16
Solyc04g018100	Sodium/hydrogen exchanger Na+ H+ antiporter (AHRD V1 *--* Q8IET0_PLAF7); contains Interpro domain(s) IPR018418 Na+/H+ exchanger, isoforms 7/8, conserved region	3.1	0.23	0.08	5.25599e-05
Solyc10g086570	Palmitoyltransferase PFA4 (AHRD V1 **-- B6TA04_MAIZE); contains Interpro domain(s) IPR001594 Zinc finger, DHHC-type	7.54	0.63	0.08	5.5041e-05
Solyc01g109120	WD-40 repeat family protein (AHRD V1 **-- Q1EPE0_MUSAC); contains Interpro domain(s) IPR020472 G-protein beta WD-40 repeat, region	4.47	0.34	0.08	5.95894e-05
Solyc07g053740	Ethylene-responsive transcription factor 4 (AHRD V1 *-*- B6THY5_MAIZE); contains Interpro domain(s) IPR001471 Pathogenesis-related transcriptional factor and ERF, DNA-binding	171.53	11.46	0.07	3.57566e-93
Solyc10g086280	Heavy metal-associated domain containing protein expressed (AHRD V1 *-*- Q10RN8_ORYSJ); contains Interpro domain(s) IPR006121 Heavy metal transport/detoxification protein	84.05	5.97	0.07	3.35098e-77
Solyc11g006740	F-box protein PP2-B1 (AHRD V1 ***- PP2B1_ARATH)	31.28	2.31	0.07	1.88128e-25
Solyc08g075940	DNA-directed RNA polymerase (AHRD V1 ***- B9IL57_POPTR); contains Interpro domain(s) IPR015712 DNA-directed RNA polymerase, subunit 2	9.07	0.62	0.07	1.21522e-21
Solyc01g107800	Expressed protein (Fragment) (AHRD V1 *-*- B3VV16_POPTN); contains Interpro domain(s) IPR006514 Protein of unknown function DUF579, plant	9.52	0.7	0.07	1.87027e-14
Solyc01g087580	Unknown Protein (AHRD V1)	22.85	1.6	0.07	2.8066e-09
Solyc07g053100	S-receptor kinase-like protein 1 (AHRD V1 **** Q5NJB1_SENSQ); contains Interpro domain(s) IPR002290 Serine/threonine protein kinase	4.94	0.37	0.07	6.80987e-09
Solyc01g103590	Glyoxalase/bleomycin resistance protein/dioxygenase (AHRD V1 **-- Q2HVV5_MEDTR); contains Interpro domain(s) IPR004360 Glyoxalase/bleomycin resistance protein/dioxygenase	6.76	0.46	0.07	5.70387e-08
Solyc02g091180	cDNA clone J100026I16 full insert sequence (AHRD V1 **-- B7FA06_ORYSJ)	29.07	2.02	0.07	1.39389e-07
Solyc02g087350	Glycosyltransferase (AHRD V1 ***- B9N4D7_POPTR); contains Interpro domain(s) IPR002495 Glycosyl transferase, family 8	8.18	0.6	0.07	6.85425e-06
Solyc07g054000	Unknown Protein (AHRD V1)	5.57	0.37	0.07	7.4562e-05
Solyc09g092270	Hydroxycinnamoyl-CoA shikimate/quinate hydroxycinnamoyl transferase (AHRD V1 *--* D1GJ93_COFAR); contains Interpro domain(s) IPR003480 Transferase	2.09	0.15	0.07	0.000121827
Solyc05g015030	Homeobox leucine-zipper protein (AHRD V1 **-- Q8H962_ZINEL); contains Interpro domain(s) IPR002913 Lipid-binding START	1.36	0.1	0.07	0.00182937
Solyc02g077040	Cathepsin B-like cysteine proteinase 5 (AHRD V1 **-* CPR5_CAEEL); contains Interpro domain(s) IPR013128 Peptidase C1A, papain	52.41	3.31	0.06	8.87574e-54
Solyc04g077980	Zinc-finger protein (AHRD V1 ***- Q40899_PETHY); contains Interpro domain(s) IPR007087 Zinc finger, C2H2-type	110.04	6.16	0.06	7.93347e-25
Solyc07g040960	Os07g0175100 protein (Fragment) (AHRD V1 *--- Q0D898_ORYSJ)	138.96	7.68	0.06	1.29458e-23
Solyc08g083050	Unknown Protein (AHRD V1)	26.23	1.56	0.06	6.79012e-13
Solyc07g052990	Unknown Protein (AHRD V1)	63.26	3.94	0.06	5.57386e-12
Solyc01g100010	F-box protein PP2-B1 (AHRD V1 ***- PP2B1_ARATH); contains Interpro domain(s) IPR001810 Cyclin-like F-box	6.11	0.36	0.06	3.14829e-09
Solyc02g085590	Vicilin (Fragment) (AHRD V1 *--- B4X640_PISVE); contains Interpro domain(s) IPR011051 Cupin, RmlC-type	2.82	0.16	0.06	3.18989e-08
Solyc05g053000	AT-hook DNA-binding protein (Fragment) (AHRD V1 **-* A1DR81_CATRO); contains Interpro domain(s) IPR014476 Predicted AT-hook DNA-binding	4.16	0.27	0.06	2.98128e-07
Solyc09g065240	Patatin-like protein 3 (AHRD V1 ***- B6TPQ5_MAIZE); contains Interpro domain(s) IPR002641 Patatin	2.57	0.15	0.06	1.79117e-05
Solyc01g021730	NAC domain protein IPR003441 (AHRD V1 *-*- B9IHI9_POPTR); contains Interpro domain(s) IPR003441 No apical meristem (NAM) protein	3.12	0.18	0.06	0.000101592
Solyc12g062990	Unknown Protein (AHRD V1); contains Interpro domain(s) IPR000515 Binding-protein-dependent transport systems inner membrane component	1.05	0.06	0.06	0.000286436
Solyc07g056190	NBS-LRR class disease resistance protein (AHRD V1 *--- D5L9G7_ORYSI)	4.45	0.26	0.06	0.00199173
Solyc09g092480	UDP-glucosyltransferase family 1 protein (AHRD V1 **** C6KI44_CITSI); contains Interpro domain(s) IPR002213 UDP-glucuronosyl/UDP-glucosyltransferase	14.31	0.73	0.05	3.86717e-34
Solyc04g011970	Gag-Pol polyprotein (AHRD V1 ***- B8YLY4_MEDTR); contains Interpro domain(s) IPR013103 Reverse transcriptase, RNA-dependent DNA polymerase	6.72	0.3	0.05	4.79411e-29
Solyc02g094000	Calmodulin-like protein (AHRD V1 ***- Q0VJ70_DATME); contains Interpro domain(s) IPR011992 EF-Hand type	28.48	1.46	0.05	8.27232e-22
Solyc01g091590	SRC2 protein (AHRD V1 ***- A7XAJ8_9CONI); contains Interpro domain(s) IPR000008 C2 calcium-dependent membrane targeting	20.51	1.01	0.05	3.52641e-21
Solyc09g008770	Group 3 late embryogenesis abundant protein (AHRD V1 **-- Q2N1E0_PHAVU); contains Interpro domain(s) IPR004238 Late embryogenesis abundant protein	4.68	0.24	0.05	1.28266e-11
Solyc04g008100	U-box domain-containing protein (AHRD V1 ***- D7MID4_ARALY); contains Interpro domain(s) IPR003613 U box domain	1.94	0.1	0.05	3.39462e-05
Solyc02g089690	Leaf senescence protein-like (AHRD V1 ***- Q8RV74_ORYSJ); contains Interpro domain(s) IPR004253 Protein of unknown function DUF231, plant	2.14	0.1	0.05	3.41539e-05
Solyc02g036480	Harpin-induced protein-like (Fragment) (AHRD V1 **-- D2CFH8_COFAR); contains Interpro domain(s) IPR010847 Harpin-induced 1	2.68	0.12	0.05	0.00155428
Solyc01g065750	Unknown Protein (AHRD V1)	9.03	0.44	0.05	0.00328299
Solyc10g083880	Aquaporin (AHRD V1 ***- D6BRE1_9ROSI); contains Interpro domain(s) IPR012269 Aquaporin	136.83	5.64	0.04	9.75886e-82
Solyc02g068080	Voltage-gated chloride channel (AHRD V1 **** Q96325_ARATH); contains Interpro domain(s) IPR002251 Chloride channel plant CLC	6.64	0.24	0.04	6.33474e-30
Solyc12g009240	Ethylene-responsive transcription factor 4 (AHRD V1 *-*- ERF78_ARATH); contains Interpro domain(s) IPR001471 Pathogenesis-related transcriptional factor and ERF, DNA-binding	16.97	0.65	0.04	1.81869e-24
Solyc08g016150	Avr9/Cf-9 rapidly elicited protein 180 (AHRD V1 ***- Q9FQZ1_TOBAC)	13.09	0.51	0.04	1.17958e-07
Solyc01g087180	Unknown Protein (AHRD V1)	6.85	0.31	0.04	6.44264e-07
Solyc09g090080	Inorganic phosphate transporter (AHRD V1 **** Q9LLS5_TOBAC); contains Interpro domain(s) IPR004738 Phosphate permease	1.72	0.08	0.04	1.65538e-05
Solyc10g047410	Photosystem II CP43 chlorophyll apoprotein (AHRD V1 *-*- B7T461_9ROSI); contains Interpro domain(s) IPR000932 Photosystem antenna protein-like	2.48	0.09	0.04	0.000177436
Solyc00g222460	Gag-Pol polyprotein (AHRD V1 ***- B8YLY4_MEDTR)	7.49	0.29	0.04	0.000205281
Solyc09g008860	Receptor like kinase, RLK	1.01	0.04	0.04	0.000370076
Solyc00g052530	Unknown Protein (AHRD V1)	9.09	0.32	0.04	0.00110617
Solyc10g049220	Unknown Protein (AHRD V1)	48.85	1.37	0.03	2.6153e-47
Solyc07g051880	Protein serine/threonine kinase (AHRD V1 ***- D3BP85_POLPA); contains Interpro domain(s) IPR002290 Serine/threonine protein kinase	26.22	0.9	0.03	1.45922e-46
Solyc06g007190	Integrin-linked kinase-associated serine/threonine phosphatase 2C (AHRD V1 **** ILKAP_MOUSE); contains Interpro domain(s) IPR015655 Protein phosphatase 2C	27.84	0.82	0.03	1.53486e-41
Solyc11g062200	Transposon Ty1-A Gag-Pol polyprotein (AHRD V1 *-*- YA11B_YEAST); contains Interpro domain(s) IPR013103 Reverse transcriptase, RNA-dependent DNA polymerase	6.28	0.16	0.03	1.62346e-40
Solyc04g007580	cDNA clone J100026I16 full insert sequence (AHRD V1 **-- B7FA06_ORYSJ)	11.97	0.31	0.03	3.19444e-13
Solyc01g108240	Ethylene responsive transcription factor 2b (AHRD V1 *-*- C0J9I6_9ROSA); contains Interpro domain(s) IPR001471 Pathogenesis-related transcriptional factor and ERF, DNA-binding	5.37	0.15	0.03	2.52638e-10
Solyc09g059550	Genomic DNA chromosome 3 P1 clone MJL12 (AHRD V1 *-*- Q9LSG4_ARATH)	4.21	0.14	0.03	7.9681e-10
Solyc12g039080	Receptor-like kinase (AHRD V1 ***- A7VM37_MARPO)	3.63	0.1	0.03	1.66765e-07
Solyc12g039100	ACT domain containing protein expressed (AHRD V1 *--- Q10P44_ORYSJ)	7.81	0.27	0.03	3.24104e-05
Solyc07g055040	Agenet domain-containing protein (AHRD V1 ***- D7KG24_ARALY); contains Interpro domain(s) IPR008395 Agenet	3.64	0.11	0.03	0.00333494
Solyc01g090360	Non-specific lipid-transfer protein (AHRD V1 ***- B9RD07_RICCO); contains Interpro domain(s) IPR013770 Plant lipid transfer protein and hydrophobic protein, helical	4.1	0.13	0.03	0.00561521
Solyc07g049280	Diphosphate-fructose-6-phosphate 1-phosphotransferase (AHRD V1 ***- D0TAW1_9BACE); contains Interpro domain(s) IPR011183 Pyrophosphate-dependent phosphofructokinase PfpB	0.77	0.02	0.03	0.00729256
Solyc06g035940	Homeobox-leucine zipper protein PROTODERMAL FACTOR 2 (AHRD V1 **** PDF2_ARATH); contains Interpro domain(s) IPR002913 Lipid-binding START	100.66	1.96	0.02	5.75747e-168
Solyc02g077940	Unknown Protein (AHRD V1)	4338.63	80.35	0.02	9.70014e-133
Solyc07g049690	Cytochrome P450	76.32	1.73	0.02	1.47203e-129
Solyc07g055340	Peroxisomal membrane protein 2 (AHRD V1 **-- B6UGE4_MAIZE); contains Interpro domain(s) IPR007248 Mpv17/PMP22	91.81	2	0.02	4.92547e-97
Solyc03g123620	Pectinesterase (AHRD V1 ***- B9GXZ7_POPTR); contains Interpro domain(s) IPR000070 Pectinesterase, catalytic	16.41	0.3	0.02	6.74287e-12
Solyc08g080270	3&apos-phosphoadenosine 5&apos-phosphosulfate transporter 1 (AHRD V1 **** B2BMP5_CANFA); contains Interpro domain(s) IPR013657 UAA transporter	4.18	0.1	0.02	6.85942e-09
Solyc05g015350	Cytochrome P450	1.5	0.03	0.02	1.38655e-05
Solyc12g098620	Transcription factor (AHRD V1 *-** D6MKM4_9ASPA); contains Interpro domain(s) IPR011598 Helix-loop-helix DNA-binding	2.36	0.04	0.02	0.00197618
Solyc01g005160	U-box domain-containing protein (AHRD V1 ***- D7MID4_ARALY); contains Interpro domain(s) IPR003613 U box domain	1.67	0.03	0.02	0.00305844
Solyc01g007520	Photosystem II reaction center protein H (AHRD V1 ***- C6JT33_9MYRT); contains Interpro domain(s) IPR001056 Photosystem II phosphoprotein PsbH	7.97	0.19	0.02	0.00610161
Solyc02g081360	Long-chain-fatty-acid--CoA ligase (AHRD V1 **** D0J2H7_COMT2); contains Interpro domain(s) IPR000873 AMP-dependent synthetase and ligase	0.57	0	0.02	0.00721274
Solyc07g053640	Arabinogalactan-protein (AHRD V1 *-*- Q41256_NICAL)	9.99	0.12	0.01	8.2001e-26
Solyc05g052870	UDP-glucosyltransferase family 1 protein (AHRD V1 **-* C6KI45_CITSI); contains Interpro domain(s) IPR002213 UDP-glucuronosyl/UDP-glucosyltransferase	4.39	0.06	0.01	1.17985e-15
Solyc02g005160	Gag-Pol polyprotein (AHRD V1 ***- B8YLY4_MEDTR)	22.81	0.18	0.01	2.90049e-14
Solyc07g053360	Seed biotin-containing protein SBP65 (AHRD V1 *--- SBP65_PEA); contains Interpro domain(s) IPR004238 Late embryogenesis abundant protein	2.87	0.03	0.01	3.91199e-08
Solyc00g142160	Unknown Protein (AHRD V1)	10.19	0.13	0.01	1.09237e-07
Solyc02g068680	CHP-rich zinc finger protein-like (AHRD V1 **-- Q9FK70_ARATH); contains Interpro domain(s) IPR011424 C1-like	1.64	0	0.01	3.52611e-06
Solyc07g053090	S-locus receptor kinase-4 (Fragment) (AHRD V1 **-* Q6L8R5_RAPSA); contains Interpro domain(s) IPR001480 Curculin-like (mannose-binding) lectin	3.12	0.03	0.01	2.42734e-05
Solyc10g012210	ARID/BRIGHT DNA-binding domain-containing protein/ELM2 domain-containing protein/Myb-like DNA-binding domain-containing protein (AHRD V1 *--- Q1PEA0_ARATH); contains Interpro domain(s) IPR000949 ELM2	1.54	0	0.01	8.58047e-05
Solyc09g015070	Reductase 1 (AHRD V1 ***- Q6TY49_HYDMC); contains Interpro domain(s) IPR020471 Aldo/keto reductase subgroup	1.19	0	0.01	0.00315723
Solyc11g008260	Cysteine proteinase cathepsin F (AHRD V1 **-- D3TN89_GLOMM); contains Interpro domain(s) IPR013128 Peptidase C1A, papain	1.07	0	0.01	0.00325618
Solyc09g082340	Vicilin-like protein (Fragment) (AHRD V1 **-- Q9SEW4_9ROSI); contains Interpro domain(s) IPR014710 RmlC-like jelly roll fold	10.97	0.14	0.01	0.00360801
Solyc09g065470	Vicilin (Fragment) (AHRD V1 **-- B4X640_PISVE); contains Interpro domain(s) IPR014710 RmlC-like jelly roll fold	3.61	0.03	0.01	0.00508256
Solyc08g079160	Vacuolar-processing enzyme (AHRD V1 **-- B9RBP3_RICCO); contains Interpro domain(s) IPR001096 Peptidase C13, legumain	0.73	0	0.01	0.00567274
Solyc02g069760	RING-finger protein-like (AHRD V1 *-*- Q5QLR6_ORYSJ); contains Interpro domain(s) IPR018957 Zinc finger, C3HC4 RING-type	1.99	0	0.01	0.00709215
Solyc11g010530	Unknown Protein (AHRD V1); contains Interpro domain(s) IPR010800 Glycine rich	30.18	0.32	0.01	0.00729256
Solyc07g049140	Metallocarboxypeptidase inhibitor (AHRD V1 ***- O24639_SOLTU); contains Interpro domain(s) IPR009632 Putative metallocarboxypeptidase inhibitor	15464.3	19.3	0	6.86672e-234
Solyc07g052700	MADS-box transcription factor 1 (AHRD V1 ***- D1MFS6_HEVBR); contains Interpro domain(s) IPR002100 Transcription factor, MADS-box	124.23	0	0	1.64208e-78
Solyc11g011570	RING finger protein 44 (AHRD V1 *--- RNF44_DANRE); contains Interpro domain(s) IPR011016 Zinc finger, RING-CH-type	12.68	0	0	9.59593e-27
Solyc01g015070	Unknown Protein (AHRD V1)	33.16	0	0	1.8097e-22
Solyc01g056370	Unknown Protein (AHRD V1)	60.88	0.25	0	2.66552e-14
Solyc02g062730	Unknown Protein (AHRD V1)	80.34	0	0	2.04782e-12
Solyc02g084840	Dehydrin DHN1 (AHRD V1 *-*- DHN1_PEA); contains Interpro domain(s) IPR000167 Dehydrin	15.9	0	0	9.55166e-08
Solyc04g072250	class I heat shock protein 1 (AHRD V1 ***- B6TTC8_MAIZE); contains Interpro domain(s) IPR002068 Heat shock protein Hsp20	5.47	0	0	2.46841e-07
Solyc03g019820	Aquaporin (AHRD V1 ***- D6BRE1_9ROSI); contains Interpro domain(s) IPR012269 Aquaporin	3.21	0	0	7.73916e-07
Solyc10g085270	Unknown Protein (AHRD V1)	14.74	0	0	2.07391e-06
Solyc12g098900	Late embryogenesis abundant protein D-29 (AHRD V1 *-*- LEA29_GOSHI)	6.2	0	0	2.47812e-06
Solyc06g048840	Late embryogenesis abundant protein (AHRD V1 ***- A4VBF1_9FABA); contains Interpro domain(s) IPR000389 Small hydrophilic plant seed protein	35.9	0	0	5.02048e-06
Solyc07g066160	Zinc finger family protein (AHRD V1 *-*- D7MD22_ARALY); contains Interpro domain(s) IPR007087 Zinc finger, C2H2-type	2.19	0	0	1.0005e-05
Solyc12g038910	Tospovirus resistance protein A (AHRD V1 ***- Q941Q9_SOLLC)	13.59	0	0	1.04342e-05
Solyc08g080490	2S albumin seed storage protein (Fragment) (AHRD V1 *-*- Q7Y1C2_JUGNI); contains Interpro domain(s) IPR003612 Plant lipid transfer protein/seed storage/trypsin-alpha amylase inhibitor	20.98	0	0	0.000337963
Solyc01g015050	Unknown Protein (AHRD V1)	5.48	0	0	0.00048394
Solyc10g075150	Non-specific lipid-transfer protein (AHRD V1 **** Q9ZPI9_CAPAN); contains Interpro domain(s) IPR013770 Plant lipid transfer protein and hydrophobic protein, helical	5.39	0	0	0.000537686
Solyc11g010520	Unknown Protein (AHRD V1); contains Interpro domain(s) IPR010800 Glycine rich	4.21	0	0	0.00157491
Solyc01g090350	Non-specific lipid-transfer protein (AHRD V1 ***- B9RD07_RICCO); contains Interpro domain(s) IPR013770 Plant lipid transfer protein and hydrophobic protein, helical	32.51	0	0	0.00314643
Solyc06g034040	Oleosin (AHRD V1 ***- A5JVA7_FICAW); contains Interpro domain(s) IPR000136 Oleosin	2.19	0	0	0.00922124
Solyc03g005580	Legumin 11S-globulin (AHRD V1 **-- Q39770_GINBI); contains Interpro domain(s) IPR014710 RmlC-like jelly roll fold	10.11	0	0	0.00960205
Solyc09g072560	Legumin 11S-globulin (AHRD V1 **-- Q39770_GINBI); contains Interpro domain(s) IPR014710 RmlC-like jelly roll fold	15.62	0.03	0	0.0096854

## Sheet: 971-or
Table S2. DEGs of AtORHis vs M82 at orange fruit developmental stage
GeneID	annotation	ORHis21b-Fruit-or	M82-Fruit-or	ratio	adjusted p
Solyc04g081710	Unknown Protein (AHRD V1)	0	53.2	5320.33	5.5485e-32
Solyc01g005730	LRR receptor-like serine/threonine-protein kinase, RLP	0	48.61	4861	6.32503e-221
Solyc04g081610	Unknown Protein (AHRD V1)	0	28.04	2804	5.01658e-13
Solyc04g018130	Unknown Protein (AHRD V1)	0	14.85	1485	2.38712e-07
Solyc01g108220	Unknown Protein (AHRD V1)	0	12.78	1278	0.00171523
Solyc06g005400	Unknown Protein (AHRD V1)	0	12.35	1234.67	8.67511e-06
Solyc04g017620	Phosphatidylinositol-4-phosphate 5-kinase 9 (AHRD V1 ***- B6SXI7_MAIZE); contains Interpro domain(s) IPR016034 Phosphatidylinositol-4-phosphate 5-kinase, core, subgroup	0	10.51	1051.33	3.20342e-20
Solyc00g057880	Unknown Protein (AHRD V1)	0	9.83	983	0.00575885
Solyc04g081720	Unknown Protein (AHRD V1)	0	9.66	966	0.000148043
Solyc06g052090	U1 small nuclear ribonucleoprotein A (AHRD V1 *--- SNRPA_DROME); contains Interpro domain(s) IPR012677 Nucleotide-binding, alpha-beta plait	0	8.71	871.33	4.32928e-10
Solyc01g005760	LRR receptor-like serine/threonine-protein kinase, RLP	0	8.43	842.67	1.0576e-46
Solyc07g055010	Metal ion binding protein (AHRD V1 **-* B6T4Q0_MAIZE); contains Interpro domain(s) IPR006121 Heavy metal transport/detoxification protein	0	8.42	842.33	4.0651e-12
Solyc06g008760	Glutaredoxin (AHRD V1 ***- B3F8F2_SOLTU); contains Interpro domain(s) IPR011905 Glutaredoxin-like, plant II	0	7.83	782.67	1.95205e-07
Solyc05g023910	Unknown Protein (AHRD V1)	0	4.57	456.67	4.09509e-05
Solyc01g009690	LRR receptor-like serine/threonine-protein kinase, RLP	0	4.43	443.33	1.18061e-27
Solyc06g076080	Unknown Protein (AHRD V1)	0	4.34	434	0.00738696
Solyc05g018060	Unknown Protein (AHRD V1)	0	4.3	430	0.00775038
Solyc09g097760	Glycine rich protein (AHRD V1 *-*- Q94CG1_TOBAC); contains Interpro domain(s) IPR010800 Glycine rich	0.09	28.57	329.65	2.69878e-45
Solyc02g021490	Unknown Protein (AHRD V1)	0	3.27	326.67	4.81276e-07
Solyc07g032080	V-type proton ATPase subunit a (AHRD V1 **** VPH1_NEUCR); contains Interpro domain(s) IPR002490 ATPase, V0/A0 complex, 116-kDa subunit	0	2.75	275	3.20995e-21
Solyc04g016550	Folylpolyglutamate synthase (AHRD V1 **** B9IHV7_POPTR); contains Interpro domain(s) IPR001645 Folylpolyglutamate synthetase	0	2.53	253	8.29595e-07
Solyc11g018800	Peroxidase 2 (AHRD V1 ***- Q9SSZ8_SCUBA); contains Interpro domain(s) IPR002016 Haem peroxidase, plant/fungal/bacterial	0	2.21	221	2.28702e-06
Solyc06g060760	Aquaporin (AHRD V1 ***- Q39956_HELAN); contains Interpro domain(s) IPR012269 Aquaporin	0	1.93	193.33	0.000250548
Solyc03g083800	Serine/threonine-protein phosphatase 7 long form homolog (AHRD V1 *-*- PPP7L_ARATH); contains Interpro domain(s) IPR019557 Aminotransferase-like, plant mobile domain	0	1.7	169.67	2.18441e-05
Solyc07g053240	Myb-related transcription factor (AHRD V1 *--- B5RHV2_MUSBA); contains Interpro domain(s) IPR015495 Myb transcription factor	0	1.43	142.67	0.00565699
Solyc06g060710	Glycogenin 2 (AHRD V1 *--- Q1ZYL7_HUMAN); contains Interpro domain(s) IPR002495 Glycosyl transferase, family 8	0	1.38	137.67	5.79302e-05
Solyc06g066630	Membrane bound O-acyl transferase MBOAT (AHRD V1 **-- Q2HT39_MEDTR)	0	1.37	137.33	0.000146246
Solyc02g085400	Os01g0786800 protein (Fragment) (AHRD V1 ***- Q0JIP0_ORYSJ); contains Interpro domain(s) IPR002781 Protein of unknown function DUF81	0	1.37	137	5.65965e-06
Solyc09g092300	Cc-nbs, resistance protein fragment	0	1.32	132	0.000510829
Solyc07g053530	Fasciclin-like arabinogalactan protein 4 (AHRD V1 ***- A9XTK9_GOSHI); contains Interpro domain(s) IPR000782 FAS1 domain	0	1.31	131	0.00429248
Solyc06g048420	Superoxide dismutase (AHRD V1 **** Q7YK44_SOLLC); contains Interpro domain(s) IPR001189 Manganese/iron superoxide dismutase	0.1	12.25	122.53	4.92003e-14
Solyc10g079900	Unknown Protein (AHRD V1)	0	1	100.33	0.000685558
Solyc01g095140	Late embryogenesis abundant protein (Fragment) (AHRD V1 **-- B7TGG5_PINSY); contains Interpro domain(s) IPR013990 Water Stress and Hypersensitive response	2.32	221.53	95.35	5.81278e-176
Solyc02g091250	Predicted by genscan and genefinder (AHRD V1 ***- Q9ZU37_ARATH)	0.12	10.65	91.29	4.65962e-12
Solyc07g054670	NADH dehydrogenase like protein (AHRD V1 **** O65414_ARATH); contains Interpro domain(s) IPR013027 FAD-dependent pyridine nucleotide-disulphide oxidoreductase	0.14	12.42	88.74	1.69695e-54
Solyc12g055730	Lipase (AHRD V1 ***- Q5S8F1_RICCO); contains Interpro domain(s) IPR002921 Lipase, class 3	0.22	17.76	79.51	8.6479e-65
Solyc03g026270	Ethylene-responsive transcription factor 4 (AHRD V1 *-** ERF78_ARATH); contains Interpro domain(s) IPR001471 Pathogenesis-related transcriptional factor and ERF, DNA-binding	0.16	12.34	77.12	6.88287e-21
Solyc03g120990	Malic enzyme (AHRD V1 ***- O04935_SOLLC); contains Interpro domain(s) IPR012302 Malic enzyme, NAD-binding	0.17	13.28	76.62	1.57894e-62
Solyc09g092620	Cytochrome P450	0	0.76	76.33	0.00171734
Solyc11g071740	Calmodulin-like protein (AHRD V1 ***- Q0VJ70_DATME); contains Interpro domain(s) IPR011992 EF-Hand type	0.08	5.66	73.83	1.5312e-09
Solyc05g054250	Heavy metal-associated domain containing protein expressed (AHRD V1 *-*- Q2QXS5_ORYSJ); contains Interpro domain(s) IPR006121 Heavy metal transport/detoxification protein	0.09	6.62	70.89	1.78336e-17
Solyc04g018080	Unknown Protein (AHRD V1)	2.01	140.59	70.06	2.4032e-27
Solyc03g114600	LAG1 longevity assurance homolog 2 (AHRD V1 **-- C1BLI2_OSMMO); contains Interpro domain(s) IPR006634 TRAM, LAG1 and CLN8 homology	0.05	3.35	67	1.32023e-08
Solyc09g092540	F-box family protein (AHRD V1 ***- B9GTQ9_POPTR); contains Interpro domain(s) IPR013187 F-box associated type 3	0.04	2.43	60.83	3.13969e-08
Solyc04g079470	Serpin (Serine protease inhibitor) (AHRD V1 **-* Q53P13_ORYSJ); contains Interpro domain(s) IPR015554 Protease inhibitor I4, serpin, plant	0.39	23.65	60.14	2.4702e-56
Solyc07g053760	Serine/threonine phosphatase family protein (AHRD V1 **** C1E0J1_9CHLO); contains Interpro domain(s) IPR015655 Protein phosphatase 2C	0.47	27.89	58.93	1.4065e-46
Solyc09g082790	DNA repair and recombination protein RAD51 (AHRD V1 **-- A9CT16_ENTBH); contains Interpro domain(s) IPR011940 Meiotic recombinase Dmc1	0.28	16.68	58.86	7.80412e-42
Solyc04g071580	Unknown Protein (AHRD V1); contains Interpro domain(s) IPR003496 ABA/WDS induced protein	18.01	1020.5	56.66	1.62918e-25
Solyc01g009700	LRR receptor-like serine/threonine-protein kinase, RLP	0	0.53	53.33	0.00297849
Solyc11g071990	Nitric oxide reductase FlRd-NAD(+) reductase (AHRD V1 **-- NORW_VIBFM); contains Interpro domain(s) IPR013027 FAD-dependent pyridine nucleotide-disulphide oxidoreductase	0.05	2.45	52.57	5.01723e-06
Solyc01g079660	Long cell-linked locus protein (AHRD V1 ***- Q946U8_MAIZE)	0.16	7.69	48.06	1.82895e-11
Solyc02g021260	B3 domain-containing protein LOC_Os12g40080 (AHRD V1 *-*- Y1208_ORYSJ); contains Interpro domain(s) IPR003340 Transcriptional factor B3	0.05	2.22	47.57	2.95162e-13
Solyc01g005160	U-box domain-containing protein (AHRD V1 ***- D7MID4_ARALY); contains Interpro domain(s) IPR003613 U box domain	0.07	3.05	45.75	1.43214e-10
Solyc03g082530	Auxin-responsive family protein (AHRD V1 ***- D7M515_ARALY); contains Interpro domain(s) IPR003676 Auxin responsive SAUR protein	0.41	18.14	44.24	2.28612e-17
Solyc09g072660	FAD-binding domain-containing protein (AHRD V1 **-- D7KFP2_ARALY); contains Interpro domain(s) IPR006094 FAD linked oxidase, N-terminal	0.03	1.43	43	1.68398e-06
Solyc07g049700	Cc-nbs-lrr, resistance protein	0.13	5.69	42.68	5.75854e-36
Solyc08g059710	Genomic DNA chromosome 5 P1 clone MUK11 (AHRD V1 *-*- Q9FMC4_ARATH)	0.06	2.27	40.06	6.60602e-10
Solyc08g007830	Ethylene-responsive transcription factor 10 (AHRD V1 *-** ERF77_ARATH); contains Interpro domain(s) IPR001471 Pathogenesis-related transcriptional factor and ERF, DNA-binding	0.08	3.03	39.57	1.32922e-05
Solyc10g081300	Metacaspase 7 (AHRD V1 *-*- D7KWG9_ARALY); contains Interpro domain(s) IPR011600 Peptidase C14, caspase catalytic	0.05	1.74	37.21	0.000193718
Solyc02g084170	ATP-dependent Clp protease ATP-binding subunit ClpX (AHRD V1 *-*- C0EZU0_9FIRM); contains Interpro domain(s) IPR004487 ClpX, ATPase regulatory subunit	0.08	2.75	35.91	0.000248319
Solyc04g005040	Matrix metalloproteinase (AHRD V1 **-- B7TVN4_PINTA); contains Interpro domain(s) IPR001818 Peptidase M10A and M12B, matrixin and adamalysin	0.05	1.75	35	5.50009e-05
Solyc08g079890	Subtilisin-like protease (AHRD V1 **-- Q9LWA3_SOLLC); contains Interpro domain(s) IPR015500 Peptidase S8, subtilisin-related	0.04	1.48	34.15	2.2456e-08
Solyc10g005480	F-box family protein (AHRD V1 ***- B9H220_POPTR); contains Interpro domain(s) IPR001810 Cyclin-like F-box	0.1	3.37	33.7	8.11991e-05
Solyc06g075660	MYB transcription factor (AHRD V1 *-** Q9C9G7_ARATH); contains Interpro domain(s) IPR015495 Myb transcription factor	0.1	3.37	33.67	0.000253695
Solyc10g084000	Heavy-metal-associated domain-containing protein-like (AHRD V1 *-*- Q6K9R4_ORYSJ); contains Interpro domain(s) IPR006121 Heavy metal transport/detoxification protein	0.18	5.32	30.11	4.62282e-14
Solyc05g009610	Acetyl esterase (AHRD V1 **-- AES_SHIF8); contains Interpro domain(s) IPR013094 Alpha/beta hydrolase fold-3	0.05	1.5	30	0.000447337
Solyc07g055990	Xyloglucan endotransglucosylase/hydrolase 7 (AHRD V1 **** C0IRG6_ACTDE); contains Interpro domain(s) IPR016455 Xyloglucan endotransglucosylase/hydrolase	0.05	1.59	29.75	0.00141268
Solyc03g114890	COBRA-like protein (AHRD V1 ***- B6E8Y8_9MYRT); contains Interpro domain(s) IPR006918 Glycosyl-phosphatidyl inositol-anchored, plant	0.08	2.34	29.29	3.46698e-07
Solyc06g066820	Gibberellin 3-beta-hydroxylase (Fragment) (AHRD V1 ***- D9ZZW0_9FABA); contains Interpro domain(s) IPR005123 Oxoglutarate and iron-dependent oxygenase	0.04	1.27	29.23	0.00106674
Solyc04g079450	Proteinase inhibitor I4 serpin (AHRD V1 **-* Q2HSM8_MEDTR); contains Interpro domain(s) IPR015554 Protease inhibitor I4, serpin, plant	0.16	4.42	27.6	3.93447e-07
Solyc08g079090	Laccase-22 (AHRD V1 **-- LAC22_ORYSJ); contains Interpro domain(s) IPR001117 Multicopper oxidase, type 1	0.57	15.7	27.54	9.07699e-56
Solyc01g009870	Glycerophosphodiester phosphodiesterase GDE1 (AHRD V1 ***- B2WNF5_PYRTR); contains Interpro domain(s) IPR004129 Glycerophosphoryl diester phosphodiesterase	0.09	2.35	27.15	4.73789e-07
Solyc07g052480	Isocitrate lyase (AHRD V1 **** Q9FQD2_IPOBA); contains Interpro domain(s) IPR006254 Isocitrate lyase	5.52	148.4	26.9	3.72501e-195
Solyc04g005050	Matrix metalloproteinase (AHRD V1 **-- B7TVN4_PINTA); contains Interpro domain(s) IPR001818 Peptidase M10A and M12B, matrixin and adamalysin	0.05	1.34	26.87	0.000778058
Solyc10g075110	Non-specific lipid-transfer protein (AHRD V1 ***- A7UGG9_SOLTU); contains Interpro domain(s) IPR000528 Plant lipid transfer protein/Par allergen	2.25	58.01	25.74	2.72526e-27
Solyc07g053540	Fasciclin-like arabinogalactan protein 4 (AHRD V1 ***- A9XTK9_GOSHI); contains Interpro domain(s) IPR000782 FAS1 domain	0.07	1.83	24.95	0.0098946
Solyc04g078500	Cyclin J18 (AHRD V1 ***- D7LPW9_ARALY); contains Interpro domain(s) IPR013763 Cyclin-related	0.08	1.88	24.48	0.00239362
Solyc02g090360	Laccase-22 (AHRD V1 **-- LAC22_ORYSJ); contains Interpro domain(s) IPR001117 Multicopper oxidase, type 1	1.49	36.18	24.34	3.57101e-92
Solyc11g011610	Fatty acid-binding protein-like protein (AHRD V1 ***- D6FMZ4_MYCTU); contains Interpro domain(s) IPR014878 Region of unknown function DUF1794	2.51	60.51	24.08	7.18617e-13
Solyc03g116890	WRKY transcription factor 2 (AHRD V1 **** C0L2R9_SOLLC); contains Interpro domain(s) IPR003657 DNA-binding WRKY	2	47	23.54	3.1625e-40
Solyc05g014280	Heat shock protein (AHRD V1 ***- A9QVH3_9FABA); contains Interpro domain(s) IPR002068 Heat shock protein Hsp20	6.94	161.72	23.29	5.55238e-30
Solyc10g086710	PAR-1b protein (AHRD V1 ***- Q43588_TOBAC); contains Interpro domain(s) IPR009489 PAR1	1.59	36.18	22.8	4.27035e-37
Solyc07g049400	Zinc finger family protein (AHRD V1 ***- D7MVE2_ARALY); contains Interpro domain(s) IPR018957 Zinc finger, C3HC4 RING-type	0.28	6.38	22.8	1.36261e-07
Solyc06g009110	Nucellin-like aspartic protease (Fragment) (AHRD V1 **-- Q8L886_MAIZE); contains Interpro domain(s) IPR001461 Peptidase A1	0.61	13.89	22.77	6.8451e-36
Solyc02g066830	Ras GTPase-activating protein-binding protein 2 (AHRD V1 *--- B5X4A8_SALSA); contains Interpro domain(s) IPR018222 Nuclear transport factor 2, Eukaryote	0.34	7.43	22.08	1.8095e-12
Solyc09g092580	Cytochrome P450	0.22	4.72	21.8	9.8328e-16
Solyc11g011620	Fatty acid-binding protein-like protein (AHRD V1 ***- D6FMZ4_MYCTU); contains Interpro domain(s) IPR014878 Region of unknown function DUF1794	0.4	8.33	20.99	1.42368e-08
Solyc02g080050	Cysteine-rich receptor-like protein kinase (AHRD V1 ***- C6ZRS1_SOYBN); contains Interpro domain(s) IPR002902 Protein of unknown function DUF26	0.34	7.05	20.73	1.09336e-07
Solyc07g053270	HAD-superfamily hydrolase subfamily IA variant 3 containing protein expressed (AHRD V1 ***- Q109K4_ORYSJ); contains Interpro domain(s) IPR005834 Haloacid dehalogenase-like hydrolase	0.08	1.63	20.38	0.000229822
Solyc07g064720	GDSL esterase/lipase At5g55050 (AHRD V1 ***- GDL87_ARATH); contains Interpro domain(s) IPR001087 Lipase, GDSL	0.55	11.14	20.25	1.37564e-22
Solyc10g080370	Unknown Protein (AHRD V1)	3.25	64.99	19.98	6.44161e-12
Solyc07g062700	Sodium/calcium exchanger family protein (AHRD V1 ***- D7KKF3_ARALY); contains Interpro domain(s) IPR004837 Sodium/calcium exchanger membrane region	23.67	467.75	19.76	4.11322e-222
Solyc03g123620	Pectinesterase (AHRD V1 ***- B9GXZ7_POPTR); contains Interpro domain(s) IPR000070 Pectinesterase, catalytic	0.18	3.37	19.06	1.06054e-12
Solyc02g092790	Arabinogalactan (AHRD V1 *-*- Q43719_SOLLC)	8.27	151.19	18.27	7.7884e-56
Solyc06g072460	CHP-rich zinc finger protein-like (AHRD V1 *--- Q8H5Y9_ORYSJ); contains Interpro domain(s) IPR011424 C1-like	0.45	8.07	18.07	8.19813e-14
Solyc01g008220	Arabinogalactan protein (AHRD V1 ***- B6SST2_MAIZE)	0.24	4.37	17.96	1.51778e-05
Solyc09g092310	Cc-nbs-lrr, resistance protein	0.04	0.72	17.92	0.000234492
Solyc08g068440	Lipoyl synthase (AHRD V1 **** B8J937_ANAD2); contains Interpro domain(s) IPR013785 Aldolase-type TIM barrel	0.68	12.11	17.81	5.31701e-16
Solyc02g093250	Caffeoyl-CoA O-methyltransferase (AHRD V1 **** A8IFQ7_SOLLC); contains Interpro domain(s) IPR002935 O-methyltransferase, family 3	0.22	3.9	17.73	2.84068e-06
Solyc06g071810	Receptor like kinase, RLK	0.93	16.2	17.42	1.8029e-33
Solyc05g013970	RNA-binding protein 39 (AHRD V1 *--- B5X2I3_SALSA); contains Interpro domain(s) IPR012677 Nucleotide-binding, alpha-beta plait	1.11	19.28	17.32	1.48887e-52
Solyc09g083190	Genomic DNA chromosome 5 P1 clone MQD19 (AHRD V1 ***- Q9FG89_ARATH)	0.14	2.45	17.09	0.00117626
Solyc12g014420	Glucan endo-1 3-beta-glucosidase A6 (AHRD V1 ***- B6TIF7_MAIZE); contains Interpro domain(s) IPR000490 Glycoside hydrolase, family 17	0.07	1.19	17	0.000652159
Solyc01g107400	Indole-3-acetic acid-amido synthetase GH3.8 (AHRD V1 ***- B6U4E2_MAIZE)	12.66	214.36	16.94	3.60312e-34
Solyc04g081000	MADS box transcription factor (AHRD V1 ***- Q8L5F5_DAUCA); contains Interpro domain(s) IPR002100 Transcription factor, MADS-box IPR002487 Transcription factor, K-box	0.16	2.65	16.91	0.000369441
Solyc07g052610	Cyclin (AHRD V1 *-*- D8UD80_VOLCA); contains Interpro domain(s) IPR012389 Negative regulatory factor PREG	0.14	2.31	16.88	0.000862204
Solyc08g062330	Ankyrin repeat protein (AHRD V1 **-- B1Q4U3_9ROSI); contains Interpro domain(s) IPR002110 Ankyrin	0.08	1.29	16.83	0.000492824
Solyc12g097000	Tir, resistance protein fragment	0.42	6.97	16.72	9.21156e-09
Solyc01g057770	AE family transporter anion exchange (AHRD V1 *--* A4RY02_OSTLU); contains Interpro domain(s) IPR003020 Bicarbonate transporter, eukaryotic	0.51	8.38	16.54	5.22378e-34
Solyc06g048530	Hydroxyacylglutathione hydrolase (AHRD V1 **** B6T2Y2_MAIZE); contains Interpro domain(s) IPR017782 Hydroxyacylglutathione hydrolase	0.7	11.38	16.33	6.4617e-18
Solyc01g109340	RING finger protein 5 (AHRD V1 **-- B6UBI0_MAIZE); contains Interpro domain(s) IPR001841 Zinc finger, RING-type	0.22	3.58	16.27	2.83832e-05
Solyc05g009630	Disease resistance protein (AHRD V1 -**- D1GEE5_BRARP)	2.04	32.96	16.18	7.94952e-29
Solyc04g082140	Laccase-22 (AHRD V1 **-- LAC22_ORYSJ); contains Interpro domain(s) IPR001117 Multicopper oxidase, type 1	0.3	4.79	16.16	1.15548e-15
Solyc07g056000	Xyloglucan endotransglucosylase/hydrolase 7 (AHRD V1 **** C0IRG6_ACTDE); contains Interpro domain(s) IPR016455 Xyloglucan endotransglucosylase/hydrolase IPR008263 Glycoside hydrolase, family 16, active site	0.23	3.65	16.09	1.53317e-05
Solyc12g019700	Unknown Protein (AHRD V1)	1.08	17.26	16.03	8.58467e-07
Solyc02g088630	Glycosyltransferase (AHRD V1 ***- B9IK47_POPTR); contains Interpro domain(s) IPR002495 Glycosyl transferase, family 8	1.29	20.11	15.63	1.6226e-52
Solyc03g093080	Xyloglucan endotransglucosylase/hydrolase 9 (AHRD V1 **** C0IRG8_9ERIC); contains Interpro domain(s) IPR016455 Xyloglucan endotransglucosylase/hydrolase	0.85	13.09	15.46	1.16747e-21
Solyc04g050490	Carboxyl-terminal proteinase (AHRD V1 ***- B6SL47_MAIZE); contains Interpro domain(s) IPR004314 Protein of unknown function DUF239, plant	0.11	1.68	15.24	0.000131043
Solyc02g084980	Galactinol synthase (AHRD V1 ***- C7G304_SOLLC); contains Interpro domain(s) IPR002495 Glycosyl transferase, family 8	0.38	5.72	14.93	7.43218e-12
Solyc02g086210	Receptor-like protein kinase (AHRD V1 ***- D3G6F0_CAPAN); contains Interpro domain(s) IPR002290 Serine/threonine protein kinase	0.13	1.89	14.92	6.63124e-08
Solyc05g009340	Unknown Protein (AHRD V1)	6.12	90.84	14.85	5.0332e-52
Solyc07g051930	Protein serine/threonine kinase (AHRD V1 **** D3BP85_POLPA); contains Interpro domain(s) IPR002290 Serine/threonine protein kinase	0.17	2.56	14.77	7.33485e-06
Solyc01g006550	LRR receptor-like serine/threonine-protein kinase, RLP	0.12	1.77	14.72	3.36255e-09
Solyc04g051360	Ethylene responsive transcription factor 2b (AHRD V1 *-*- C0J9I6_9ROSA); contains Interpro domain(s) IPR001471 Pathogenesis-related transcriptional factor and ERF, DNA-binding	0.39	5.56	14.14	1.67548e-10
Solyc06g007190	Integrin-linked kinase-associated serine/threonine phosphatase 2C (AHRD V1 **** ILKAP_MOUSE); contains Interpro domain(s) IPR015655 Protein phosphatase 2C	0.39	5.45	14.1	5.94442e-13
Solyc11g005150	Leucine-rich repeat family protein (AHRD V1 *--- D7M406_ARALY); contains Interpro domain(s) IPR006706 Extensin-like region	7.12	98.25	13.8	1.7581e-24
Solyc02g084280	Unknown Protein (AHRD V1)	2.95	40.19	13.62	1.06703e-07
Solyc03g119250	Calmodulin-binding protein (AHRD V1 **** Q9FKL6_ARATH); contains Interpro domain(s) IPR012416 Calmodulin binding protein-like	0.45	6.01	13.46	3.801e-15
Solyc03g096290	Aquaporin-like protein (AHRD V1 ***- Q8W1A9_PETHY); contains Interpro domain(s) IPR012269 Aquaporin	0.83	11.17	13.41	4.47552e-18
Solyc04g007320	Tir-nbs-lrr, resistance protein	0.07	0.94	13.38	3.6845e-05
Solyc03g120260	Coatomer beta&apos subunit (AHRD V1 ***- C4YSS2_CANAW); contains Interpro domain(s) IPR020472 G-protein beta WD-40 repeat, region	0.17	2.21	13.26	0.000365872
Solyc10g084880	Avr9/Cf-9 rapidly elicited protein 137 (AHRD V1 ***- Q9FQZ2_TOBAC); contains Interpro domain(s) IPR007700 Protein of unknown function DUF668	1.06	14.05	13.21	3.98597e-30
Solyc08g008280	WRKY transcription factor-30 (AHRD V1 **** B6VB04_CAPAN); contains Interpro domain(s) IPR003657 DNA-binding WRKY	0.92	11.95	13.04	2.37226e-23
Solyc09g005570	Unknown Protein (AHRD V1)	1.69	21.72	12.85	1.91986e-05
Solyc06g082440	CBL-interacting protein kinase 16 (AHRD V1 ***- A0MNK3_POPTR); contains Interpro domain(s) IPR002290 Serine/threonine protein kinase	2.15	27.02	12.59	1.30492e-50
Solyc02g080040	Receptor-like protein kinase (AHRD V1 **** C6ZRS0_SOYBN); contains Interpro domain(s) IPR002290 Serine/threonine protein kinase	0.7	8.85	12.58	5.32738e-21
Solyc06g050630	Prephenate dehydrogenase family protein (AHRD V1 ***- D7KDI5_ARALY); contains Interpro domain(s) IPR016040 NAD(P)-binding domain	0.58	7.13	12.29	3.66439e-07
Solyc04g056380	Genomic DNA chromosome 5 P1 clone MQK4 (AHRD V1 **-- Q9FFD9_ARATH); contains Interpro domain(s) IPR009617 Adipose-regulatory protein, Seipin	0.16	1.92	12.28	9.84362e-05
Solyc10g085420	Os03g0816700 protein (Fragment) (AHRD V1 ***- Q0DMC9_ORYSJ); contains Interpro domain(s) IPR007612 Protein of unknown function DUF567	1.51	18.3	12.15	1.47597e-20
Solyc02g080010	RLK, Receptor like protein, putative resistance protein with an antifungal domain	0.09	1.11	11.93	1.2145e-05
Solyc06g060690	Receptor-like protein kinase At5g59670 (AHRD V1 **** RLK7_ARATH); contains Interpro domain(s) IPR002290 Serine/threonine protein kinase	0.49	5.77	11.69	4.74243e-11
Solyc11g010250	Avr9/Cf-9 rapidly elicited protein 75 (AHRD V1 ***- Q9FQY9_TOBAC)	0.71	8.3	11.64	1.04998e-06
Solyc08g078090	Lipase (Fragment) (AHRD V1 ***- Q9ZTW1_DIACA); contains Interpro domain(s) IPR002921 Lipase, class 3	0.32	3.74	11.57	2.9463e-11
Solyc06g075780	Cys2/His2 zinc-finger transcription factor (AHRD V1 **** Q4U318_SILLA); contains Interpro domain(s) IPR007087 Zinc finger, C2H2-type	1.6	18.45	11.56	2.66562e-15
Solyc01g098690	LRR receptor-like serine/threonine-protein kinase, RLP	0.05	0.61	11.5	0.00221209
Solyc03g083470	Receptor like kinase, RLK	0.15	1.72	11.44	2.58803e-06
Solyc10g076240	Peroxidase 1 (AHRD V1 ***- A0SWU6_SESRO); contains Interpro domain(s) IPR002016 Haem peroxidase, plant/fungal/bacterial	0.4	4.51	11.18	4.05954e-08
Solyc03g093130	Xyloglucan endotransglucosylase/hydrolase 9 (AHRD V1 **** C0IRG8_9ERIC); contains Interpro domain(s) IPR016455 Xyloglucan endotransglucosylase/hydrolase IPR008263 Glycoside hydrolase, family 16, active site	1.02	11.35	11.16	3.55393e-15
Solyc09g056120	Unknown Protein (AHRD V1)	1.8	20.13	11.16	7.49158e-13
Solyc07g054500	Receptor like kinase, RLK	0.32	3.53	11.04	3.89007e-15
Solyc10g005950	Nudix hydrolase 2 (AHRD V1 **-- B6U183_MAIZE); contains Interpro domain(s) IPR000086 NUDIX hydrolase domain	0.46	5.03	11.02	8.0503e-08
Solyc07g052670	Transcription factor (Fragment) (AHRD V1 **** D6MKL1_9ASPA); contains Interpro domain(s) IPR011598 Helix-loop-helix DNA-binding	0.55	6.03	10.9	2.92159e-08
Solyc10g086520	Expansin-1 (AHRD V1 ***- Q6RX69_PETHY); contains Interpro domain(s) IPR002963 Expansin	0.31	3.38	10.9	0.000349374
Solyc12g057150	Unknown Protein (AHRD V1)	0.62	6.71	10.89	0.00012439
Solyc05g053080	Unknown Protein (AHRD V1)	160.56	1715.19	10.68	1.02104e-18
Solyc03g122340	Lipoxygenase (AHRD V1 **** Q96574_SOLLC); contains Interpro domain(s) IPR001246 Lipoxygenase, plant	1.63	17.3	10.61	1.79719e-57
Solyc10g074730	Harpin-induced 1 (AHRD V1 ***- Q1STP6_MEDTR); contains Interpro domain(s) IPR010847 Harpin-induced 1	0.72	7.61	10.61	1.70867e-09
Solyc06g074670	Bifunctional polymyxin resistance arnA protein (AHRD V1 ***- B6TQB1_MAIZE); contains Interpro domain(s) IPR001509 NAD-dependent epimerase/dehydratase	0.66	6.91	10.52	6.74572e-14
Solyc05g053070	Unknown Protein (AHRD V1)	690.79	7208.38	10.44	2.31687e-153
Solyc01g112000	Expansin-like protein (AHRD V1 ***- A7X331_SOLLC); contains Interpro domain(s) IPR007112 Expansin 45, endoglucanase-like IPR007117 Pollen allergen/expansin, C-terminal	0.61	6.37	10.39	1.81044e-08
Solyc07g008140	Blue copper protein (Fragment) (AHRD V1 *--- O82576_MAIZE); contains Interpro domain(s) IPR003245 Plastocyanin-like	0.34	3.53	10.39	8.62908e-05
Solyc10g081420	Receptor like kinase, RLK	0.09	0.9	10.35	0.000540728
Solyc09g031920	Harpin-induced 1 (AHRD V1 ***- Q1STP6_MEDTR); contains Interpro domain(s) IPR010847 Harpin-induced 1	4.26	43.66	10.26	2.53665e-37
Solyc09g089930	Ethylene responsive transcription factor 1a (AHRD V1 *-** C0J9I9_9ROSA); contains Interpro domain(s) IPR001471 Pathogenesis-related transcriptional factor and ERF, DNA-binding	0.2	2	10.19	0.00776256
Solyc06g075690	Auxin-regulated protein (AHRD V1 ***- Q945F5_SOLLC); contains Interpro domain(s) IPR010369 Protein of unknown function DUF966	1.88	19.09	10.17	1.0341e-35
Solyc02g081500	Receptor-like kinase (AHRD V1 ***- Q9LKY7_ORYSA); contains Interpro domain(s) IPR002290 Serine/threonine protein kinase	0.43	4.29	10.05	4.17448e-12
Solyc07g064650	Arabidopsis thaliana genomic DNA chromosome 5 P1 clone MOK16 (AHRD V1 *--- Q9LYW2_ARATH); contains Interpro domain(s) IPR007608 Protein of unknown function DUF584	0.45	4.52	10.05	0.000183066
Solyc09g098290	Receptor like kinase, RLK	0.48	4.8	9.99	7.30015e-23
Solyc10g081570	KED (AHRD V1 *-*- Q9LW95_TOBAC)	344.71	3378.24	9.8	3.7178e-36
Solyc12g099500	Unknown Protein (AHRD V1)	1.74	17.02	9.78	2.36268e-10
Solyc03g118810	Calmodulin (AHRD V1 ***- D8TKN5_VOLCA); contains Interpro domain(s) IPR003299 Flagellar calcium-binding protein (calflagin)	1.36	13.3	9.76	5.00595e-11
Solyc04g081670	Vacuolar processing enzyme-3 (AHRD V1 **-- Q852T0_TOBAC); contains Interpro domain(s) IPR001096 Peptidase C13, legumain	1.3	12.65	9.7	5.52453e-07
Solyc02g082650	Unknown Protein (AHRD V1)	2.42	23.22	9.61	0.00203107
Solyc03g093110	Xyloglucan endotransglucosylase/hydrolase 9 (AHRD V1 **** C0IRG8_9ERIC); contains Interpro domain(s) IPR016455 Xyloglucan endotransglucosylase/hydrolase	0.93	8.81	9.51	7.55076e-05
Solyc07g017530	Conserved oligomeric Golgi complex subunit 3 (AHRD V1 ***- COG3_HUMAN); contains Interpro domain(s) IPR007265 Sec34-like protein	5.41	51.15	9.46	1.58611e-27
Solyc03g094050	Mediator of RNA polymerase II transcription subunit 31 (AHRD V1 ***- MED31_ARATH)	0.63	5.91	9.43	0.00601257
Solyc06g076020	heat shock protein (AHRD V1 ***- B2D2G5_CAPSN); contains Interpro domain(s) IPR013126 Heat shock protein 70	4.55	42.01	9.23	1.62164e-73
Solyc03g112200	Unknown Protein (AHRD V1)	0.52	4.83	9.22	2.46565e-06
Solyc04g082960	TMV response-related protein (AHRD V1 *--- B6UGH4_MAIZE)	0.53	4.88	9.21	7.63898e-05
Solyc04g025650	Monooxygenase FAD-binding (AHRD V1 **-- A1TC37_MYCVP); contains Interpro domain(s) IPR003042 Aromatic-ring hydroxylase-like	0.74	6.81	9.16	4.43514e-13
Solyc01g108210	Cytochrome P450	0.16	1.48	9.04	0.000828056
Solyc02g071620	GDSL esterase/lipase At1g29670 (AHRD V1 ***- GDL15_ARATH); contains Interpro domain(s) IPR001087 Lipase, GDSL	2.58	23.29	9.02	1.16698e-34
Solyc02g087210	Zinc finger AN1 domain-containing stress-associated protein 12 (AHRD V1 ***- SAP12_ARATH); contains Interpro domain(s) IPR000058 Zinc finger, AN1-type	8.76	77.28	8.82	7.57735e-50
Solyc02g091500	Calmodulin (AHRD V1 ***- B6TGU5_MAIZE); contains Interpro domain(s) IPR011992 EF-Hand type	4.37	38.28	8.77	7.73424e-26
Solyc03g093120	Xyloglucan endotransglucosylase/hydrolase 9 (AHRD V1 **** C0IRG8_9ERIC); contains Interpro domain(s) IPR016455 Xyloglucan endotransglucosylase/hydrolase	1.05	9.17	8.73	6.13075e-06
Solyc09g082810	Unknown Protein (AHRD V1); contains Interpro domain(s) IPR010800 Glycine rich	19.01	165.83	8.72	4.31345e-25
Solyc03g098730	Kunitz trypsin inhibitor (AHRD V1 ***- B8Y888_TOBAC); contains Interpro domain(s) IPR011065 Kunitz inhibitor ST1-like	1.03	8.94	8.7	2.2255e-10
Solyc01g067300	UPF0497 membrane protein 13 (AHRD V1 ***- U497D_SOYBN); contains Interpro domain(s) IPR006459 Uncharacterised protein family UPF0497, trans-membrane plant subgroup	1.49	12.95	8.69	2.9463e-12
Solyc04g018120	Unknown Protein (AHRD V1)	0.86	7.48	8.69	0.00189074
Solyc10g055760	NAC domain protein IPR003441 (AHRD V1 ***- B9H1P6_POPTR); contains Interpro domain(s) IPR003441 No apical meristem (NAM) protein	9.83	84.56	8.6	4.99234e-48
Solyc04g007500	RING finger protein (AHRD V1 ***- Q22V07_TETTH); contains Interpro domain(s) IPR018957 Zinc finger, C3HC4 RING-type	4.62	39.65	8.59	4.81678e-27
Solyc02g070020	UDP-glucosyltransferase (AHRD V1 **-* Q8LKG3_STERE); contains Interpro domain(s) IPR002213 UDP-glucuronosyl/UDP-glucosyltransferase	41.24	349.02	8.46	3.55462e-123
Solyc02g084130	Unknown Protein (AHRD V1)	1	8.45	8.43	1.66689e-05
Solyc04g005480	Unknown Protein (AHRD V1)	11.48	94.6	8.24	2.78833e-51
Solyc07g006220	UDP-D-glucuronate 4-epimerase 1 (AHRD V1 **** D7MBW0_ARALY); contains Interpro domain(s) IPR016040 NAD(P)-binding domain	9.25	75.89	8.21	2.4587e-74
Solyc10g081980	Harpin-induced protein-like (Fragment) (AHRD V1 **-- D2CFH8_COFAR); contains Interpro domain(s) IPR010847 Harpin-induced 1	9.55	77.52	8.11	1.06045e-38
Solyc07g053980	Glucan synthase like 1 (AHRD V1 ***- D8R536_SELML); contains Interpro domain(s) IPR003440 Glycosyl transferase, family 48	0.53	4.27	8.1	2.85433e-29
Solyc07g052860	Storekeeper protein (AHRD V1 ***- Q94IK2_SOLTU)	1.48	11.96	8.07	1.02018e-06
Solyc02g077470	Optic atrophy 3 protein homolog (AHRD V1 **-- OPA3_DANRE); contains Interpro domain(s) IPR010754 Optic atrophy 3-like	3.73	29.8	7.99	6.73202e-21
Solyc12g009000	Os07g0175100 protein (Fragment) (AHRD V1 ***- Q0D898_ORYSJ)	3.57	28.38	7.95	2.99262e-45
Solyc02g089010	Receptor-like kinase (AHRD V1 *-*- A7VM32_MARPO); contains Interpro domain(s) IPR001245 Tyrosine protein kinase	4.22	33.59	7.95	1.16763e-25
Solyc04g074270	Phosphatase 1 regulatory subunit 7 (AHRD V1 *--- C1C4C3_RANCA); contains Interpro domain(s) IPR001611 Leucine-rich repeat	8.71	69.11	7.94	5.77067e-86
Solyc02g093230	Caffeoyl-CoA O-methyltransferase (AHRD V1 **** A8IFQ7_SOLLC); contains Interpro domain(s) IPR002935 O-methyltransferase, family 3	0.48	3.82	7.9	0.000128603
Solyc02g081490	Receptor-like kinase (AHRD V1 *-*- Q9LL53_ORYSA)	2.61	20.59	7.88	2.54254e-20
Solyc01g081450	Unknown Protein (AHRD V1); contains Interpro domain(s) IPR006031 XYPPX repeat	49.8	389.82	7.83	6.28541e-57
Solyc06g036110	C2 domain-containing protein (AHRD V1 *--- Q5DVL6_HORVD); contains Interpro domain(s) IPR018029 C2 membrane targeting protein	48.22	376.95	7.82	9.17085e-70
Solyc08g077630	ATP binding / serine-threonine kinase (AHRD V1 **** C5DB71_VITVI); contains Interpro domain(s) IPR002290 Serine/threonine protein kinase	4.58	35.65	7.78	2.70154e-51
Solyc11g069070	Metal ion binding protein (AHRD V1 *-*- B6U064_MAIZE); contains Interpro domain(s) IPR006121 Heavy metal transport/detoxification protein	0.23	1.78	7.72	0.00383625
Solyc04g074440	Os06g0220000 protein (Fragment) (AHRD V1 ***- Q0DDJ2_ORYSJ); contains Interpro domain(s) IPR006766 Phosphate-induced protein 1 conserved region	0.47	3.51	7.53	4.16059e-05
Solyc11g005630	Receptor-like protein kinase (AHRD V1 ***- Q39202_ARATH); contains Interpro domain(s) IPR002290 Serine/threonine protein kinase	4.1	30.68	7.49	1.43872e-60
Solyc03g119610	Genomic DNA chromosome 3 P1 clone MPE11 (AHRD V1 ***- Q9LUA5_ARATH)	3.91	29.22	7.47	4.56476e-27
Solyc04g009640	Receptor like kinase, RLK	0.11	0.84	7.44	0.000162657
Solyc08g016440	Unknown Protein (AHRD V1)	20.08	148.84	7.41	7.11863e-12
Solyc08g066080	Ulp1 protease family C-terminal catalytic domain containing protein (AHRD V1 ***- Q60D46_SOLDE)	0.89	6.61	7.4	2.45767e-06
Solyc06g010030	MLO-like protein 3 (AHRD V1 ***- C6EWE6_VITVI); contains Interpro domain(s) IPR004326 Mlo-related protein	0.81	5.95	7.37	1.63064e-14
Solyc10g008350	Unknown Protein (AHRD V1)	4.23	31.03	7.34	1.75863e-10
Solyc04g054830	Inositol-1 4 5-trisphosphate 5-phosphatase-like protein (AHRD V1 ***- Q9FJQ6_ARATH); contains Interpro domain(s) IPR000300 Inositol polyphosphate related phosphatase	0.38	2.73	7.25	8.12141e-07
Solyc02g087950	cDNA clone J023065D24 full insert sequence (AHRD V1 *-*- B7EKP5_ORYSJ); contains Interpro domain(s) IPR012870 Protein of unknown function DUF1666	2.12	15.36	7.24	5.705e-38
Solyc02g089900	Receptor-like kinase (AHRD V1 *-*- A7VM35_MARPO); contains Interpro domain(s) IPR002290 Serine/threonine protein kinase	0.93	6.72	7.23	1.07155e-17
Solyc01g008210	Unknown Protein (AHRD V1)	0.51	3.7	7.21	0.00162033
Solyc04g071480	Exocyst subunit Exo70-interacting protein Roh1 (Fragment) (AHRD V1 *-*- C1IJU1_TOBAC); contains Interpro domain(s) IPR008511 Protein of unknown function DUF793	4.78	34.45	7.2	9.47692e-42
Solyc05g016310	Aspartic proteinase nepenthesin I (AHRD V1 **-- A9ZMF9_NEPAL); contains Interpro domain(s) IPR001461 Peptidase A1	0.63	4.56	7.2	1.00153e-10
Solyc02g089530	Unknown Protein (AHRD V1)	23.94	171.71	7.17	4.48163e-19
Solyc08g077560	ATP binding / serine-threonine kinase (AHRD V1 **** C5DB71_VITVI); contains Interpro domain(s) IPR002290 Serine/threonine protein kinase	20.1	143.86	7.16	2.76832e-86
Solyc08g048390	Transcription factor CYCLOIDEA (Fragment) (AHRD V1 *-** CYCLD_ANTML); contains Interpro domain(s) IPR005333 Transcription factor, TCP	1.82	13.02	7.15	3.41732e-18
Solyc02g069810	Unknown Protein (AHRD V1); contains Interpro domain(s) IPR001025 Bromo adjacent region	0.22	1.57	7.12	0.00157717
Solyc06g007440	CBL-interacting protein kinase 16 (AHRD V1 **** A0MNK3_POPTR); contains Interpro domain(s) IPR002290 Serine/threonine protein kinase	0.4	2.84	7.11	1.12238e-05
Solyc09g098080	UDP-glucosyltransferase (AHRD V1 **** A7M6U9_IPONI); contains Interpro domain(s) IPR002213 UDP-glucuronosyl/UDP-glucosyltransferase	0.57	4.04	7.09	2.69424e-08
Solyc05g032680	Enoyl-CoA-hydratase (AHRD V1 ***- Q9SE41_AVIMR)	1.51	10.65	7.04	0.00146983
Solyc02g094000	Calmodulin-like protein (AHRD V1 ***- Q0VJ70_DATME); contains Interpro domain(s) IPR011992 EF-Hand type	0.79	5.55	7.03	0.000820284
Solyc03g007230	Protein phosphatase 2C (AHRD V1 ***- B1B5N6_PHYPA); contains Interpro domain(s) IPR015655 Protein phosphatase 2C	35.31	247.97	7.02	2.21431e-58
Solyc06g035570	Transcription factor MADS-box (AHRD V1 ***- A2Q6H2_MEDTR); contains Interpro domain(s) IPR002100 Transcription factor, MADS-box	5.79	40.13	6.94	1.58637e-09
Solyc03g082660	Major facilitator superfamily domain containing protein 5 (AHRD V1 ***- B2W8V3_PYRTR); contains Interpro domain(s) IPR008509 Protein of unknown function DUF791	7.27	50.34	6.92	4.79939e-56
Solyc12g042880	cDNA clone J013073D14 full insert sequence (AHRD V1 *--- B7ECD3_ORYSJ); contains Interpro domain(s) IPR012866 Protein of unknown function DUF1644	0.49	3.35	6.88	1.13502e-05
Solyc12g011030	Xyloglucan endotransglucosylase/hydrolase 7 (AHRD V1 ***- C0IRG6_ACTDE); contains Interpro domain(s) IPR016455 Xyloglucan endotransglucosylase/hydrolase	1.74	11.97	6.87	1.53904e-13
Solyc02g088950	Unknown Protein (AHRD V1)	2.61	17.89	6.86	9.46383e-06
Solyc06g072670	Short-chain dehydrogenase/reductase SDR (AHRD V1 ***- Q08PN0_STIAU); contains Interpro domain(s) IPR002347 Glucose/ribitol dehydrogenase	0.33	2.29	6.86	0.000804467
Solyc07g054850	Uncharacterized GPI-anchored protein At4g28100 (AHRD V1 ***- UGPI7_ARATH)	3.32	22.46	6.76	1.98173e-17
Solyc10g081970	HIN1-like protein (Fragment) (AHRD V1 **-- Q32ZJ1_SOLTU); contains Interpro domain(s) IPR010847 Harpin-induced 1	1.8	12.11	6.73	5.18474e-07
Solyc02g081030	Uncharacterized membrane protein C2G11.09 (AHRD V1 **-- YAB9_SCHPO); contains Interpro domain(s) IPR003864 Protein of unknown function DUF221	10.71	71.91	6.71	4.01443e-76
Solyc02g089000	Unknown Protein (AHRD V1)	35.26	235.91	6.69	1.09484e-24
Solyc01g005400	Calcium binding protein Caleosin (AHRD V1 **-* A8N0P5_COPC7); contains Interpro domain(s) IPR007736 Caleosin related	0.68	4.52	6.64	0.000259905
Solyc03g006610	Arf-GAP with GTPase, ANK repeat and PH domain-containing protein 1 (AHRD V1 *--- AGAP1_XENLA); contains Interpro domain(s) IPR001164 Arf GTPase activating protein	3.91	25.91	6.63	1.04344e-36
Solyc08g078060	Unknown Protein (AHRD V1)	6.71	43.91	6.54	8.15525e-21
Solyc06g076160	Cytochrome P450	1.37	8.97	6.53	2.77967e-10
Solyc04g077220	Homeobox-leucine zipper protein 22 (AHRD V1 ***- D7MA03_ARALY); contains Interpro domain(s) IPR003106 Leucine zipper, homeobox-associated	1.91	12.47	6.52	3.78888e-08
Solyc02g082850	Serine O-acetyltransferase (AHRD V1 **** Q21LT3_SACD2); contains Interpro domain(s) IPR005881 Serine O-acetyltransferase	0.83	5.34	6.46	7.45535e-08
Solyc02g088960	Unknown Protein (AHRD V1)	24	154.45	6.44	1.95847e-27
Solyc09g074380	N-rich protein (Fragment) (AHRD V1 *--- A6N0R0_ORYSI); contains Interpro domain(s) IPR013989 Development and cell death domain	1.47	9.43	6.41	7.67622e-23
Solyc03g117800	CER1 protein (Fragment) (AHRD V1 *--- Q0WLZ2_ARATH); contains Interpro domain(s) IPR006694 Fatty acid hydroxylase	0.27	1.71	6.4	0.00012576
Solyc03g063980	Unknown Protein (AHRD V1)	0.75	4.82	6.39	0.000313315
Solyc10g085010	PAR-1c protein (AHRD V1 ***- Q43589_TOBAC); contains Interpro domain(s) IPR009489 PAR1	7.22	46.08	6.38	4.91713e-28
Solyc05g008940	Receptor-like kinase (AHRD V1 *-*- A7VM25_MARPO); contains Interpro domain(s) IPR002290 Serine/threonine protein kinase	0.17	1.11	6.38	0.00289535
Solyc01g100240	Calmodulin-binding protein (AHRD V1 **** D7L2U6_ARALY); contains Interpro domain(s) IPR012416 Calmodulin binding protein-like	8.71	55.42	6.36	2.16263e-60
Solyc11g069590	Receptor-like protein kinase At5g59670 (AHRD V1 *-*- RLK7_ARATH); contains Interpro domain(s) IPR002290 Serine/threonine protein kinase	0.73	4.59	6.32	5.95116e-09
Solyc02g092120	Phytosulfokines 3 (AHRD V1 ***- PSK3_ARATH); contains Interpro domain(s) IPR009438 Phytosulfokine	2.53	15.86	6.28	1.34891e-05
Solyc05g015380	Meiotic asynaptic mutant 1 (AHRD V1 ***- D7KV25_ARALY)	1.27	7.95	6.28	0.000188831
Solyc07g042540	Unknown Protein (AHRD V1)	2.97	18.62	6.27	0.000458704
Solyc02g079010	Cotton fiber expressed protein 1 (AHRD V1 ***- O81373_GOSHI); contains Interpro domain(s) IPR008480 Protein of unknown function DUF761, plant	2.25	14.03	6.22	8.38451e-16
Solyc01g099510	Unknown Protein (AHRD V1)	3.99	24.78	6.21	0.0018267
Solyc02g077610	NAC domain protein IPR003441 (AHRD V1 ***- B9H2Q1_POPTR); contains Interpro domain(s) IPR003441 No apical meristem (NAM) protein	1.4	8.59	6.14	1.102e-09
Solyc07g005330	Glucan endo-1 3-beta-glucosidase (AHRD V1 ***- B6U1F1_MAIZE); contains Interpro domain(s) IPR000490 Glycoside hydrolase, family 17	8.83	53.81	6.09	8.8396e-53
Solyc09g010980	Unknown Protein (AHRD V1)	1.37	8.33	6.07	0.00586776
Solyc05g009010	Serine/threonine protein kinase family protein (AHRD V1 **** C6ZRM5_SOYBN); contains Interpro domain(s) IPR002290 Serine/threonine protein kinase	0.63	3.79	5.98	0.000115932
Solyc03g093140	MFS family major facilitator transporter glycerol-3-phosphate cation symporter (AHRD V1 **** C9PNR4_9PAST); contains Interpro domain(s) IPR016196 Major facilitator superfamily, general substrate transporter	7.11	42.23	5.94	9.00979e-49
Solyc02g078480	CBS domain containing protein (AHRD V1 ***- B6SWR6_MAIZE); contains Interpro domain(s) IPR000644 Cystathionine beta-synthase, core	1.26	7.43	5.89	6.70853e-11
Solyc03g121620	Harpin-induced protein-like (Fragment) (AHRD V1 **-- D2CFH8_COFAR); contains Interpro domain(s) IPR010847 Harpin-induced 1	6.96	40.51	5.82	7.33955e-31
Solyc03g031910	Helicase sen1 (AHRD V1 *--- A8NRR5_COPC7)	2.14	12.44	5.8	6.19291e-34
Solyc04g074410	Os06g0220000 protein (Fragment) (AHRD V1 ***- Q0DDJ2_ORYSJ); contains Interpro domain(s) IPR006766 Phosphate-induced protein 1 conserved region	0.32	1.85	5.77	0.00950634
Solyc02g070890	Receptor like kinase, RLK	3.89	22.28	5.72	6.88075e-14
Solyc03g080190	Flavanone 3-hydroxylase-like protein (AHRD V1 **-- Q9FLV0_ARATH); contains Interpro domain(s) IPR005123 Oxoglutarate and iron-dependent oxygenase	0.63	3.59	5.7	8.80159e-05
Solyc01g107340	Unknown Protein (AHRD V1)	0.67	3.81	5.69	0.00184589
Solyc02g090750	ATP-dependent RNA helicase fal1 (AHRD V1 ***- B2WHT2_PYRTR)	1.1	6.27	5.68	5.58947e-05
Solyc02g064680	Calcium-transporting ATPase 1 (AHRD V1 ***- Q7XBH9_CERRI); contains Interpro domain(s) IPR006408 ATPase, P-type, calcium-transporting, PMCA-type	3.02	16.88	5.58	2.94736e-40
Solyc05g056080	Unknown Protein (AHRD V1)	1.33	7.39	5.55	0.00340074
Solyc02g069910	Unknown Protein (AHRD V1)	2.02	11.13	5.52	0.000106879
Solyc02g062120	Cation cation antiporter (AHRD V1 *-** B6T2U8_MAIZE); contains Interpro domain(s) IPR019150 Vesicle transport protein, Use1	1.39	7.61	5.49	0.000321272
Solyc05g007470	AAA-ATPase (AHRD V1 **-* C3TX92_BRASY); contains Interpro domain(s) IPR003959 ATPase, AAA-type, core	1.1	6	5.47	2.38151e-11
Solyc01g105410	Os06g0220000 protein (Fragment) (AHRD V1 ***- Q0DDJ2_ORYSJ); contains Interpro domain(s) IPR006766 Phosphate-induced protein 1 conserved region	2.38	12.98	5.46	4.04727e-13
Solyc01g099370	SRC2 homolog (Fragment) (AHRD V1 ***- B3IYJ9_9SOLA); contains Interpro domain(s) IPR018029 C2 membrane targeting protein	17.01	92.31	5.43	2.82749e-48
Solyc03g118200	Copine-3 (AHRD V1 ***- B6SK39_MAIZE); contains Interpro domain(s) IPR010734 Copine	20.25	109.67	5.41	4.44626e-69
Solyc08g081480	Polygalacturonase-like protein (AHRD V1 **-- Q84LI7_FRAAN); contains Interpro domain(s) IPR012334 Pectin lyase fold	0.26	1.42	5.41	0.00659569
Solyc07g041750	Os03g0169000 protein (Fragment) (AHRD V1 ***- Q0DUS7_ORYSJ); contains Interpro domain(s) IPR004348 Protein of unknown function DUF246, plant	4.94	26.32	5.33	2.21345e-37
Solyc12g019410	Kinase family protein (AHRD V1 ***- D7KBF8_ARALY); contains Interpro domain(s) IPR016253 Integrin-linked protein kinase	0.7	3.69	5.3	2.79344e-06
Solyc02g089490	Unknown Protein (AHRD V1)	15.59	82.45	5.29	4.46006e-14
Solyc01g091530	Fasciclin-like arabinogalactan protein 13 (AHRD V1 ***- A9XTL8_GOSHI); contains Interpro domain(s) IPR000782 FAS1 domain	1.26	6.62	5.27	1.55952e-08
Solyc10g086690	Phosphatidylcholine:ceramide cholinephosphotransferase 2 (AHRD V1 *-*- SMS2_MACFA)	2.01	10.48	5.22	3.29983e-10
Solyc05g032690	3-hydroxyisobutyryl-CoA hydrolase (AHRD V1 ***- C1GV81_PARBA); contains Interpro domain(s) IPR001753 Crotonase, core	5.46	28.34	5.19	1.45439e-08
Solyc05g050800	Phosphoglycerate mutase family protein (AHRD V1 ***- C3SAD0_BRADI); contains Interpro domain(s) IPR012398 PRIB5	7.95	41.22	5.18	2.80706e-23
Solyc09g092390	Adenosylhomocysteinase (AHRD V1 **** Q2XTD0_SOLTU); contains Interpro domain(s) IPR000043 S-adenosyl-L-homocysteine hydrolase	53.11	274.54	5.17	9.61678e-77
Solyc03g116100	MYB transcription factor (AHRD V1 **-* Q6R036_ARATH); contains Interpro domain(s) IPR015495 Myb transcription factor	0.59	3.05	5.17	0.00059787
Solyc04g071900	Peroxidase (AHRD V1 **** Q94IQ1_TOBAC); contains Interpro domain(s) IPR002016 Haem peroxidase, plant/fungal/bacterial	1.97	10.05	5.1	2.17562e-11
Solyc04g082810	AT-hook DNA-binding protein (Fragment) (AHRD V1 **-* A1DR81_CATRO); contains Interpro domain(s) IPR014476 Predicted AT-hook DNA-binding	0.87	4.4	5.08	0.00388412
Solyc05g015370	Meiotic asynaptic mutant 1 (AHRD V1 **-- D7KV25_ARALY)	1.41	7.15	5.06	1.19974e-05
Solyc11g011070	Genomic DNA chromosome 5 P1 clone MTG13 (AHRD V1 *--- Q9FMD6_ARATH)	0.9	4.55	5.04	0.000132068
Solyc07g042170	Jasmonate ZIM-domain protein 3 (AHRD V1 **-- B3Y563_TOBAC); contains Interpro domain(s) IPR010399 Tify	2.53	12.7	5.02	2.61971e-09
Solyc07g063240	Genomic DNA chromosome 3 P1 clone MJK13 (AHRD V1 **-- Q9LUQ3_ARATH); contains Interpro domain(s) IPR013899 Region of unknown function DUF1771	1.55	7.73	5	7.86877e-08
Solyc10g085150	Undecaprenyl pyrophosphate synthase (AHRD V1 ***- D8G636_9CYAN); contains Interpro domain(s) IPR001441 Di-trans-poly-cis-decaprenylcistransferase-like	0.49	2.43	4.97	0.0067998
Solyc11g010500	Mitochondrial carrier family (AHRD V1 ***- C1MMX1_MICPS); contains Interpro domain(s) IPR001993 Mitochondrial substrate carrier	13.27	65.78	4.96	6.06514e-30
Solyc06g066800	Glycosyl transferase family 8 (AHRD V1 **-- B8HXH4_CYAP4)	2.47	12.24	4.96	8.58071e-10
Solyc05g041540	Serine carboxypeptidase (AHRD V1 ***- Q9XH61_9ASTR); contains Interpro domain(s) IPR001563 Peptidase S10, serine carboxypeptidase	1.76	8.73	4.95	5.23687e-13
Solyc05g053620	F-box protein PP2-B1 (AHRD V1 **-- PP2B1_ARATH)	11.24	55.24	4.91	4.08543e-23
Solyc05g051800	Zinc finger C3HC4 type family protein (AHRD V1 ***- B6TBG5_MAIZE); contains Interpro domain(s) IPR011016 Zinc finger, RING-CH-type	3.42	16.75	4.89	2.00828e-16
Solyc01g067090	Homeodomain-like (AHRD V1 *-*- A2Q346_MEDTR)	10.13	49.09	4.85	7.23756e-44
Solyc10g049630	Serine/threonine protein phosphatase 2C (AHRD V1 **** D7LV04_ARALY); contains Interpro domain(s) IPR015655 Protein phosphatase 2C	21.01	101.39	4.83	4.22813e-52
Solyc01g091630	Homeobox-leucine zipper protein ATHB-9 (AHRD V1 *-*- ATBH9_ARATH); contains Interpro domain(s) IPR002913 Lipid-binding START	11.49	55.54	4.83	1.23475e-35
Solyc09g005080	LRR receptor-like serine/threonine-protein kinase, RLP	0.66	3.21	4.83	4.73961e-11
Solyc04g078750	Harpin-induced protein (AHRD V1 ***- B6TDG9_MAIZE); contains Interpro domain(s) IPR010847 Harpin-induced 1	13.94	67.15	4.82	2.01749e-36
Solyc11g017270	Receptor like kinase, RLK	1.04	4.99	4.82	8.19813e-14
Solyc02g062340	Fructose-bisphosphate aldolase (AHRD V1 ***- Q9SXX4_NICPA); contains Interpro domain(s) IPR000741 Fructose-bisphosphate aldolase, class-I	6.45	31.04	4.81	4.40343e-25
Solyc01g098520	Unknown Protein (AHRD V1); contains Interpro domain(s) IPR002099 DNA mismatch repair protein	3.04	14.64	4.81	5.12182e-05
Solyc05g012850	Unknown Protein (AHRD V1)	5.22	24.96	4.78	1.82802e-18
Solyc06g035960	4-coumarate-CoA ligase-like protein (AHRD V1 **** Q9SMT7_ARATH); contains Interpro domain(s) IPR000873 AMP-dependent synthetase and ligase	4.51	21.52	4.77	1.19735e-26
Solyc12g044230	Os01g0786800 protein (Fragment) (AHRD V1 ***- Q0JIP0_ORYSJ); contains Interpro domain(s) IPR002781 Protein of unknown function DUF81	15.91	75.91	4.77	4.2169e-24
Solyc01g091910	Phospholipase D (AHRD V1 **** Q9XGT0_GOSHI); contains Interpro domain(s) IPR011402 Phospholipase D, plant	1.29	6.13	4.77	1.54334e-15
Solyc02g089520	Tomato CONSTANS-like 3	1.28	6.09	4.77	2.44681e-05
Solyc08g007080	Inositol 1 4 5-trisphosphate 5-phosphatase (AHRD V1 **** Q712G2_ARATH); contains Interpro domain(s) IPR000300 Inositol polyphosphate related phosphatase	6.4	30.48	4.76	1.15392e-36
Solyc12g087950	AT-hook motif nuclear localized protein 17 (AHRD V1 **-- Q9LTA2_ARATH); contains Interpro domain(s) IPR014476 Predicted AT-hook DNA-binding	1.74	8.26	4.76	3.30832e-07
Solyc02g088380	Blue copper protein (AHRD V1 ***- B6TEY9_MAIZE); contains Interpro domain(s) IPR008972 Cupredoxin	1.26	6	4.75	0.000991489
Solyc08g007820	Ethylene-responsive transcription factor 10 (AHRD V1 *-** ERF77_ARATH); contains Interpro domain(s) IPR001471 Pathogenesis-related transcriptional factor and ERF, DNA-binding	2.05	9.64	4.69	1.53495e-07
Solyc04g074730	Unknown Protein (AHRD V1)	12.31	57.63	4.68	2.25033e-19
Solyc07g054220	Ethylene responsive transcription factor 2a (AHRD V1 *-*- C0J9I7_9ROSA); contains Interpro domain(s) IPR001471 Pathogenesis-related transcriptional factor and ERF, DNA-binding	0.64	3	4.68	0.000437229
Solyc07g018390	Unknown Protein (AHRD V1)	4.34	20.28	4.67	5.59707e-05
Solyc05g014260	Response regulator 11 (AHRD V1 *-*- Q0WRT0_ARATH); contains Interpro domain(s) IPR017053 Response regulator, plant B-type	0.84	3.92	4.66	3.31528e-07
Solyc11g011300	Rhamnogalacturonate lyase (AHRD V1 ***- A3XLZ2_LEEBM); contains Interpro domain(s) IPR010325 Rhamnogalacturonate lyase	0.72	3.33	4.65	0.000313907
Solyc06g082080	Integrin-linked kinase-associated serine/threonine phosphatase 2C (AHRD V1 **** ILKAP_BOVIN); contains Interpro domain(s) IPR015655 Protein phosphatase 2C	4.45	20.62	4.64	1.42155e-19
Solyc08g075920	Protein BREVIS RADIX (AHRD V1 ***- BRX_ARATH); contains Interpro domain(s) IPR013591 Disease resistance/zinc finger/chromosome condensation-like region	3	13.93	4.64	2.14515e-13
Solyc02g082630	Phosphoinositide phosphatase family protein (AHRD V1 *-*- D7LTV1_ARALY); contains Interpro domain(s) IPR002013 Synaptojanin, N-terminal	1.74	8.08	4.64	1.39749e-05
Solyc01g095630	WRKY transcription factor (AHRD V1 ***- D3YEX5_SOLLC); contains Interpro domain(s) IPR003657 DNA-binding WRKY	2.37	10.92	4.62	7.3174e-11
Solyc09g082980	Plant-specific domain TIGR01615 family protein (AHRD V1 ***- B6TMA8_MAIZE); contains Interpro domain(s) IPR006502 Protein of unknown function DUF506, plant	18.51	85.34	4.61	1.87821e-47
Solyc02g091620	DNA mismatch repair protein-like (AHRD V1 *-*- Q69MM0_ORYSJ); contains Interpro domain(s) IPR002099 DNA mismatch repair protein	1.78	8.21	4.61	0.000534373
Solyc04g081650	Cyclin B (AHRD V1 ***- B6V744_POPTO); contains Interpro domain(s) IPR004367 Cyclin, C-terminal	3.44	15.83	4.6	3.8839e-06
Solyc04g074830	At4g40080-like protein (Fragment) (AHRD V1 ***- B3SK93_ARALY); contains Interpro domain(s) IPR013809 Epsin-like, N-terminal	2.31	10.6	4.59	1.41215e-10
Solyc06g030470	Auxin-regulated protein (AHRD V1 ***- Q945F5_SOLLC); contains Interpro domain(s) IPR010369 Protein of unknown function DUF966	7.55	34.49	4.57	1.06302e-28
Solyc03g123860	Receptor like kinase, RLK	0.53	2.42	4.57	1.06631e-07
Solyc08g075370	Unknown Protein (AHRD V1); contains Interpro domain(s) IPR001464 Annexin	51.84	236.19	4.56	8.89188e-13
Solyc04g007880	Serine/threonine-protein kinase receptor (AHRD V1 **** B6T9K5_MAIZE); contains Interpro domain(s) IPR002290 Serine/threonine protein kinase	41.56	188.06	4.53	5.5817e-60
Solyc07g065250	Serine/threonine protein kinase (AHRD V1 ***- D0NNA3_PHYIN); contains Interpro domain(s) IPR002290 Serine/threonine protein kinase	2.69	12.11	4.5	9.52863e-11
Solyc04g081690	Unknown Protein (AHRD V1)	2.38	10.64	4.47	0.00341591
Solyc01g007110	NC domain-containing protein (AHRD V1 **-- D7LZP9_ARALY); contains Interpro domain(s) IPR007053 NC	21.52	95.72	4.45	2.05568e-39
Solyc09g005590	SelT-like protein (AHRD V1 ***- SELT_ARATH); contains Interpro domain(s) IPR019389 Selenoprotein T	6.31	28.07	4.45	1.68964e-05
Solyc07g054270	Os08g0100600 protein (Fragment) (AHRD V1 *-*- Q0J8P7_ORYSJ); contains Interpro domain(s) IPR008507 Protein of unknown function DUF789	6.6	29.19	4.42	3.06613e-21
Solyc02g083120	CM0216.240.nc protein (AHRD V1 ***- B0BLH5_LOTJA); contains Interpro domain(s) IPR004320 Protein of unknown function DUF241, plant	2.65	11.71	4.42	8.90077e-08
Solyc01g109110	Guanine nucleotide-binding protein alpha-1 subunit (AHRD V1 *-*- B6TWS6_MAIZE); contains Interpro domain(s) IPR001019 Guanine nucleotide binding protein (G-protein), alpha subunit	3.02	13.25	4.39	6.3497e-14
Solyc08g007420	L-lactate dehydrogenase (AHRD V1 **** Q96570_SOLLC); contains Interpro domain(s) IPR011304 L-lactate dehydrogenase	0.54	2.38	4.38	0.00608387
Solyc04g072020	Choline kinase (AHRD V1 **** Q9AVR9_PEA); contains Interpro domain(s) IPR002573 Choline/ethanolamine kinase	10.39	45.45	4.37	6.08011e-26
Solyc02g083760	Thaumatin-like protein (AHRD V1 ***- Q9STX6_ARATH); contains Interpro domain(s) IPR001938 Thaumatin, pathogenesis-related	0.71	3.05	4.32	0.0018808
Solyc03g031420	Molybdenum cofactor sulfurase (AHRD V1 ***- C0S2Y3_PARBP); contains Interpro domain(s) IPR015424 Pyridoxal phosphate-dependent transferase, major region	4.21	18.15	4.31	1.80038e-23
Solyc12g005910	B-cell receptor-associated protein 31-like containing protein (AHRD V1 ***- B6TG43_MAIZE); contains Interpro domain(s) IPR008417 B-cell receptor-associated 31-like	6.6	28.48	4.31	8.09684e-16
Solyc05g052750	Hydrolase alpha/beta fold family protein (AHRD V1 ***- D7KX74_ARALY)	1.46	6.27	4.28	0.000255861
Solyc02g070500	Susceptibility homeodomain transcription factor (Fragment) (AHRD V1 ***- Q8SAA7_ORYSA); contains Interpro domain(s) IPR007493 Protein of unknown function DUF538	13.89	59.33	4.27	2.58518e-20
Solyc06g060090	UBA/TS-N domain-containing protein (AHRD V1 *--- C1H097_PARBA); contains Interpro domain(s) IPR001623 Heat shock protein DnaJ, N-terminal	24.36	103.24	4.24	5.30418e-43
Solyc04g081960	Syringolide-induced protein 14-1-1 (Fragment) (AHRD V1 *-*- Q06H38_ARAHY)	1.07	4.55	4.24	0.00136287
Solyc01g108570	Gibberellin receptor GID1L2 (AHRD V1 **-- B6TRC0_MAIZE); contains Interpro domain(s) IPR013094 Alpha/beta hydrolase fold-3	23.56	99.37	4.22	7.01344e-19
Solyc04g074450	Phi-1 protein (Fragment) (AHRD V1 ***- Q4LAX0_CAPCH); contains Interpro domain(s) IPR006766 Phosphate-induced protein 1 conserved region	1	4.21	4.22	0.000340812
Solyc09g092450	Long-chain-fatty-acid CoA ligase (AHRD V1 ***- Q9LK39_ARATH); contains Interpro domain(s) IPR000873 AMP-dependent synthetase and ligase	2.59	10.89	4.21	3.51542e-18
Solyc07g062310	Os03g0825600 protein (Fragment) (AHRD V1 ***- Q0DM67_ORYSJ); contains Interpro domain(s) IPR006943 Protein of unknown function DUF641, plant	0.56	2.36	4.21	0.00141026
Solyc05g005290	Poly polymerase catalytic domain containing protein expressed (AHRD V1 **-- Q84T80_ORYSJ); contains Interpro domain(s) IPR012317 Poly(ADP-ribose) polymerase, catalytic region	13.19	55.28	4.19	6.58047e-26
Solyc04g054820	2 3-bisphosphoglycerate-dependent phosphoglycerate mutase (AHRD V1 **** D1R850_9CHLA); contains Interpro domain(s) IPR005952 Phosphoglycerate mutase 1	2.3	9.54	4.15	7.12534e-09
Solyc01g006890	Genomic DNA chromosome 5 P1 clone MUK11 (AHRD V1 ***- Q9FMC4_ARATH)	0.89	3.68	4.15	8.54781e-08
Solyc12g035190	Anthranilate phosphoribosyltransferase (AHRD V1 ***- A8IBN0_CHLRE); contains Interpro domain(s) IPR005940 Anthranilate phosphoribosyl transferase	0.87	3.6	4.15	0.000381693
Solyc07g006140	Cytochrome P450	5.12	21.17	4.14	1.68964e-05
Solyc04g071520	Os11g0166800 protein (Fragment) (AHRD V1 *--- Q0IUD4_ORYSJ); contains Interpro domain(s) IPR010990 Transcription elongation factor, TFIIS/elongin A/CRSP70, N-terminal	5.03	20.74	4.12	9.03829e-11
Solyc02g072370	Subtilisin-like protease (AHRD V1 ***- Q9LWA3_SOLLC); contains Interpro domain(s) IPR015500 Peptidase S8, subtilisin-related	0.76	3.14	4.12	3.43285e-06
Solyc02g089610	S-adenosylmethionine decarboxylase proenzyme (AHRD V1 **** Q7XZQ9_VITVI); contains Interpro domain(s) IPR001985 S-adenosylmethionine decarboxylase	15.17	62.03	4.09	1.29159e-33
Solyc07g062670	Unknown Protein (AHRD V1)	70.72	289.57	4.09	1.54817e-20
Solyc09g082250	Acetyltransferase GNAT family protein expressed (AHRD V1 *-*- Q75GC2_ORYSJ); contains Interpro domain(s) IPR000182 GCN5-related N-acetyltransferase	1.22	4.96	4.08	6.13075e-06
Solyc02g080290	Beta-glucosidase 47 (AHRD V1 **** D7MEP5_ARALY); contains Interpro domain(s) IPR001360 Glycoside hydrolase, family 1	0.88	3.56	4.06	0.000365457
Solyc07g017520	Conserved oligomeric Golgi complex subunit 3 (AHRD V1 ***- COG3_MOUSE); contains Interpro domain(s) IPR007265 Sec34-like protein	2.31	9.34	4.04	5.63215e-07
Solyc07g045190	RING-H2 finger protein (AHRD V1 ***- Q30D22_PONTR); contains Interpro domain(s) IPR018957 Zinc finger, C3HC4 RING-type	4.04	16.29	4.04	0.000415684
Solyc02g089160	Cytochrome P450	40.07	161.45	4.03	4.70449e-49
Solyc02g089510	Unknown Protein (AHRD V1)	147.95	596.91	4.03	3.22699e-25
Solyc05g056040	Auxin response factor 14 (AHRD V1 *-*- D9HNU1_MAIZE); contains Interpro domain(s) IPR003340 Transcriptional factor B3	0.42	1.68	4	0.00144532
Solyc04g081660	Cyclin B (AHRD V1 ***- B6V744_POPTO)	9.8	39.09	3.99	1.44973e-08
Solyc05g005460	Nucleoredoxin 2 (AHRD V1 *--- A8I9J4_CHLRE); contains Interpro domain(s) IPR000866 Alkyl hydroperoxide reductase/ Thiol specific antioxidant/ Mal allergen	14.82	59.04	3.98	2.76507e-40
Solyc06g009270	Diacylglycerol kinase 7 (AHRD V1 **** B0KYU1_ARATH); contains Interpro domain(s) IPR016961 Diacylglycerol kinase, plant	4.39	17.46	3.98	3.37057e-18
Solyc03g097170	Cinnamoyl-CoA reductase-like protein (AHRD V1 ***- Q9M0B3_ARATH); contains Interpro domain(s) IPR016040 NAD(P)-binding domain	1.17	4.64	3.98	0.000195653
Solyc12g094650	Genomic DNA chromosome 5 P1 clone MFC19 (AHRD V1 ***- Q9FHI2_ARATH); contains Interpro domain(s) IPR007658 Protein of unknown function DUF594	0.54	2.14	3.98	0.000939639
Solyc10g054440	Arginine decarboxylase (AHRD V1 **** Q5F307_SOLLC); contains Interpro domain(s) IPR002985 Arginine decarboxylase	11.16	44.34	3.97	2.89171e-38
Solyc02g092000	Unknown Protein (AHRD V1)	9.53	37.82	3.97	1.42892e-18
Solyc08g077020	Unknown Protein (AHRD V1)	2.5	9.88	3.95	0.00118913
Solyc02g067120	Genomic DNA chromosome 5 P1 clone MUL8 (AHRD V1 ***- Q9FLY2_ARATH); contains Interpro domain(s) IPR018971 Protein of unknown function DUF1997	17.6	69.33	3.94	5.04741e-28
Solyc12g040680	Mitogen-activated protein kinase 9 (AHRD V1 **** Q5XU40_BRANA); contains Interpro domain(s) IPR002290 Serine/threonine protein kinase	5.22	20.49	3.93	3.83707e-22
Solyc01g111980	Lysine/histidine transporter (AHRD V1 **** B9HR02_POPTR); contains Interpro domain(s) IPR013057 Amino acid transporter, transmembrane	1.3	5.13	3.93	1.31221e-07
Solyc06g060110	Amino acid permease (AHRD V1 **** B9GU10_POPTR); contains Interpro domain(s) IPR013057 Amino acid transporter, transmembrane	0.72	2.84	3.93	0.000638859
Solyc03g083440	Glutamate synthase (AHRD V1 **** C1E4G5_9CHLO); contains Interpro domain(s) IPR012220 Glutamate synthase, eukaryotic IPR006005 Glutamate synthase, NADH/NADPH, small subunit 1	0.6	2.33	3.91	2.97079e-12
Solyc06g076300	Pyrimidine 5&apos-nucleotidase (AHRD V1 **** B0T131_CAUSK); contains Interpro domain(s) IPR010237 Pyrimidine 5-nucleotidase	1.22	4.71	3.87	0.00556381
Solyc01g109920	Dehydrin (AHRD V1 *-*- Q6YL18_BRAJU); contains Interpro domain(s) IPR000167 Dehydrin	15.38	59.4	3.86	4.44036e-10
Solyc09g005560	Zinc finger and SCAN domain containing 29 (Predicted) (AHRD V1 *--- A9X1B1_PAPAN); contains Interpro domain(s) IPR017877 MYB-like	1.55	5.97	3.84	8.13656e-05
Solyc04g076990	Receptor like kinase, RLK	7.61	28.99	3.81	2.54187e-25
Solyc01g104710	Unknown Protein (AHRD V1)	13.09	49.76	3.8	5.80353e-09
Solyc03g120930	Avr9/Cf-9 rapidly elicited protein 146 (AHRD V1 ***- Q9FQZ6_TOBAC)	4.57	17.32	3.79	4.7807e-06
Solyc12g008490	Ceramide glucosyltransferase (AHRD V1 ***- Q946Y1_GOSAR)	1.08	4.08	3.79	1.54596e-05
Solyc02g063220	Mannose-6-phosphate isomerase 2	5.01	18.93	3.78	5.63902e-17
Solyc04g071660	Unknown Protein (AHRD V1)	0.12	0.45	3.78	0.00418264
Solyc08g008370	Genomic DNA chromosome 5 P1 clone MJC20 (AHRD V1 *--- Q9FHX9_ARATH); contains Interpro domain(s) IPR013089 Kelch related	24.23	91.39	3.77	2.20024e-35
Solyc06g076040	U-box domain-containing protein (AHRD V1 **-- D7KBV1_ARALY); contains Interpro domain(s) IPR011989 Armadillo-like helical	5.35	20.2	3.77	2.80706e-23
Solyc09g005580	SelT-like protein (AHRD V1 ***- SELT_ARATH); contains Interpro domain(s) IPR019389 Selenoprotein T	7.18	27.08	3.77	2.92884e-08
Solyc07g062130	Dtdp-glucose 4 6-dehydratase (AHRD V1 *-** B8C5W5_THAPS); contains Interpro domain(s) IPR016040 NAD(P)-binding domain	1.1	4.14	3.77	3.32336e-07
Solyc04g079400	Protein serine/threonine kinase (AHRD V1 *-** D3BP85_POLPA); contains Interpro domain(s) IPR002290 Serine/threonine protein kinase	1.02	3.82	3.76	5.52453e-07
Solyc02g093330	Nup98 (Fragment) (AHRD V1 *--- A1YK38_DROME); contains Interpro domain(s) IPR007230 Peptidase S59, nucleoporin	0.84	3.15	3.74	8.65573e-07
Solyc01g068490	U-box domain-containing protein (AHRD V1 **-- Q1ENX4_MUSAC); contains Interpro domain(s) IPR011989 Armadillo-like helical	3.89	14.55	3.74	1.6225e-06
Solyc05g050380	Cyclic nucleotide-gated ion channel 1 (AHRD V1 **** B6U0R1_MAIZE); contains Interpro domain(s) IPR000595 Cyclic nucleotide-binding	0.64	2.38	3.72	0.00220274
Solyc12g019020	Unknown Protein (AHRD V1)	3.84	14.26	3.71	2.56869e-15
Solyc10g081040	Unknown Protein (AHRD V1)	6.65	24.68	3.71	5.00818e-06
Solyc08g068390	Fatty acid oxidation complex subunit alpha (AHRD V1 ***- FADJ_ECOHS); contains Interpro domain(s) IPR006176 3-hydroxyacyl-CoA dehydrogenase, NAD binding	2.15	7.91	3.68	3.11588e-12
Solyc07g061950	Integral membrane single C2 domain protein (AHRD V1 **-- D7L359_ARALY); contains Interpro domain(s) IPR018029 C2 membrane targeting protein	16.38	59.77	3.65	5.64771e-40
Solyc03g033540	Calcium-dependent protein kinase (AHRD V1 **** C6KGT3_SOLLC); contains Interpro domain(s) IPR002290 Serine/threonine protein kinase	8.54	31.17	3.65	6.55245e-26
Solyc08g006350	UDP-glucose glucosyltransferase (AHRD V1 **** B6EWX8_LYCBA); contains Interpro domain(s) IPR002213 UDP-glucuronosyl/UDP-glucosyltransferase	1.79	6.55	3.65	3.8171e-07
Solyc04g064690	Peroxidase (AHRD V1 **** Q5K4K5_GOSHI); contains Interpro domain(s) IPR002016 Haem peroxidase, plant/fungal/bacterial	0.99	3.61	3.65	0.000499336
Solyc09g098090	Aldo/keto reductase (AHRD V1 **** A2Q5A8_MEDTR); contains Interpro domain(s) IPR001395 Aldo/keto reductase	3.01	10.91	3.63	8.05488e-09
Solyc01g095720	Lipase (AHRD V1 *-*- C1FIH0_9CHLO); contains Interpro domain(s) IPR002921 Lipase, class 3	0.79	2.88	3.63	2.81577e-05
Solyc06g060340	Chloroplast photosystem II-associated protein (AHRD V1 ***- A8HPM2_CHLRE); contains Interpro domain(s) IPR001344 Chlorophyll A-B binding protein	8.38	30.14	3.6	9.11604e-16
Solyc02g081480	Receptor kinase (AHRD V1 ***- Q9SWF1_ORYSA); contains Interpro domain(s) IPR002290 Serine/threonine protein kinase	3.62	12.97	3.59	4.99909e-15
Solyc12g038420	Unknown Protein (AHRD V1)	4.29	15.43	3.59	0.000849933
Solyc03g111730	Cathepsin B-like cysteine proteinase (AHRD V1 **-* CYSP_SCHMA); contains Interpro domain(s) IPR013128 Peptidase C1A, papain	46.97	167.89	3.57	9.42107e-42
Solyc09g011740	Phosphatidylcholine:ceramide cholinephosphotransferase 1 (AHRD V1 *-*- SMS1_RAT)	16.2	57.82	3.57	4.05885e-26
Solyc02g032910	Glycine rich protein (AHRD V1 *-*- Q43498_SOLLC)	5.85	20.85	3.57	1.69248e-07
Solyc10g050220	Unknown Protein (AHRD V1)	2.39	8.49	3.55	3.04304e-05
Solyc08g078510	GRAM-containing/ABA-responsive protein (Fragment) (AHRD V1 *--- C6FBP1_PSEMZ); contains Interpro domain(s) IPR004182 GRAM	92.24	326.29	3.54	9.22447e-46
Solyc08g066220	Decarboxylase family protein (AHRD V1 *-*- A7GHE9_CLOBL); contains Interpro domain(s) IPR002129 Pyridoxal phosphate-dependent decarboxylase	6.69	23.62	3.53	2.98444e-18
Solyc07g007170	Zinc finger family protein (AHRD V1 ***- D7L4D8_ARALY)	15.28	53.98	3.53	2.32414e-07
Solyc01g098400	Histidine phosphotransfer protein (AHRD V1 **** B9I823_POPTR); contains Interpro domain(s) IPR008207 Signal transduction histidine kinase, phosphotransfer (Hpt) region	3.35	11.81	3.53	0.000271785
Solyc02g063360	C2 domain-containing protein (AHRD V1 **-- D7MIH2_ARALY); contains Interpro domain(s) IPR018029 C2 membrane targeting protein	119.74	421.51	3.52	5.62022e-15
Solyc06g074620	Os02g0448600 protein (Fragment) (AHRD V1 *--- Q0E1G8_ORYSJ)	9.13	32.1	3.52	3.48603e-12
Solyc07g049310	D-xylose transporter (AHRD V1 **** D0DTW3_LACFE); contains Interpro domain(s) IPR003663 Sugar/inositol transporter	1.73	6.07	3.52	1.1529e-07
Solyc05g055870	F-box protein PP2-B1 (AHRD V1 ***- PP2B1_ARATH)	10.28	36.06	3.51	5.42397e-19
Solyc04g077980	Zinc-finger protein (AHRD V1 ***- Q40899_PETHY); contains Interpro domain(s) IPR007087 Zinc finger, C2H2-type	8.58	30.01	3.5	1.52862e-07
Solyc09g007930	Unknown Protein (AHRD V1)	52.91	185.12	3.5	1.23797e-06
Solyc01g108870	Gibberellin 20 oxidase 2 (AHRD V1 **-- B6TF99_MAIZE); contains Interpro domain(s) IPR005123 Oxoglutarate and iron-dependent oxygenase	2.9	10.16	3.5	0.0045633
Solyc01g095150	Late embryogenesis abundant protein (Fragment) (AHRD V1 **-- B7TGE2_PINSY); contains Interpro domain(s) IPR013990 Water Stress and Hypersensitive response	101.19	353.29	3.49	1.36512e-40
Solyc01g104720	Unknown Protein (AHRD V1)	1421.79	4930.51	3.47	2.34749e-09
Solyc05g041530	Dienelactone hydrolase domain protein (AHRD V1 *--- C3HWX7_BACTU)	2.19	7.62	3.47	5.4483e-07
Solyc02g069830	Class III homeodomain-leucine zipper (AHRD V1 ***- Q1WD30_GINBI); contains Interpro domain(s) IPR013978 MEKHLA	0.89	3.06	3.45	1.43474e-05
Solyc01g008720	Mannan endo-1 4-beta-mannosidase (AHRD V1 ***- A8FDC6_BACP2); contains Interpro domain(s) IPR001547 Glycoside hydrolase, family 5	2.52	8.7	3.45	0.00106602
Solyc09g007860	Plant synaptotagmin (AHRD V1 **-- D7LXG6_ARALY); contains Interpro domain(s) IPR018029 C2 membrane targeting protein	3.25	11.16	3.44	6.02414e-12
Solyc01g110430	Unknown Protein (AHRD V1)	197.84	681.43	3.44	0.00464948
Solyc02g089540	Tomato CONSTANS-like 1	2.86	9.82	3.44	0.00782261
Solyc04g007730	Unknown Protein (AHRD V1)	2.42	8.32	3.43	4.35621e-05
Solyc12g096350	WRKY transcription factor 11 (AHRD V1 ***- D7MB53_ARALY); contains Interpro domain(s) IPR003657 DNA-binding WRKY	1.58	5.41	3.42	0.000238786
Solyc03g006620	Cotton fiber expressed protein 1 (AHRD V1 ***- O81373_GOSHI); contains Interpro domain(s) IPR008480 Protein of unknown function DUF761, plant	3.73	12.64	3.39	5.43731e-09
Solyc01g107500	Unknown Protein (AHRD V1)	5.23	17.61	3.37	0.00545766
Solyc05g053290	Protein phosphatase-2C (AHRD V1 ***- O82469_MESCR); contains Interpro domain(s) IPR015655 Protein phosphatase 2C	4.81	16.13	3.36	1.57383e-12
Solyc01g079810	RING-H2 finger protein (Fragment) (AHRD V1 *-*- Q7X9M1_WHEAT); contains Interpro domain(s) IPR018957 Zinc finger, C3HC4 RING-type	4.32	14.48	3.35	4.52744e-10
Solyc03g114290	UPF0497 membrane protein At2g36330 (AHRD V1 *-*- U497A_ARATH); contains Interpro domain(s) IPR006702 Uncharacterised protein family UPF0497, trans-membrane plant	1.78	5.95	3.35	0.000346487
Solyc12g044900	Protein SEY1 (AHRD V1 ***- B6U4D9_MAIZE); contains Interpro domain(s) IPR008803 Root hair defective 3 GTP-binding	0.61	2.03	3.32	0.00120242
Solyc06g009340	DNAJ heat shock N-terminal domain-containing protein (AHRD V1 ***- D7LSU9_ARALY); contains Interpro domain(s) IPR001623 Heat shock protein DnaJ, N-terminal	6.05	20.01	3.31	1.16837e-05
Solyc02g089150	MAPprotein kinase-like protein (AHRD V1 **-- Q6YW97_ORYSJ); contains Interpro domain(s) IPR017946 PLC-like phosphodiesterase, TIM beta/alpha-barrel domain	18.34	60.57	3.3	5.16326e-26
Solyc03g094160	Metacaspase (AHRD V1 ***- A8NU42_COPC7); contains Interpro domain(s) IPR011600 Peptidase C14, caspase catalytic	8.12	26.76	3.3	6.63866e-16
Solyc11g007990	Malate dehydrogenase (AHRD V1 **** Q5NE17_SOLLC); contains Interpro domain(s) IPR011273 Malate dehydrogenase, NADP-dependent, plants	17.86	58.64	3.28	2.85523e-26
Solyc01g081310	Glutathione-S-transferase (AHRD V1 ***- B2BY02_9BRAS); contains Interpro domain(s) IPR004045 Glutathione S-transferase, N-terminal IPR017933 Glutathione S-transferase/chloride channel, C-terminal	29.85	97.97	3.28	1.95855e-25
Solyc09g008010	ATP binding / serine-threonine kinase (AHRD V1 **** C5DB71_VITVI); contains Interpro domain(s) IPR002290 Serine/threonine protein kinase	7.96	26.13	3.28	1.9011e-17
Solyc00g053440	Transmembrane BAX inhibitor motif-containing protein 4 (AHRD V1 **-- B6T5N6_MAIZE); contains Interpro domain(s) IPR006214 Uncharacterised protein family UPF0005	12.11	39.76	3.28	1.62126e-05
Solyc06g068520	Hydroxyproline-rich systemin (AHRD V1 ***- HSY1_SOLLC)	4.17	13.65	3.28	9.61041e-05
Solyc02g089660	Unknown Protein (AHRD V1)	16.19	52.99	3.27	5.2727e-07
Solyc04g017610	F-box domain containing protein expressed (AHRD V1 ***- Q2R211_ORYSJ); contains Interpro domain(s) IPR001810 Cyclin-like F-box	6.33	20.66	3.26	1.63064e-14
Solyc04g076980	LRR receptor-like serine/threonine-protein kinase, RLP	9.66	31.55	3.26	2.12572e-13
Solyc02g082930	Endochitinase (Chitinase) (AHRD V1 **** Q43184_SOLTU); contains Interpro domain(s) IPR016283 Glycoside hydrolase, family 19 IPR000726 Glycoside hydrolase, family 19, catalytic	5.52	17.99	3.26	6.12243e-09
Solyc04g081680	Unknown Protein (AHRD V1)	5.5	17.9	3.26	4.07658e-06
Solyc02g082620	Unknown Protein (AHRD V1)	9.4	30.67	3.26	0.00554354
Solyc01g110440	Arginine decarboxylase (AHRD V1 **** Q9SCF0_DATST); contains Interpro domain(s) IPR002985 Arginine decarboxylase	57.4	185.87	3.24	1.88545e-28
Solyc01g010430	cDNA clone J023121M11 full insert sequence (AHRD V1 **-- B7F743_ORYSJ); contains Interpro domain(s) IPR007679 Protein of unknown function DUF569	4.33	14.03	3.24	3.13194e-08
Solyc07g047950	GRAS family transcription factor (AHRD V1 **-* B9IAQ7_POPTR); contains Interpro domain(s) IPR005202 GRAS transcription factor	1.9	6.17	3.24	5.46833e-05
Solyc04g076680	MADS-box transcription factor-like protein (AHRD V1 ***- Q9M2M4_ARATH); contains Interpro domain(s) IPR002100 Transcription factor, MADS-box	50.95	164.33	3.23	9.76668e-17
Solyc07g008620	LRR receptor-like serine/threonine-protein kinase, RLP	3.22	10.38	3.23	9.11604e-16
Solyc02g082770	Phosphatidylinositide phosphatase SAC1 (AHRD V1 *-*- D0NSZ0_PHYIN)	12.93	41.71	3.23	3.10464e-14
Solyc03g044910	GNS1/SUR4 membrane family protein (AHRD V1 ***- D7MBD4_ARALY); contains Interpro domain(s) IPR002076 GNS1/SUR4 membrane protein	24.7	79.48	3.22	2.80536e-24
Solyc03g080090	NAC domain protein IPR003441 (AHRD V1 *-*- B9IDH0_POPTR); contains Interpro domain(s) IPR003441 No apical meristem (NAM) protein	30.97	99.34	3.21	1.59352e-36
Solyc09g010850	ATP binding / serine-threonine kinase (AHRD V1 **** C5DB71_VITVI); contains Interpro domain(s) IPR002290 Serine/threonine protein kinase	2.15	6.9	3.21	1.67909e-05
Solyc09g056450	U-box domain-containing protein (AHRD V1 **-- D7KBV1_ARALY); contains Interpro domain(s) IPR011989 Armadillo-like helical	23.28	74.62	3.2	3.09073e-29
Solyc01g095970	Dynamin 2 (AHRD V1 ***- Q4V8Z7_DANRE); contains Interpro domain(s) IPR001401 Dynamin, GTPase region	4.51	14.38	3.19	4.81087e-14
Solyc06g051010	Peptide-N4-(N-acetyl-beta-glucosaminyl)asparagine amidase A (AHRD V1 ***- B2W0X1_PYRTR)	4.08	13.03	3.19	3.61883e-13
Solyc04g080130	Zinc finger protein (AHRD V1 *-*- Q9LVQ7_ARATH); contains Interpro domain(s) IPR007087 Zinc finger, C2H2-type	0.75	2.38	3.16	0.00730566
Solyc01g096730	Major facilitator superfamily transporter (AHRD V1 **-- A8NUY3_COPC7); contains Interpro domain(s) IPR016196 Major facilitator superfamily, general substrate transporter	0.96	3.02	3.15	0.0016983
Solyc04g054990	Lipoxygenase homology domain-containing protein 1 (AHRD V1 *--- LOXH1_HUMAN); contains Interpro domain(s) IPR001024 Lipoxygenase, LH2	2.63	8.28	3.15	0.00333252
Solyc10g006230	Chlorophyll a-b binding protein 7, chloroplastic (AHRD V1 ***- CB12_SOLLC); contains Interpro domain(s) IPR001344 Chlorophyll A-B binding protein	14.54	45.7	3.14	2.17906e-17
Solyc12g099770	Mitochondria fission 1 protein (AHRD V1 ***- B6T224_MAIZE); contains Interpro domain(s) IPR016543 Tetratricopeptide repeat 11 Fission 1 protein	59.96	188.55	3.14	2.28458e-14
Solyc05g012500	WRKY transcription factor 29 (AHRD V1 *-*- Q6IEQ2_ORYSJ); contains Interpro domain(s) IPR003657 DNA-binding WRKY	30.01	93.83	3.13	9.7003e-28
Solyc10g084400	Glutathione S-transferase (AHRD V1 ***- Q76KW1_PEA); contains Interpro domain(s) IPR017933 Glutathione S-transferase/chloride channel, C-terminal	17.86	55.76	3.12	6.8926e-11
Solyc04g007900	Cell number regulator 2 (AHRD V1 **-- B6TYV8_MAIZE); contains Interpro domain(s) IPR006461 Protein of unknown function Cys-rich	12.89	40.13	3.11	3.31204e-12
Solyc02g089650	Unknown Protein (AHRD V1); contains Interpro domain(s) IPR010683 Protein of unknown function DUF1262	2.89	8.98	3.11	5.28087e-07
Solyc10g079890	Calpain-2 catalytic subunit (AHRD V1 *--- CAN2_CHICK); contains Interpro domain(s) IPR011992 EF-Hand type	37.9	117.37	3.1	6.42233e-17
Solyc03g008010	PPPDE peptidase domain-containing protein 1 (AHRD V1 *--- PPDE1_DANRE); contains Interpro domain(s) IPR008580 Protein of unknown function DUF862, eukaryotic	11.55	35.79	3.1	3.25685e-13
Solyc02g090310	Dof zinc finger protein 4 (AHRD V1 *-*- A5HWF3_HORVD); contains Interpro domain(s) IPR003851 Zinc finger, Dof-type	5.54	17.17	3.1	2.94261e-08
Solyc05g009840	NAC domain transcription factor (AHRD V1 *-** Q4U0D5_WHEAT); contains Interpro domain(s) IPR003441 No apical meristem (NAM) protein	3.01	9.32	3.1	1.53833e-07
Solyc08g005350	F-box family protein (AHRD V1 ***- B9GFH4_POPTR); contains Interpro domain(s) IPR001810 Cyclin-like F-box	1.94	6	3.1	6.69019e-05
Solyc08g066360	Malic enzyme (AHRD V1 ***- B9RKI6_RICCO); contains Interpro domain(s) IPR012302 Malic enzyme, NAD-binding	0.87	2.69	3.1	0.00196698
Solyc07g045100	Aspartic proteinase nepenthesin I (AHRD V1 **-- A9ZMF9_NEPAL); contains Interpro domain(s) IPR001461 Peptidase A1	0.85	2.63	3.1	0.00302739
Solyc08g067100	Aspartic proteinase nepenthesin-1 (AHRD V1 **-- C0JA51_9ORYZ); contains Interpro domain(s) IPR001461 Peptidase A1	2.7	8.32	3.08	1.55666e-07
Solyc03g114360	Poly polymerase catalytic domain containing protein expressed (AHRD V1 **-- Q84T80_ORYSJ); contains Interpro domain(s) IPR012317 Poly(ADP-ribose) polymerase, catalytic region	2.16	6.64	3.08	3.49961e-05
Solyc02g070510	Proteasome subunit alpha type (AHRD V1 ***- C6TGU2_SOYBN); contains Interpro domain(s) IPR001353 Proteasome, subunit alpha/beta	15.95	48.98	3.07	2.16876e-16
Solyc04g082630	Glyceraldehyde-3-phosphate dehydrogenase B (AHRD V1 **** B4F8L7_MAIZE); contains Interpro domain(s) IPR000173 Glyceraldehyde 3-phosphate dehydrogenase	1.94	5.95	3.07	1.45322e-05
Solyc07g032380	Pentatricopeptide repeat-containing protein (AHRD V1 ***- D7M4J8_ARALY); contains Interpro domain(s) IPR002885 Pentatricopeptide repeat	6.85	20.98	3.06	1.12254e-15
Solyc05g054860	Pto-like, Serine/threonine kinase protein, resistance protein	4.11	12.56	3.06	5.45615e-15
Solyc07g017600	Pectinesterase (AHRD V1 ***- A9P7W7_POPTR); contains Interpro domain(s) IPR000070 Pectinesterase, catalytic	1.39	4.26	3.06	0.00337221
Solyc04g078630	SPRY domain-containing protein (AHRD V1 *-*- B6JYC6_SCHJY)	0.98	3	3.06	0.00411999
Solyc10g085020	Tubulin beta chain (AHRD V1 ***- B9HP96_POPTR); contains Interpro domain(s) IPR002453 Beta tubulin	7.15	21.76	3.05	1.87592e-14
Solyc03g097180	(RAP Annotation release2) NERD domain containing protein (AHRD V1 ***- Q336N9_ORYSJ); contains Interpro domain(s) IPR011528 NERD	45.53	138.41	3.04	1.45619e-30
Solyc09g008280	S-adenosylmethionine synthase (AHRD V1 ***- B5LAW6_CAPAN); contains Interpro domain(s) IPR002133 S-adenosylmethionine synthetase	29.61	90.01	3.04	1.24905e-27
Solyc04g077920	Interferon-related developmental regulator family protein (AHRD V1 ***- B4FQN7_MAIZE); contains Interpro domain(s) IPR007701 Interferon-related developmental regulator, N-terminal	9.89	30.08	3.04	2.33734e-17
Solyc05g025680	Respiratory burst oxidase protein B (AHRD V1 **** A1YBM1_MAIZE); contains Interpro domain(s) IPR013121 Ferric reductase, NAD binding	1.16	3.52	3.04	0.00015678
Solyc03g116740	Genomic DNA chromosome 3 P1 clone MSJ11 (AHRD V1 ***- Q9LVZ7_ARATH)	13.51	40.99	3.03	3.54374e-16
Solyc03g120900	Protein transport SEC13-like protein (AHRD V1 **-- Q2PYY1_SOLTU); contains Interpro domain(s) IPR020472 G-protein beta WD-40 repeat, region	1.64	4.96	3.03	0.00307474
Solyc09g008170	Auxin responsive SAUR protein (AHRD V1 *-*- Q1SN26_MEDTR); contains Interpro domain(s) IPR003676 Auxin responsive SAUR protein	105.55	318.56	3.02	2.22915e-28
Solyc10g009430	Diacylglycerol O-acyltransferase (AHRD V1 ***- Q124V7_POLSJ); contains Interpro domain(s) IPR009721 Protein of unknown function DUF1298	2.44	7.36	3.01	8.57917e-06
Solyc07g006500	Alpha alpha-trehalose-phosphate synthase (UDP-forming) (AHRD V1 **** D2REU5_ARCPA); contains Interpro domain(s) IPR001830 Glycosyl transferase, family 20	59.25	19.83	0.33	5.19535e-30
Solyc11g030600	DNA (Cytosine-5)-methyltransferase (AHRD V1 **** O49889_SOLLC); contains Interpro domain(s) IPR017198 DNA (cytosine-5)-methyltransferase 1	6.38	2.09	0.33	4.44882e-14
Solyc01g106690	Unknown Protein (AHRD V1); contains Interpro domain(s) IPR010410 Protein of unknown function DUF1005	19.97	6.51	0.33	1.24403e-13
Solyc09g007430	Mitochondrial SBP40 (AHRD V1 **-- Q58J68_SOLTU); contains Interpro domain(s) IPR012340 Nucleic acid-binding, OB-fold	18.76	6.22	0.33	3.62435e-11
Solyc12g094550	AT1G76250-like protein (Fragment) (AHRD V1 *-*- D6PP03_9BRAS)	18.46	6.16	0.33	1.44451e-09
Solyc01g094690	Aquaporin (AHRD V1 ***- Q40266_MESCR); contains Interpro domain(s) IPR012269 Aquaporin	19.47	6.45	0.33	5.21979e-09
Solyc04g080540	ST225 (AHRD V1 ***- B4YYB7_THEHA)	153.7	51.07	0.33	8.72192e-09
Solyc09g008930	Os03g0270500 protein (Fragment) (AHRD V1 *-*- Q0DT39_ORYSJ); contains Interpro domain(s) IPR007700 Protein of unknown function DUF668	9.64	3.19	0.33	9.21267e-09
Solyc01g009300	Serine/threonine kinase (AHRD V1 *-** C4QNN2_SCHMA); contains Interpro domain(s) IPR002290 Serine/threonine protein kinase	5.01	1.64	0.33	9.57568e-09
Solyc01g066570	Genomic DNA chromosome 5 TAC clone K14A3 (AHRD V1 *--- Q9FGQ9_ARATH); contains Interpro domain(s) IPR007650 Protein of unknown function DUF581	103.95	34.21	0.33	4.62013e-08
Solyc05g009490	Unknown Protein (AHRD V1)	59.13	19.67	0.33	4.67291e-07
Solyc00g005840	Thioredoxin family protein (AHRD V1 ***- D7MCJ1_ARALY); contains Interpro domain(s) IPR015467 Thioredoxin, core	13.58	4.52	0.33	5.06945e-06
Solyc11g066860	Os02g0448600 protein (Fragment) (AHRD V1 *--- Q0E1G8_ORYSJ)	15.88	5.25	0.33	1.08879e-05
Solyc11g018620	Transmembrane protein 41B (AHRD V1 **-- TM41B_XENLA); contains Interpro domain(s) IPR015414 SNARE associated Golgi protein	7.49	2.46	0.33	3.42105e-05
Solyc05g045650	Glutamate-gated kainate-type ion channel receptor subunit GluR5 (AHRD V1 **** B9IAE8_POPTR); contains Interpro domain(s) IPR017103 Ionotropic glutamate-like receptor, plant	2.89	0.94	0.33	4.06644e-05
Solyc07g052640	Glycosyltransferase-like protein (AHRD V1 **-- D8QTD2_SELML); contains Interpro domain(s) IPR006740 Protein of unknown function DUF604	5.51	1.83	0.33	5.22518e-05
Solyc10g006820	Myosin (AHRD V1 ***- Q9SNF0_ARATH); contains Interpro domain(s) IPR001609 Myosin head, motor region	2.14	0.7	0.33	6.45276e-05
Solyc02g070780	DNA replication licensing factor MCM3 (AHRD V1 **** Q16NY8_AEDAE); contains Interpro domain(s) IPR008046 MCM protein 3	3.72	1.23	0.33	8.62423e-05
Solyc11g056650	BHLH transcription factor (AHRD V1 *-*- B6TXR4_MAIZE); contains Interpro domain(s) IPR001092 Basic helix-loop-helix dimerisation region bHLH	6.36	2.11	0.33	0.000119823
Solyc04g009720	Pentatricopeptide repeat-containing protein (AHRD V1 ***- D7LY59_ARALY); contains Interpro domain(s) IPR000504 RNA recognition motif, RNP-1	4.99	1.63	0.33	0.0010049
Solyc08g076400	Myb family transcription factor-like protein (AHRD V1 *--- Q84UP8_ORYSJ); contains Interpro domain(s) IPR006447 Myb-like DNA-binding region, SHAQKYF class	34.04	11.34	0.33	0.00227513
Solyc08g080640	Osmotin-like protein (Fragment) (AHRD V1 **-- Q8S4L1_SOLNI); contains Interpro domain(s) IPR017949 Thaumatin, conserved site IPR001938 Thaumatin, pathogenesis-related	419.36	135.62	0.32	2.21345e-37
Solyc04g077780	LIM domain protein (AHRD V1 **-- Q306K1_BRANA); contains Interpro domain(s) IPR001781 Zinc finger, LIM-type	30.73	9.98	0.32	5.29933e-10
Solyc04g016530	Exodeoxyribonuclease III (AHRD V1 *-*- B8DDX5_LISMH); contains Interpro domain(s) IPR000097 AP endonuclease, family 1	8.7	2.8	0.32	2.87465e-08
Solyc06g053210	Ubiquitin (AHRD V1 ***- C1GNZ3_PARBA); contains Interpro domain(s) IPR019956 Ubiquitin subgroup	23.59	7.61	0.32	6.12969e-08
Solyc02g070810	Nuclear pore membrane glycoprotein 210 (AHRD V1 ***- PO210_HUMAN); contains Interpro domain(s) IPR008964 Invasin/intimin cell-adhesion	2.15	0.69	0.32	1.36601e-07
Solyc11g009010	Hydrolase alpha/beta fold family protein (AHRD V1 ***- D7M978_ARALY); contains Interpro domain(s) IPR000073 Alpha/beta hydrolase fold-1	265.13	84.87	0.32	1.26315e-06
Solyc02g085080	Transmembrane protein 53 (AHRD V1 *-*- B5X6E4_SALSA); contains Interpro domain(s) IPR008547 Protein of unknown function DUF829, transmembrane 53	8.3	2.65	0.32	2.04284e-06
Solyc03g007530	Multidrug resistance protein ABC transporter family (AHRD V1 **-- B9GX56_POPTR); contains Interpro domain(s) IPR003439 ABC transporter-like	3.93	1.24	0.32	4.39963e-06
Solyc07g049210	BAH-PHD domain-containing protein (Fragment) (AHRD V1 **-- A9S8N5_PHYPA); contains Interpro domain(s) IPR001025 Bromo adjacent region	13.85	4.44	0.32	5.4867e-06
Solyc03g007170	FK506-binding protein 4 (EC 5.2.1.8)(Peptidyl-prolyl cis-trans isomerase)(PPIase)(Rotamase) (AHRD V1 *-** C8V696_EMENI); contains Interpro domain(s) IPR001179 Peptidyl-prolyl cis-trans isomerase, FKBP-type	6.21	2	0.32	6.40111e-06
Solyc05g015150	Receptor like kinase, RLK	2.95	0.94	0.32	0.000201547
Solyc01g007610	30S ribosomal protein S3 chloroplastic (AHRD V1 ***- D3WBD9_9BORA); contains Interpro domain(s) IPR005704 Ribosomal protein S3, bacterial	23.65	7.59	0.32	0.000878625
Solyc01g098120	Unknown Protein (AHRD V1)	4.76	1.52	0.32	0.00113507
Solyc12g094580	Os03g0133300 protein (Fragment) (AHRD V1 *-*- Q0DVF0_ORYSJ)	6.37	2.04	0.32	0.00341726
Solyc10g007780	Unknown Protein (AHRD V1)	5.47	1.78	0.32	0.00931405
Solyc05g014790	Lipoxygenase (AHRD V1 **** B9RMJ4_RICCO); contains Interpro domain(s) IPR001246 Lipoxygenase, plant	35.21	10.79	0.31	5.34612e-29
Solyc01g095000	Homology to unknown gene (AHRD V1 *-*- Q019E6_OSTTA)	41.6	13.06	0.31	3.34866e-15
Solyc12g094500	Alcohol dehydrogenase 1 (AHRD V1 ***- B6TD57_MAIZE); contains Interpro domain(s) IPR002085 Alcohol dehydrogenase superfamily, zinc-containing	20.33	6.22	0.31	3.11332e-13
Solyc02g092320	Pentatricopeptide repeat-containing protein At5g67570, chloroplastic (AHRD V1 ***- PP451_ARATH)	29.21	9.14	0.31	8.25321e-13
Solyc05g005560	BURP domain-containing protein (Fragment) (AHRD V1 *--- C1PI44_ARATH); contains Interpro domain(s) IPR004873 BURP	11.55	3.53	0.31	1.61783e-12
Solyc11g006060	Homology to unknown gene (AHRD V1 ***- Q00S02_OSTTA)	153.06	47.2	0.31	1.66637e-12
Solyc00g060810	Major latex-like protein (AHRD V1 **-- B5THI3_PANGI); contains Interpro domain(s) IPR000916 Bet v I allergen	427.25	132.4	0.31	2.90809e-08
Solyc11g010930	HVA22-like protein e (AHRD V1 ***- B6SRB1_MAIZE); contains Interpro domain(s) IPR004345 TB2/DP1 and HVA22 related protein	58.35	18.28	0.31	2.3834e-06
Solyc05g044480	Chromodomain-helicase-DNA-binding protein 3 (AHRD V1 *--* CHD3_DROME); contains Interpro domain(s) IPR014001 DEAD-like helicase, N-terminal	3.26	1.02	0.31	3.10232e-06
Solyc03g007860	ABC-type Co2+ transport system permease component (AHRD V1 *--- B6U434_MAIZE)	14.01	4.31	0.31	1.62799e-05
Solyc10g011750	NDR1/HIN1-Like protein 2 (AHRD V1 **-- B6TX37_MAIZE); contains Interpro domain(s) IPR010847 Harpin-induced 1	11	3.46	0.31	2.47443e-05
Solyc10g083950	Nodulin family protein (AHRD V1 ***- D7MWD3_ARALY); contains Interpro domain(s) IPR010658 Nodulin-like	4.15	1.27	0.31	4.04184e-05
Solyc06g076850	Binding protein (AHRD V1 ***- D7LLC0_ARALY); contains Interpro domain(s) IPR011990 Tetratricopeptide-like helical	5.61	1.74	0.31	5.34237e-05
Solyc07g052290	Membrane-associated zinc metalloprotease family protein expressed (AHRD V1 ***- Q84NY6_ORYSJ); contains Interpro domain(s) IPR004387 Peptidase M50, putative membrane-associated zinc metallopeptidase	11.79	3.68	0.31	7.41293e-05
Solyc11g068680	Genomic DNA chromosome 5 P1 clone MWD9 (AHRD V1 ***- Q9FMR8_ARATH)	7.22	2.26	0.31	7.51091e-05
Solyc07g014590	Glycogen debranching enzyme (AHRD V1 ***- A7BWG1_9GAMM); contains Interpro domain(s) IPR006589 Glycosyl hydrolase, family 13, subfamily, catalytic region	1.73	0.53	0.31	0.0023871
Solyc05g005280	Poly polymerase catalytic domain containing protein expressed (AHRD V1 **-- Q84T80_ORYSJ); contains Interpro domain(s) IPR012317 Poly(ADP-ribose) polymerase, catalytic region	4.07	1.26	0.31	0.00335905
Solyc02g082920	Endochitinase (Chitinase) (AHRD V1 **** Q43184_SOLTU); contains Interpro domain(s) IPR000726 Glycoside hydrolase, family 19, catalytic	5.06	1.55	0.31	0.00361006
Solyc10g008320	Unknown Protein (AHRD V1)	5.54	1.69	0.31	0.00709211
Solyc01g006690	Unknown Protein (AHRD V1)	1.9	0.59	0.31	0.00709211
Solyc05g013150	Set domain protein (AHRD V1 ***- C1EFC8_9CHLO); contains Interpro domain(s) IPR011192 Rubisco methyltransferase	2.35	0.72	0.31	0.00887913
Solyc03g115980	Geranylgeranyl reductase (AHRD V1 ***- Q1ZYL0_OLEEU); contains Interpro domain(s) IPR011774 Geranylgeranyl reductase, plants and cyanobacteria	107.3	32.37	0.3	4.87668e-35
Solyc02g071380	1-aminocyclopropane-1-carboxylate oxidase 3 (AHRD V1 **-- ACCO3_CUCME); contains Interpro domain(s) IPR005123 Oxoglutarate and iron-dependent oxygenase	14.58	4.42	0.3	6.66672e-10
Solyc11g066740	Os12g0283800 protein (Fragment) (AHRD V1 *-*- Q0INW6_ORYSJ)	39.93	12	0.3	9.22311e-09
Solyc02g077280	GTP-binding protein era homolog (AHRD V1 ***- D0MDG4_RHOM4); contains Interpro domain(s) IPR005662 GTP-binding protein Era	9.53	2.81	0.3	2.14753e-08
Solyc07g054460	H/ACA ribonucleoprotein complex non-core subunit NAF1 (AHRD V1 *-*- NAF1_HUMAN); contains Interpro domain(s) IPR008696 NAF1	6.6	1.96	0.3	2.35434e-07
Solyc02g021640	Phototropic-responsive NPH3 family protein (AHRD V1 **-- D7KEU3_ARALY); contains Interpro domain(s) IPR004249 NPH3	5.36	1.62	0.3	4.42252e-07
Solyc02g077790	Unknown Protein (AHRD V1); contains Interpro domain(s) IPR016177 DNA-binding, integrase-type	41.96	12.45	0.3	1.58192e-05
Solyc12g057040	Cryptochrome 1b	5.56	1.69	0.3	1.66689e-05
Solyc04g082320	Pentatricopeptide repeat-containing protein (AHRD V1 ***- D7RNT7_CAPAN); contains Interpro domain(s) IPR002885 Pentatricopeptide repeat	3.29	0.99	0.3	1.85049e-05
Solyc02g031960	Oil palm polygalacturonase allergen PEST361 (AHRD V1 ***- A1KXJ4_ELAGV); contains Interpro domain(s) IPR007524 Pectate lyase, N-terminal	28.53	8.58	0.3	1.85049e-05
Solyc01g080900	Cytochrome P450	4.88	1.46	0.3	2.05601e-05
Solyc05g007840	Mitochondrial transcription termination factor (Fragment) (AHRD V1 *--- C6FB10_PSEMZ); contains Interpro domain(s) IPR003690 Mitochodrial transcription termination factor-related	7.57	2.3	0.3	2.92913e-05
Solyc01g009230	Xanthine dehydrogenase/oxidase (AHRD V1 ***- A9YL93_RABIT); contains Interpro domain(s) IPR016208 Aldehyde oxidase/xanthine dehydrogenase	1.23	0.37	0.3	0.000330478
Solyc02g094320	Actin (AHRD V1 ***- Q16P63_AEDAE); contains Interpro domain(s) IPR004000 Actin/actin-like	4.03	1.21	0.3	0.000708517
Solyc11g006300	3-oxo-5-alpha-steroid 4-dehydrogenase family protein (AHRD V1 ***- D7M7I5_ARALY); contains Interpro domain(s) IPR001104 3-oxo-5-alpha-steroid 4-dehydrogenase, C-terminal	5.29	1.57	0.3	0.000709671
Solyc01g107840	Immediate-early salicylate-induced glucosyltransferase (AHRD V1 *-*- P93364_TOBAC)	26.53	8.02	0.3	0.000984002
Solyc06g053140	Senescence-associated protein DIN1 (AHRD V1 *--- B6U016_MAIZE); contains Interpro domain(s) IPR001763 Rhodanese-like	12.45	3.75	0.3	0.00281498
Solyc02g071490	1-aminocyclopropane-1-carboxylate oxidase 1 (AHRD V1 **-- ACCO1_MALDO); contains Interpro domain(s) IPR005123 Oxoglutarate and iron-dependent oxygenase	3.45	1.03	0.3	0.00446748
Solyc03g113060	ATP-binding cassette transporter (AHRD V1 ***- D8RFW2_SELML); contains Interpro domain(s) IPR003439 ABC transporter-like	2.63	0.78	0.3	0.00716983
Solyc02g088390	Blue copper-like protein (AHRD V1 *--- B8Y8A0_GOSHI); contains Interpro domain(s) IPR003245 Plastocyanin-like	11.07	3.33	0.3	0.00852967
Solyc07g062440	Genomic DNA chromosome 3 TAC clone K15M2 (AHRD V1 ***- Q9LKB4_ARATH)	27.93	8.12	0.29	7.46462e-23
Solyc01g107320	Pentatricopeptide repeat-containing protein (AHRD V1 ***- D7M7W8_ARALY); contains Interpro domain(s) IPR002885 Pentatricopeptide repeat	27.42	7.82	0.29	1.03018e-20
Solyc10g005080	Late elongated hypocotyl and circadian clock associated-1-like	10.11	2.89	0.29	2.83021e-14
Solyc04g051660	TPR repeat (AHRD V1 *-*- Q31KV9_SYNE7); contains Interpro domain(s) IPR011990 Tetratricopeptide-like helical	20.92	6	0.29	1.18484e-13
Solyc02g081550	ATP-dependent Zn protease cell division protein FtsH homolog (AHRD V1 **** B2XTF7_HETA2); contains Interpro domain(s) IPR001315 Caspase Recruitment IPR003960 ATPase, AAA-type, conserved site IPR005936 Peptidase M41, FtsH IPR006025 Peptidase M, neutral zinc metallopeptidases, zinc-binding site	10.58	3.05	0.29	2.12572e-13
Solyc12g100120	Acetyl-CoA carboxylase-like protein (AHRD V1 *-*- Q8ABH3_BACTN); contains Interpro domain(s) IPR012878 Protein of unknown function DUF1680	7.95	2.32	0.29	1.10814e-12
Solyc09g011850	Fructokinase-like protein 1 (AHRD V1 ***- D9IWP2_SOLTU); contains Interpro domain(s) IPR011611 Carbohydrate/purine kinase	35.54	10.46	0.29	2.72971e-12
Solyc08g022030	AT4G32190-like protein (Fragment) (AHRD V1 *-*- D6PRA9_9BRAS)	8.7	2.55	0.29	3.47471e-12
Solyc10g005180	Genomic DNA chromosome 5 TAC clone K15C23 (AHRD V1 **-- Q9LU01_ARATH)	22.95	6.61	0.29	3.67134e-12
Solyc02g085910	LOB domain protein 42 (AHRD V1 ***- D7KWD0_ARALY); contains Interpro domain(s) IPR004883 Lateral organ boundaries, LOB	20.39	5.93	0.29	1.22145e-10
Solyc09g008200	Heavy metal-associated domain containing protein expressed (AHRD V1 *-*- Q10RN8_ORYSJ); contains Interpro domain(s) IPR006121 Heavy metal transport/detoxification protein	1652.13	476.34	0.29	2.00534e-09
Solyc12g094380	DSBA oxidoreductase (AHRD V1 ***- A4T4K6_MYCGI); contains Interpro domain(s) IPR012336 Thioredoxin-like fold	18.75	5.46	0.29	7.45601e-09
Solyc07g049230	Enzyme of the cupin superfamily (AHRD V1 ***- B6TP17_MAIZE); contains Interpro domain(s) IPR014710 RmlC-like jelly roll fold	19.67	5.79	0.29	3.42998e-06
Solyc02g078230	Glucan synthase like 1 (AHRD V1 ***- D8R536_SELML); contains Interpro domain(s) IPR003440 Glycosyl transferase, family 48	1.27	0.36	0.29	1.14023e-05
Solyc03g005330	CBL-interacting protein kinase 20 (AHRD V1 **** C4P7W9_VITVI); contains Interpro domain(s) IPR002290 Serine/threonine protein kinase	5.13	1.5	0.29	1.92227e-05
Solyc09g010940	Pyrimidine 5&apos-nucleotidase (AHRD V1 ***- D5QKK7_METTR); contains Interpro domain(s) IPR010237 Pyrimidine 5-nucleotidase	7.59	2.2	0.29	2.23009e-05
Solyc08g076050	ARK3 product/receptor-like serine/threonine protein kinase ARK3 (AHRD V1 **** Q9S971_ARATH); contains Interpro domain(s) IPR002290 Serine/threonine protein kinase	2.82	0.81	0.29	7.5664e-05
Solyc01g098560	Glucose transporter 8 (AHRD V1 ***- Q2KKJ3_SOLIN); contains Interpro domain(s) IPR003663 Sugar/inositol transporter	3.1	0.9	0.29	0.000978591
Solyc12g036140	Multidrug resistance protein ABC transporter family (AHRD V1 **-- B9I191_POPTR); contains Interpro domain(s) IPR003439 ABC transporter-like	2.61	0.77	0.29	0.00375271
Solyc04g072270	Midasin (AHRD V1 ***- B9S5U3_RICCO)	3.08	0.9	0.29	0.0038402
Solyc00g174340	Pathogenesis-related protein 1b (AHRD V1 ***- Q941G6_SOLTU); contains Interpro domain(s) IPR018244 Allergen V5/Tpx-1 related, conserved site	23.14	6.72	0.29	0.00415775
Solyc04g054190	ABC-1 domain protein (AHRD V1 **-- D7E596_NOSA0); contains Interpro domain(s) IPR004147 ABC-1	140.82	39.5	0.28	4.53131e-46
Solyc08g075210	Acyltransferase-like protein (AHRD V1 **-- Q589X7_TOBAC); contains Interpro domain(s) IPR003480 Transferase	57.47	16.38	0.28	6.58508e-29
Solyc01g088590	Invertase inhibitor (AHRD V1 ***- A7IZL0_COFCA); contains Interpro domain(s) IPR006501 Pectinesterase inhibitor	100.21	28.47	0.28	1.22172e-25
Solyc10g086660	Rop guanine nucleotide exchange factor 1 (AHRD V1 ***- ROGF1_ARATH); contains Interpro domain(s) IPR005512 Rop nucleotide exchanger, PRONE	26.44	7.44	0.28	5.30097e-25
Solyc11g007900	Os03g0107400 protein (Fragment) (AHRD V1 *--- Q0DVY2_ORYSJ); contains Interpro domain(s) IPR009053 Prefoldin	3.22	0.89	0.28	1.72305e-10
Solyc11g008250	Single-stranded nucleic acid binding R3H domain protein (AHRD V1 **-- B4B323_9CHRO); contains Interpro domain(s) IPR003959 ATPase, AAA-type, core	7.39	2.06	0.28	9.454e-10
Solyc08g080630	Chymotrypsin inhibitor-2 (AHRD V1 *-*- A8V413_HORSP); contains Interpro domain(s) IPR000864 Proteinase inhibitor I13, potato inhibitor I	209.3	58.22	0.28	2.8277e-09
Solyc02g061820	Ankyrin repeat domain 1 (AHRD V1 *--- B5AZT4_CRIGR); contains Interpro domain(s) IPR002110 Ankyrin	40.12	11.29	0.28	6.88907e-09
Solyc06g076140	Metallothionein-like protein (AHRD V1 ***- A9YTZ3_SOLTU); contains Interpro domain(s) IPR000347 Plant metallothionein, family 15	2973.22	835.34	0.28	2.81577e-05
Solyc07g061800	Heme-binding protein 2 (AHRD V1 **** B6T0C0_MAIZE); contains Interpro domain(s) IPR006917 SOUL haem-binding protein	7.42	2.11	0.28	0.000346111
Solyc11g020280	Receptor like kinase, RLK	1.52	0.43	0.28	0.000984317
Solyc07g007550	Heparanase (AHRD V1 **** A2Y9Y7_ORYSI); contains Interpro domain(s) IPR005199 Glycoside hydrolase family 79, N-terminal	2.25	0.64	0.28	0.00354816
Solyc07g054790	Wound induced protein (AHRD V1 ***- B6U0P9_MAIZE)	13.39	3.8	0.28	0.00371581
Solyc01g059980	Beta-glucanase (AHRD V1 ***- Q53X08_NICPL); contains Interpro domain(s) IPR000490 Glycoside hydrolase, family 17	4.49	1.25	0.28	0.00555692
Solyc01g111350	Nodulin family protein (AHRD V1 ***- D7MDH3_ARALY); contains Interpro domain(s) IPR010658 Nodulin-like	301.7	81.47	0.27	1.19625e-51
Solyc05g014380	Multidrug resistance protein ABC transporter family (AHRD V1 ***- B9HTC0_POPTR); contains Interpro domain(s) IPR001140 ABC transporter, transmembrane region	81.43	21.61	0.27	5.87748e-48
Solyc08g014000	Lipoxygenase (AHRD V1 **** Q43190_SOLTU); contains Interpro domain(s) IPR001246 Lipoxygenase, plant	81.98	22.53	0.27	3.38893e-44
Solyc10g083400	Cytochrome P450	101.52	26.93	0.27	1.27096e-26
Solyc05g050500	ATP synthase F1 delta subunit (AHRD V1 ***- B4B4T7_9CHRO); contains Interpro domain(s) IPR000711 ATPase, F1 complex, OSCP/delta subunit	80.37	21.96	0.27	3.12927e-25
Solyc09g082860	Sulfate adenylyltransferase (AHRD V1 **** Q43183_SOLTU); contains Interpro domain(s) IPR002650 ATP-sulfurylase	32.3	8.86	0.27	3.50267e-23
Solyc01g087040	Thylakoid lumenal 19 kDa protein, chloroplastic (AHRD V1 ***- TL19_ARATH); contains Interpro domain(s) IPR016123 Mog1/PsbP, alpha/beta/alpha sandwich	52.03	14.08	0.27	5.20263e-17
Solyc01g080620	Kelch-like protein 3 (AHRD V1 *-*- KLHL3_HUMAN); contains Interpro domain(s) IPR013069 BTB/POZ	9.64	2.62	0.27	6.56413e-16
Solyc05g051510	Prohibitin (AHRD V1 ***- O04361_TOBAC); contains Interpro domain(s) IPR000163 Prohibitin	14.99	4.1	0.27	2.72268e-09
Solyc07g062430	Polynucleotide kinase 3&apos-phosphatase (AHRD V1 *--- Q6AXV0_RAT); contains Interpro domain(s) IPR015636 Polynucleotide kinase 3, phosphatase	9.72	2.63	0.27	4.56968e-08
Solyc08g063000	Nucleosome assembly protein 1-like protein 2 (AHRD V1 ***- Q70Z18_TOBAC); contains Interpro domain(s) IPR002164 Nucleosome assembly protein (NAP)	6.7	1.84	0.27	7.61127e-06
Solyc07g053100	S-receptor kinase-like protein 1 (AHRD V1 **** Q5NJB1_SENSQ); contains Interpro domain(s) IPR002290 Serine/threonine protein kinase	5.12	1.38	0.27	6.62536e-05
Solyc07g054630	B3 domain-containing protein Os11g0197600 (AHRD V1 ***- Y1176_ORYSJ); contains Interpro domain(s) IPR003340 Transcriptional factor B3	2.93	0.79	0.27	0.000146572
Solyc08g078650	Glycosyl transferase family 8 glycogenin (AHRD V1 *--- D3TM56_GLOMM); contains Interpro domain(s) IPR002495 Glycosyl transferase, family 8	3.33	0.89	0.27	0.000230064
Solyc01g100000	F-box protein PP2-B1 (AHRD V1 ***- PP2B1_ARATH); contains Interpro domain(s) IPR001810 Cyclin-like F-box	28.98	7.85	0.27	0.000255454
Solyc06g084260	Chalcone isomerase (AHRD V1 ***- B6TFR7_MAIZE); contains Interpro domain(s) IPR003466 Chalcone isomerase, subgroup	6.79	1.82	0.27	0.000422018
Solyc07g054620	F-box/LRR-repeat protein 13 (AHRD V1 *-*- FBL13_ARATH); contains Interpro domain(s) IPR001810 Cyclin-like F-box	3.79	1.03	0.27	0.000468004
Solyc03g083060	Unknown Protein (AHRD V1)	2.92	0.79	0.27	0.00128315
Solyc01g104690	Unknown Protein (AHRD V1)	14.33	3.93	0.27	0.00507831
Solyc05g051240	Aspartic proteinase nepenthesin I (AHRD V1 ***- A9ZMF9_NEPAL); contains Interpro domain(s) IPR001461 Peptidase A1	122.34	31.7	0.26	1.17086e-44
Solyc01g080910	Unknown Protein (AHRD V1)	101.86	26.15	0.26	1.58851e-37
Solyc04g081190	BZIP transcription factor family protein expressed (AHRD V1 ***- Q8LN44_ORYSJ); contains Interpro domain(s) IPR011616 bZIP transcription factor, bZIP-1	55.52	14.54	0.26	9.65847e-32
Solyc02g069930	Lipase-like protein (AHRD V1 **-- Q9M3D1_ARATH); contains Interpro domain(s) IPR000073 Alpha/beta hydrolase fold-1	28.07	7.34	0.26	3.37057e-18
Solyc09g008830	Os01g0318400 protein (Fragment) (AHRD V1 *-*- Q7XXQ7_ORYSJ)	206.97	54.79	0.26	2.74588e-16
Solyc03g080060	Receptor-like kinase (AHRD V1 **** A7VM32_MARPO); contains Interpro domain(s) IPR001220 Legume lectin, beta chain	5.8	1.48	0.26	1.85808e-09
Solyc09g011770	Zinc finger family protein (Fragment) (AHRD V1 *-*- D7M766_ARALY); contains Interpro domain(s) IPR011016 Zinc finger, RING-CH-type	12.45	3.22	0.26	1.77908e-07
Solyc01g006670	UDP-glucosyltransferase HvUGT5876 (AHRD V1 ***- D3WYW1_HORVD); contains Interpro domain(s) IPR002213 UDP-glucuronosyl/UDP-glucosyltransferase	6.15	1.6	0.26	8.04271e-07
Solyc08g007790	Hydroxymethylglutaryl-CoA synthase (AHRD V1 **** A9ZMZ7_HEVBR); contains Interpro domain(s) IPR010122 Hydroxymethylglutaryl-CoA synthase, eukaryotic IPR013746 Hydroxymethylglutaryl-coenzyme A synthase C-terminal IPR000590 Hydroxymethylglutaryl-coenzyme A synthase, active site	3.56	0.93	0.26	0.000153439
Solyc07g065290	Zinc finger CCCH domain-containing protein 18 (AHRD V1 ***- C3H18_ARATH); contains Interpro domain(s) IPR000571 Zinc finger, CCCH-type	3.26	0.85	0.26	0.000175751
Solyc04g005580	Unknown Protein (AHRD V1); contains Interpro domain(s) IPR012891 GCK	11.09	2.91	0.26	0.000187172
Solyc04g009790	Multidrug resistance protein mdtK (AHRD V1 *-*- MDTK_ENT38); contains Interpro domain(s) IPR015521 MATE family transporter related protein	1.1	0.28	0.26	0.000655865
Solyc07g006810	Adenosylmethionine-8-amino-7-oxononanoate aminotransferase-like protein (AHRD V1 **** Q9FKL5_ARATH); contains Interpro domain(s) IPR005814 Aminotransferase class-III	1.32	0.35	0.26	0.00341119
Solyc03g113420	Peptide transporter (AHRD V1 **-* A6YJX4_9MAGN); contains Interpro domain(s) IPR000109 TGF-beta receptor, type I/II extracellular region	5.86	1.51	0.26	0.00392878
Solyc01g106620	Pathogenesis-related protein 1a (AHRD V1 **-- Q00MX6_MALDO); contains Interpro domain(s) IPR018244 Allergen V5/Tpx-1 related, conserved site	5.18	1.35	0.26	0.00855448
Solyc04g082050	Cellular retinaldehyde-binding/triple function C-terminal (AHRD V1 **-- B6SN40_MAIZE); contains Interpro domain(s) IPR001251 Cellular retinaldehyde-binding/triple function, C-terminal	546.09	136.76	0.25	6.37294e-54
Solyc06g071820	Speckle-type poz protein (AHRD V1 *--- Q179U2_AEDAE); contains Interpro domain(s) IPR000197 Zinc finger, TAZ-type	96.07	24.43	0.25	1.73386e-38
Solyc05g009470	Alpha-glucosidase (AHRD V1 **** Q9LEC9_SOLTU); contains Interpro domain(s) IPR000322 Glycoside hydrolase, family 31	12.6	3.09	0.25	2.93282e-23
Solyc05g009780	Methionine aminopeptidase (AHRD V1 ***- B9SEJ2_RICCO); contains Interpro domain(s) IPR002467 Peptidase M24A, methionine aminopeptidase, subfamily 1	20.14	4.95	0.25	8.57914e-16
Solyc04g007060	Cc-nbs-lrr, resistance protein	7.11	1.78	0.25	2.06187e-14
Solyc07g005390	Aldehyde dehydrogenase (AHRD V1 **** A7GLM2_BACCN); contains Interpro domain(s) IPR015590 Aldehyde dehydrogenase	11.87	2.99	0.25	1.43975e-13
Solyc07g005760	Hydroxycinnamoyl CoA shikimate/quinate hydroxycinnamoyltransferase (AHRD V1 **-* B2Z6Q6_POPTR); contains Interpro domain(s) IPR003480 Transferase	162.1	39.92	0.25	4.50994e-13
Solyc06g050170	Potassium transporter (AHRD V1 **** Q1T761_PHRAU); contains Interpro domain(s) IPR018519 Potassium uptake protein, kup IPR003855 K+ potassium transporter	4.18	1.06	0.25	7.34317e-10
Solyc09g011080	Ribulose-1 5-bisphosphate carboxylase/oxygenase activase 1 (AHRD V1 **** Q9AXG1_GOSHI); contains Interpro domain(s) IPR003959 ATPase, AAA-type, core	9.72	2.43	0.25	2.77854e-08
Solyc01g106790	Tubulin alpha-6 chain (AHRD V1 **-- B6SR73_MAIZE)	14.72	3.65	0.25	3.47451e-08
Solyc00g174330	Pathogenesis related protein PR-1 (AHRD V1 ***- Q9SC15_SOLTU); contains Interpro domain(s) IPR001283 Allergen V5/Tpx-1 related	51.82	12.9	0.25	3.62903e-08
Solyc05g032670	Unknown Protein (AHRD V1)	43.55	10.79	0.25	5.06805e-06
Solyc07g054080	RING finger protein 5 (AHRD V1 *--- B6TI40_MAIZE); contains Interpro domain(s) IPR018957 Zinc finger, C3HC4 RING-type	8.6	2.17	0.25	7.69084e-06
Solyc09g065670	Zinc finger family protein (AHRD V1 *-*- D7MN23_ARALY); contains Interpro domain(s) IPR007087 Zinc finger, C2H2-type	3.58	0.9	0.25	7.33436e-05
Solyc07g019650	Pentatricopeptide repeat-containing protein At2g32230, mitochondrial (AHRD V1 *--- PP179_ARATH); contains Interpro domain(s) IPR002528 Multi antimicrobial extrusion protein MatE	1.75	0.44	0.25	0.000710278
Solyc05g021180	Unknown Protein (AHRD V1)	9.1	2.31	0.25	0.00280148
Solyc04g056340	Tyrosine phosphatase family protein (AHRD V1 **** B8N9Z8_ASPFN); contains Interpro domain(s) IPR020428 Protein-tyrosine phosphatase, dual specificity phosphatase, eukaryotic	5.75	1.46	0.25	0.00332468
Solyc08g081060	Os10g0550700 protein (Fragment) (AHRD V1 *-*- Q0IVV8_ORYSJ)	1.46	0.36	0.25	0.00397318
Solyc12g008800	MYB transcription factor (AHRD V1 ***- Q9LVS0_ARATH); contains Interpro domain(s) IPR006447 Myb-like DNA-binding region, SHAQKYF class	5.36	1.32	0.25	0.00667517
Solyc04g071800	Cytochrome P450	2.82	0.7	0.25	0.00923971
Solyc01g090700	Enoyl-CoA-hydratase (AHRD V1 ***- Q9SE41_AVIMR); contains Interpro domain(s) IPR001753 Crotonase, core	115.36	27.29	0.24	4.77965e-47
Solyc11g066110	Inner membrane protein oxaA (AHRD V1 *-*- B9L0L4_THERP); contains Interpro domain(s) IPR001708 Membrane insertion protein, OxaA/YidC	89.72	21.92	0.24	2.14853e-42
Solyc10g085900	Tetratricopeptide TPR_2 repeat protein (AHRD V1 **-- B4B1G0_9CHRO); contains Interpro domain(s) IPR011990 Tetratricopeptide-like helical	411.23	99.75	0.24	7.91891e-42
Solyc09g083100	CBL-interacting protein kinase 20 (AHRD V1 **** C4P7W9_VITVI); contains Interpro domain(s) IPR002290 Serine/threonine protein kinase	42.32	10.14	0.24	7.0429e-31
Solyc07g008530	Tyrosyl-tRNA synthetase (AHRD V1 ***- A4RSR2_OSTLU); contains Interpro domain(s) IPR002307 Tyrosyl-tRNA synthetase, class Ib, bacterial/mitochondrial	46.91	11.3	0.24	1.28265e-23
Solyc01g110130	DNA replication licensing factor (AHRD V1 ***- Q2TZM7_ASPOR); contains Interpro domain(s) IPR008047 MCM protein 4	12.74	3.03	0.24	5.07632e-22
Solyc03g081240	Pseudo response regulator (AHRD V1 ***- B9IDF0_POPTR); contains Interpro domain(s) IPR001789 Signal transduction response regulator, receiver region	14.92	3.62	0.24	1.41633e-20
Solyc03g111050	Plastid RNA-binding protein (AHRD V1 **-- D6QX33_NICBE); contains Interpro domain(s) IPR003029 Ribosomal protein S1, RNA binding domain	13.59	3.29	0.24	8.0302e-20
Solyc02g077040	Cathepsin B-like cysteine proteinase 5 (AHRD V1 **-* CPR5_CAEEL); contains Interpro domain(s) IPR013128 Peptidase C1A, papain	47.68	11.42	0.24	2.5832e-19
Solyc06g071500	Boron transporter (AHRD V1 **-* A5JUZ5_9ROSI); contains Interpro domain(s) IPR003020 Bicarbonate transporter, eukaryotic	12.41	3.04	0.24	8.78413e-19
Solyc01g107850	UDP-glucosyltransferase HvUGT5876 (AHRD V1 ***- D3WYW1_HORVD); contains Interpro domain(s) IPR002213 UDP-glucuronosyl/UDP-glucosyltransferase	61.52	14.66	0.24	4.395e-16
Solyc04g015520	DNA binding protein (AHRD V1 **** B6TND2_MAIZE); contains Interpro domain(s) IPR005516 Remorin, C-terminal region	27.15	6.58	0.24	7.43863e-15
Solyc03g120420	Unknown Protein (AHRD V1)	350.05	84.93	0.24	2.51032e-12
Solyc07g055700	Solute carrier family 35 member C2 (Fragment) (AHRD V1 *--- Q5GMH1_MOUSE); contains Interpro domain(s) IPR004853 Protein of unknown function DUF250	9.18	2.17	0.24	1.07937e-11
Solyc02g065000	Calmodulin-like protein (AHRD V1 ***- Q67TZ4_ORYSJ); contains Interpro domain(s) IPR011992 EF-Hand type	24.06	5.86	0.24	1.10408e-10
Solyc01g111340	Endo-1 4-beta-xylanase (AHRD V1 **-- B6SW51_MAIZE); contains Interpro domain(s) IPR013781 Glycoside hydrolase, subgroup, catalytic core	8.34	1.99	0.24	1.20354e-09
Solyc07g063740	Ferredoxin-like (AHRD V1 ***- Q6EP30_ORYSJ)	9.93	2.36	0.24	4.07751e-07
Solyc04g070980	Lanosterol synthase (AHRD V1 **** Q1ERD3_LOTJA); contains Interpro domain(s) IPR018333 Squalene cyclase	3.11	0.74	0.24	9.3473e-07
Solyc07g054300	Phosphatase 2C family protein (AHRD V1 ***- D7KDP0_ARALY); contains Interpro domain(s) IPR015655 Protein phosphatase 2C	5.48	1.29	0.24	4.35087e-06
Solyc09g065600	Sugar nucleotide transporter-like protein (Fragment) (AHRD V1 *--- A8J1R9_CHLRE)	15.23	3.65	0.24	1.18892e-05
Solyc05g007130	Calmodulin binding protein (AHRD V1 **-* B6T984_MAIZE); contains Interpro domain(s) IPR000048 IQ calmodulin-binding region	2.83	0.68	0.24	6.42146e-05
Solyc07g055850	3-demethylubiquinone-9 3-methyltransferase (AHRD V1 ***- A1B582_PARDP); contains Interpro domain(s) IPR010233 Ubiquinone biosynthesis O-methyltransferase	4.72	1.12	0.24	0.000172876
Solyc10g080100	Actin-binding protein gelsolin (AHRD V1 **-* D8UJD7_VOLCA); contains Interpro domain(s) IPR007122 Gelsolin	1.31	0.31	0.24	0.000514688
Solyc10g085620	Myb family transcription factor-like (AHRD V1 *--- Q6H510_ORYSJ); contains Interpro domain(s) IPR006447 Myb-like DNA-binding region, SHAQKYF class	3.02	0.71	0.24	0.000930351
Solyc10g011660	GH3 family protein (AHRD V1 ***- B9GQG9_POPTR); contains Interpro domain(s) IPR004993 GH3 auxin-responsive promoter	1.8	0.43	0.24	0.00325486
Solyc03g113560	Transcription factor (AHRD V1 ***- D6MKM4_9ASPA); contains Interpro domain(s) IPR011598 Helix-loop-helix DNA-binding	9.22	2.22	0.24	0.00340894
Solyc09g075820	Solute carrier family 2, facilitated glucose transporter member 3 (AHRD V1 ***- GTR3_CANFA); contains Interpro domain(s) IPR003663 Sugar/inositol transporter	1.6	0.39	0.24	0.00798496
Solyc02g070260	Protein phosphatase 1 regulatory subunit 7 (AHRD V1 *--- C0S143_PARBP); contains Interpro domain(s) IPR001611 Leucine-rich repeat	8.71	2	0.23	5.51684e-29
Solyc04g082450	Unknown Protein (AHRD V1)	33.2	7.55	0.23	1.71274e-21
Solyc02g067690	Glucosyltransferase-like protein (AHRD V1 **** Q9LEQ4_ARATH); contains Interpro domain(s) IPR002213 UDP-glucuronosyl/UDP-glucosyltransferase	20.29	4.62	0.23	1.41975e-20
Solyc05g055940	Myb family transcription factor (AHRD V1 **-* D7M706_ARALY); contains Interpro domain(s) IPR006447 Myb-like DNA-binding region, SHAQKYF class	12.78	2.93	0.23	1.0995e-13
Solyc09g098050	Ankyrin repeat-containing protein At5g02620 (AHRD V1 *--- Y5262_ARATH); contains Interpro domain(s) IPR002110 Ankyrin	8.52	1.94	0.23	2.22116e-13
Solyc01g044240	Unknown Protein (AHRD V1)	2998.91	696.48	0.23	6.57802e-12
Solyc01g095080	1-aminocyclopropane-1-carboxylate synthase (AHRD V1 **** O65209_NICGU); contains Interpro domain(s) IPR004839 Aminotransferase, class I and II IPR004838 Aminotransferases, class-I, pyridoxal-phosphate-binding site	219.81	49.49	0.23	2.01746e-11
Solyc06g052050	Heat shock protein (AHRD V1 ***- Q84KP8_CYAME); contains Interpro domain(s) IPR013126 Heat shock protein 70	6.28	1.46	0.23	1.45235e-10
Solyc06g082190	Serine/threonine/tyrosine kinase (AHRD V1 *-** Q9AWA6_ARAHY); contains Interpro domain(s) IPR002290 Serine/threonine protein kinase	4.62	1.07	0.23	7.45535e-08
Solyc03g113340	Nodulin-like protein (Fragment) (AHRD V1 ***- O81121_ARATH); contains Interpro domain(s) IPR010658 Nodulin-like	4.09	0.96	0.23	1.9993e-06
Solyc02g066950	Alpha amylase 2 (IC) (AHRD V1 *-*- Q010P9_OSTTA); contains Interpro domain(s) IPR006589 Glycosyl hydrolase, family 13, subfamily, catalytic region	1.78	0.41	0.23	6.2362e-05
Solyc04g078950	Genomic DNA chromosome 5 P1 clone MBD2 (AHRD V1 *-*- Q9FMN1_ARATH); contains Interpro domain(s) IPR008545 Protein of unknown function DUF827, plant	3.56	0.83	0.23	0.00210728
Solyc07g043050	UDP-glucosyltransferase (AHRD V1 **-* A7M6U9_IPONI); contains Interpro domain(s) IPR002213 UDP-glucuronosyl/UDP-glucosyltransferase	2.15	0.5	0.23	0.0032519
Solyc04g076780	Oligopeptide transporter 4 (AHRD V1 **** B6U8Q5_MAIZE); contains Interpro domain(s) IPR004648 Tetrapeptide transporter, OPT1/isp4	1.21	0.28	0.23	0.0034633
Solyc06g064550	Aspartokinase-homoserine dehydrogenase (AHRD V1 **** O63067_SOYBN); contains Interpro domain(s) IPR001341 Aspartate kinase region	1.01	0.23	0.23	0.00510155
Solyc04g074870	Purine permease family protein (AHRD V1 **-* D7MCV2_ARALY); contains Interpro domain(s) IPR004853 Protein of unknown function DUF250	3.92	0.92	0.23	0.009907
Solyc04g016470	Beta-1 3-glucanase (AHRD V1 ***- B2ZP01_VITRI); contains Interpro domain(s) IPR000490 Glycoside hydrolase, family 17	81.24	17.84	0.22	9.26286e-42
Solyc05g056540	Alcohol dehydrogenase-like protein (AHRD V1 **** Q8LDF7_ARATH); contains Interpro domain(s) IPR002085 Alcohol dehydrogenase superfamily, zinc-containing	25.1	5.58	0.22	6.01126e-17
Solyc09g090070	Inorganic phosphate transporter (AHRD V1 **** O22548_SOLLC); contains Interpro domain(s) IPR004738 Phosphate permease	9.41	2.06	0.22	3.05346e-14
Solyc09g089730	1-aminocyclopropane-1-carboxylate oxidase-like protein (AHRD V1 **-- Q9LTH7_ARATH); contains Interpro domain(s) IPR005123 Oxoglutarate and iron-dependent oxygenase	19.34	4.33	0.22	3.84799e-09
Solyc09g097920	Mitochondrial transcription termination factor-like family-1 (AHRD V1 **-- B9V0G4_9ORYZ); contains Interpro domain(s) IPR003690 Mitochodrial transcription termination factor-related	11.49	2.54	0.22	3.91887e-08
Solyc09g042250	Pentatricopeptide repeat-containing protein (AHRD V1 ***- D7M869_ARALY); contains Interpro domain(s) IPR002885 Pentatricopeptide repeat	6.19	1.36	0.22	5.03119e-08
Solyc06g054220	Unknown Protein (AHRD V1)	22.6	5.03	0.22	1.19944e-07
Solyc06g074190	Os04g0625000 protein (Fragment) (AHRD V1 *-*- Q0J9Y7_ORYSJ)	3.32	0.72	0.22	6.33571e-06
Solyc01g049880	Unknown Protein (AHRD V1)	31.75	6.9	0.22	6.383e-05
Solyc06g009130	Sodium-calcium exchanger 3 (Fragment) (AHRD V1 *-*- Q9EPU8_MOUSE); contains Interpro domain(s) IPR004837 Sodium/calcium exchanger membrane region	2.45	0.55	0.22	0.000220022
Solyc10g055630	Aquaporin (AHRD V1 ***- Q8W506_TOBAC); contains Interpro domain(s) IPR012269 Aquaporin	3.66	0.81	0.22	0.00223141
Solyc01g067480	Kelch-domain-containing protein (AHRD V1 *--- C5FLF8_NANOT); contains Interpro domain(s) IPR015915 Kelch-type beta propeller	1.54	0.34	0.22	0.00269428
Solyc04g082740	Heat shock protein-like protein (AHRD V1 ***- Q84KA7_CUCME); contains Interpro domain(s) IPR008978 HSP20-like chaperone	4.58	1.01	0.22	0.002839
Solyc11g005690	Tetratricopeptide repeat family (AHRD V1 *--- B4VR69_9CYAN); contains Interpro domain(s) IPR011990 Tetratricopeptide-like helical	0.71	0.16	0.22	0.00340777
Solyc04g015470	Phosphatidylinositol-4-phosphate 5-kinase family protein (AHRD V1 **** D7L735_ARALY); contains Interpro domain(s) IPR017163 Phosphatidylinositol-4-phosphate 5-kinase, plant	1.23	0.27	0.22	0.00344686
Solyc05g056480	Pyruvate dehydrogenase E1 component alpha subunit (AHRD V1 **** D6YUM5_WADCW); contains Interpro domain(s) IPR001017 Dehydrogenase, E1 component	11.32	2.37	0.21	6.58108e-15
Solyc07g053950	Unknown Protein (AHRD V1)	27.19	5.75	0.21	9.92598e-14
Solyc03g114150	Aldehyde dehydrogenase (AHRD V1 **** Q1AFF6_9ROSI); contains Interpro domain(s) IPR015590 Aldehyde dehydrogenase	7.37	1.52	0.21	1.01591e-11
Solyc09g091650	Replication factor C large subunit (AHRD V1 *-*- B8D4I5_DESK1); contains Interpro domain(s) IPR003959 ATPase, AAA-type, core	3.77	0.78	0.21	4.49279e-11
Solyc05g005320	Unknown Protein (AHRD V1)	17.8	3.71	0.21	8.31764e-09
Solyc10g005030	Pseudo-response regulator 9 (AHRD V1 ***- D0PPG9_CASSA); contains Interpro domain(s) IPR001789 Signal transduction response regulator, receiver region	4.56	0.96	0.21	2.46487e-05
Solyc10g074470	Bzip transcription factor-like (AHRD V1 *-*- Q8RU34_ORYSJ); contains Interpro domain(s) IPR006867 Protein of unknown function DUF632	1.71	0.36	0.21	7.39925e-05
Solyc09g083390	Genomic DNA chromosome 5 TAC clone K9D7 (AHRD V1 *-*- Q9FIX7_ARATH); contains Interpro domain(s) IPR018144 Plus-3 domain, subgroup	1.33	0.28	0.21	0.000179473
Solyc02g076690	Cathepsin B-like cysteine proteinase (AHRD V1 **-* CYSP_SCHMA); contains Interpro domain(s) IPR013128 Peptidase C1A, papain	2.88	0.6	0.21	0.00017967
Solyc01g007620	30S ribosomal protein S19 chloroplastic (AHRD V1 ***- D3WDP2_CORFO); contains Interpro domain(s) IPR002222 Ribosomal protein S19/S15	61.63	13.19	0.21	0.000823092
Solyc09g042710	Myosin heavy chain-like (AHRD V1 ***- Q7XIW7_ORYSJ); contains Interpro domain(s) IPR008545 Protein of unknown function DUF827, plant	1.68	0.35	0.21	0.00151321
Solyc05g016250	Cysteine-type peptidase (AHRD V1 **** B6U3W2_MAIZE); contains Interpro domain(s) IPR003323 Ovarian tumour, otubain	5.24	1.08	0.21	0.00176126
Solyc02g071010	Chlorophyll a/b binding protein (AHRD V1 **** Q41422_SOLTU); contains Interpro domain(s) IPR001344 Chlorophyll A-B binding protein	3.15	0.66	0.21	0.0042701
Solyc07g049290	Nitrate transporter (AHRD V1 **** Q8LG02_ARATH); contains Interpro domain(s) IPR000109 TGF-beta receptor, type I/II extracellular region	1.44	0.31	0.21	0.00648312
Solyc07g049590	Ankyrin repeat and BTB/POZ domain protein (AHRD V1 *-*- A1CMQ3_ASPCL); contains Interpro domain(s) IPR013089 Kelch related	1.54	0.32	0.21	0.00675842
Solyc08g041770	Os04g0226400 protein (Fragment) (AHRD V1 *-*- C7J118_ORYSJ)	2.21	0.46	0.21	0.0087562
Solyc09g092500	UDP-glucosyltransferase family 1 protein (AHRD V1 **** C6KI44_CITSI); contains Interpro domain(s) IPR002213 UDP-glucuronosyl/UDP-glucosyltransferase	294.41	59.88	0.2	4.25307e-50
Solyc08g068290	Os01g0786800 protein (Fragment) (AHRD V1 ***- Q0JIP0_ORYSJ); contains Interpro domain(s) IPR002781 Protein of unknown function DUF81	61.47	12.46	0.2	2.00831e-46
Solyc02g090890	Zeaxanthin epoxidase, chloroplastic	17.78	3.51	0.2	3.26856e-29
Solyc05g047460	Auxin response factor 19 (AHRD V1 ***- D9IA29_SOLLC); contains Interpro domain(s) IPR010525 Auxin response factor	23.88	4.79	0.2	1.36572e-22
Solyc02g092670	Subtilisin-like protease (AHRD V1 ***- A9XG40_TOBAC); contains Interpro domain(s) IPR015500 Peptidase S8, subtilisin-related	56.34	11.06	0.2	7.62272e-22
Solyc03g098480	Unknown Protein (AHRD V1)	18.46	3.77	0.2	1.58139e-14
Solyc10g007040	Beta-1,3-galactosyl-O-glycosyl-glycoprotein beta-1,6-N-acetylglucosaminyltransferase (AHRD V1 *--* GCNT3_BHV4L); contains Interpro domain(s) IPR003406 Glycosyl transferase, family 14	11.27	2.3	0.2	4.51015e-14
Solyc03g006330	LRR receptor-like serine/threonine-protein kinase, RLP	9.7	1.91	0.2	3.6626e-12
Solyc06g069760	Dof zinc finger protein (AHRD V1 ***- C4B6D7_IPOBA); contains Interpro domain(s) IPR003851 Zinc finger, Dof-type	18.35	3.65	0.2	1.87859e-10
Solyc01g080280	Glutamine synthetase (AHRD V1 ***- B5LAU9_CAPAN); contains Interpro domain(s) IPR008146 Glutamine synthetase, catalytic region	4.12	0.82	0.2	6.31676e-06
Solyc04g007720	Unknown Protein (AHRD V1); contains Interpro domain(s) IPR005818 Histone H1/H5	2.51	0.51	0.2	3.23141e-05
Solyc09g012000	Receptor like protein kinase (AHRD V1 **** Q39139_ARATH); contains Interpro domain(s) IPR001220 Legume lectin, beta chain	2.12	0.43	0.2	4.8368e-05
Solyc03g116840	Pentatricopeptide repeat-containing protein (AHRD V1 *-*- D7KHY5_ARALY); contains Interpro domain(s) IPR008906 HAT dimerisation	0.58	0.12	0.2	0.00340777
Solyc05g007770	NAC domain transcription factor (AHRD V1 **** Q5DM36_WHEAT); contains Interpro domain(s) IPR003441 No apical meristem (NAM) protein	51.58	10.43	0.2	0.00380163
Solyc02g031950	Pathogenesis-related protein-like protein (AHRD V1 ***- Q8L9B0_ARATH)	193.71	36.07	0.19	1.26586e-61
Solyc11g072310	Gibberellin 20-oxidase-3 (AHRD V1 **** Q9ZPP2_SOLLC); contains Interpro domain(s) IPR005123 Oxoglutarate and iron-dependent oxygenase	49.17	9.3	0.19	6.50911e-40
Solyc04g080250	Deoxyuridine 5&apos-triphosphate nucleotidohydrolase (AHRD V1 ***- C1E7B9_9CHLO); contains Interpro domain(s) IPR008181 DeoxyUTP pyrophosphatase subfamily 1	56.29	10.42	0.19	3.22569e-24
Solyc01g079500	DNA replication licensing factor (AHRD V1 **** Q2U020_ASPOR); contains Interpro domain(s) IPR008050 MCM protein 7	4.46	0.85	0.19	8.21417e-11
Solyc10g017960	F-box protein PP2-B1 (AHRD V1 *-*- PP2B1_ARATH); contains Interpro domain(s) IPR001810 Cyclin-like F-box	5.87	1.09	0.19	2.25703e-06
Solyc08g082640	Cellulose synthase (AHRD V1 **** B9IMB3_POPTR); contains Interpro domain(s) IPR005150 Cellulose synthase	1.89	0.35	0.19	1.16124e-05
Solyc03g115940	Dof zinc finger protein (AHRD V1 ***- C4B6D7_IPOBA); contains Interpro domain(s) IPR003851 Zinc finger, Dof-type	3.13	0.6	0.19	2.24238e-05
Solyc06g008810	Auxin F-box protein 5 (AHRD V1 **-- D7MPH1_ARALY); contains Interpro domain(s) IPR006553 Leucine-rich repeat, cysteine-containing subtype	2.52	0.49	0.19	0.000502569
Solyc05g012950	Sulfotransferase family protein (AHRD V1 **** D7KQF7_ARALY); contains Interpro domain(s) IPR000863 Sulfotransferase	3.46	0.67	0.19	0.00288591
Solyc01g005590	Unknown Protein (AHRD V1)	11.47	2.2	0.19	0.00543333
Solyc03g080100	Copper-translocating P-type ATPase (AHRD V1 *--- Q3JHP1_BURP1); contains Interpro domain(s) IPR006121 Heavy metal transport/detoxification protein	105.97	19.38	0.18	1.14661e-31
Solyc11g010380	Mate efflux family protein (AHRD V1 **-- D7MN36_ARALY); contains Interpro domain(s) IPR002528 Multi antimicrobial extrusion protein MatE	14.75	2.65	0.18	2.79987e-22
Solyc05g007900	RING finger protein 126 (AHRD V1 *-*- RN126_HUMAN)	35.46	6.31	0.18	2.13002e-16
Solyc05g011890	Sulfotransferase family protein (AHRD V1 **** D7LQL2_ARALY); contains Interpro domain(s) IPR000863 Sulfotransferase	36.37	6.39	0.18	3.0063e-16
Solyc01g103140	Voltage-gated chloride channel (AHRD V1 **** Q96325_ARATH); contains Interpro domain(s) IPR002251 Chloride channel plant CLC	23.59	4.14	0.18	1.73036e-14
Solyc07g065870	Regulatory protein RecX (AHRD V1 *-*- B6TKG2_MAIZE); contains Interpro domain(s) IPR003783 Regulatory protein RecX	6.76	1.21	0.18	6.36446e-08
Solyc03g121010	Unknown Protein (AHRD V1)	47.8	8.7	0.18	1.13301e-07
Solyc07g053090	S-locus receptor kinase-4 (Fragment) (AHRD V1 **-* Q6L8R5_RAPSA); contains Interpro domain(s) IPR001480 Curculin-like (mannose-binding) lectin	3.43	0.63	0.18	4.44154e-06
Solyc04g040190	Lycopene beta-cyclase 1	2.74	0.48	0.18	1.40961e-05
Solyc01g094500	Riboflavin biosynthesis protein ribD (AHRD V1 ***- B6TRH4_MAIZE); contains Interpro domain(s) IPR004794 Riboflavin biosynthesis protein RibD	3.32	0.59	0.18	1.54153e-05
Solyc09g090790	MYB transcription factor (AHRD V1 *-*- Q6QAD8_ARATH); contains Interpro domain(s) IPR015495 Myb transcription factor	5.39	0.94	0.18	0.000329823
Solyc09g015380	Abscisic acid receptor PYL6 (AHRD V1 **-- PYL6_ARATH); contains Interpro domain(s) IPR019587 Polyketide cyclase/dehydrase	2.99	0.55	0.18	0.00991472
Solyc02g089630	Proline dehydrogenase (AHRD V1 **** A1E289_ACTDE); contains Interpro domain(s) IPR015659 Proline oxidase	43.16	7.49	0.17	9.66251e-47
Solyc07g055200	Kinase family protein (AHRD V1 ***- D7M6L5_ARALY); contains Interpro domain(s) IPR002290 Serine/threonine protein kinase	29.99	5.14	0.17	3.19806e-32
Solyc02g085030	UBA/TS-N domain protein (AHRD V1 *--- B8NTJ3_ASPFN); contains Interpro domain(s) IPR001623 Heat shock protein DnaJ, N-terminal	7.95	1.32	0.17	6.46958e-32
Solyc07g063750	Serine/threonine-protein kinase receptor (AHRD V1 **** B6U2B7_MAIZE); contains Interpro domain(s) IPR002290 Serine/threonine protein kinase	7.03	1.19	0.17	1.60505e-17
Solyc04g007000	Ethylene-responsive transcription factor 4 (AHRD V1 *-** ERF78_ARATH); contains Interpro domain(s) IPR003340 Transcriptional factor B3	33.89	5.63	0.17	1.0927e-13
Solyc07g054290	Photosystem II family protein (AHRD V1 *-*- D7KCG4_ARALY)	66.88	11.69	0.17	2.67519e-13
Solyc04g072460	BZIP transcription factor (AHRD V1 **** A7Y1S1_BRAJU); contains Interpro domain(s) IPR011616 bZIP transcription factor, bZIP-1	6.85	1.18	0.17	2.34016e-09
Solyc07g009530	Chitinase (AHRD V1 ***- Q8MD06_LEUGL); contains Interpro domain(s) IPR001002 Chitin-binding, type 1	368.87	63.05	0.17	2.37083e-08
Solyc07g052990	Unknown Protein (AHRD V1)	22.54	3.73	0.17	3.44837e-07
Solyc05g052950	Regulator of chromosome condensation RCC1 domain-containing protein (AHRD V1 *--- B9PXR3_TOXGO); contains Interpro domain(s) IPR009091 Regulator of chromosome condensation/beta-lactamase-inhibitor protein II	3.84	0.64	0.17	4.63887e-07
Solyc08g078100	Amino acid permease-like protein (Fragment) (AHRD V1 *-*- B2ZME2_HELPE); contains Interpro domain(s) IPR002293 Amino acid/polyamine transporter I	1.87	0.31	0.17	0.000871849
Solyc08g078210	Hydrolase NUDIX family protein (AHRD V1 ***- Q2A9R5_BRAOL); contains Interpro domain(s) IPR000086 NUDIX hydrolase domain	2.42	0.4	0.17	0.00108973
Solyc12g019680	Cytochrome P450	2.92	0.51	0.17	0.00145955
Solyc10g076330	Kelch-like protein (AHRD V1 ***- Q84S70_ORYSJ); contains Interpro domain(s) IPR013989 Development and cell death domain	1.16	0.2	0.17	0.0040456
Solyc01g087950	Serine carboxypeptidase 1 (AHRD V1 **** B6SW38_MAIZE); contains Interpro domain(s) IPR001563 Peptidase S10, serine carboxypeptidase	29.88	4.67	0.16	3.98126e-40
Solyc09g092260	Chaperone protein dnaJ 20 (AHRD V1 ***- B6U349_MAIZE); contains Interpro domain(s) IPR001623 Heat shock protein DnaJ, N-terminal	17.5	2.86	0.16	5.16887e-12
Solyc02g092530	Formamidase (AHRD V1 **** B9VXW6_LUPAL); contains Interpro domain(s) IPR004304 Acetamidase/Formamidase	7.05	1.16	0.16	6.85466e-11
Solyc07g049440	GDSL esterase/lipase At2g04570 (AHRD V1 ***- GDL34_ARATH); contains Interpro domain(s) IPR001087 Lipase, GDSL	7.51	1.2	0.16	2.35472e-09
Solyc12g038430	Kinesin-like calmodulin binding protein (AHRD V1 *-*- Q9FQL7_MAIZE)	5.92	0.95	0.16	1.75641e-07
Solyc03g119150	Peptidyl-prolyl cis-trans isomerase (AHRD V1 *-*- B4VX45_9CYAN); contains Interpro domain(s) IPR001179 Peptidyl-prolyl cis-trans isomerase, FKBP-type	6.6	1.04	0.16	6.34824e-07
Solyc01g099630	Xyloglucan endotransglucosylase/hydrolase 5 (AHRD V1 **** C0IRG4_ACTDE); contains Interpro domain(s) IPR016455 Xyloglucan endotransglucosylase/hydrolase IPR008263 Glycoside hydrolase, family 16, active site	8.21	1.28	0.16	2.93793e-05
Solyc09g097970	Aldo/keto reductase family protein (AHRD V1 ***- D7KWQ9_ARALY); contains Interpro domain(s) IPR001395 Aldo/keto reductase	3.16	0.51	0.16	0.000111385
Solyc09g064280	Unknown Protein (AHRD V1)	6.97	1.08	0.16	0.000134073
Solyc02g031990	Unknown Protein (AHRD V1)	5.73	0.91	0.16	0.000701902
Solyc03g117310	Jp18 (AHRD V1 ***- Q8H6R4_PONTR); contains Interpro domain(s) IPR010993 Sterile alpha motif homology	4.03	0.64	0.16	0.000811751
Solyc11g007390	UDP-glucosyltransferase (AHRD V1 *-*- Q8LKG3_STERE); contains Interpro domain(s) IPR002213 UDP-glucuronosyl/UDP-glucosyltransferase	2.93	0.48	0.16	0.00499398
Solyc09g097900	Ras-related protein Rab-25 (AHRD V1 ***- RAB25_RABIT); contains Interpro domain(s) IPR015595 Rab11-related	9.25	1.49	0.16	0.00996853
Solyc11g011440	Aspartic proteinase nepenthesin-1 (AHRD V1 **-- B6TS94_MAIZE); contains Interpro domain(s) IPR001461 Peptidase A1	51.86	8.02	0.15	6.49589e-52
Solyc01g111970	Laccase 1a (AHRD V1 **-- B9IG56_POPTR); contains Interpro domain(s) IPR001117 Multicopper oxidase, type 1	22.18	3.27	0.15	1.79636e-17
Solyc05g052940	UPF0497 membrane protein At5g02060 (AHRD V1 ***- U497X_ARATH); contains Interpro domain(s) IPR006702 Uncharacterised protein family UPF0497, trans-membrane plant	24.55	3.56	0.15	4.99017e-15
Solyc01g094020	Receptor kinase-like protein (AHRD V1 *-*- Q9STJ8_ARATH); contains Interpro domain(s) IPR002290 Serine/threonine protein kinase	4.48	0.66	0.15	1.19277e-11
Solyc12g005730	Glycosyltransferase-like protein (AHRD V1 **-- D8QTD2_SELML); contains Interpro domain(s) IPR006740 Protein of unknown function DUF604	6	0.88	0.15	2.44435e-11
Solyc01g110000	Beta-galactosidase (AHRD V1 ***- B9H0V1_POPTR); contains Interpro domain(s) IPR001944 Glycoside hydrolase, family 35	3.57	0.54	0.15	2.2255e-10
Solyc06g009190	Pectinesterase (AHRD V1 ***- B9SAU4_RICCO); contains Interpro domain(s) IPR000070 Pectinesterase, catalytic	3.11	0.46	0.15	2.44443e-07
Solyc05g007010	Glyoxal oxidase (AHRD V1 ***- B6TJK4_MAIZE); contains Interpro domain(s) IPR009880 Glyoxal oxidase, N-terminal	2.61	0.4	0.15	2.30203e-06
Solyc04g018100	Sodium/hydrogen exchanger Na+ H+ antiporter (AHRD V1 *--* Q8IET0_PLAF7); contains Interpro domain(s) IPR018418 Na+/H+ exchanger, isoforms 7/8, conserved region	1.41	0.22	0.15	0.00019749
Solyc04g074350	UDP-glucuronosyltransferase (AHRD V1 **-* Q5UB81_ARATH); contains Interpro domain(s) IPR002213 UDP-glucuronosyl/UDP-glucosyltransferase	2.01	0.3	0.15	0.000199782
Solyc08g029090	B3 domain-containing protein At3g18960 (AHRD V1 *-*- Y3896_ARATH); contains Interpro domain(s) IPR003340 Transcriptional factor B3	1.48	0.22	0.15	0.000510829
Solyc11g010760	UDP-glucosyltransferase (AHRD V1 ***- Q8LKG3_STERE); contains Interpro domain(s) IPR002213 UDP-glucuronosyl/UDP-glucosyltransferase	1.77	0.27	0.15	0.0017737
Solyc12g098320	Cytochrome b5 (AHRD V1 *-*- Q9ZWT2_ARATH); contains Interpro domain(s) IPR001199 Cytochrome b5	7.72	1.13	0.15	0.00675437
Solyc01g081270	Glutathione S-transferase (AHRD V1 ***- Q8H9E5_CUCMA); contains Interpro domain(s) IPR004046 Glutathione S-transferase, C-terminal	13.38	1.82	0.14	1.04857e-12
Solyc04g076940	Unknown Protein (AHRD V1)	60.19	8.54	0.14	1.48795e-10
Solyc05g005910	Peptide transporter (AHRD V1 **-* A6YJX4_9MAGN); contains Interpro domain(s) IPR000109 TGF-beta receptor, type I/II extracellular region	2.71	0.37	0.14	2.32569e-09
Solyc03g019760	ABC transporter G family member 11 (AHRD V1 ***- AB11G_ARATH); contains Interpro domain(s) IPR013525 ABC-2 type transporter	4.09	0.56	0.14	2.70455e-08
Solyc10g084370	MYB transcription factor (Fragment) (AHRD V1 **-- A1DR87_CATRO); contains Interpro domain(s) IPR006447 Myb-like DNA-binding region, SHAQKYF class	4.05	0.57	0.14	2.57545e-05
Solyc02g067750	Carbonic anhydrase (AHRD V1 ***- B1VK36_SOLLC); contains Interpro domain(s) IPR001765 Carbonic anhydrase	2.28	0.32	0.14	0.00941356
Solyc06g051800	Expansin (AHRD V1 ***- O04359_SOLLC); contains Interpro domain(s) IPR007112 Expansin 45, endoglucanase-like IPR007117 Pollen allergen/expansin, C-terminal	609.77	77.09	0.13	4.65751e-115
Solyc03g119060	Alpha-dioxygenase 2 (AHRD V1 **-- Q5WM33_SOLLC); contains Interpro domain(s) IPR002007 Haem peroxidase, animal	36.6	4.59	0.13	9.72335e-62
Solyc04g011580	mRNA binding protein Pumilio 2 (AHRD V1 *-** C1GCQ9_PARBD); contains Interpro domain(s) IPR011989 Armadillo-like helical	23.24	2.97	0.13	1.30439e-61
Solyc04g082880	Diphosphate--fructose-6-phosphate 1-phosphotransferase (AHRD V1 ***- C8PT93_9SPIO); contains Interpro domain(s) IPR011183 Pyrophosphate-dependent phosphofructokinase PfpB	25.53	3.22	0.13	1.80245e-49
Solyc11g066820	Cellulose synthase-like C6 glycosyltransferase family 2 (AHRD V1 **-- A6N4C3_PHYPA); contains Interpro domain(s) IPR001173 Glycosyl transferase, family 2	17.99	2.27	0.13	3.13918e-27
Solyc02g030230	UDP-glucose 4-epimerase (AHRD V1 **** B1XPB1_SYNP2); contains Interpro domain(s) IPR005886 UDP-glucose 4-epimerase	14.03	1.82	0.13	2.31061e-23
Solyc02g076800	Unknown Protein (AHRD V1)	18.53	2.34	0.13	2.9125e-15
Solyc05g012940	Ribonuclease H2 subunit B (AHRD V1 ***- B0WCS6_CULQU); contains Interpro domain(s) IPR019024 Ribonuclease H2, subunit B	9.47	1.24	0.13	3.68285e-08
Solyc07g055540	Cytochrome P450	3.13	0.4	0.13	1.26273e-07
Solyc02g094060	Voltage-gated chloride channel (AHRD V1 **** Q96325_ARATH); contains Interpro domain(s) IPR002251 Chloride channel plant CLC	1.42	0.19	0.13	4.29232e-05
Solyc09g010210	Endoglucanase 1 (AHRD V1 ***- B6TRZ3_MAIZE); contains Interpro domain(s) IPR008928 Six-hairpin glycosidase-like IPR012341 Six-hairpin glycosidase IPR018221 Glycoside hydrolase, family 9, active site IPR001701 Glycoside hydrolase, family 9	365.28	44.6	0.12	1.27164e-119
Solyc06g064940	Phosphatidylinositol transfer protein SFH5 (AHRD V1 *--- SFH5_YARLI); contains Interpro domain(s) IPR001251 Cellular retinaldehyde-binding/triple function, C-terminal	32.39	3.82	0.12	2.49233e-49
Solyc11g006990	Os06g0207500 protein (Fragment) (AHRD V1 **-- Q0DDQ9_ORYSJ); contains Interpro domain(s) IPR004253 Protein of unknown function DUF231, plant	50.07	6.1	0.12	1.20505e-16
Solyc03g123460	Os10g0422600 protein (Fragment) (AHRD V1 *--- Q0IXM0_ORYSJ); contains Interpro domain(s) IPR007650 Protein of unknown function DUF581	14.14	1.64	0.12	1.15983e-10
Solyc04g014400	LRR receptor-like serine/threonine-protein kinase, RLP	1.07	0.13	0.12	1.87169e-05
Solyc05g005960	Peptide transporter 1 (AHRD V1 **-* Q7XAC3_VICFA); contains Interpro domain(s) IPR000109 TGF-beta receptor, type I/II extracellular region	1.07	0.12	0.12	0.00243208
Solyc07g053550	Glutaredoxin (AHRD V1 ***- B9HGW6_POPTR); contains Interpro domain(s) IPR011905 Glutaredoxin-like, plant II	119.93	12.9	0.11	2.56197e-58
Solyc08g078460	Inositol 2-dehydrogenase like protein (AHRD V1 **-- O23580_ARATH); contains Interpro domain(s) IPR016040 NAD(P)-binding domain	29.18	3.18	0.11	7.06831e-41
Solyc07g049200	Unknown Protein (AHRD V1)	21.37	2.32	0.11	3.13044e-24
Solyc07g062220	Os06g0207500 protein (Fragment) (AHRD V1 **-- Q0DDQ9_ORYSJ); contains Interpro domain(s) IPR004253 Protein of unknown function DUF231, plant	20.51	2.16	0.11	2.17426e-13
Solyc01g107800	Expressed protein (Fragment) (AHRD V1 *-*- B3VV16_POPTN); contains Interpro domain(s) IPR006514 Protein of unknown function DUF579, plant	14.95	1.61	0.11	2.17944e-05
Solyc02g071800	Receptor like kinase, RLK	10.65	1.05	0.1	1.16143e-40
Solyc09g092480	UDP-glucosyltransferase family 1 protein (AHRD V1 **** C6KI44_CITSI); contains Interpro domain(s) IPR002213 UDP-glucuronosyl/UDP-glucosyltransferase	5.08	0.48	0.1	2.09877e-12
Solyc02g062610	Hydrolase alpha/beta fold family protein (AHRD V1 ***- D7MBG9_ARALY); contains Interpro domain(s) IPR000073 Alpha/beta hydrolase fold-1	5.71	0.57	0.1	2.94492e-11
Solyc05g052860	Os12g0581300 protein (Fragment) (AHRD V1 *-*- Q0IMB2_ORYSJ); contains Interpro domain(s) IPR006873 Protein of unknown function DUF620	4.03	0.39	0.1	2.58206e-09
Solyc11g071640	Beta-D-glucosidase (AHRD V1 ***- O82074_TROMA); contains Interpro domain(s) IPR001764 Glycoside hydrolase, family 3, N-terminal	1.53	0.15	0.1	1.52172e-05
Solyc01g057680	Hcr2-p4.1 (AHRD V1 ***- Q4G2V7_SOLPI); contains Interpro domain(s) IPR013210 Leucine-rich repeat, N-terminal	15.92	1.54	0.1	1.98114e-05
Solyc05g005930	UDP-glucosyltransferase (AHRD V1 **-- B3VI56_STERE); contains Interpro domain(s) IPR002213 UDP-glucuronosyl/UDP-glucosyltransferase	2.2	0.22	0.1	2.65251e-05
Solyc06g009810	Unknown Protein (AHRD V1)	28.35	2.94	0.1	3.03585e-05
Solyc02g093860	Histidine amino acid transporter (AHRD V1 **** Q85V22_ORYSI); contains Interpro domain(s) IPR013057 Amino acid transporter, transmembrane	1.72	0.17	0.1	0.000198592
Solyc02g084600	LRR receptor-like serine/threonine-protein kinase, RLP	3.24	0.32	0.1	0.000621224
Solyc06g005850	Zinc finger family protein (Fragment) (AHRD V1 *-*- D7M766_ARALY); contains Interpro domain(s) IPR011016 Zinc finger, RING-CH-type	2.19	0.23	0.1	0.008042
Solyc02g077710	E6-2 protein kinase (AHRD V1 *-*- B6E139_GOSHI)	1427.05	133.48	0.09	1.56406e-65
Solyc02g084720	Beta-galactosidase (AHRD V1 ***- Q9LLS9_SOLLC); contains Interpro domain(s) IPR019801 Glycoside hydrolase, family 35, conserved site IPR001944 Glycoside hydrolase, family 35 IPR000922 D-galactoside/L-rhamnose binding SUEL lectin	9.93	0.88	0.09	2.26079e-38
Solyc11g011210	Gibberellin regulated protein (AHRD V1 **-- A2Q374_MEDTR); contains Interpro domain(s) IPR003854 Gibberellin regulated protein	58.2	5.45	0.09	1.01952e-26
Solyc07g054760	Wound induced protein (AHRD V1 ***- B6T0U0_MAIZE)	276.04	25.12	0.09	2.88802e-11
Solyc08g007240	Hydrolase NUDIX family protein (AHRD V1 **-- Q2A9R5_BRAOL); contains Interpro domain(s) IPR000086 NUDIX hydrolase domain	2.34	0.22	0.09	0.000112325
Solyc04g081700	Unknown Protein (AHRD V1)	12.56	1.11	0.09	0.000114372
Solyc01g088600	PDE320 (AHRD V1 ***- D7L613_ARALY)	1.64	0.15	0.09	0.000275276
Solyc08g068870	Aspartic proteinase nepenthesin-1 (AHRD V1 **-- C0JAB4_ORYCO); contains Interpro domain(s) IPR001461 Peptidase A1	1.25	0.11	0.09	0.0015593
Solyc08g078450	Exostosin family protein (AHRD V1 ***- D7MCC1_ARALY); contains Interpro domain(s) IPR004263 Exostosin-like	0.85	0.08	0.09	0.00877841
Solyc09g092490	UDP-glucosyltransferase family 1 protein (AHRD V1 **** C6KI44_CITSI); contains Interpro domain(s) IPR002213 UDP-glucuronosyl/UDP-glucosyltransferase	60.1	4.72	0.08	1.44119e-56
Solyc07g052470	Syntaxin (AHRD V1 ***- Q6X9V9_HORVD); contains Interpro domain(s) IPR010989 t-SNARE	152.45	12.16	0.08	5.86286e-53
Solyc02g076680	Unknown Protein (AHRD V1); contains Interpro domain(s) IPR007789 Protein of unknown function DUF688	21.07	1.59	0.08	4.56078e-45
Solyc07g054060	Unknown Protein (AHRD V1)	1128.91	94.06	0.08	5.5106e-42
Solyc11g012360	Sodium-dependent dicarboxylate transporter (AHRD V1 ***- O35055_RAT); contains Interpro domain(s) IPR001898 Sodium/sulphate symporter	7.02	0.53	0.08	1.99887e-21
Solyc02g071580	Subtilisin-like protease (AHRD V1 ***- Q9FK77_ARATH); contains Interpro domain(s) IPR015500 Peptidase S8, subtilisin-related	3.29	0.26	0.08	2.12787e-14
Solyc01g106700	MADS-box transcription factor (AHRD V1 ***- Q75V01_9ASPA); contains Interpro domain(s) IPR002100 Transcription factor, MADS-box	10.66	0.87	0.08	1.28038e-12
Solyc11g072820	Kinesin-5 (AHRD V1 *-*- D2V727_NAEGR); contains Interpro domain(s) IPR001752 Kinesin, motor region	1.19	0.1	0.08	2.10014e-07
Solyc07g053920	Mannan endo-1 4-beta-mannosidase (AHRD V1 ***- A8FDC6_BACP2); contains Interpro domain(s) IPR001547 Glycoside hydrolase, family 5	1.86	0.16	0.08	6.63926e-05
Solyc10g086570	Palmitoyltransferase PFA4 (AHRD V1 **-- B6TA04_MAIZE); contains Interpro domain(s) IPR001594 Zinc finger, DHHC-type	5.41	0.45	0.08	0.000368759
Solyc01g096220	Ras-related protein Rab-25 (AHRD V1 ***- RAB25_BOVIN); contains Interpro domain(s) IPR015595 Rab11-related	32.61	2.17	0.07	1.48156e-41
Solyc02g084990	Mannan endo-1 4-beta-mannosidase (AHRD V1 ***- A8FDC6_BACP2); contains Interpro domain(s) IPR001547 Glycoside hydrolase, family 5	31.17	2.03	0.07	1.26215e-40
Solyc07g054730	Wound-responsive protein-related (AHRD V1 ***- A8IXM2_BRACM)	389.46	28.62	0.07	2.96074e-26
Solyc05g052870	UDP-glucosyltransferase family 1 protein (AHRD V1 **-* C6KI45_CITSI); contains Interpro domain(s) IPR002213 UDP-glucuronosyl/UDP-glucosyltransferase	1.36	0.1	0.07	0.000255521
Solyc09g091430	Pectate lyase 1-27 (AHRD V1 **** B9TU35_9ROSI); contains Interpro domain(s) IPR002022 Pectate lyase/Amb allergen	9.6	0.55	0.06	2.21537e-26
Solyc05g005940	Solute carrier family 15 member 4 (AHRD V1 **-- S15A4_XENLA); contains Interpro domain(s) IPR000109 TGF-beta receptor, type I/II extracellular region	5.14	0.28	0.06	3.23413e-19
Solyc12g014490	Microtubule-associated protein MAP65-1c (AHRD V1 ***- Q9FEV7_TOBAC); contains Interpro domain(s) IPR007145 MAP65/ASE1	3.34	0.21	0.06	6.125e-12
Solyc04g078790	BHLH transcription factor-like (AHRD V1 *--- Q8S0N2_ORYSJ); contains Interpro domain(s) IPR001092 Basic helix-loop-helix dimerisation region bHLH	4.98	0.3	0.06	9.87598e-05
Solyc07g053710	Tyrosine aminotransferase (AHRD V1 **** D3K4J1_PAPSO); contains Interpro domain(s) IPR005958 Tyrosine/nicotianamine aminotransferase	1.96	0.12	0.06	0.000214437
Solyc02g089880	Glycosyltransferase family GT8 protein (AHRD V1 ***- D0ECQ6_POPDE); contains Interpro domain(s) IPR002495 Glycosyl transferase, family 8	2.12	0.12	0.06	0.000250442
Solyc07g049280	Diphosphate-fructose-6-phosphate 1-phosphotransferase (AHRD V1 ***- D0TAW1_9BACE); contains Interpro domain(s) IPR011183 Pyrophosphate-dependent phosphofructokinase PfpB	1.48	0.09	0.06	0.00026196
Solyc07g026930	Tetracycline transporter (AHRD V1 **-* D7L897_ARALY); contains Interpro domain(s) IPR016196 Major facilitator superfamily, general substrate transporter	1.28	0.07	0.06	0.00201973
Solyc03g117690	Aspartic proteinase nepenthesin-1 (AHRD V1 **-- C0JA51_9ORYZ); contains Interpro domain(s) IPR001461 Peptidase A1	0.93	0.06	0.06	0.00499398
Solyc07g054780	Wound induced protein (AHRD V1 ***- B6T0U0_MAIZE)	390.69	19.68	0.05	4.21049e-119
Solyc08g075940	DNA-directed RNA polymerase (AHRD V1 ***- B9IL57_POPTR); contains Interpro domain(s) IPR015712 DNA-directed RNA polymerase, subunit 2	12.03	0.61	0.05	3.92067e-52
Solyc08g082250	Endoglucanase 1 (AHRD V1 ***- B6U0J0_MAIZE); contains Interpro domain(s) IPR008928 Six-hairpin glycosidase-like IPR012341 Six-hairpin glycosidase IPR018221 Glycoside hydrolase, family 9, active site IPR001701 Glycoside hydrolase, family 9	12.63	0.65	0.05	8.42334e-45
Solyc07g054770	Wound induced protein (AHRD V1 ***- B6SKC8_MAIZE)	44.11	2.33	0.05	4.31345e-25
Solyc07g055340	Peroxisomal membrane protein 2 (AHRD V1 **-- B6UGE4_MAIZE); contains Interpro domain(s) IPR007248 Mpv17/PMP22	62.08	2.84	0.05	2.88096e-20
Solyc03g006490	Aluminum-induced protein-like (AHRD V1 ***- Q9FG81_ARATH)	9.9	0.52	0.05	6.29423e-15
Solyc04g016440	Os06g0301100 protein (Fragment) (AHRD V1 ***- Q0DCQ4_ORYSJ); contains Interpro domain(s) IPR005349 Uncharacterised protein family UPF0136, Transmembrane	10.04	0.48	0.05	5.57287e-10
Solyc07g042800	cDNA clone J090072E23 full insert sequence (Fragment) (AHRD V1 *-*- B7F9R4_ORYSJ)	3.78	0.19	0.05	1.3896e-06
Solyc10g075150	Non-specific lipid-transfer protein (AHRD V1 **** Q9ZPI9_CAPAN); contains Interpro domain(s) IPR013770 Plant lipid transfer protein and hydrophobic protein, helical	9.43	0.47	0.05	1.49769e-06
Solyc01g103590	Glyoxalase/bleomycin resistance protein/dioxygenase (AHRD V1 **-- Q2HVV5_MEDTR); contains Interpro domain(s) IPR004360 Glyoxalase/bleomycin resistance protein/dioxygenase	5.06	0.24	0.05	0.000318708
Solyc10g007600	L-lactate dehydrogenase (AHRD V1 ***- LLDD_VIBPA); contains Interpro domain(s) IPR012133 Alpha-hydroxy acid dehydrogenase, FMN-dependent	38.31	1.41	0.04	5.69669e-78
Solyc02g068080	Voltage-gated chloride channel (AHRD V1 **** Q96325_ARATH); contains Interpro domain(s) IPR002251 Chloride channel plant CLC	7.51	0.31	0.04	3.37303e-38
Solyc04g011970	Gag-Pol polyprotein (AHRD V1 ***- B8YLY4_MEDTR); contains Interpro domain(s) IPR013103 Reverse transcriptase, RNA-dependent DNA polymerase	6.79	0.3	0.04	1.15411e-13
Solyc03g006050	Leucine rich repeat family protein (AHRD V1 *--- Q1EP22_MUSBA)	5.48	0.19	0.04	8.99485e-09
Solyc09g064750	Unknown Protein (AHRD V1)	11.91	0.44	0.04	1.8583e-08
Solyc02g089690	Leaf senescence protein-like (AHRD V1 ***- Q8RV74_ORYSJ); contains Interpro domain(s) IPR004253 Protein of unknown function DUF231, plant	2.7	0.11	0.04	1.94294e-07
Solyc08g081650	Ethylene-responsive transcription factor 4 (AHRD V1 *-** B6THY5_MAIZE); contains Interpro domain(s) IPR001471 Pathogenesis-related transcriptional factor and ERF, DNA-binding	0.86	0.03	0.04	8.85124e-06
Solyc07g055640	Receptor-like kinase (AHRD V1 *-*- B6EB06_NICGU); contains Interpro domain(s) IPR002290 Serine/threonine protein kinase	0.54	0.02	0.04	0.00264811
Solyc07g049690	Cytochrome P450	184.68	4.79	0.03	2.97272e-222
Solyc10g008660	Malonyl CoA anthocyanin 5-O-glucoside-6&apos&apos&apos-O-malonyltransferase (AHRD V1 ***- Q8W1X0_PERFR)	147.11	4.74	0.03	1.76747e-58
Solyc11g062200	Transposon Ty1-A Gag-Pol polyprotein (AHRD V1 *-*- YA11B_YEAST); contains Interpro domain(s) IPR013103 Reverse transcriptase, RNA-dependent DNA polymerase	5.35	0.17	0.03	1.27063e-40
Solyc03g112030	Cytochrome P450	3.04	0.09	0.03	1.07937e-11
Solyc09g082340	Vicilin-like protein (Fragment) (AHRD V1 **-- Q9SEW4_9ROSI); contains Interpro domain(s) IPR014710 RmlC-like jelly roll fold	2.36	0.07	0.03	4.51063e-10
Solyc01g090350	Non-specific lipid-transfer protein (AHRD V1 ***- B9RD07_RICCO); contains Interpro domain(s) IPR013770 Plant lipid transfer protein and hydrophobic protein, helical	5.31	0.14	0.03	3.04175e-05
Solyc08g067610	ATP-binding cassette transporter (AHRD V1 ***- D8RL77_SELML); contains Interpro domain(s) IPR013525 ABC-2 type transporter	0.3	0	0.03	0.000332851
Solyc07g053140	CONSTANS-like zinc finger protein (AHRD V1 *-*- D0EP07_SOYBN); contains Interpro domain(s) IPR000315 Zinc finger, B-box	35.76	0.82	0.02	1.39959e-57
Solyc09g092670	Cytochrome P450	3.39	0.08	0.02	3.88544e-13
Solyc09g059550	Genomic DNA chromosome 3 P1 clone MJL12 (AHRD V1 *-*- Q9LSG4_ARATH)	2.71	0.05	0.02	2.12153e-08
Solyc12g039080	Receptor-like kinase (AHRD V1 ***- A7VM37_MARPO)	3.29	0.05	0.02	2.73979e-08
Solyc00g222460	Gag-Pol polyprotein (AHRD V1 ***- B8YLY4_MEDTR)	7.86	0.13	0.02	5.2818e-06
Solyc01g010610	Unknown Protein (AHRD V1); contains Interpro domain(s) IPR003656 Zinc finger, BED-type predicted	7.43	0.17	0.02	3.15377e-05
Solyc08g044230	Unknown Protein (AHRD V1)	10.89	0.25	0.02	0.000121709
Solyc09g097960	Aldo/keto reductase family protein (AHRD V1 **-- D7KWQ9_ARALY); contains Interpro domain(s) IPR001395 Aldo/keto reductase	1.98	0.05	0.02	0.000430697
Solyc02g093580	Pectate lyase (AHRD V1 **** Q9M505_VITVI); contains Interpro domain(s) IPR002022 Pectate lyase/Amb allergen	1.58	0.03	0.02	0.00153863
Solyc09g090350	Oxidoreductase (AHRD V1 ***- B6SXM3_MAIZE); contains Interpro domain(s) IPR012400 Long-chain fatty alcohol dehydrogenase	0.51	0	0.02	0.0051275
Solyc02g077930	Unknown Protein (AHRD V1)	27.71	0.5	0.02	0.00931986
Solyc06g035940	Homeobox-leucine zipper protein PROTODERMAL FACTOR 2 (AHRD V1 **** PDF2_ARATH); contains Interpro domain(s) IPR002913 Lipid-binding START	100.76	1.39	0.01	1.0261e-132
Solyc07g051880	Protein serine/threonine kinase (AHRD V1 ***- D3BP85_POLPA); contains Interpro domain(s) IPR002290 Serine/threonine protein kinase	68.92	0.89	0.01	7.11145e-66
Solyc01g108630	Nitrite reductase (AHRD V1 ***- Q76KB0_TOBAC); contains Interpro domain(s) IPR006067 Nitrite and sulphite reductase 4Fe-4S region	7.84	0.12	0.01	7.62046e-37
Solyc10g049220	Unknown Protein (AHRD V1)	15.88	0.22	0.01	8.19716e-28
Solyc02g077940	Unknown Protein (AHRD V1)	3135.62	38.96	0.01	1.17016e-23
Solyc07g053640	Arabinogalactan-protein (AHRD V1 *-*- Q41256_NICAL)	19.25	0.23	0.01	5.33519e-19
Solyc02g005160	Gag-Pol polyprotein (AHRD V1 ***- B8YLY4_MEDTR)	24.89	0.14	0.01	8.26678e-19
Solyc01g015070	Unknown Protein (AHRD V1)	18.54	0.16	0.01	1.57741e-13
Solyc07g054000	Unknown Protein (AHRD V1)	12.56	0.18	0.01	5.08172e-09
Solyc01g107780	UDP-glucosyltransferase family 1 protein (AHRD V1 **** C6KI43_CITSI); contains Interpro domain(s) IPR002213 UDP-glucuronosyl/UDP-glucosyltransferase	2.32	0.03	0.01	2.50294e-08
Solyc10g012210	ARID/BRIGHT DNA-binding domain-containing protein/ELM2 domain-containing protein/Myb-like DNA-binding domain-containing protein (AHRD V1 *--- Q1PEA0_ARATH); contains Interpro domain(s) IPR000949 ELM2	1.59	0	0.01	7.45535e-08
Solyc10g085270	Unknown Protein (AHRD V1)	16.52	0.25	0.01	3.31111e-07
Solyc12g039100	ACT domain containing protein expressed (AHRD V1 *--- Q10P44_ORYSJ)	8.03	0.12	0.01	3.364e-07
Solyc02g005530	Helitron helicase-like protein (AHRD V1 *-*- D0NJ00_PHYIN); contains Interpro domain(s) IPR010285 Protein of unknown function DUF889, eukaryote	1.8	0	0.01	6.74324e-07
Solyc07g053360	Seed biotin-containing protein SBP65 (AHRD V1 *--- SBP65_PEA); contains Interpro domain(s) IPR004238 Late embryogenesis abundant protein	1.27	0	0.01	2.02687e-06
Solyc07g054600	F-box family protein (AHRD V1 ***- B9I698_POPTR); contains Interpro domain(s) IPR001810 Cyclin-like F-box	1.48	0	0.01	3.02517e-06
Solyc04g083140	cytochrome P450	0.94	0	0.01	0.00016515
Solyc07g053130	Serine/threonine-protein kinase receptor (AHRD V1 **** B6U2B7_MAIZE); contains Interpro domain(s) IPR002290 Serine/threonine protein kinase	0.84	0	0.01	0.000637753
Solyc01g014700	D-mannose binding lectin family protein expressed (AHRD V1 ***- Q10B65_ORYSJ); contains Interpro domain(s) IPR001480 Curculin-like (mannose-binding) lectin	1.75	0	0.01	0.00201566
Solyc08g081850	Unknown Protein (AHRD V1); contains Interpro domain(s) IPR010605 Protein of unknown function DUF1191	1.13	0	0.01	0.00279697
Solyc12g098620	Transcription factor (AHRD V1 *-** D6MKM4_9ASPA); contains Interpro domain(s) IPR011598 Helix-loop-helix DNA-binding	0.74	0	0.01	0.00826091
Solyc02g076920	Transcription factor MYC2 (AHRD V1 *--* RAP1_ARATH); contains Interpro domain(s) IPR001092 Basic helix-loop-helix dimerisation region bHLH	1.18	0	0.01	0.00858239
Solyc07g049140	Metallocarboxypeptidase inhibitor (AHRD V1 ***- O24639_SOLTU); contains Interpro domain(s) IPR009632 Putative metallocarboxypeptidase inhibitor	20444.3	89.26	0	1.53535e-243
Solyc07g052700	MADS-box transcription factor 1 (AHRD V1 ***- D1MFS6_HEVBR); contains Interpro domain(s) IPR002100 Transcription factor, MADS-box	133.51	0.14	0	1.06897e-94
Solyc11g011570	RING finger protein 44 (AHRD V1 *--- RNF44_DANRE); contains Interpro domain(s) IPR011016 Zinc finger, RING-CH-type	10.15	0	0	4.22315e-30
Solyc01g056370	Unknown Protein (AHRD V1)	51.29	0	0	3.1453e-26
Solyc03g005580	Legumin 11S-globulin (AHRD V1 **-- Q39770_GINBI); contains Interpro domain(s) IPR014710 RmlC-like jelly roll fold	3.61	0	0	1.18479e-15
Solyc09g072560	Legumin 11S-globulin (AHRD V1 **-- Q39770_GINBI); contains Interpro domain(s) IPR014710 RmlC-like jelly roll fold	5.27	0	0	6.49026e-12
Solyc09g090150	Legumin 11S-globulin (AHRD V1 **-- Q39770_GINBI); contains Interpro domain(s) IPR014710 RmlC-like jelly roll fold	2.36	0	0	2.66948e-11
Solyc09g025210	Legumin 11S-globulin (AHRD V1 **-- Q39770_GINBI); contains Interpro domain(s) IPR014710 RmlC-like jelly roll fold	7.65	0	0	1.38001e-09
Solyc11g017210	Protein FAR1-RELATED SEQUENCE 12 (AHRD V1 **-- FRS12_ARATH); contains Interpro domain(s) IPR004330 Transcription factor, FAR1-related	9.04	0	0	2.37458e-07
Solyc11g012560	F-box family protein (AHRD V1 ***- B9GFB6_POPTR); contains Interpro domain(s) IPR017451 F-box associated type 1	2.18	0	0	1.13431e-05
Solyc02g062730	Unknown Protein (AHRD V1)	58.08	0	0	1.84228e-05
Solyc05g008220	Unknown Protein (AHRD V1)	2.19	0	0	5.87871e-05
Solyc01g015050	Unknown Protein (AHRD V1)	4.9	0	0	0.000224449
Solyc08g080490	2S albumin seed storage protein (Fragment) (AHRD V1 *-*- Q7Y1C2_JUGNI); contains Interpro domain(s) IPR003612 Plant lipid transfer protein/seed storage/trypsin-alpha amylase inhibitor	7.92	0	0	0.000270125
Solyc00g265510	Unknown Protein (AHRD V1)	8.67	0	0	0.000348772
Solyc07g055040	Agenet domain-containing protein (AHRD V1 ***- D7KG24_ARALY); contains Interpro domain(s) IPR008395 Agenet	3.07	0	0	0.000693872
Solyc02g092170	Protein FAR1-RELATED SEQUENCE 12 (AHRD V1 **-- FRS12_ARATH); contains Interpro domain(s) IPR004330 Transcription factor, FAR1-related	4.6	0	0	0.000984317
Solyc08g080480	Unknown Protein (AHRD V1); contains Interpro domain(s) IPR003612 Plant lipid transfer protein/seed storage/trypsin-alpha amylase inhibitor	2.87	0	0	0.00125425
Solyc03g113110	Protein FAR1-RELATED SEQUENCE 12 (AHRD V1 **-- FRS12_ARATH); contains Interpro domain(s) IPR004330 Transcription factor, FAR1-related	5.23	0	0	0.00132462
Solyc06g054040	Protein FAR1-RELATED SEQUENCE 12 (AHRD V1 **-- FRS12_ARATH); contains Interpro domain(s) IPR004330 Transcription factor, FAR1-related	4.34	0	0	0.00144601
Solyc02g084840	Dehydrin DHN1 (AHRD V1 *-*- DHN1_PEA); contains Interpro domain(s) IPR000167 Dehydrin	2.34	0	0	0.00144601
Solyc05g007700	Transposon-like element Lyt2-2 DNA (AHRD V1 ***- D5MNY6_SOLLC); contains Interpro domain(s) IPR004330 Transcription factor, FAR1-related	4.89	0	0	0.00608715

## Sheet: 3856-Breaker
Table S2. DEGs of AtORHis vs M82 at breaker fruit developmental stage
GeneID	annotation	ORHis21b-Fruit-B	M82-Fruit-B	ratio	adjusted p
Solyc04g018080	Unknown Protein (AHRD V1)	0	158.59	15859.3	5.45484e-33
Solyc01g106620	Pathogenesis-related protein 1a (AHRD V1 **-- Q00MX6_MALDO); contains Interpro domain(s) IPR018244 Allergen V5/Tpx-1 related, conserved site	0	71.21	7121.33	1.01191e-55
Solyc04g077810	Unknown Protein (AHRD V1)	0	39.64	3964	1.08122e-74
Solyc09g008170	Auxin responsive SAUR protein (AHRD V1 *-*- Q1SN26_MEDTR); contains Interpro domain(s) IPR003676 Auxin responsive SAUR protein	0.12	471.52	3823.11	8.73835e-183
Solyc10g024430	Unknown Protein (AHRD V1)	0	38.06	3806.33	4.84422e-22
Solyc02g088130	Unknown Protein (AHRD V1)	0	30.69	3069	7.89103e-16
Solyc04g018130	Unknown Protein (AHRD V1)	0	22.48	2247.67	4.49797e-12
Solyc04g074840	Multidrug resistance protein mdtK (AHRD V1 ***- MDTK_ENTS8); contains Interpro domain(s) IPR002528 Multi antimicrobial extrusion protein MatE	1.31	2584.08	1972.58	2.8117e-197
Solyc12g044440	Unknown Protein (AHRD V1)	0	16.83	1682.67	9.42556e-18
Solyc01g008710	Mannan endo-1 4-beta-mannosidase (AHRD V1 ***- D2S259_HALTV); contains Interpro domain(s) IPR018087 Glycoside hydrolase, family 5, conserved site IPR013781 Glycoside hydrolase, subgroup, catalytic core	1.56	2563.96	1640.06	2.57284e-170
Solyc04g081610	Unknown Protein (AHRD V1)	0	15.13	1512.67	5.66534e-08
Solyc07g009230	Unknown Protein (AHRD V1)	0	14.5	1450.33	0.0010055
Solyc01g008720	Mannan endo-1 4-beta-mannosidase (AHRD V1 ***- A8FDC6_BACP2); contains Interpro domain(s) IPR001547 Glycoside hydrolase, family 5	0	13.11	1310.67	2.89849e-35
Solyc06g048640	Unknown Protein (AHRD V1)	0	12.74	1274.33	0.00575969
Solyc02g067490	At1g59710-like protein (Fragment) (AHRD V1 *-*- C7FCK4_ARALP); contains Interpro domain(s) IPR007679 Protein of unknown function DUF569	0	12.07	1207	1.23127e-34
Solyc04g011450	Heat shock cognate protein 2 (AHRD V1 ***- B6SZ69_MAIZE)	0	10.97	1097.33	4.82275e-06
Solyc10g080850	Unknown Protein (AHRD V1)	0	10.79	1079.33	0.00226751
Solyc06g072530	UPF0497 membrane protein 8 (AHRD V1 ***- U4978_VITVI); contains Interpro domain(s) IPR006459 Uncharacterised protein family UPF0497, trans-membrane plant subgroup	0	10.69	1068.67	2.1832e-20
Solyc01g104210	Elongation of very long chain fatty acids protein 4 (AHRD V1 *-** B0W9Y0_CULQU); contains Interpro domain(s) IPR002076 GNS1/SUR4 membrane protein	0.07	70.2	1002.86	1.89983e-136
Solyc05g025680	Respiratory burst oxidase protein B (AHRD V1 **** A1YBM1_MAIZE); contains Interpro domain(s) IPR013121 Ferric reductase, NAD binding	0	8.81	880.67	1.27579e-51
Solyc08g066260	Histidine decarboxylase (AHRD V1 ***- Q9MA74_ARATH); contains Interpro domain(s) IPR002129 Pyridoxal phosphate-dependent decarboxylase	0.2	160.3	815.07	3.07397e-12
Solyc07g054050	Unknown Protein (AHRD V1)	0	8.04	803.67	0.000384493
Solyc04g081720	Unknown Protein (AHRD V1)	0	7.28	727.67	0.00061444
Solyc04g018120	Unknown Protein (AHRD V1)	0	6.87	686.67	4.77109e-06
Solyc01g014560	D-mannose binding lectin family protein expressed (AHRD V1 **-- Q2RAY8_ORYSJ); contains Interpro domain(s) IPR001480 Curculin-like (mannose-binding) lectin	0	6.43	642.67	8.31886e-27
Solyc09g092580	Cytochrome P450	0	6.11	611	1.49415e-30
Solyc01g100750	Susceptibility homeodomain transcription factor (Fragment) (AHRD V1 *-*- Q8SAA7_ORYSA); contains Interpro domain(s) IPR007493 Protein of unknown function DUF538	0	5.8	579.67	6.09636e-10
Solyc04g017620	Phosphatidylinositol-4-phosphate 5-kinase 9 (AHRD V1 ***- B6SXI7_MAIZE); contains Interpro domain(s) IPR016034 Phosphatidylinositol-4-phosphate 5-kinase, core, subgroup	0	5.62	562	3.62042e-12
Solyc01g099040	GDSL esterase/lipase At5g03980 (AHRD V1 **** GDL74_ARATH); contains Interpro domain(s) IPR001087 Lipase, GDSL	0.43	229.82	538.63	2.57111e-149
Solyc08g066250	Decarboxylase family protein (AHRD V1 ***- A7GHE9_CLOBL); contains Interpro domain(s) IPR002129 Pyridoxal phosphate-dependent decarboxylase	2.56	1324.41	518.02	1.61254e-157
Solyc01g108870	Gibberellin 20 oxidase 2 (AHRD V1 **-- B6TF99_MAIZE); contains Interpro domain(s) IPR005123 Oxoglutarate and iron-dependent oxygenase	0	5.17	517	0.00434111
Solyc08g005760	Alcohol acetyltransferase (AHRD V1 **-* B1A9J8_CUCME); contains Interpro domain(s) IPR003480 Transferase	0	4.65	465.33	7.22492e-20
Solyc03g095900	1-aminocyclopropane-1-carboxylate oxidase-like protein (AHRD V1 **-* Q9LTH8_ARATH); contains Interpro domain(s) IPR005123 Oxoglutarate and iron-dependent oxygenase	4.64	2118.97	456.67	1.10087e-170
Solyc01g005730	LRR receptor-like serine/threonine-protein kinase, RLP	0.02	8.79	439.33	7.56539e-64
Solyc01g010160	Beta-glucosidase (AHRD V1 ***- D3YJ59_VITVI); contains Interpro domain(s) IPR001360 Glycoside hydrolase, family 1	0	4.23	423.33	0.000272682
Solyc06g083480	Short chain alcohol dehydrogenase-like (AHRD V1 **-* Q8LFZ4_ARATH); contains Interpro domain(s) IPR002347 Glucose/ribitol dehydrogenase	0.29	124.07	422.95	1.41009e-117
Solyc08g066240	Decarboxylase family protein (AHRD V1 ***- A7GHE9_CLOBL); contains Interpro domain(s) IPR002129 Pyridoxal phosphate-dependent decarboxylase	5.59	2355.97	421.71	2.0172e-227
Solyc07g051870	Protein serine/threonine kinase (AHRD V1 ***- D3BP85_POLPA); contains Interpro domain(s) IPR002290 Serine/threonine protein kinase	0	3.97	397	8.31753e-08
Solyc10g080840	Cytochrome P450	1.68	631.77	376.8	0
Solyc07g005630	Unknown Protein (AHRD V1); contains Interpro domain(s) IPR003614 Knottin	0	3.56	356.33	0.00435061
Solyc05g015680	Serine/threonine-protein phosphatase 7 long form homolog (AHRD V1 **-- PPP7L_ARATH); contains Interpro domain(s) IPR019557 Aminotransferase-like, plant mobile domain	0	3.47	347.33	1.63316e-05
Solyc10g024420	ABC transporter C family member 9 (AHRD V1 **-- AB9C_ARATH); contains Interpro domain(s) IPR001140 ABC transporter, transmembrane region	0.96	321.02	335.56	1.49468e-298
Solyc06g083490	Tropinone reductase-like protein 16 (AHRD V1 **-- B2BXZ1_9BRAS); contains Interpro domain(s) IPR002347 Glucose/ribitol dehydrogenase	1.77	544.82	308.39	3.94354e-301
Solyc04g016550	Folylpolyglutamate synthase (AHRD V1 **** B9IHV7_POPTR); contains Interpro domain(s) IPR001645 Folylpolyglutamate synthetase	0	2.93	293.33	3.29604e-12
Solyc09g091510	Chalcone synthase (AHRD V1 ***- Q56I79_9SOLN); contains Interpro domain(s) IPR011141 Polyketide synthase, type III	0	2.86	286	2.25254e-11
Solyc07g045090	Alcohol dehydrogenase zinc-binding domain protein (AHRD V1 **-* D2QM87_SPILD); contains Interpro domain(s) IPR002085 Alcohol dehydrogenase superfamily, zinc-containing	0.55	152.12	278.26	3.65765e-229
Solyc01g005290	SEC14 cytosolic factor family protein (AHRD V1 **-- D7M8H6_ARALY); contains Interpro domain(s) IPR001251 Cellular retinaldehyde-binding/triple function, C-terminal	0.08	21.29	277.74	3.4205e-39
Solyc09g092620	Cytochrome P450	0	2.76	276	2.2981e-07
Solyc01g081600	Non-specific lipid-transfer protein (AHRD V1 ***- Q6E0V1_NICGL); contains Interpro domain(s) IPR013770 Plant lipid transfer protein and hydrophobic protein, helical	0	2.75	275	0.00128394
Solyc04g071520	Os11g0166800 protein (Fragment) (AHRD V1 *--- Q0IUD4_ORYSJ); contains Interpro domain(s) IPR010990 Transcription elongation factor, TFIIS/elongin A/CRSP70, N-terminal	0.12	33.35	270.43	4.23291e-64
Solyc10g080900	3-oxoacyl-reductase (AHRD V1 **-- B6UEX0_MAIZE); contains Interpro domain(s) IPR002347 Glucose/ribitol dehydrogenase	7.48	1981.53	264.79	0
Solyc10g080210	Polygalacturonase A (AHRD V1 **** Q9M6S2_ACTCH); contains Interpro domain(s) IPR000743 Glycoside hydrolase, family 28	23.42	6128.24	261.7	0
Solyc01g106630	Unknown Protein (AHRD V1)	0.98	255.48	261.58	7.67683e-22
Solyc10g079570	Acyltransferase (AHRD V1 *--- Q58VT1_CAPFR); contains Interpro domain(s) IPR003480 Transferase	0	2.57	256.67	8.9399e-07
Solyc08g066080	Ulp1 protease family C-terminal catalytic domain containing protein (AHRD V1 ***- Q60D46_SOLDE)	0	2.48	248.33	0.000309336
Solyc06g060450	Transmembrane emp24 domain-containing protein 10 (AHRD V1 ***- B6SSF8_MAIZE); contains Interpro domain(s) IPR000348 emp24/gp25L/p24	0	2.39	239	1.64797e-05
Solyc08g005630	Glucose-methanol-choline oxidoreductase (AHRD V1 ***- D6TF66_9CHLR); contains Interpro domain(s) IPR012400 Long-chain fatty alcohol dehydrogenase	4.58	1086.41	237.21	0
Solyc03g120570	Proton-dependent oligopeptide transport family protein (AHRD V1 **-- D7L5L3_ARALY); contains Interpro domain(s) IPR000109 TGF-beta receptor, type I/II extracellular region	3.36	793.78	236.01	1.83344e-299
Solyc03g111690	Pectate lyase (AHRD V1 **** Q2Z1Y4_PRUMU); contains Interpro domain(s) IPR002022 Pectate lyase/Amb allergen	15.62	3498.1	224	0
Solyc07g062670	Unknown Protein (AHRD V1)	1.32	292.12	221.3	1.20485e-102
Solyc07g026930	Tetracycline transporter (AHRD V1 **-* D7L897_ARALY); contains Interpro domain(s) IPR016196 Major facilitator superfamily, general substrate transporter	0	2.16	216	2.04167e-05
Solyc01g088400	CER1 (AHRD V1 **-- B6TFH3_MAIZE); contains Interpro domain(s) IPR006694 Fatty acid hydroxylase	4.13	889.72	215.43	0
Solyc07g051880	Protein serine/threonine kinase (AHRD V1 ***- D3BP85_POLPA); contains Interpro domain(s) IPR002290 Serine/threonine protein kinase	0.39	81.34	208.57	9.9561e-156
Solyc08g066220	Decarboxylase family protein (AHRD V1 *-*- A7GHE9_CLOBL); contains Interpro domain(s) IPR002129 Pyridoxal phosphate-dependent decarboxylase	0.16	32.64	208.34	1.47454e-105
Solyc01g107400	Indole-3-acetic acid-amido synthetase GH3.8 (AHRD V1 ***- B6U4E2_MAIZE)	2.63	542.62	206.06	3.63367e-30
Solyc03g112170	Pectinesterase inhibitor (AHRD V1 **** A2Q674_MEDTR); contains Interpro domain(s) IPR006501 Pectinesterase inhibitor	0.2	40.56	202.78	7.34709e-60
Solyc10g047030	Beta-xylosidase 4 (AHRD V1 **** D7MRV5_ARALY); contains Interpro domain(s) IPR001764 Glycoside hydrolase, family 3, N-terminal	0.15	29.93	195.17	4.09092e-144
Solyc03g116190	Chitinase (AHRD V1 --*- P93327_MEDTR); contains Interpro domain(s) IPR001002 Chitin-binding, type 1	0.17	32.41	194.46	4.56233e-37
Solyc06g060840	Oleosin (AHRD V1 ***- Q2TM28_COFCA); contains Interpro domain(s) IPR000136 Oleosin	2.18	418.29	191.58	2.27093e-49
Solyc03g097440	11-beta-hydroxysteroid dehydrogenase-like (AHRD V1 **** Q9LUF1_ARATH); contains Interpro domain(s) IPR002347 Glucose/ribitol dehydrogenase	0.66	125.3	189.85	1.14296e-206
Solyc09g008440	Zinc finger family protein (AHRD V1 ***- D7LWQ5_ARALY); contains Interpro domain(s) IPR007087 Zinc finger, C2H2-type	0.07	12.61	189.1	1.36532e-19
Solyc08g083190	Hydrolase alpha/beta fold family protein expressed (AHRD V1 ***- Q8LN42_ORYSJ); contains Interpro domain(s) IPR000073 Alpha/beta hydrolase fold-1	0.03	6.27	188.1	3.74147e-15
Solyc02g078370	Anther-specific protein TA-29 (AHRD V1 ***- TA29_TOBAC)	0.06	11.19	186.44	1.4155e-13
Solyc01g109330	Cytochrome c biogenesis protein ccsB (AHRD V1 *-*- D8G1N6_9CYAN); contains Interpro domain(s) IPR007816 ResB-like	0	1.82	182	1.02143e-08
Solyc06g076540	class I heat shock protein (AHRD V1 ***- Q69BI7_CARPA); contains Interpro domain(s) IPR002068 Heat shock protein Hsp20	0.33	59.69	180.89	9.84783e-56
Solyc01g008680	S2 self-incompatibility locus-linked pollen 3.2 protein (AHRD V1 ***- Q7XAE8_PETIN)	0	1.77	177	0.000980263
Solyc04g078450	Unknown Protein (AHRD V1)	0.69	121.78	176.49	1.5955e-71
Solyc09g089620	AT-hook DNA-binding protein (Fragment) (AHRD V1 **-- A1DR81_CATRO); contains Interpro domain(s) IPR014476 Predicted AT-hook DNA-binding	0	1.76	176	2.34492e-05
Solyc06g053620	Calcium-dependent protein kinase 2 (AHRD V1 **** B4FZS4_MAIZE); contains Interpro domain(s) IPR002290 Serine/threonine protein kinase	1.19	208.2	174.47	3.46065e-155
Solyc01g109320	Multidrug resistance protein mdtK (AHRD V1 ***- MDTK_ERWAM); contains Interpro domain(s) IPR002528 Multi antimicrobial extrusion protein MatE	0	1.69	169.33	7.19366e-09
Solyc03g095880	Unknown Protein (AHRD V1)	0.37	61.12	163.72	1.75242e-15
Solyc11g008420	SKP1-like protein (AHRD V1 ***- C3V9V9_CITMA); contains Interpro domain(s) IPR016897 E3 ubiquitin ligase, SCF complex, Skp subunit	0	1.63	163.33	0.00208385
Solyc12g019680	Cytochrome P450	0	1.61	161.33	1.08516e-08
Solyc12g019020	Unknown Protein (AHRD V1)	0.03	4.62	154	1.28476e-07
Solyc01g005760	LRR receptor-like serine/threonine-protein kinase, RLP	0.02	3.45	147.86	6.30477e-28
Solyc07g056510	Glutathione S-transferase (AHRD V1 **** D3Y4H6_9ROSI); contains Interpro domain(s) IPR004046 Glutathione S-transferase, C-terminal	0.09	12.58	145.15	3.23862e-26
Solyc11g006910	Ferredoxin (AHRD V1 ***- Q9AUE1_IMPBA); contains Interpro domain(s) IPR010241 Ferredoxin [2Fe-2S], plant	0.15	21.13	140.87	2.90508e-25
Solyc02g079490	Hydroxycinnamoyl-CoA shikimate/quinate hydroxycinnamoyl transferase (AHRD V1 **-* D1GJ94_COFAR); contains Interpro domain(s) IPR003480 Transferase	0.04	5.6	139.92	2.07528e-24
Solyc02g088270	Genomic DNA chromosome 5 P1 clone MUL8 (AHRD V1 ***- Q9FLY2_ARATH); contains Interpro domain(s) IPR018971 Protein of unknown function DUF1997	3.32	457.85	138.05	1.83535e-177
Solyc10g083880	Aquaporin (AHRD V1 ***- D6BRE1_9ROSI); contains Interpro domain(s) IPR012269 Aquaporin	0.08	10.46	136.39	9.77657e-25
Solyc09g091600	Male sterility MS5 family protein (AHRD V1 **-- D7KE75_ARALY); contains Interpro domain(s) IPR011990 Tetratricopeptide-like helical	0.07	8.84	132.55	3.5338e-15
Solyc12g056710	Xanthoxin dehydrogenase (AHRD V1 **** ABA2_ARATH); contains Interpro domain(s) IPR002347 Glucose/ribitol dehydrogenase	0	1.3	129.67	0.000588388
Solyc05g025690	Respiratory burst oxidase-like protein E (AHRD V1 *-*- B2D0N7_HORVD); contains Interpro domain(s) IPR013623 NADPH oxidase Respiratory burst	0.15	18.97	129.32	4.77926e-41
Solyc01g100760	Susceptibility homeodomain transcription factor (Fragment) (AHRD V1 *-*- Q8SAA7_ORYSA); contains Interpro domain(s) IPR007493 Protein of unknown function DUF538	6.11	775.75	127.03	5.76212e-57
Solyc04g080250	Deoxyuridine 5&apos-triphosphate nucleotidohydrolase (AHRD V1 ***- C1E7B9_9CHLO); contains Interpro domain(s) IPR008181 DeoxyUTP pyrophosphatase subfamily 1	0.25	32.17	126.97	3.83355e-43
Solyc05g012020	MADS-box transcription factor MADS-RIN (AHRD V1 *-** Q8S4L5_SOLLC); contains Interpro domain(s) IPR002487 Transcription factor, K-box	5.74	725.51	126.47	1.60575e-194
Solyc09g098080	UDP-glucosyltransferase (AHRD V1 **** A7M6U9_IPONI); contains Interpro domain(s) IPR002213 UDP-glucuronosyl/UDP-glucosyltransferase	0.15	18.28	124.61	1.19433e-69
Solyc01g099050	GDSL esterase/lipase At1g28590 (AHRD V1 **** GDL8_ARATH); contains Interpro domain(s) IPR001087 Lipase, GDSL	0	1.23	123.33	7.60956e-05
Solyc03g097500	Hydroxycinnamoyl CoA shikimate/quinate hydroxycinnamoyltransferase-like protein (AHRD V1 **-* B9IFG0_POPTR); contains Interpro domain(s) IPR003480 Transferase	0	1.21	121	0.00113793
Solyc06g036620	Ankyrin repeat domain-containing protein 13C-A (AHRD V1 *-*- C0H9Z7_SALSA); contains Interpro domain(s) IPR002110 Ankyrin	0	1.2	120	2.11344e-07
Solyc02g065260	Alpha-hydroxynitrile lyase (AHRD V1 **-- O49897_MANES); contains Interpro domain(s) IPR000073 Alpha/beta hydrolase fold-1	1.56	185.35	118.81	2.53598e-167
Solyc02g087890	Unknown Protein (AHRD V1)	0.87	99.32	114.6	2.53255e-43
Solyc11g008720	Beta-glucosidase G4 (AHRD V1 ***- A8TVR1_MEDTR); contains Interpro domain(s) IPR001360 Glycoside hydrolase, family 1	3.32	369.61	111.22	0
Solyc09g082790	DNA repair and recombination protein RAD51 (AHRD V1 **-- A9CT16_ENTBH); contains Interpro domain(s) IPR011940 Meiotic recombinase Dmc1	0.11	11.78	110.47	5.17764e-32
Solyc01g006540	Lipoxygenase (AHRD V1 **** Q96573_SOLLC); contains Interpro domain(s) IPR001246 Lipoxygenase, plant	0.65	72.16	110.45	2.74435e-176
Solyc02g014430	Equilibrative nucleoside transporter (AHRD V1 **** B9H200_POPTR); contains Interpro domain(s) IPR002259 Delayed-early response protein/equilibrative nucleoside transporter	0.13	14.72	110.43	2.25572e-52
Solyc01g080260	At4g14280-like protein (Fragment) (AHRD V1 *-*- C7FD87_ARALP); contains Interpro domain(s) IPR011989 Armadillo-like helical	0.02	2.19	109.5	2.73634e-17
Solyc04g081710	Unknown Protein (AHRD V1)	0.32	33.63	106.21	1.49992e-20
Solyc06g072650	Auxin responsive SAUR protein (AHRD V1 *--- Q2HTF2_MEDTR); contains Interpro domain(s) IPR003676 Auxin responsive SAUR protein	0.12	12.64	105.33	1.17336e-13
Solyc08g007850	Unknown Protein (AHRD V1)	3.03	317.32	104.61	1.09262e-36
Solyc03g120580	Unknown Protein (AHRD V1)	10.73	1121.17	104.52	9.94581e-73
Solyc06g017860	Serine carboxypeptidase (AHRD V1 **** Q2Z1Y2_PRUMU); contains Interpro domain(s) IPR001563 Peptidase S10, serine carboxypeptidase	0	1.03	103.33	0.00511169
Solyc05g015800	Acetyl coenzyme A cis-3-hexen-1-ol acetyl transferase (AHRD V1 **-* Q9SRQ2_ARATH); contains Interpro domain(s) IPR003480 Transferase	0	1.03	103	0.000519621
Solyc10g085870	UDP-glucosyltransferase family 1 protein (AHRD V1 ***- C6KI43_CITSI); contains Interpro domain(s) IPR002213 UDP-glucuronosyl/UDP-glucosyltransferase	0.64	65.41	102.21	2.19e-60
Solyc07g051930	Protein serine/threonine kinase (AHRD V1 **** D3BP85_POLPA); contains Interpro domain(s) IPR002290 Serine/threonine protein kinase	0.04	3.98	99.5	5.98455e-14
Solyc04g078460	N(4)-(Beta-N-acetylglucosaminyl)-L-asparaginase (AHRD V1 **** ASPG_ELIMR); contains Interpro domain(s) IPR000246 Peptidase T2, asparaginase 2	2.16	211.32	97.98	6.82577e-66
Solyc10g086180	Phenylalanine ammonia-lyase (AHRD V1 ***- D2CFQ1_9SOLA); contains Interpro domain(s) IPR005922 Phenylalanine ammonia-lyase	0.3	28.8	96.01	6.60709e-126
Solyc08g066690	Exostosin family protein (AHRD V1 ***- D7M9P2_ARALY); contains Interpro domain(s) IPR004263 Exostosin-like	7.97	754.63	94.64	4.02625e-105
Solyc05g006380	Unknown Protein (AHRD V1); contains Interpro domain(s) IPR001810 Cyclin-like F-box	0	0.94	94.33	0.000370005
Solyc09g064180	Unknown Protein (AHRD V1)	0	0.94	94.33	0.0031994
Solyc02g091800	BHLH transcription factor (AHRD V1 *-*- Q401N5_9LILI); contains Interpro domain(s) IPR011598 Helix-loop-helix DNA-binding	0	0.94	93.67	0.00143409
Solyc08g005770	Alcohol acetyltransferase (AHRD V1 **-* B1A9J8_CUCME); contains Interpro domain(s) IPR003480 Transferase	6.74	625.54	92.86	2.9848e-115
Solyc06g048530	Hydroxyacylglutathione hydrolase (AHRD V1 **** B6T2Y2_MAIZE); contains Interpro domain(s) IPR017782 Hydroxyacylglutathione hydrolase	0.37	34.11	92.2	1.43865e-69
Solyc04g012140	Unknown Protein (AHRD V1)	3.02	273.43	90.44	1.68743e-133
Solyc10g084600	Plant-specific domain TIGR01589 family protein (AHRD V1 *-*- B4FFL2_MAIZE); contains Interpro domain(s) IPR006476 Conserved hypothetical protein CHP01589, plant	1.66	149.72	90.19	4.86227e-29
Solyc01g087950	Serine carboxypeptidase 1 (AHRD V1 **** B6SW38_MAIZE); contains Interpro domain(s) IPR001563 Peptidase S10, serine carboxypeptidase	0.49	43.73	89.85	2.12957e-129
Solyc01g087940	Serine carboxypeptidase 1 (AHRD V1 **** B6SW38_MAIZE); contains Interpro domain(s) IPR001563 Peptidase S10, serine carboxypeptidase	0	0.89	89	0.000114635
Solyc09g008970	Unknown Protein (AHRD V1)	1.2	106.93	88.86	1.50712e-69
Solyc01g080410	Peptide methionine sulfoxide reductase msrB (AHRD V1 ***- B6T2C6_MAIZE); contains Interpro domain(s) IPR002579 Methionine sulphoxide reductase B	6.34	561.88	88.62	1.6481e-240
Solyc02g082520	Amino acid transporter family protein (AHRD V1 **** D7LI10_ARALY); contains Interpro domain(s) IPR013057 Amino acid transporter, transmembrane	0	0.88	87.67	0.00521498
Solyc09g009600	Purple acid phosphatase (AHRD V1 **** B6TKL3_MAIZE); contains Interpro domain(s) IPR008963 Purple acid phosphatase-like, N-terminal	0	0.88	87.67	0.00950339
Solyc12g013700	Aluminum-induced protein-like protein (AHRD V1 ***- Q8S2R9_THEHA)	36.71	3213.53	87.54	4.35032e-181
Solyc08g080630	Chymotrypsin inhibitor-2 (AHRD V1 *-*- A8V413_HORSP); contains Interpro domain(s) IPR000864 Proteinase inhibitor I13, potato inhibitor I	2.14	186.86	87.45	4.578e-132
Solyc07g063640	Wound induced protein (AHRD V1 ***- B6SKC8_MAIZE)	4.27	371.77	87.13	4.39036e-97
Solyc05g046340	Phosphomannomutase 3	0.14	12.09	86.33	2.67242e-27
Solyc05g005170	Polygalacturonase 2 (AHRD V1 ***- A8D0T9_ONCHC); contains Interpro domain(s) IPR012334 Pectin lyase fold	0	0.85	85	0.00344184
Solyc06g036250	Genomic DNA chromosome 5 BAC clone F6N7 (AHRD V1 ***- Q9LTG2_ARATH)	0.89	75.19	84.17	2.3568e-52
Solyc12g042830	class I heat shock protein (AHRD V1 -**- Q69BI7_CARPA); contains Interpro domain(s) IPR008978 HSP20-like chaperone	0.7	58.04	82.52	2.84892e-40
Solyc03g097480	Unknown Protein (AHRD V1)	0.72	58.95	81.87	8.19718e-20
Solyc01g099200	Lipoxygenase (AHRD V1 **** Q43191_SOLTU); contains Interpro domain(s) IPR001246 Lipoxygenase, plant	0.7	56.26	80.75	3.80326e-166
Solyc09g092540	F-box family protein (AHRD V1 ***- B9GTQ9_POPTR); contains Interpro domain(s) IPR013187 F-box associated type 3	0.04	2.86	77.91	0.000119449
Solyc12g008430	Malic enzyme (AHRD V1 ***- Q006Q0_TOBAC); contains Interpro domain(s) IPR012302 Malic enzyme, NAD-binding	0.06	4.67	77.89	5.49055e-25
Solyc07g052960	GRAS family transcription factor (AHRD V1 **-* B9MXU3_POPTR); contains Interpro domain(s) IPR005202 GRAS transcription factor	2.77	213.12	76.94	6.30649e-171
Solyc07g042120	Serine/threonine-protein phosphatase 7 long form homolog (AHRD V1 **-- PPP7L_ARATH); contains Interpro domain(s) IPR019557 Aminotransferase-like, plant mobile domain	0	0.77	76.67	0.000222904
Solyc01g108880	1-aminocyclopropane-1-carboxylate oxidase (AHRD V1 **-* ACCO_MUSAC); contains Interpro domain(s) IPR005123 Oxoglutarate and iron-dependent oxygenase	1.01	74.16	73.67	9.06531e-142
Solyc06g071750	Octicosapeptide/Phox/Bem1p domain-containing protein (AHRD V1 **-- D7LRK8_ARALY); contains Interpro domain(s) IPR000270 Octicosapeptide/Phox/Bem1p	2.12	152.74	72.16	1.69033e-129
Solyc04g016460	Unknown Protein (AHRD V1)	1.89	133.41	70.46	1.68301e-06
Solyc05g050010	1-aminocyclopropane-1-carboxylate synthase (AHRD V1 **** Q659H5_SOLLC); contains Interpro domain(s) IPR004839 Aminotransferase, class I and II IPR004838 Aminotransferases, class-I, pyridoxal-phosphate-binding site	1.93	131.35	68.06	8.41076e-213
Solyc11g067190	Fatty acyl coA reductase (AHRD V1 ***- Q8L4M0_WHEAT); contains Interpro domain(s) IPR013120 Male sterility, NAD-binding	0	0.67	67	0.00137669
Solyc12g011310	Glutathione S-transferase (AHRD V1 ***- Q0PN10_9FABA); contains Interpro domain(s) IPR004046 Glutathione S-transferase, C-terminal	0.63	40.92	64.95	1.08489e-30
Solyc06g084280	Unknown Protein (AHRD V1)	0.29	18.5	64.52	1.6016e-23
Solyc11g044910	Beta-xylosidase 1 (AHRD V1 ***- D7MNR6_ARALY); contains Interpro domain(s) IPR001764 Glycoside hydrolase, family 3, N-terminal	2.51	160.53	63.87	4.76383e-262
Solyc12g098620	Transcription factor (AHRD V1 *-** D6MKM4_9ASPA); contains Interpro domain(s) IPR011598 Helix-loop-helix DNA-binding	0	0.61	60.67	0.00972864
Solyc12g042880	cDNA clone J013073D14 full insert sequence (AHRD V1 *--- B7ECD3_ORYSJ); contains Interpro domain(s) IPR012866 Protein of unknown function DUF1644	0.06	3.44	60.65	8.54037e-07
Solyc01g008510	Photosystem II 5 kDa protein, chloroplastic (AHRD V1 *-*- PST2_GOSHI)	0.16	9.86	60.39	9.02412e-11
Solyc08g014430	Formin 3 (AHRD V1 *-*- D0QAN4_ARATH); contains Interpro domain(s) IPR015425 Actin-binding FH2	0	0.6	60	0.00067598
Solyc01g109160	cytochrome P450	0	0.6	60	0.00304732
Solyc11g072310	Gibberellin 20-oxidase-3 (AHRD V1 **** Q9ZPP2_SOLLC); contains Interpro domain(s) IPR005123 Oxoglutarate and iron-dependent oxygenase	0.43	25.62	59.13	3.08453e-52
Solyc07g054670	NADH dehydrogenase like protein (AHRD V1 **** O65414_ARATH); contains Interpro domain(s) IPR013027 FAD-dependent pyridine nucleotide-disulphide oxidoreductase	0.07	4.08	58.24	2.61329e-21
Solyc04g054830	Inositol-1 4 5-trisphosphate 5-phosphatase-like protein (AHRD V1 ***- Q9FJQ6_ARATH); contains Interpro domain(s) IPR000300 Inositol polyphosphate related phosphatase	0	0.57	57.33	0.00149422
Solyc12g088220	Branched-chain-amino-acid aminotransferase (AHRD V1 ***- Q94CF8_CAPAN); contains Interpro domain(s) IPR005786 Branched-chain amino acid aminotransferase II	1.8	103.26	57.26	3.68624e-63
Solyc10g080870	Cytochrome P450	0	0.57	57	0.00317673
Solyc03g082420	Heat shock protein (AHRD V1 ***- A9QVH3_9FABA); contains Interpro domain(s) IPR002068 Heat shock protein Hsp20	3.11	173.56	55.87	6.524e-172
Solyc03g005640	Unknown Protein (AHRD V1); contains Interpro domain(s) IPR004158 Protein of unknown function DUF247, plant	0	0.56	55.67	0.00719556
Solyc10g085890	Unknown Protein (AHRD V1)	0.41	22.75	55.49	3.46748e-17
Solyc10g009430	Diacylglycerol O-acyltransferase (AHRD V1 ***- Q124V7_POLSJ); contains Interpro domain(s) IPR009721 Protein of unknown function DUF1298	0.08	4.29	53.67	5.69195e-20
Solyc03g095870	Unknown Protein (AHRD V1)	1.77	93.3	52.81	1.11633e-44
Solyc06g007970	Male sterility 5 family protein (Fragment) (AHRD V1 *--- B1Q393_BRAOT); contains Interpro domain(s) IPR011990 Tetratricopeptide-like helical	0.14	7.04	51.49	1.20518e-07
Solyc07g043630	Acyl-CoA synthetase/AMP-acid ligase II (AHRD V1 **** D0C359_9GAMM); contains Interpro domain(s) IPR000873 AMP-dependent synthetase and ligase	0	0.49	49.33	0.00301157
Solyc10g038080	Shikimate dehydrogenase (AHRD V1 ***- B6TSW1_MAIZE); contains Interpro domain(s) IPR001381 Dehydroquinase class I	0.52	25.55	48.82	1.60324e-44
Solyc02g021260	B3 domain-containing protein LOC_Os12g40080 (AHRD V1 *-*- Y1208_ORYSJ); contains Interpro domain(s) IPR003340 Transcriptional factor B3	0	0.48	48.33	9.53353e-07
Solyc12g008840	Beta-galactosidase (AHRD V1 ***- O81100_SOLLC); contains Interpro domain(s) IPR001944 Glycoside hydrolase, family 35	4.05	193.86	47.87	9.93507e-254
Solyc02g072370	Subtilisin-like protease (AHRD V1 ***- Q9LWA3_SOLLC); contains Interpro domain(s) IPR015500 Peptidase S8, subtilisin-related	0	0.47	46.67	0.00624941
Solyc01g099660	Heat shock protein (AHRD V1 ***- Q84KP8_CYAME); contains Interpro domain(s) IPR013126 Heat shock protein 70	0.05	2.42	45.44	1.78886e-14
Solyc04g010200	ABC transporter G family member 6 (AHRD V1 ***- AB6G_ARATH); contains Interpro domain(s) IPR013525 ABC-2 type transporter	0.05	2.26	45.27	1.47718e-14
Solyc02g083380	Unknown Protein (AHRD V1)	8.46	373.58	44.18	1.38523e-53
Solyc12g056600	Short chain alcohol dehydrogenase (AHRD V1 **** O50038_TOBAC); contains Interpro domain(s) IPR002347 Glucose/ribitol dehydrogenase	7.73	340.5	44.03	1.81713e-210
Solyc04g078440	Acetyl xylan esterase A (AHRD V1 **-- D7J664_9BACE); contains Interpro domain(s) IPR005181 Protein of unknown function DUF303, acetylesterase putative	0.06	2.77	43.68	3.57413e-05
Solyc09g089580	1-aminocyclopropane-1-carboxylate oxidase-like protein (AHRD V1 **-* Q9LTH8_ARATH); contains Interpro domain(s) IPR005123 Oxoglutarate and iron-dependent oxygenase	120.46	5156.82	42.81	0
Solyc03g114750	Unknown Protein (AHRD V1)	2.51	105.94	42.15	1.78417e-95
Solyc07g065420	Plant-specific domain TIGR01570 family protein (AHRD V1 ***- B6TX93_MAIZE); contains Interpro domain(s) IPR006460 Protein of unknown function DUF617, plant	0.06	2.67	42.11	7.36937e-06
Solyc04g079960	Geranylgeranyl pyrophosphate synthase 2 (AHRD V1 ***- Q1A7S9_SOLLC); contains Interpro domain(s) IPR000092 Polyprenyl synthetase	1.18	49.1	41.73	8.69514e-103
Solyc06g005820	Copper transporter (AHRD V1 **** A9PEN3_POPTR); contains Interpro domain(s) IPR007274 Ctr copper transporter	0.11	4.42	40.18	4.61179e-07
Solyc02g069930	Lipase-like protein (AHRD V1 **-- Q9M3D1_ARATH); contains Interpro domain(s) IPR000073 Alpha/beta hydrolase fold-1	0.93	36.66	39.56	7.39056e-31
Solyc03g118060	Unknown Protein (AHRD V1)	0.35	13.78	39	8.47046e-18
Solyc11g066100	heat shock protein (AHRD V1 ***- B2D2G5_CAPSN); contains Interpro domain(s) IPR013126 Heat shock protein 70	8.92	346.16	38.81	4.48588e-262
Solyc02g089160	Cytochrome P450	2.47	94.64	38.32	6.52349e-49
Solyc08g078460	Inositol 2-dehydrogenase like protein (AHRD V1 **-- O23580_ARATH); contains Interpro domain(s) IPR016040 NAD(P)-binding domain	0.44	16.84	38.27	2.04603e-47
Solyc10g007110	Tyrosine aminotransferase (AHRD V1 **** Q8GUE9_SOLSC); contains Interpro domain(s) IPR005958 Tyrosine/nicotianamine aminotransferase	3.22	122.28	37.98	2.62993e-174
Solyc03g005020	Lipase (AHRD V1 **** Q1XBG1_RICCO); contains Interpro domain(s) IPR006693 AB-hydrolase associated lipase region	16.76	628.11	37.48	6.77153e-265
Solyc03g120690	Dynein light chain 1 cytoplasmic (AHRD V1 ***- C1C420_RANCA); contains Interpro domain(s) IPR001372 Dynein light chain, type 1 and 2	0.95	35.68	37.43	1.09091e-13
Solyc08g044510	Beta-glucosidase D2 (AHRD V1 ***- B2ZUU1_LOTJA); contains Interpro domain(s) IPR001360 Glycoside hydrolase, family 1	3.09	115.48	37.41	0.00357872
Solyc09g066150	Cytochrome P450	17.71	661.93	37.38	8.51038e-177
Solyc02g077790	Unknown Protein (AHRD V1); contains Interpro domain(s) IPR016177 DNA-binding, integrase-type	0.7	25.8	37.03	5.2446e-13
Solyc05g025670	Unknown Protein (AHRD V1)	0.44	16.14	36.95	0.00270973
Solyc02g067040	cDNA clone J075153F01 full insert sequence (AHRD V1 *--- B7F9A7_ORYSJ); contains Interpro domain(s) IPR009769 Protein of unknown function DUF1336	0.12	4.43	36.89	1.58385e-20
Solyc05g014280	Heat shock protein (AHRD V1 ***- A9QVH3_9FABA); contains Interpro domain(s) IPR002068 Heat shock protein Hsp20	0.42	14.85	35.35	1.44936e-12
Solyc03g111730	Cathepsin B-like cysteine proteinase (AHRD V1 **-* CYSP_SCHMA); contains Interpro domain(s) IPR013128 Peptidase C1A, papain	2.91	102.44	35.16	1.77201e-121
Solyc06g062600	Choline dehydrogenase (AHRD V1 ***- A0QXW0_MYCS2); contains Interpro domain(s) IPR012132 Glucose-methanol-choline oxidoreductase	2.32	77.06	33.21	3.64821e-160
Solyc09g011620	Glutathione S-transferase-like protein (AHRD V1 **** A8DUB0_SOLLC); contains Interpro domain(s) IPR004046 Glutathione S-transferase, C-terminal	0.09	3	32.14	0.000139136
Solyc10g085240	UDP-glucosyltransferase (AHRD V1 **-- C0LNQ9_MAIZE); contains Interpro domain(s) IPR002213 UDP-glucuronosyl/UDP-glucosyltransferase	0.59	18.99	32	7.28199e-42
Solyc12g039050	PIF-like orf1 (AHRD V1 ***- Q1WIR9_DAUCA)	0.06	1.81	32	0.000213113
Solyc03g117630	heat shock protein (AHRD V1 ***- B2D2G5_CAPSN); contains Interpro domain(s) IPR013126 Heat shock protein 70	0.77	24.31	31.44	8.81193e-69
Solyc03g112040	Cytochrome P450	0.06	1.88	31.39	5.46177e-08
Solyc03g006960	Protein phosphatase 2C (AHRD V1 ***- Q8RVG0_TOBAC); contains Interpro domain(s) IPR015655 Protein phosphatase 2C	4.08	126.68	31.07	2.4166e-68
Solyc03g006010	Os05g0272200 protein (Fragment) (AHRD V1 *-*- Q0DJJ5_ORYSJ)	0.92	28.11	30.67	1.89885e-83
Solyc03g095700	Genomic DNA chromosome 5 TAC clone K18I23 (AHRD V1 ***- Q9FLD2_ARATH)	0.14	4.39	30.63	1.00941e-05
Solyc09g082460	Homocysteine s-methyltransferase (AHRD V1 **** B9HUS6_POPTR); contains Interpro domain(s) IPR003726 Homocysteine S-methyltransferase	1.6	48.18	30.05	2.80865e-91
Solyc09g011110	Ramosa1 C2H2 zinc-finger transcription factor (AHRD V1 *-*- D0UTZ1_ZEAMP); contains Interpro domain(s) IPR007087 Zinc finger, C2H2-type	0.08	2.5	30.04	0.00975977
Solyc04g011540	Elicitor-responsive protein 1 (AHRD V1 **-- B6T411_MAIZE); contains Interpro domain(s) IPR018029 C2 membrane targeting protein	5.45	158.74	29.14	6.11838e-28
Solyc02g085660	UDP-glucosyltransferase (AHRD V1 **** B8QI32_9MAGN); contains Interpro domain(s) IPR002213 UDP-glucuronosyl/UDP-glucosyltransferase	0.18	5.29	28.87	8.6634e-21
Solyc08g066700	Polyribonucleotide nucleotidyltransferase (AHRD V1 ***- PNP_PROVI); contains Interpro domain(s) IPR001247 Exoribonuclease, phosphorolytic domain 1	31.1	891.73	28.67	3.05361e-176
Solyc08g078700	Heat shock protein 22 (AHRD V1 ***- Q27JQ0_METAN); contains Interpro domain(s) IPR002068 Heat shock protein Hsp20	3.81	105.79	27.74	5.06362e-48
Solyc00g045570	Unknown Protein (AHRD V1)	0.08	2.06	26.83	0.000242493
Solyc09g097770	Cell wall protein (AHRD V1 ***- Q40142_SOLLC); contains Interpro domain(s) IPR010800 Glycine rich	1.93	51.67	26.82	2.08253e-34
Solyc06g068900	Nudix hydrolase 4 (AHRD V1 *-*- B6T5N7_MAIZE); contains Interpro domain(s) IPR000086 NUDIX hydrolase domain	10.72	287.11	26.78	6.272e-50
Solyc01g095080	1-aminocyclopropane-1-carboxylate synthase (AHRD V1 **** O65209_NICGU); contains Interpro domain(s) IPR004839 Aminotransferase, class I and II IPR004838 Aminotransferases, class-I, pyridoxal-phosphate-binding site	3.98	102.7	25.82	1.75478e-155
Solyc03g111720	Peptide methionine sulfoxide reductase msrA (AHRD V1 **** D7E9W5_METEZ); contains Interpro domain(s) IPR002569 Methionine sulphoxide reductase A	468.16	12030.5	25.7	3.62459e-261
Solyc12g096310	DUF599 family protein (AHRD V1 ***- Q8T1D5_DICDI); contains Interpro domain(s) IPR006747 Protein of unknown function DUF599	4.86	122.11	25.13	2.97648e-61
Solyc03g111970	Cytochrome P450	8.18	205.39	25.11	1.1551e-195
Solyc08g005790	Pectinacetylesterase (Fragment) (AHRD V1 *--- C6JT68_9MYRT); contains Interpro domain(s) IPR004963 Pectinacetylesterase	0.12	3.08	24.97	2.54147e-09
Solyc07g042430	Dimethylaniline monooxygenase (AHRD V1 **** C1GPZ2_PARBA); contains Interpro domain(s) IPR012143 Dimethylaniline monooxygenase, N-oxide-forming	0.03	0.75	24.89	0.00196098
Solyc10g055810	Endochitinase (Chitinase) (AHRD V1 **** Q43184_SOLTU); contains Interpro domain(s) IPR016283 Glycoside hydrolase, family 19 IPR018371 Chitin-binding, type 1, conserved site IPR000726 Glycoside hydrolase, family 19, catalytic IPR001002 Chitin-binding, type 1	6.63	164.22	24.76	3.85416e-104
Solyc11g066890	Prephenate dehydratase (AHRD V1 ***- Q6JJ29_IPOTF); contains Interpro domain(s) IPR001086 Prephenate dehydratase	1.07	26.38	24.57	5.89095e-66
Solyc03g115230	ClpB chaperone (AHRD V1 ***- D6QXI5_TRYCR); contains Interpro domain(s) IPR013093 ATPase associated with various cellular activities, AAA-2	10.54	258.84	24.55	1.47227e-225
Solyc01g107850	UDP-glucosyltransferase HvUGT5876 (AHRD V1 ***- D3WYW1_HORVD); contains Interpro domain(s) IPR002213 UDP-glucuronosyl/UDP-glucosyltransferase	2.05	50.32	24.54	2.0708e-30
Solyc08g078650	Glycosyl transferase family 8 glycogenin (AHRD V1 *--- D3TM56_GLOMM); contains Interpro domain(s) IPR002495 Glycosyl transferase, family 8	0.63	15.37	24.52	5.80436e-48
Solyc09g015020	class I heat shock protein 3 (AHRD V1 ***- B6TDB5_MAIZE); contains Interpro domain(s) IPR002068 Heat shock protein Hsp20	4.9	118.8	24.23	2.28816e-41
Solyc04g063350	3-methyl-2-oxobutanoate dehydrogenase (2-methylpropanoyl-transferring) (AHRD V1 **** A1U0F1_MARAV); contains Interpro domain(s) IPR001017 Dehydrogenase, E1 component	1.94	46.17	23.76	9.79291e-103
Solyc09g064730	Heavy metal-associated domain containing protein expressed (AHRD V1 *-*- Q2QXS5_ORYSJ); contains Interpro domain(s) IPR006121 Heavy metal transport/detoxification protein	0.37	8.78	23.73	1.40524e-11
Solyc06g035480	Serine/threonine-protein phosphatase 7 long form homolog (AHRD V1 *--- PPP7L_ARATH); contains Interpro domain(s) IPR019557 Aminotransferase-like, plant mobile domain	0.34	7.87	23.38	1.54027e-34
Solyc12g070090	Glutamyl-tRNA(Gln) amidotransferase subunit A homolog (AHRD V1 *--- QRSL1_RAT); contains Interpro domain(s) IPR000120 Amidase signature enzyme	0.16	3.77	23.08	0.00441005
Solyc10g005080	Late elongated hypocotyl and circadian clock associated-1-like	1.29	29.62	23.02	1.44402e-104
Solyc02g062390	Unknown Protein (AHRD V1); contains Interpro domain(s) IPR000167 Dehydrin	30.63	702.26	22.93	4.05512e-151
Solyc06g068270	1-aminocyclopropane-1-carboxylate oxidase 1 (AHRD V1 **-* ACCO1_MALDO); contains Interpro domain(s) IPR005123 Oxoglutarate and iron-dependent oxygenase	0.89	20.41	22.85	1.09844e-46
Solyc06g036290	Heat shock protein 90 (Fragment) (AHRD V1 **-- Q00NU9_WHEAT); contains Interpro domain(s) IPR003594 ATP-binding region, ATPase-like IPR001404 Heat shock protein Hsp90	2.73	62.22	22.82	1.07911e-65
Solyc09g015000	class I heat shock protein (AHRD V1 ***- Q69BI7_CARPA); contains Interpro domain(s) IPR002068 Heat shock protein Hsp20	19.28	437.88	22.71	4.83894e-93
Solyc05g049980	Glycoside hydrolase family 28 protein/polygalacturonase family protein (AHRD V1 **-- Q1PF10_ARATH); contains Interpro domain(s) IPR012334 Pectin lyase fold	5.09	114.37	22.48	1.86049e-155
Solyc10g006880	NAC domain protein (AHRD V1 ***- Q56UP7_SOLLC); contains Interpro domain(s) IPR003441 No apical meristem (NAM) protein	22.71	510.06	22.46	6.37506e-46
Solyc07g051860	Protein serine/threonine kinase (AHRD V1 **** D3BP85_POLPA); contains Interpro domain(s) IPR002290 Serine/threonine protein kinase	0.22	5.01	22.45	4.49237e-13
Solyc09g066060	Homeobox leucine-zipper protein (AHRD V1 *-*- Q8H962_ZINEL); contains Interpro domain(s) IPR001356 Homeobox	0.56	12.61	22.38	2.60904e-23
Solyc00g060810	Major latex-like protein (AHRD V1 **-- B5THI3_PANGI); contains Interpro domain(s) IPR000916 Bet v I allergen	3.93	87.81	22.33	2.61578e-19
Solyc08g066370	Serine/threonine-protein phosphatase 7 long form homolog (AHRD V1 **-- PPP7L_ARATH); contains Interpro domain(s) IPR019557 Aminotransferase-like, plant mobile domain	0.33	7.33	22.2	1.47353e-36
Solyc02g070020	UDP-glucosyltransferase (AHRD V1 **-* Q8LKG3_STERE); contains Interpro domain(s) IPR002213 UDP-glucuronosyl/UDP-glucosyltransferase	9.02	198.88	22.06	1.71773e-183
Solyc01g111250	Phosphatidylinositol-specific phospholipase c (AHRD V1 *-*- B9UXN2_LISMO); contains Interpro domain(s) IPR017946 PLC-like phosphodiesterase, TIM beta/alpha-barrel domain	5.83	127.75	21.91	1.83846e-136
Solyc09g008370	Nodulin-like protein (Fragment) (AHRD V1 ***- O81121_ARATH); contains Interpro domain(s) IPR010658 Nodulin-like	0.46	10.07	21.89	4.29896e-42
Solyc11g018490	Beta-galactosidase (AHRD V1 ***- B9GU11_POPTR); contains Interpro domain(s) IPR001944 Glycoside hydrolase, family 35	0.07	1.53	21.81	7.27879e-09
Solyc09g074480	Unknown Protein (AHRD V1)	0.34	7.39	21.73	0.000962262
Solyc01g098740	Receptor protein kinase-like protein (AHRD V1 *-*- Q9LJU5_ARATH); contains Interpro domain(s) IPR002290 Serine/threonine protein kinase	2.04	44.08	21.61	2.64906e-93
Solyc01g107840	Immediate-early salicylate-induced glucosyltransferase (AHRD V1 *-*- P93364_TOBAC)	1.21	26.09	21.56	7.47633e-20
Solyc01g103030	Nitrate transporter (AHRD V1 **** Q7XAK5_PRUPE); contains Interpro domain(s) IPR000109 TGF-beta receptor, type I/II extracellular region	0.03	0.71	21.4	0.000650778
Solyc12g009050	Nuclear transcription factor Y subunit A-3 (AHRD V1 *-*- B6TQI5_MAIZE); contains Interpro domain(s) IPR001289 CCAAT-binding transcription factor, subunit B	0.08	1.55	20.22	0.00142193
Solyc12g013690	Monooxygenase FAD-binding protein (AHRD V1 **-- Q1B616_MYCSS); contains Interpro domain(s) IPR003042 Aromatic-ring hydroxylase-like	64.88	1308.15	20.16	4.13562e-198
Solyc03g111990	Cytochrome P450 pseudogene	0.58	11.66	20.1	3.03987e-39
Solyc09g066070	Homeodomain-containing transcription factor FWA (AHRD V1 **-* B5BPF8_ARATH); contains Interpro domain(s) IPR002913 Lipid-binding START	0.63	12.5	19.95	1.18379e-19
Solyc11g010710	AP2-like ethylene-responsive transcription factor At1g16060 (AHRD V1 *-*- AP2L1_ARATH); contains Interpro domain(s) IPR001471 Pathogenesis-related transcriptional factor and ERF, DNA-binding	6.08	120.79	19.86	5.54094e-134
Solyc07g054000	Unknown Protein (AHRD V1)	1	19.77	19.83	3.10711e-13
Solyc02g091040	Unknown Protein (AHRD V1)	1.89	37.52	19.82	5.18909e-11
Solyc03g007890	Heat shock protein 90 (Fragment) (AHRD V1 **-- Q2L3T8_WHEAT); contains Interpro domain(s) IPR003594 ATP-binding region, ATPase-like IPR001404 Heat shock protein Hsp90	4.27	84.46	19.8	2.7309e-152
Solyc08g074940	Aspartic proteinase nepenthesin-2 (AHRD V1 **-- B6SMJ5_MAIZE); contains Interpro domain(s) IPR001461 Peptidase A1	0.13	2.5	19.71	1.63522e-09
Solyc07g065190	Heavy metal-associated domain containing protein expressed (AHRD V1 *-*- Q2QXS5_ORYSJ); contains Interpro domain(s) IPR006121 Heavy metal transport/detoxification protein	0.04	0.85	19.62	0.00978858
Solyc03g031860	Phytoene synthase 1	214.31	4165.97	19.44	1.80967e-229
Solyc12g098780	Pistil extensin like protein (Fragment) (AHRD V1 *-*- Q40552_TOBAC); contains Interpro domain(s) IPR006041 Pollen Ole e 1 allergen and extensin	0.03	0.64	19.2	0.00565855
Solyc07g047680	F-box protein GID2 (AHRD V1 *-*- B6SU06_MAIZE); contains Interpro domain(s) IPR001810 Cyclin-like F-box	1.8	34.54	19.19	6.84611e-38
Solyc08g080640	Osmotin-like protein (Fragment) (AHRD V1 **-- Q8S4L1_SOLNI); contains Interpro domain(s) IPR017949 Thaumatin, conserved site IPR001938 Thaumatin, pathogenesis-related	16.25	311.37	19.16	3.38249e-109
Solyc03g093310	F-box family protein (AHRD V1 ***- B9H075_POPTR); contains Interpro domain(s) IPR001810 Cyclin-like F-box	0.11	2.15	19	1.05595e-08
Solyc06g072430	Bcl-2-associated athanogene-like protein (AHRD V1 *-*- D1MIX4_VITVI); contains Interpro domain(s) IPR003103 Apoptosis regulator Bcl-2 protein, BAG	3.49	66.05	18.91	3.2804e-102
Solyc01g111050	Ch-cobra (AHRD V1 ***- B7S746_CUNLA); contains Interpro domain(s) IPR006918 Glycosyl-phosphatidyl inositol-anchored, plant	2.88	54.38	18.88	1.5396e-36
Solyc01g009770	Major ampullate spidroin 2-2 (AHRD V1 *-*- B6TJV0_MAIZE); contains Interpro domain(s) IPR001202 WW/Rsp5/WWP	0.9	16.57	18.48	4.33608e-13
Solyc05g008640	RING finger protein (AHRD V1 *-*- Q22V07_TETTH); contains Interpro domain(s) IPR018957 Zinc finger, C3HC4 RING-type	0.62	11.35	18.41	1.27818e-14
Solyc08g014130	2-isopropylmalate synthase 1 (AHRD V1 **** Q30DX9_9BRAS); contains Interpro domain(s) IPR005671 Bacterial 2-isopropylmalate synthase	14.79	269.33	18.21	5.75661e-189
Solyc06g072760	Syntaxin (AHRD V1 ***- Q8LJR4_SOYBN); contains Interpro domain(s) IPR010989 t-SNARE	0.19	3.37	18.04	1.68248e-07
Solyc04g051440	Unknown Protein (AHRD V1)	0.13	2.28	17.97	0.00276872
Solyc00g144470	Serine/threonine-protein phosphatase 7 long form homolog (AHRD V1 **-- PPP7L_ARATH); contains Interpro domain(s) IPR019557 Aminotransferase-like, plant mobile domain	0.06	1.14	17.95	7.33492e-06
Solyc02g081820	HAD-superfamily hydrolase subfamily IA (AHRD V1 ***- Q3Z922_DEHE1); contains Interpro domain(s) IPR011949 HAD-superfamily hydrolase, subfamily IA, REG-2-like	0.08	1.49	17.88	0.00425143
Solyc07g065810	RING finger family protein (AHRD V1 ***- D6RU92_SILLA); contains Interpro domain(s) IPR018957 Zinc finger, C3HC4 RING-type	0.26	4.64	17.85	8.20495e-05
Solyc08g078450	Exostosin family protein (AHRD V1 ***- D7MCC1_ARALY); contains Interpro domain(s) IPR004263 Exostosin-like	0.04	0.65	17.82	0.0039203
Solyc03g083800	Serine/threonine-protein phosphatase 7 long form homolog (AHRD V1 *-*- PPP7L_ARATH); contains Interpro domain(s) IPR019557 Aminotransferase-like, plant mobile domain	0.06	1.01	17.82	0.0041375
Solyc07g006100	Oxysterol-binding protein (AHRD V1 **** A9ZM29_SOYBN); contains Interpro domain(s) IPR000648 Oxysterol-binding protein	0.04	0.71	17.67	0.000190757
Solyc03g116200	Chitin-binding lectin (AHRD V1 ***- B3XYC5_SOLLC)	0.39	6.88	17.5	0.00298251
Solyc10g080880	Auxin efflux carrier (AHRD V1 ***- D6RT09_SOLLC); contains Interpro domain(s) IPR014024 Auxin efflux carrier, subgroup	0.16	2.7	17.26	4.56169e-12
Solyc12g055730	Lipase (AHRD V1 ***- Q5S8F1_RICCO); contains Interpro domain(s) IPR002921 Lipase, class 3	0.11	1.89	17.18	1.689e-07
Solyc07g065410	Unknown Protein (AHRD V1)	5.54	94.34	17.04	1.0838e-39
Solyc09g075950	Heat shock protein 1 (AHRD V1 ***- B6SXY0_MAIZE); contains Interpro domain(s) IPR013126 Heat shock protein 70	2.65	45.05	16.98	3.49382e-102
Solyc11g065560	Serine/threonine-protein phosphatase 7 long form homolog (AHRD V1 **-- PPP7L_ARATH); contains Interpro domain(s) IPR019557 Aminotransferase-like, plant mobile domain	0.06	1.06	16.79	1.51076e-05
Solyc03g111550	GDSL esterase/lipase At3g48460 (AHRD V1 ***- GDL57_ARATH); contains Interpro domain(s) IPR001087 Lipase, GDSL	12.63	209.87	16.62	5.52988e-150
Solyc09g015010	Unknown Protein (AHRD V1)	8.56	142.19	16.62	1.57674e-16
Solyc12g089300	Gibberellin-regulated protein 2 (AHRD V1 *--- B6TLZ8_MAIZE); contains Interpro domain(s) IPR003854 Gibberellin regulated protein	4.11	68.19	16.58	1.7745e-45
Solyc02g067130	Serine/threonine-protein phosphatase 7 long form homolog (AHRD V1 *--- PPP7L_ARATH); contains Interpro domain(s) IPR019557 Aminotransferase-like, plant mobile domain	0.1	1.7	16.45	2.4296e-06
Solyc06g084540	Universal stress protein (AHRD V1 ***- B4UW73_ARAHY); contains Interpro domain(s) IPR006016 UspA	71.87	1156	16.08	4.63873e-23
Solyc08g081620	Endoglucanase 1 (AHRD V1 ***- B6U0P7_MAIZE); contains Interpro domain(s) IPR008928 Six-hairpin glycosidase-like IPR012341 Six-hairpin glycosidase IPR018221 Glycoside hydrolase, family 9, active site IPR001701 Glycoside hydrolase, family 9	1.29	20.12	15.59	1.422e-46
Solyc04g079530	Solute carrier family 15 member 4 (AHRD V1 **-- S15A4_BOVIN); contains Interpro domain(s) IPR000109 TGF-beta receptor, type I/II extracellular region	0.11	1.73	15.26	0.000195942
Solyc10g079870	Cytokinin oxidase/dehydrogenase 1 (AHRD V1 ***- C0LPA6_SOLTU); contains Interpro domain(s) IPR015345 Cytokinin dehydrogenase 1, FAD and cytokinin binding	0.07	1.07	15.24	0.000272848
Solyc07g056430	Glutathione S-transferase-like protein (AHRD V1 **** Q8GVD1_SOLLC); contains Interpro domain(s) IPR004046 Glutathione S-transferase, C-terminal	8.45	127.34	15.08	2.71199e-78
Solyc12g010200	Glycosyltransferase (AHRD V1 ***- B9HBZ3_POPTR); contains Interpro domain(s) IPR002495 Glycosyl transferase, family 8	0.17	2.47	14.84	2.33267e-06
Solyc01g067910	Unknown Protein (AHRD V1)	17.34	256.96	14.82	7.55635e-24
Solyc12g017250	photosystem II polypeptide (AHRD V1 ***- Q6V7X5_TRIPR); contains Interpro domain(s) IPR006814 Photosystem II protein PsbR	56.26	825.61	14.68	3.38762e-96
Solyc12g098810	Chitinase-like protein (AHRD V1 ***- Q6JX04_GOSHI); contains Interpro domain(s) IPR000726 Glycoside hydrolase, family 19, catalytic	0.65	9.57	14.65	2.19145e-20
Solyc10g018140	Dihydroflavonol 4-reductase (AHRD V1 **** Q6R130_CITSI); contains Interpro domain(s) IPR016040 NAD(P)-binding domain	8.64	126.43	14.64	2.14316e-30
Solyc01g111040	EF-Hand containing protein-like (AHRD V1 ***- Q9T0I9_ARATH); contains Interpro domain(s) IPR018248 EF hand	18.86	273.8	14.52	1.91847e-153
Solyc01g099010	GDSL esterase/lipase At1g28590 (AHRD V1 **** GDL8_ARATH); contains Interpro domain(s) IPR001087 Lipase, GDSL	0.26	3.79	14.41	4.7216e-10
Solyc01g106700	MADS-box transcription factor (AHRD V1 ***- Q75V01_9ASPA); contains Interpro domain(s) IPR002100 Transcription factor, MADS-box	0.51	7.23	14.27	0.00023178
Solyc07g065340	Serine acetyltransferase (AHRD V1 **** Q39533_CITLA); contains Interpro domain(s) IPR005881 Serine O-acetyltransferase	11.83	167.11	14.12	1.38139e-84
Solyc10g083940	Nodulin family protein (AHRD V1 ***- D7MWD3_ARALY); contains Interpro domain(s) IPR010658 Nodulin-like	0.25	3.57	14.11	6.58274e-05
Solyc01g111970	Laccase 1a (AHRD V1 **-- B9IG56_POPTR); contains Interpro domain(s) IPR001117 Multicopper oxidase, type 1	1.37	19.25	14.02	2.85695e-53
Solyc02g089150	MAPprotein kinase-like protein (AHRD V1 **-- Q6YW97_ORYSJ); contains Interpro domain(s) IPR017946 PLC-like phosphodiesterase, TIM beta/alpha-barrel domain	7.88	110.43	14.01	9.24881e-88
Solyc02g079920	Transcription factor (Fragment) (AHRD V1 *-** D6MKQ1_9ASPA); contains Interpro domain(s) IPR007087 Zinc finger, C2H2-type	0.07	1.03	14	0.00212475
Solyc08g080090	Senescence-inducible chloroplast stay-green protein 2 (AHRD V1 **-- Q5EMP6_SOYBN)	27.93	388.59	13.91	2.70064e-153
Solyc05g014390	ABC transporter C family member 3 (AHRD V1 **-- AB3C_ARATH); contains Interpro domain(s) IPR003439 ABC transporter-like	3.99	54.07	13.54	4.10195e-45
Solyc01g099190	Lipoxygenase (AHRD V1 **** Q42873_SOLLC); contains Interpro domain(s) IPR001246 Lipoxygenase, plant	417.99	5628.29	13.47	1.12265e-144
Solyc10g074730	Harpin-induced 1 (AHRD V1 ***- Q1STP6_MEDTR); contains Interpro domain(s) IPR010847 Harpin-induced 1	0.16	2.11	13.45	0.000762195
Solyc02g070890	Receptor like kinase, RLK	0.71	9.48	13.42	1.89629e-20
Solyc01g104110	Legumin 11S-globulin (AHRD V1 **-- Q39770_GINBI); contains Interpro domain(s) IPR011051 Cupin, RmlC-type	0.11	1.43	13.38	0.000364018
Solyc03g113280	Membrane protein HPP family (AHRD V1 *-*- D9Y9E6_9DELT); contains Interpro domain(s) IPR007065 HPP	3.77	50.01	13.28	1.11342e-57
Solyc10g054670	Unknown Protein (AHRD V1)	5.37	71.17	13.24	3.45176e-13
Solyc02g077610	NAC domain protein IPR003441 (AHRD V1 ***- B9H2Q1_POPTR); contains Interpro domain(s) IPR003441 No apical meristem (NAM) protein	0.5	6.66	13.23	2.53026e-13
Solyc08g077230	Two-component response regulator ARR11 (AHRD V1 *-*- B6UC09_MAIZE); contains Interpro domain(s) IPR006447 Myb-like DNA-binding region, SHAQKYF class	2.31	30.35	13.14	1.62538e-71
Solyc04g071500	Unknown Protein (AHRD V1); contains Interpro domain(s) IPR008972 Cupredoxin	0.15	1.96	13.04	0.00105415
Solyc04g072760	High affinity sulfate transporter 2 (AHRD V1 **** SUT2_STYHA); contains Interpro domain(s) IPR001902 Sulphate anion transporter	0.19	2.39	12.82	5.15967e-11
Solyc09g091430	Pectate lyase 1-27 (AHRD V1 **** B9TU35_9ROSI); contains Interpro domain(s) IPR002022 Pectate lyase/Amb allergen	1.3	16.51	12.74	1.55518e-40
Solyc06g066280	Cytochrome P450	0.07	0.89	12.67	0.00203576
Solyc01g095920	O-methyltransferase family 3 (AHRD V1 ***- B5ZT51_RHILW); contains Interpro domain(s) IPR009902 Protein of unknown function DUF1442	0.56	7.09	12.66	3.53199e-11
Solyc03g031430	Urease accessory protein UreF (AHRD V1 ***- Q8H1P4_SOYBN); contains Interpro domain(s) IPR002639 Urease accessory protein UreF	1.17	14.73	12.63	9.23295e-20
Solyc10g083400	Cytochrome P450	2.52	31.65	12.56	3.96376e-21
Solyc01g097880	Deaminase (AHRD V1 *-*- D6B5U0_9ACTO); contains Interpro domain(s) IPR016193 Cytidine deaminase-like	40.19	502.07	12.49	6.0216e-142
Solyc12g010320	Outer membrane lipoprotein blc (AHRD V1 **-- D0RZG9_ACICA); contains Interpro domain(s) IPR002345 Lipocalin	89.32	1106.82	12.39	1.08488e-79
Solyc09g013150	Vesicular glutamate transporter 3 (AHRD V1 **-* B5AU16_DANRE); contains Interpro domain(s) IPR016196 Major facilitator superfamily, general substrate transporter	5.12	63.39	12.38	6.18022e-53
Solyc07g055010	Metal ion binding protein (AHRD V1 **-* B6T4Q0_MAIZE); contains Interpro domain(s) IPR006121 Heavy metal transport/detoxification protein	1.06	13.08	12.3	1.03855e-12
Solyc01g106820	Peptidase M50 family (AHRD V1 ***- B6UET0_MAIZE)	2.49	30.5	12.23	1.71997e-72
Solyc03g117500	VQ motif-containing protein (AHRD V1 ***- D7KX58_ARALY); contains Interpro domain(s) IPR008889 VQ	1.15	14.05	12.21	0.00149825
Solyc08g081010	Glutamate-cysteine ligase (AHRD V1 **** Q7Y0R4_BRAJU); contains Interpro domain(s) IPR011556 Glutamate--cysteine ligase, plant	50.6	612.59	12.11	4.17258e-119
Solyc03g097470	3-oxoacyl- (AHRD V1 ***- D5A3B9_SPIPL); contains Interpro domain(s) IPR004655 Beta-ketoacyl-acyl carrier protein synthase III (FabH)	12.72	153.07	12.03	4.67599e-128
Solyc04g014600	Universal stress protein family protein (AHRD V1 ***- D7L0F0_ARALY); contains Interpro domain(s) IPR006016 UspA	44.19	531.01	12.02	5.02604e-60
Solyc10g049530	Transposase (Fragment) (AHRD V1 *-*- Q6USB0_9ASPA); contains Interpro domain(s) IPR002559 Transposase, IS4-like	0.04	0.52	12	0.00573453
Solyc07g052860	Storekeeper protein (AHRD V1 ***- Q94IK2_SOLTU)	0.35	4.15	11.86	0.000718522
Solyc02g065280	Methyl jasmonate esterase (AHRD V1 **-* Q56SE1_SOLTU); contains Interpro domain(s) IPR000073 Alpha/beta hydrolase fold-1	0.35	4.16	11.77	6.73694e-08
Solyc07g049700	Cc-nbs-lrr, resistance protein	0.12	1.37	11.74	6.52094e-08
Solyc04g077650	Serine carboxypeptidase 1 (AHRD V1 ***- B6TC80_MAIZE); contains Interpro domain(s) IPR001563 Peptidase S10, serine carboxypeptidase	18.65	218.6	11.72	3.36314e-75
Solyc10g085900	Tetratricopeptide TPR_2 repeat protein (AHRD V1 **-- B4B1G0_9CHRO); contains Interpro domain(s) IPR011990 Tetratricopeptide-like helical	17.69	205.36	11.61	1.35946e-122
Solyc02g021680	WRKY transcription factor 37 (AHRD V1 *-*- Q6IEP4_ORYSJ); contains Interpro domain(s) IPR003657 DNA-binding WRKY	1.85	21.43	11.58	2.59359e-42
Solyc09g059950	Unknown Protein (AHRD V1)	0.34	3.94	11.58	3.55619e-05
Solyc02g068310	2-oxoglutarate-dependent dioxygenase (AHRD V1 **-* B9GJL0_POPTR); contains Interpro domain(s) IPR005123 Oxoglutarate and iron-dependent oxygenase	8.23	95.03	11.54	2.05345e-91
Solyc06g009050	Universal stress protein (AHRD V1 ***- B4UW73_ARAHY); contains Interpro domain(s) IPR006016 UspA	99	1136.25	11.48	8.80147e-101
Solyc06g068990	Mitogen-activated protein kinase (AHRD V1 **** A9RAB3_WHEAT); contains Interpro domain(s) IPR002290 Serine/threonine protein kinase	0.14	1.6	11.43	1.29646e-06
Solyc07g051890	Protein serine/threonine kinase (AHRD V1 ***- D3BP85_POLPA); contains Interpro domain(s) IPR002290 Serine/threonine protein kinase	0.12	1.41	11.41	0.00104508
Solyc06g052120	U1 small nuclear ribonucleoprotein A (AHRD V1 *-*- Q16H40_AEDAE); contains Interpro domain(s) IPR012677 Nucleotide-binding, alpha-beta plait	0.3	3.46	11.41	0.006015
Solyc01g109170	Cold acclimation protein COR413-like (AHRD V1 ***- A6YDU6_LOLTE); contains Interpro domain(s) IPR008892 Cold acclimation WCOR413	30.99	349.16	11.27	7.94406e-41
Solyc03g034140	Flavoprotein wrbA (AHRD V1 ***- B6SPB2_MAIZE); contains Interpro domain(s) IPR010089 Flavoprotein WrbA	2.68	30.13	11.26	3.51912e-08
Solyc07g045080	Alcohol dehydrogenase zinc-containing (AHRD V1 **-* B4RDK4_PHEZH); contains Interpro domain(s) IPR002085 Alcohol dehydrogenase superfamily, zinc-containing	0.83	9.29	11.24	2.25777e-17
Solyc02g092120	Phytosulfokines 3 (AHRD V1 ***- PSK3_ARATH); contains Interpro domain(s) IPR009438 Phytosulfokine	0.64	7.15	11.23	0.000192874
Solyc01g099180	Lipoxygenase (AHRD V1 **** Q9FT17_SOLLC); contains Interpro domain(s) IPR001246 Lipoxygenase, plant	14.27	159.48	11.18	2.33893e-143
Solyc02g084420	Zinc finger protein CONSTANS-LIKE 2 (AHRD V1 **-- COL2_ARATH); contains Interpro domain(s) IPR000315 Zinc finger, B-box	5.88	65.41	11.13	1.63397e-31
Solyc02g092150	ACT domain-containing protein (AHRD V1 **-- D7M3X3_ARALY); contains Interpro domain(s) IPR002912 Amino acid-binding ACT	1.28	13.97	10.91	3.49018e-39
Solyc10g051120	Brain protein 44-like protein (AHRD V1 ***- B6TQE5_MAIZE); contains Interpro domain(s) IPR005336 Uncharacterised protein family UPF0041	1.2	13.01	10.87	0.00136222
Solyc05g046310	Genomic DNA chromosome 5 P1 clone MVP2 (AHRD V1 ***- O65233_ARATH)	4.12	44.77	10.86	2.43587e-51
Solyc03g122360	Cytochrome P450	0.28	3.07	10.84	3.78967e-10
Solyc02g089660	Unknown Protein (AHRD V1)	4.19	45.36	10.83	5.69949e-18
Solyc10g083230	F-box family protein (AHRD V1 ***- B9MYU0_POPTR)	4.92	53.04	10.79	4.41894e-74
Solyc04g011440	heat shock protein (AHRD V1 ***- B2D2G5_CAPSN); contains Interpro domain(s) IPR013126 Heat shock protein 70	23.91	257.94	10.79	1.96599e-71
Solyc01g099880	RAG1-activating protein 1 homolog (AHRD V1 **-- R1AP1_DANRE); contains Interpro domain(s) IPR018179 RAG1-activating protein 1 homologue	0.21	2.22	10.76	0.00121987
Solyc08g082990	Oligopeptide transporter 9 (AHRD V1 **** B6SVF4_MAIZE); contains Interpro domain(s) IPR004648 Tetrapeptide transporter, OPT1/isp4	1.18	12.58	10.63	4.1114e-46
Solyc01g104650	BZIP transcription factor (AHRD V1 **** Q53UC6_WHEAT); contains Interpro domain(s) IPR011700 Basic leucine zipper	73.98	779.15	10.53	4.59097e-109
Solyc09g009220	Unknown Protein (AHRD V1)	0.17	1.79	10.51	9.22507e-06
Solyc01g008700	cDNA clone 001-102-C05 full insert sequence (AHRD V1 **-- B7E7M9_ORYSJ)	6.83	71.53	10.48	3.8091e-75
Solyc06g051800	Expansin (AHRD V1 ***- O04359_SOLLC); contains Interpro domain(s) IPR007112 Expansin 45, endoglucanase-like IPR007117 Pollen allergen/expansin, C-terminal	20.48	214.08	10.45	1.50376e-112
Solyc04g077640	Serine carboxypeptidase 1 (AHRD V1 ***- B6TC80_MAIZE); contains Interpro domain(s) IPR001563 Peptidase S10, serine carboxypeptidase	0.15	1.53	10.43	0.00056692
Solyc07g045140	Uncharacterized membrane protein At3g27390 (AHRD V1 ***- Y3739_ARATH)	3.37	34.92	10.37	3.48456e-73
Solyc02g069430	Phospholipid-transporting ATPase (AHRD V1 **** C1HB29_PARBA); contains Interpro domain(s) IPR001757 ATPase, P-type, K/Mg/Cd/Cu/Zn/Na/Ca/Na/H-transporter	1.39	14.44	10.37	1.70526e-36
Solyc01g108400	Calcium-dependent protein kinase-like (AHRD V1 **** Q9LET1_ARATH); contains Interpro domain(s) IPR002290 Serine/threonine protein kinase	4.92	50.95	10.35	3.28318e-89
Solyc08g082070	TOX high mobility group box family member 4 (AHRD V1 *--- TOX4_PONAB); contains Interpro domain(s) IPR000910 High mobility group, HMG1/HMG2	0.16	1.65	10.33	6.40692e-06
Solyc05g007010	Glyoxal oxidase (AHRD V1 ***- B6TJK4_MAIZE); contains Interpro domain(s) IPR009880 Glyoxal oxidase, N-terminal	0.1	1.03	10.3	0.000270001
Solyc08g006330	UDP-glucose salicylic acid glucosyltransferase (AHRD V1 **** Q9M6E7_TOBAC); contains Interpro domain(s) IPR002213 UDP-glucuronosyl/UDP-glucosyltransferase	1.82	18.69	10.29	2.20805e-18
Solyc01g100770	Susceptibility homeodomain transcription factor (Fragment) (AHRD V1 *-*- Q8SAA7_ORYSA); contains Interpro domain(s) IPR007493 Protein of unknown function DUF538	16.99	173.34	10.2	1.09193e-63
Solyc07g051950	C4-dicarboxylate transporter/malic acid transport family protein (AHRD V1 ***- D7KUS7_ARALY); contains Interpro domain(s) IPR004695 C4-dicarboxylate transporter/malic acid transport protein	0.78	7.96	10.2	1.12735e-16
Solyc01g096740	Transporter major facilitator family (AHRD V1 **-- C4M254_ENTHI); contains Interpro domain(s) IPR016196 Major facilitator superfamily, general substrate transporter	0.41	4.14	10.18	2.00942e-12
Solyc05g015060	26S protease regulatory subunit 6B homolog (AHRD V1 *--- PRS6B_YEAST); contains Interpro domain(s) IPR003959 ATPase, AAA-type, core	0.63	6.38	10.13	2.93391e-13
Solyc11g007770	Exostosin-2 (AHRD V1 *-*- Q0IFF4_AEDAE); contains Interpro domain(s) IPR015338 EXTL2, alpha-1,4-N-acetylhexosaminyltransferase	1.62	16.36	10.12	2.28032e-54
Solyc01g067090	Homeodomain-like (AHRD V1 *-*- A2Q346_MEDTR)	1.79	18.14	10.11	1.17274e-32
Solyc06g054610	Unknown Protein (AHRD V1)	0.95	9.64	10.11	0.00285576
Solyc01g107830	UDP-glucosyltransferase family 1 protein (AHRD V1 **** C6KI43_CITSI); contains Interpro domain(s) IPR002213 UDP-glucuronosyl/UDP-glucosyltransferase	13.84	139.31	10.07	2.01233e-97
Solyc02g093180	N-hydroxycinnamoyl/benzoyltransferase 3 (AHRD V1 **-- Q00M87_SOYBN); contains Interpro domain(s) IPR003480 Transferase	0.15	1.5	10.02	0.000121669
Solyc04g015140	Unknown Protein (AHRD V1)	4.57	45.47	9.95	8.1312e-20
Solyc09g015140	Unknown Protein (AHRD V1); contains Interpro domain(s) IPR016027 Nucleic acid-binding, OB-fold-like	0.17	1.72	9.92	0.00418687
Solyc05g056620	MADS-MC (AHRD V1 *-*- MEF2D_HUMAN); contains Interpro domain(s) IPR002100 Transcription factor, MADS-box IPR002487 Transcription factor, K-box	48.51	480.35	9.9	4.43895e-61
Solyc10g055820	Chitinase (AHRD V1 ***- B9VRK7_CAPAN); contains Interpro domain(s) IPR000726 Glycoside hydrolase, family 19, catalytic	0.31	3.09	9.87	6.21631e-07
Solyc09g015380	Abscisic acid receptor PYL6 (AHRD V1 **-- PYL6_ARATH); contains Interpro domain(s) IPR019587 Polyketide cyclase/dehydrase	0.37	3.62	9.86	4.52905e-05
Solyc02g071100	Purine permease family protein (AHRD V1 **-* D7MCV2_ARALY); contains Interpro domain(s) IPR004853 Protein of unknown function DUF250	3.92	38.65	9.85	8.48404e-58
Solyc10g085250	Unknown Protein (AHRD V1)	11.33	111.28	9.82	4.41006e-17
Solyc05g007900	RING finger protein 126 (AHRD V1 *-*- RN126_HUMAN)	2.52	24.45	9.72	3.00158e-12
Solyc10g076300	UPF0497 membrane protein At2g38480 (AHRD V1 ***- U497C_ARATH); contains Interpro domain(s) IPR006702 Uncharacterised protein family UPF0497, trans-membrane plant	2.9	28.14	9.71	1.26068e-27
Solyc04g064610	RAG1-activating protein 1 homolog (AHRD V1 **-- R1AP1_DROPS); contains Interpro domain(s) IPR018179 RAG1-activating protein 1 homologue	0.36	3.46	9.7	1.16004e-05
Solyc02g071080	Purine permease family protein (AHRD V1 **-* D7MCV2_ARALY); contains Interpro domain(s) IPR004853 Protein of unknown function DUF250	5.87	55.38	9.43	3.32578e-55
Solyc11g071830	Chaperone protein dnaj (AHRD V1 ***- Q17AX7_AEDAE); contains Interpro domain(s) IPR003095 Heat shock protein DnaJ	5.55	52.2	9.41	1.13776e-68
Solyc05g014380	Multidrug resistance protein ABC transporter family (AHRD V1 ***- B9HTC0_POPTR); contains Interpro domain(s) IPR001140 ABC transporter, transmembrane region	5.54	51.98	9.38	2.34902e-108
Solyc08g082640	Cellulose synthase (AHRD V1 **** B9IMB3_POPTR); contains Interpro domain(s) IPR005150 Cellulose synthase	0.09	0.81	9.38	0.000450121
Solyc09g010210	Endoglucanase 1 (AHRD V1 ***- B6TRZ3_MAIZE); contains Interpro domain(s) IPR008928 Six-hairpin glycosidase-like IPR012341 Six-hairpin glycosidase IPR018221 Glycoside hydrolase, family 9, active site IPR001701 Glycoside hydrolase, family 9	2.66	24.87	9.36	1.84428e-34
Solyc10g050990	Unknown Protein (AHRD V1)	1.44	13.51	9.36	4.52876e-05
Solyc08g082080	Amino acid transporter (AHRD V1 **** Q8GZV5_SOLLC); contains Interpro domain(s) IPR013057 Amino acid transporter, transmembrane	5.92	55.3	9.35	2.43957e-77
Solyc06g068600	Phosphate import ATP-binding protein pstB 1 (AHRD V1 **** B6UHM7_MAIZE); contains Interpro domain(s) IPR005670 Phosphate transport system permease protein 1	12.33	115.06	9.33	5.91994e-71
Solyc01g088590	Invertase inhibitor (AHRD V1 ***- A7IZL0_COFCA); contains Interpro domain(s) IPR006501 Pectinesterase inhibitor	6.46	60.15	9.32	5.17764e-32
Solyc04g012160	Serine-threonine protein kinase (AHRD V1 ***- Q09VQ1_WHEAT); contains Interpro domain(s) IPR002290 Serine/threonine protein kinase	14.33	133.08	9.29	4.09733e-85
Solyc09g092380	Adenosylhomocysteinase (AHRD V1 **** Q2XTD0_SOLTU); contains Interpro domain(s) IPR000043 S-adenosyl-L-homocysteine hydrolase	265.26	2460.83	9.28	8.52147e-151
Solyc04g009960	L-allo-threonine aldolase (AHRD V1 **** D7RJ69_CARPA); contains Interpro domain(s) IPR001597 Aromatic amino acid beta-eliminating lyase/threonine aldolase	8.34	77.37	9.28	3.45336e-81
Solyc07g017530	Conserved oligomeric Golgi complex subunit 3 (AHRD V1 ***- COG3_HUMAN); contains Interpro domain(s) IPR007265 Sec34-like protein	6.81	62.76	9.22	4.56408e-55
Solyc02g071090	Purine permease family protein (AHRD V1 **-* D7MCV2_ARALY); contains Interpro domain(s) IPR004853 Protein of unknown function DUF250	7.12	65.51	9.2	3.27651e-76
Solyc04g078500	Cyclin J18 (AHRD V1 ***- D7LPW9_ARALY); contains Interpro domain(s) IPR013763 Cyclin-related	0.26	2.38	9.17	0.000503526
Solyc05g047530	Cytochrome P450	0.26	2.35	9.16	0.00268108
Solyc11g013330	F2E2.8 (AHRD V1 ***- Q9LM58_ARATH)	14.25	130.28	9.14	3.47233e-11
Solyc02g084430	COL domain class transcription factor (AHRD V1 ***- D9ZIX1_MALDO)	14.51	132.23	9.11	3.8085e-32
Solyc12g010800	BZIP transcription factor family protein (AHRD V1 ***- D7LW03_ARALY); contains Interpro domain(s) IPR011700 Basic leucine zipper	0.47	4.26	9.06	3.49975e-08
Solyc02g077670	Chaperone protein dnaJ 2 (AHRD V1 ***- DNAJ2_ARATH); contains Interpro domain(s) IPR003095 Heat shock protein DnaJ	10.95	98.85	9.03	6.98662e-87
Solyc02g081830	HAD-superfamily hydrolase (AHRD V1 ***- D5A3P4_SPIPL); contains Interpro domain(s) IPR011949 HAD-superfamily hydrolase, subfamily IA, REG-2-like	2.76	24.89	9.02	1.14457e-31
Solyc02g069420	Phospholipid-translocating P-type ATPase flippase family protein (AHRD V1 **** A2DBI9_TRIVA); contains Interpro domain(s) IPR006539 ATPase, P-type, phospholipid-translocating, flippase	2.19	19.72	9.01	1.71147e-59
Solyc05g014300	Unknown Protein (AHRD V1)	1.57	14.08	8.97	8.55359e-06
Solyc04g005020	WD-40 repeat family protein (AHRD V1 **-- Q1EPE0_MUSAC); contains Interpro domain(s) IPR020472 G-protein beta WD-40 repeat, region	1.43	12.74	8.91	3.03947e-27
Solyc03g044600	Unknown Protein (AHRD V1)	1.01	8.97	8.88	0.00372365
Solyc09g011470	Unknown Protein (AHRD V1)	43.46	384.93	8.86	1.99348e-22
Solyc06g076570	class I heat shock protein (AHRD V1 ***- Q69BI7_CARPA); contains Interpro domain(s) IPR002068 Heat shock protein Hsp20	111.06	981.2	8.83	2.07803e-126
Solyc02g071770	DUF1264 domain protein (AHRD V1 **-- A1CBM4_ASPCL); contains Interpro domain(s) IPR010686 Protein of unknown function DUF1264	1.44	12.29	8.56	1.71157e-06
Solyc11g006270	3-oxo-5-alpha-steroid 4-dehydrogenase family protein (AHRD V1 ***- D7M7I5_ARALY); contains Interpro domain(s) IPR001104 3-oxo-5-alpha-steroid 4-dehydrogenase, C-terminal	12.53	106.64	8.51	4.62551e-33
Solyc05g013810	Glycosyl hydrolase family 5 protein/cellulase (AHRD V1 **-- A8NVS8_COPC7); contains Interpro domain(s) IPR001547 Glycoside hydrolase, family 5	1.15	9.77	8.49	4.09936e-23
Solyc11g011300	Rhamnogalacturonate lyase (AHRD V1 ***- A3XLZ2_LEEBM); contains Interpro domain(s) IPR010325 Rhamnogalacturonate lyase	0.19	1.64	8.48	2.83912e-06
Solyc06g059720	Stearoyl-acyl carrier protein desaturase (AHRD V1 **** Q8LA10_ARATH); contains Interpro domain(s) IPR005067 Fatty acid desaturase, type 2	0.98	8.28	8.47	8.10934e-18
Solyc02g077720	Unknown Protein (AHRD V1)	10.27	87.02	8.47	3.71865e-06
Solyc03g123550	Auxin-responsive family protein (AHRD V1 *--- D7KNW5_ARALY); contains Interpro domain(s) IPR003676 Auxin responsive SAUR protein	0.79	6.67	8.44	0.00741261
Solyc03g080020	DUF895 domain membrane protein (AHRD V1 *-*- D4ALB1_ARTBC)	3.46	29.02	8.4	2.5972e-28
Solyc08g082980	Serine/threonine protein kinase (AHRD V1 *-** D0NNA3_PHYIN); contains Interpro domain(s) IPR002290 Serine/threonine protein kinase	7.78	65.15	8.38	1.71386e-62
Solyc07g008520	Peptide transporter (AHRD V1 **-* O48542_HORVU); contains Interpro domain(s) IPR000109 TGF-beta receptor, type I/II extracellular region	0.73	6.12	8.38	7.59503e-19
Solyc05g015370	Meiotic asynaptic mutant 1 (AHRD V1 **-- D7KV25_ARALY)	0.27	2.23	8.36	0.0014148
Solyc04g071540	Sterol 3-beta-glucosyltransferase (AHRD V1 **** B6SKE1_MAIZE); contains Interpro domain(s) IPR004276 Glycosyl transferase, family 28	4.15	34.56	8.32	5.88221e-56
Solyc02g064980	Protein serine/threonine kinase (AHRD V1 ***- D3BP85_POLPA); contains Interpro domain(s) IPR002290 Serine/threonine protein kinase	0.22	1.83	8.32	0.000934127
Solyc06g083270	ER lumen retaining receptor family-like protein (AHRD V1 ***- Q38JH5_SOLTU); contains Interpro domain(s) IPR000133 ER lumen protein retaining receptor	1.52	12.52	8.22	2.42473e-18
Solyc12g056940	Acetyl-CoA carboxylase (AHRD V1 ***- D2CFN2_9ROSI); contains Interpro domain(s) IPR013537 Acetyl-CoA carboxylase, central region	11.91	97.52	8.19	4.5238e-71
Solyc03g005030	Unknown Protein (AHRD V1)	8.81	72.03	8.18	3.51893e-54
Solyc04g079660	Cytochrome P450	0.13	1.03	8.16	0.00166417
Solyc11g066620	Aspartyl protease family protein (AHRD V1 **-- D7M1J9_ARALY); contains Interpro domain(s) IPR001461 Peptidase A1	22.6	183.53	8.12	7.80844e-101
Solyc09g074380	N-rich protein (Fragment) (AHRD V1 *--- A6N0R0_ORYSI); contains Interpro domain(s) IPR013989 Development and cell death domain	1.39	11.21	8.08	7.18703e-33
Solyc04g082690	Ring finger protein (AHRD V1 *-*- O49869_HORVU); contains Interpro domain(s) IPR018957 Zinc finger, C3HC4 RING-type	1.21	9.76	8.06	5.07584e-10
Solyc01g068080	Dihydroflavonol 4-reductase family (AHRD V1 ***- D7MD06_ARALY); contains Interpro domain(s) IPR016040 NAD(P)-binding domain	2.55	20.52	8.05	1.08635e-14
Solyc05g046120	Formin 3 (AHRD V1 *-*- D0QAN4_ARATH); contains Interpro domain(s) IPR015425 Actin-binding FH2	0.26	2.09	7.94	1.14687e-10
Solyc02g081550	ATP-dependent Zn protease cell division protein FtsH homolog (AHRD V1 **** B2XTF7_HETA2); contains Interpro domain(s) IPR001315 Caspase Recruitment IPR003960 ATPase, AAA-type, conserved site IPR005936 Peptidase M41, FtsH IPR006025 Peptidase M, neutral zinc metallopeptidases, zinc-binding site	0.15	1.19	7.91	7.43347e-05
Solyc01g105600	Unknown Protein (AHRD V1)	0.28	2.24	7.91	0.00195813
Solyc11g067160	Aldo/keto reductase family protein (AHRD V1 ***- D7LJ14_ARALY); contains Interpro domain(s) IPR001395 Aldo/keto reductase	13.12	103.66	7.9	2.29164e-53
Solyc03g025960	Unknown Protein (AHRD V1)	1.68	13.18	7.85	0.00741596
Solyc02g077920	Squamosa promoter binding-like protein (AHRD V1 ***- Q0PY35_SOLLC); contains Interpro domain(s) IPR004333 Transcription factor, SBP-box	148.88	1158.91	7.78	9.9762e-119
Solyc05g010470	Unknown Protein (AHRD V1); contains Interpro domain(s) IPR010683 Protein of unknown function DUF1262	3.5	27.2	7.77	1.23676e-36
Solyc03g111930	Cytochrome P450	0.26	2	7.68	4.29647e-06
Solyc09g082720	Aldo/keto reductase family protein (AHRD V1 **** D7KWQ9_ARALY); contains Interpro domain(s) IPR001395 Aldo/keto reductase	13.83	105.75	7.65	1.86134e-80
Solyc03g122130	L-lactate dehydrogenase (AHRD V1 ***- C0S8Q7_PARBP); contains Interpro domain(s) IPR012133 Alpha-hydroxy acid dehydrogenase, FMN-dependent	1.45	11.12	7.65	1.97804e-19
Solyc07g054060	Unknown Protein (AHRD V1)	168.51	1287.76	7.64	2.54081e-08
Solyc04g074830	At4g40080-like protein (Fragment) (AHRD V1 ***- B3SK93_ARALY); contains Interpro domain(s) IPR013809 Epsin-like, N-terminal	1.39	10.58	7.59	3.82209e-18
Solyc11g070180	Unknown Protein (AHRD V1)	0.27	2.02	7.59	0.00503721
Solyc06g076690	Acyl-coenzyme A thioesterase 13 (AHRD V1 **** ACO13_MOUSE); contains Interpro domain(s) IPR003736 Phenylacetic acid degradation-related protein	58.77	445.12	7.57	2.19128e-99
Solyc06g050270	CBL-interacting protein kinase 13 (AHRD V1 **** C4P7W2_VITVI); contains Interpro domain(s) IPR002290 Serine/threonine protein kinase	0.31	2.37	7.57	3.97207e-05
Solyc07g065290	Zinc finger CCCH domain-containing protein 18 (AHRD V1 ***- C3H18_ARATH); contains Interpro domain(s) IPR000571 Zinc finger, CCCH-type	0.42	3.19	7.54	2.24189e-09
Solyc11g022530	Transmembrane protein 205 (AHRD V1 *-*- B9EN72_SALSA)	1.17	8.74	7.49	1.0776e-06
Solyc04g078810	Remorin (AHRD V1 ***- Q00M66_SOYBN); contains Interpro domain(s) IPR005516 Remorin, C-terminal region	3.42	25.34	7.42	3.32618e-50
Solyc01g108570	Gibberellin receptor GID1L2 (AHRD V1 **-- B6TRC0_MAIZE); contains Interpro domain(s) IPR013094 Alpha/beta hydrolase fold-3	5.05	37.25	7.37	4.48529e-06
Solyc12g099810	Crt homolog 1 (AHRD V1 **-- CRTP1_DICDI)	1.35	9.86	7.32	7.35189e-22
Solyc05g053550	Chalcone synthase (AHRD V1 ***- C5IWS6_NICAL); contains Interpro domain(s) IPR011141 Polyketide synthase, type III	1.95	14.28	7.32	2.00809e-20
Solyc07g049550	1-aminocyclopropane-1-carboxylate oxidase (AHRD V1 **** Q94F66_SOLTU); contains Interpro domain(s) IPR005123 Oxoglutarate and iron-dependent oxygenase	65.94	482.21	7.31	2.45575e-46
Solyc03g095860	Ankyrin repeat domain-containing protein 50 (AHRD V1 ***- B6SWZ3_MAIZE); contains Interpro domain(s) IPR002110 Ankyrin	4.08	29.72	7.29	1.07204e-49
Solyc06g074710	Hydroxycinnamoyl CoA shikimate/quinate hydroxycinnamoyltransferase-like protein (Fragment) (AHRD V1 **-* B9GF60_POPTR); contains Interpro domain(s) IPR003480 Transferase	3.02	21.91	7.26	1.15518e-38
Solyc08g076980	Acetylornithine deacetylase or succinyl-diaminopimelate desuccinylase (AHRD V1 *-*- D4MFM7_9ENTE); contains Interpro domain(s) IPR002933 Peptidase M20	0.14	1.01	7.21	0.00489843
Solyc07g032080	V-type proton ATPase subunit a (AHRD V1 **** VPH1_NEUCR); contains Interpro domain(s) IPR002490 ATPase, V0/A0 complex, 116-kDa subunit	0.13	0.96	7.2	0.000235758
Solyc06g050520	Ethylene-responsive transcription factor 1 (AHRD V1 *-*- ERF1_ORYSJ); contains Interpro domain(s) IPR001471 Pathogenesis-related transcriptional factor and ERF, DNA-binding	0.39	2.83	7.19	2.74718e-05
Solyc08g062450	class II heat shock protein (AHRD V1 ***- B6T339_MAIZE); contains Interpro domain(s) IPR002068 Heat shock protein Hsp20	8.61	61.79	7.17	1.79273e-38
Solyc08g006410	UDP-glucose glucosyltransferase (AHRD V1 **** B6EWX8_LYCBA); contains Interpro domain(s) IPR002213 UDP-glucuronosyl/UDP-glucosyltransferase	0.63	4.51	7.16	4.55275e-10
Solyc11g011820	Oxidoreductase (AHRD V1 ***- B6STR0_MAIZE)	0.31	2.19	7.15	0.00951158
Solyc08g006360	UDP-glucose glucosyltransferase (AHRD V1 **** B6EWX8_LYCBA); contains Interpro domain(s) IPR002213 UDP-glucuronosyl/UDP-glucosyltransferase	0.84	5.99	7.13	9.07997e-06
Solyc06g068440	Cinnamoyl-CoA reductase (AHRD V1 **** Q4U1I5_SOLLC); contains Interpro domain(s) IPR016040 NAD(P)-binding domain	6.77	48.01	7.09	2.14437e-51
Solyc10g017980	Chitinase (AHRD V1 ***- B8QVJ5_ZEAMP); contains Interpro domain(s) IPR001002 Chitin-binding, type 1	56.44	399.7	7.08	3.26456e-67
Solyc08g005610	Cytochrome P450	9.49	67.05	7.07	1.31788e-23
Solyc11g005190	WD-40 repeat protein (AHRD V1 **-- B7K999_CYAP7); contains Interpro domain(s) IPR017986 WD40 repeat, region	2.66	18.77	7.05	1.07329e-09
Solyc05g055010	RNA-binding protein (AHRD V1 **-- D3TPM8_GLOMM); contains Interpro domain(s) IPR015464 RNA recognition motif-related	2.8	19.68	7.04	4.57828e-09
Solyc01g102960	class IV heat shock protein (AHRD V1 ***- B6T3F5_MAIZE); contains Interpro domain(s) IPR002068 Heat shock protein Hsp20	11.2	78.11	6.98	2.65599e-16
Solyc01g081060	Xyloglucan endotransglucosylase/hydrolase 14 (AHRD V1 **** C0IRH3_ACTDE); contains Interpro domain(s) IPR016455 Xyloglucan endotransglucosylase/hydrolase	74.44	517.68	6.95	4.16691e-32
Solyc01g095940	O-acyltransferase WSD1 (AHRD V1 **-- WSD1_ARATH); contains Interpro domain(s) IPR009721 Protein of unknown function DUF1298	6.04	41.94	6.94	5.41137e-25
Solyc10g017970	Chitinase (AHRD V1 ***- Q9SQL3_POAPR); contains Interpro domain(s) IPR001002 Chitin-binding, type 1	275.06	1902.58	6.92	1.68383e-103
Solyc08g079480	Unknown Protein (AHRD V1); contains Interpro domain(s) IPR009902 Protein of unknown function DUF1442	3.34	23.08	6.9	4.30468e-23
Solyc06g007240	BCL-2 binding anthanogene-1 (AHRD V1 ***- B4FV61_MAIZE); contains Interpro domain(s) IPR003103 Apoptosis regulator Bcl-2 protein, BAG	1.07	7.34	6.88	3.61677e-09
Solyc03g031440	Flavoprotein wrbA (AHRD V1 ***- B6U724_MAIZE)	8.44	57.99	6.87	2.46305e-19
Solyc09g082690	Early light-induced protein 7 (AHRD V1 ***- B2BJD6_RHOCT)	5.19	35.5	6.84	1.75141e-28
Solyc06g061170	Solute carrier family 25 (Mitochondrial carrier ornithine transporter) member 15 (AHRD V1 **** Q2KHW4_BOVIN); contains Interpro domain(s) IPR002067 Mitochondrial carrier protein	19.72	134.72	6.83	2.72217e-70
Solyc01g091270	AT2G45380 protein (Fragment) (AHRD V1 ***- B9DGW8_ARATH)	29.55	201.7	6.83	3.65008e-58
Solyc07g021710	Phosphatase (AHRD V1 ***- D2V497_NAEGR); contains Interpro domain(s) IPR006384 Pyridoxal phosphate phosphatase-related	0.4	2.71	6.83	0.000796352
Solyc01g107390	Auxin-responsive GH3 product (AHRD V1 ***- Q05680_SOYBN); contains Interpro domain(s) IPR004993 GH3 auxin-responsive promoter	1.87	12.72	6.82	2.78676e-31
Solyc04g015460	S-receptor kinase (AHRD V1 ***- Q9FZP3_ARATH); contains Interpro domain(s) IPR002290 Serine/threonine protein kinase	0.07	0.45	6.8	0.00917215
Solyc04g081370	Transcription factor (Fragment) (AHRD V1 *-** D6MKQ1_9ASPA); contains Interpro domain(s) IPR007087 Zinc finger, C2H2-type	1.79	12.09	6.77	3.20999e-24
Solyc10g079690	Unknown Protein (AHRD V1)	15.09	102.07	6.77	5.53842e-05
Solyc03g044300	AP2-like ethylene-responsive transcription factor At1g16060 (AHRD V1 *-*- AP2L1_ARATH); contains Interpro domain(s) IPR001471 Pathogenesis-related transcriptional factor and ERF, DNA-binding	63.85	431.59	6.76	1.91832e-73
Solyc07g062060	Peptide methionine sulfoxide reductase msrB (AHRD V1 ***- B6T2N3_MAIZE); contains Interpro domain(s) IPR002579 Methionine sulphoxide reductase B	14.9	100.41	6.74	4.01094e-36
Solyc08g008330	Unknown Protein (AHRD V1)	61.59	414.64	6.73	1.43434e-22
Solyc01g095470	Aldose 1-epimerase family protein (AHRD V1 ***- D7LSC1_ARALY); contains Interpro domain(s) IPR008183 Aldose 1-epimerase	29.98	201.39	6.72	2.81519e-88
Solyc02g088610	ATP-dependent chaperone ClpB (AHRD V1 **** B5W0X8_SPIMA); contains Interpro domain(s) IPR017730 Chaperonin ClpB	19.35	129.91	6.71	1.20229e-102
Solyc04g081890	Ring H2 finger protein (AHRD V1 *-*- D9ZHD8_HYPPE); contains Interpro domain(s) IPR018957 Zinc finger, C3HC4 RING-type	4.58	30.73	6.71	3.2596e-14
Solyc05g011970	Cytochrome P450	0.85	5.69	6.7	8.48656e-14
Solyc11g010760	UDP-glucosyltransferase (AHRD V1 ***- Q8LKG3_STERE); contains Interpro domain(s) IPR002213 UDP-glucuronosyl/UDP-glucosyltransferase	0.34	2.22	6.58	1.77061e-05
Solyc03g083910	Acid beta-fructofuranosidase (AHRD V1 **-- Q575T1_WHEAT); contains Interpro domain(s) IPR001362 Glycoside hydrolase, family 32	637.41	4135.74	6.49	5.47691e-116
Solyc08g061270	Unknown Protein (AHRD V1); contains Interpro domain(s) IPR012876 Protein of unknown function DUF1677, plant	394.02	2555.78	6.49	3.80719e-83
Solyc01g010490	Cytochrome P450	8.71	56.46	6.48	1.1905e-66
Solyc07g054760	Wound induced protein (AHRD V1 ***- B6T0U0_MAIZE)	32.63	211.03	6.47	1.33505e-22
Solyc10g084170	Bcl-2-associated athanogene-like protein (AHRD V1 ***- D1MIX4_VITVI); contains Interpro domain(s) IPR000048 IQ calmodulin-binding region	1.16	7.45	6.44	8.83498e-07
Solyc03g031850	Unknown Protein (AHRD V1)	8.51	54.6	6.42	2.65861e-54
Solyc02g091850	Unknown Protein (AHRD V1)	2.33	14.96	6.42	0.000178192
Solyc11g067180	Fatty acyl coA reductase (AHRD V1 **** Q8L4M0_WHEAT); contains Interpro domain(s) IPR013120 Male sterility, NAD-binding	0.79	4.96	6.31	8.66036e-07
Solyc08g076780	Cinnamoyl-CoA reductase (AHRD V1 ***- Q3SCM6_9FABA); contains Interpro domain(s) IPR016040 NAD(P)-binding domain	1.43	9	6.3	2.19969e-06
Solyc02g070500	Susceptibility homeodomain transcription factor (Fragment) (AHRD V1 ***- Q8SAA7_ORYSA); contains Interpro domain(s) IPR007493 Protein of unknown function DUF538	29.07	182.33	6.27	2.11216e-62
Solyc08g077300	Adenylate kinase (AHRD V1 **** B6TE58_MAIZE); contains Interpro domain(s) IPR006266 UMP-CMP kinase	24.37	152.6	6.26	1.84793e-68
Solyc07g048090	Fasciclin-like arabinogalactan protein 2 (AHRD V1 ***- A9XTK7_GOSHI); contains Interpro domain(s) IPR000782 FAS1 domain	1.38	8.62	6.26	6.612e-10
Solyc06g076320	DVL13 (AHRD V1 *-*- Q8L7D0_ARATH); contains Interpro domain(s) IPR012552 DVL	14.25	88.9	6.24	5.44678e-10
Solyc03g097700	O-methyltransferase (AHRD V1 ***- A5HJZ9_VITVI); contains Interpro domain(s) IPR016461 O-methyltransferase, COMT, eukaryota	19.62	121.97	6.22	3.59986e-74
Solyc01g095900	Protein TIF31 homolog (AHRD V1 *--- TIF31_ASPCL); contains Interpro domain(s) IPR011990 Tetratricopeptide-like helical	5.62	34.91	6.21	3.08723e-85
Solyc02g078400	Allantoinase (AHRD V1 **** Q6S4R9_ROBPS); contains Interpro domain(s) IPR017593 Allantoinase	7.29	45.06	6.18	2.10068e-43
Solyc03g121040	Taurine catabolism dioxygenase TauD/TfdA family (AHRD V1 ***- C4AZM2_BURMA); contains Interpro domain(s) IPR003819 Taurine catabolism dioxygenase TauD/TfdA	8.81	54.32	6.17	1.95982e-50
Solyc01g095930	O-acyltransferase WSD1 (AHRD V1 **-- WSD1_ARATH); contains Interpro domain(s) IPR004255 Uncharacterised protein family UPF0089	7.32	45	6.15	8.55095e-42
Solyc03g043850	Cytochrome c oxidase subunit VIa family protein expressed (AHRD V1 ***- Q7XZW4_ORYSJ); contains Interpro domain(s) IPR001349 Cytochrome c oxidase, subunit VIa	36.65	225.56	6.15	8.34629e-09
Solyc07g049530	1-aminocyclopropane-1-carboxylate oxidase (AHRD V1 ***- Q94F66_SOLTU); contains Interpro domain(s) IPR005123 Oxoglutarate and iron-dependent oxygenase	432.31	2653.1	6.14	5.0092e-68
Solyc08g066430	Lachrymatory factor synthase (AHRD V1 ***- B6TW34_MAIZE); contains Interpro domain(s) IPR019587 Polyketide cyclase/dehydrase	1.06	6.51	6.12	4.77109e-06
Solyc07g005210	Outer membrane lipoprotein blc (AHRD V1 **-- D0RZG9_ACICA); contains Interpro domain(s) IPR002345 Lipocalin	8.81	53.83	6.11	3.05577e-20
Solyc09g005120	Chaperone protein DnaJ (AHRD V1 *-*- C7DHA9_9EURY); contains Interpro domain(s) IPR003095 Heat shock protein DnaJ	2.57	15.67	6.1	5.60634e-33
Solyc04g076220	AT-hook motif nuclear localized protein 17 (AHRD V1 **-- Q9LTA2_ARATH); contains Interpro domain(s) IPR014476 Predicted AT-hook DNA-binding	6.92	42.08	6.08	8.7177e-31
Solyc04g015530	Polygalacturonase A (AHRD V1 **** Q9M6S2_ACTCH); contains Interpro domain(s) IPR000408 Regulator of chromosome condensation, RCC1 IPR000743 Glycoside hydrolase, family 28	0.49	2.96	6.08	2.53447e-06
Solyc06g074390	Fatty acyl coA reductase (AHRD V1 **** Q8L4M0_WHEAT); contains Interpro domain(s) IPR013120 Male sterility, NAD-binding	0.53	3.18	6.03	5.75433e-08
Solyc01g100460	BZIP transcription factor (AHRD V1 **** C0LQL1_9CARY); contains Interpro domain(s) IPR011616 bZIP transcription factor, bZIP-1	9.85	58.91	5.98	1.01593e-09
Solyc01g065930	Unknown Protein (AHRD V1)	0.4	2.41	5.98	0.0045641
Solyc01g112120	Dimethylaniline monooxygenase 5 (AHRD V1 **** B5X0U9_SALSA)	13.32	79.57	5.97	3.26067e-62
Solyc11g020040	Chaperone DnaK (AHRD V1 ***- Q1SKX2_MEDTR); contains Interpro domain(s) IPR012725 Chaperone DnaK	23.95	142.7	5.96	9.19087e-90
Solyc03g115500	Heparanase (AHRD V1 **** C9E7B7_ORYSI); contains Interpro domain(s) IPR005199 Glycoside hydrolase family 79, N-terminal	2.39	14.27	5.96	7.75895e-24
Solyc06g069420	Universal stress protein family protein (AHRD V1 ***- D7KWY1_ARALY); contains Interpro domain(s) IPR006016 UspA	3.86	22.98	5.96	1.41404e-22
Solyc08g068440	Lipoyl synthase (AHRD V1 **** B8J937_ANAD2); contains Interpro domain(s) IPR013785 Aldolase-type TIM barrel	0.75	4.45	5.96	5.06113e-05
Solyc09g092390	Adenosylhomocysteinase (AHRD V1 **** Q2XTD0_SOLTU); contains Interpro domain(s) IPR000043 S-adenosyl-L-homocysteine hydrolase	59.49	352.83	5.93	1.63533e-96
Solyc09g091470	3-ketoacyl CoA thiolase 2 (AHRD V1 **** C8YNG7_PETHY); contains Interpro domain(s) IPR002155 Thiolase	81.21	481.05	5.92	2.3758e-99
Solyc08g076790	Cinnamoyl-CoA reductase-like protein (AHRD V1 ***- Q9M0B3_ARATH); contains Interpro domain(s) IPR016040 NAD(P)-binding domain	3.12	18.42	5.91	1.36666e-21
Solyc04g080710	BHLH transcription factor-like protein (AHRD V1 *-*- Q5ZAK6_ORYSJ); contains Interpro domain(s) IPR011598 Helix-loop-helix DNA-binding	0.44	2.62	5.91	2.83176e-05
Solyc09g075440	Ethylene receptor (AHRD V1 **** Q41341_SOLLC); contains Interpro domain(s) IPR005467 Signal transduction histidine kinase, core	72.9	429.83	5.9	3.11827e-100
Solyc01g060020	Beta-glucanase (AHRD V1 ***- Q53X08_NICPL); contains Interpro domain(s) IPR000490 Glycoside hydrolase, family 17	4.51	26.57	5.89	8.17729e-34
Solyc02g031950	Pathogenesis-related protein-like protein (AHRD V1 ***- Q8L9B0_ARATH)	60.68	357.52	5.89	1.17796e-25
Solyc11g017410	Unknown Protein (AHRD V1)	1.37	8.09	5.89	2.72339e-08
Solyc07g049400	Zinc finger family protein (AHRD V1 ***- D7MVE2_ARALY); contains Interpro domain(s) IPR018957 Zinc finger, C3HC4 RING-type	1	5.9	5.88	1.72855e-05
Solyc12g017530	Unknown Protein (AHRD V1)	11.01	64.56	5.86	6.42942e-25
Solyc07g056420	Glutathione S-transferase-like protein (AHRD V1 **** Q8GVD1_SOLLC); contains Interpro domain(s) IPR004046 Glutathione S-transferase, C-terminal	72.56	422.36	5.82	4.87993e-53
Solyc07g054450	Transcription factor (Fragment) (AHRD V1 ***- D6MKF6_9ASPA); contains Interpro domain(s) IPR000770 SAND	48.75	283.89	5.82	3.5635e-47
Solyc06g008920	Acyl-CoA synthetase/AMP-acid ligase II (AHRD V1 **** D0C359_9GAMM); contains Interpro domain(s) IPR000873 AMP-dependent synthetase and ligase	18.08	104.56	5.78	3.87946e-76
Solyc06g076560	class I heat shock protein (AHRD V1 ***- Q69BI7_CARPA); contains Interpro domain(s) IPR002068 Heat shock protein Hsp20	42.6	245.73	5.77	4.6577e-68
Solyc08g082540	Sad1/UNC domain protein (AHRD V1 *--- D4DCK4_TRIVH); contains Interpro domain(s) IPR012919 Sad1/UNC-like, C-terminal	6.4	36.94	5.77	4.86699e-46
Solyc04g071150	Cytochrome P450	26.7	152.61	5.72	1.18643e-80
Solyc06g036340	Unknown Protein (AHRD V1)	4.89	27.96	5.72	2.13435e-41
Solyc10g083140	Unknown Protein (AHRD V1)	3.27	18.66	5.71	2.67178e-06
Solyc03g121140	Chloroplast unusual positioning 1A (AHRD V1 *--- B3IYT7_ADICA)	0.18	1.01	5.7	0.00113708
Solyc03g117890	Unknown protein DS12 from 2D-PAGE of leaf, chloroplastic (AHRD V1 **-- UP12_ORYSJ)	22.68	128.24	5.66	1.06413e-65
Solyc03g059180	Extracellular calcium sensing receptor (AHRD V1 *-*- C7BCU7_LIQFO); contains Interpro domain(s) IPR001763 Rhodanese-like	5.4	30.53	5.65	1.02966e-25
Solyc01g098570	Unknown Protein (AHRD V1)	5.23	29.29	5.6	2.7939e-32
Solyc03g115560	Dimethylaniline monooxygenase-like protein (AHRD V1 **** Q9FF12_ARATH); contains Interpro domain(s) IPR000960 Flavin-containing monooxygenase FMO	0.41	2.3	5.6	0.000906905
Solyc12g096570	ARGOS (AHRD V1 ***- C7SFP7_SOLLC)	17.43	97.24	5.58	1.63784e-05
Solyc05g013260	Cc-nbs, resistance protein fragment	0.09	0.48	5.58	0.00373679
Solyc01g005280	SEC14 cytosolic factor (AHRD V1 **-- B2W8N2_PYRTR); contains Interpro domain(s) IPR001251 Cellular retinaldehyde-binding/triple function, C-terminal	2.39	13.29	5.57	1.40362e-07
Solyc03g123560	Chaperone protein dnaJ (AHRD V1 *-*- B4FBY1_MAIZE); contains Interpro domain(s) IPR015609 Molecular chaperone, heat shock protein, Hsp40, DnaJ	13.59	75.59	5.56	1.18677e-44
Solyc01g108560	Acetyl esterase (AHRD V1 *--- AES_SHIFL); contains Interpro domain(s) IPR013094 Alpha/beta hydrolase fold-3	0.32	1.76	5.56	0.00333823
Solyc02g021220	Subtilisin-like protease (AHRD V1 **-- A9XG40_TOBAC); contains Interpro domain(s) IPR015500 Peptidase S8, subtilisin-related	7.36	40.75	5.54	1.00175e-61
Solyc11g065530	Lipase (Fragment) (AHRD V1 ***- Q9ZTW1_DIACA); contains Interpro domain(s) IPR002921 Lipase, class 3	13.9	76.92	5.53	2.98736e-47
Solyc02g085830	IST1 homolog (AHRD V1 **-- C1BSR8_9MAXI); contains Interpro domain(s) IPR005061 Protein of unknown function DUF292, eukaryotic	7.23	39.69	5.49	3.19081e-29
Solyc06g076700	UPF0503 protein At3g09070, chloroplastic (AHRD V1 *-*- U503A_ARATH); contains Interpro domain(s) IPR008004 Protein of unknown function DUF740	2.23	12.22	5.48	2.3562e-27
Solyc11g066930	AT5G28150-like protein (Fragment) (AHRD V1 *-*- D6PS16_9BRAS); contains Interpro domain(s) IPR008586 Protein of unknown function DUF868, plant	7.38	40.38	5.47	2.98428e-17
Solyc08g080390	Cytochrome P450	1.62	8.84	5.45	3.35441e-17
Solyc11g066510	Ring H2 finger protein (AHRD V1 ***- D9ZHD8_HYPPE); contains Interpro domain(s) IPR011016 Zinc finger, RING-CH-type	9.3	50.72	5.45	0.000884455
Solyc09g090790	MYB transcription factor (AHRD V1 *-*- Q6QAD8_ARATH); contains Interpro domain(s) IPR015495 Myb transcription factor	1.04	5.66	5.44	3.32459e-06
Solyc03g114890	COBRA-like protein (AHRD V1 ***- B6E8Y8_9MYRT); contains Interpro domain(s) IPR006918 Glycosyl-phosphatidyl inositol-anchored, plant	0.52	2.81	5.44	7.34059e-06
Solyc02g083860	Flavanone 3-hydroxylase (AHRD V1 ***- A9ZMI9_TOBAC); contains Interpro domain(s) IPR005123 Oxoglutarate and iron-dependent oxygenase	6.1	33.06	5.42	3.24704e-36
Solyc05g052410	Ethylene-responsive transcription factor 1 (AHRD V1 *-** ERF1_ORYSJ); contains Interpro domain(s) IPR001471 Pathogenesis-related transcriptional factor and ERF, DNA-binding	1.96	10.57	5.4	1.26373e-16
Solyc10g052490	Isoflavone reductase-like protein 5 (AHRD V1 ***- Q3KN68_VITVI); contains Interpro domain(s) IPR008030 NmrA-like	5.28	28.26	5.36	2.2797e-29
Solyc12g056780	Prostaglandin E synthase 3 (AHRD V1 **-- B4FLE3_MAIZE); contains Interpro domain(s) IPR017447 CS	19.21	102.81	5.35	9.24678e-47
Solyc04g072160	Prostaglandin E synthase 3 (AHRD V1 **-- B4FLE3_MAIZE); contains Interpro domain(s) IPR017447 CS	16.16	86.49	5.35	1.48146e-40
Solyc08g078820	Autophagy-related protein 8 (AHRD V1 **-- C1EJ88_9CHLO); contains Interpro domain(s) IPR004241 Light chain 3 (LC3)	35.71	191.15	5.35	1.87564e-37
Solyc01g098110	Hydrolase alpha/beta fold family protein (AHRD V1 **-- D7L9I6_ARALY); contains Interpro domain(s) IPR007130 Diacylglycerol acyltransferase	5.62	30.01	5.34	8.73888e-49
Solyc04g015750	Magnesium chelatase H subunit (AHRD V1 ***- D5KXY0_VITVI); contains Interpro domain(s) IPR011771 Magnesium-chelatase, subunit H	3.2	17.07	5.34	7.19484e-33
Solyc08g069060	Beta-1 3-galactosyltransferase 6 (AHRD V1 **** B6UBH3_MAIZE); contains Interpro domain(s) IPR002659 Glycosyl transferase, family 31	26.48	141.03	5.33	1.52279e-71
Solyc04g015340	Serine carboxypeptidase K10B2.2 (AHRD V1 **** B6TM29_MAIZE); contains Interpro domain(s) IPR001563 Peptidase S10, serine carboxypeptidase	12.92	68.64	5.31	1.35132e-49
Solyc04g074230	14-3-3 protein sigma gamma zeta beta/alpha (AHRD V1 **-- Q16QZ7_AEDAE); contains Interpro domain(s) IPR000308 14-3-3 protein	476.15	2521.93	5.3	4.21376e-18
Solyc03g059170	Unknown Protein (AHRD V1)	15.27	80.57	5.28	3.83991e-32
Solyc03g112380	Armadillo/beta-catenin repeat family protein (AHRD V1 ***- D7LR71_ARALY)	5.21	27.4	5.26	1.66816e-09
Solyc03g044820	Methyl jasmonate esterase (AHRD V1 **-* Q56SE1_SOLTU)	0.95	4.98	5.26	0.00152754
Solyc04g011520	Serine/threonine kinase-like protein ABC1063 (AHRD V1 **** Q1KMP8_HORVD); contains Interpro domain(s) IPR002290 Serine/threonine protein kinase	5.97	31.27	5.24	2.86197e-36
Solyc06g071300	Genomic DNA chromosome 5 P1 clone MSN9 (AHRD V1 ---- Q9FL19_ARATH); contains Interpro domain(s) IPR002100 Transcription factor, MADS-box	0.96	5.01	5.24	0.00154064
Solyc11g020720	MRNA clone RAFL21-57-I05 (AHRD V1 *--- Q682W0_ARATH); contains Interpro domain(s) IPR007751 Protein of unknown function DUF676, hydrolase-like	3.87	20.19	5.22	1.33706e-14
Solyc08g007800	Transporter major facilitator family (AHRD V1 *--- B1EKR1_9ESCH); contains Interpro domain(s) IPR016196 Major facilitator superfamily, general substrate transporter	2.21	11.44	5.19	2.01275e-26
Solyc02g063420	Hydroxyproline-rich glycoprotein (AHRD V1 **-- A9YWR1_MEDTR)	25.84	133.82	5.18	6.4645e-39
Solyc03g006400	Protein kinase (AHRD V1 ***- Q39886_SOYBN); contains Interpro domain(s) IPR001245 Tyrosine protein kinase	1.03	5.31	5.16	8.34962e-11
Solyc07g042400	Unknown Protein (AHRD V1)	4.43	22.84	5.15	6.08256e-10
Solyc03g097170	Cinnamoyl-CoA reductase-like protein (AHRD V1 ***- Q9M0B3_ARATH); contains Interpro domain(s) IPR016040 NAD(P)-binding domain	2.58	13.27	5.14	1.7328e-16
Solyc02g090120	Unknown Protein (AHRD V1)	5.06	25.97	5.13	5.75523e-10
Solyc03g044350	Chaperone dnaJ 3 (AHRD V1 *-*- A8NGQ1_COPC7); contains Interpro domain(s) IPR001623 Heat shock protein DnaJ, N-terminal	1.27	6.49	5.11	6.4747e-07
Solyc11g062060	Zinc finger protein (AHRD V1 ***- D7KHP2_ARALY); contains Interpro domain(s) IPR007087 Zinc finger, C2H2-type	2.47	12.58	5.1	2.59999e-13
Solyc10g083630	Repressor of silencing 2b (AHRD V1 **-- A4PF90_TOBAC); contains Interpro domain(s) IPR003265 HhH-GPD domain	37.9	192.06	5.07	4.66101e-89
Solyc08g076970	Acetylornithine deacetylase or succinyl-diaminopimelate desuccinylase (AHRD V1 **-- D4MFM7_9ENTE); contains Interpro domain(s) IPR011650 Peptidase M20, dimerisation	44.79	227.32	5.07	3.98658e-48
Solyc08g075020	Pectinacetylesterase like protein (Fragment) (AHRD V1 *--- Q56WP8_ARATH); contains Interpro domain(s) IPR004963 Pectinacetylesterase	7.44	37.39	5.02	5.64418e-40
Solyc10g012370	Cysteine synthase (AHRD V1 **** Q76MX2_SOLTU); contains Interpro domain(s) IPR005859 Cysteine synthase A	22.21	111.2	5.01	7.43866e-60
Solyc03g006630	D-erythro-sphingosine kinase (AHRD V1 **** D7MES6_ARALY); contains Interpro domain(s) IPR001206 Diacylglycerol kinase, catalytic region	3.36	16.77	4.99	4.25207e-24
Solyc04g054310	Alanine-glyoxylate aminotransferase (AHRD V1 **** D2KZ10_WHEAT); contains Interpro domain(s) IPR005814 Aminotransferase class-III	21.98	109.28	4.97	4.59809e-66
Solyc09g064720	Dienelactone hydrolase family protein (AHRD V1 **-- D7L3C7_ARALY); contains Interpro domain(s) IPR002925 Dienelactone hydrolase	46.82	231.73	4.95	1.5314e-66
Solyc06g071210	Ribosomal protein S6 kinase 2 alpha (AHRD V1 **** KS6AA_CHICK); contains Interpro domain(s) IPR002290 Serine/threonine protein kinase	31.93	157.99	4.95	9.45805e-65
Solyc01g059980	Beta-glucanase (AHRD V1 ***- Q53X08_NICPL); contains Interpro domain(s) IPR000490 Glycoside hydrolase, family 17	6.65	32.94	4.95	8.0699e-34
Solyc12g088420	Mpv17 protein (AHRD V1 **-- B6U5S2_MAIZE); contains Interpro domain(s) IPR007248 Mpv17/PMP22	2.32	11.51	4.95	3.95758e-05
Solyc02g031920	Pathogen-related protein related (AHRD V1 ***- Q2HSD5_MEDTR)	2.06	10.19	4.94	2.94423e-05
Solyc01g067890	1-deoxy-D-xylulose 5-phosphate synthase 1 (AHRD V1 ***- C7U110_SOLLC); contains Interpro domain(s) IPR005474 Transketolase, N-terminal IPR005475 Transketolase, central region IPR005477 Deoxyxylulose-5-phosphate synthase	35.09	173.1	4.93	1.32946e-78
Solyc04g040180	S-adenosylmethionine-dependent methyltransferase (Fragment) (AHRD V1 **** B3VXJ7_POPTN); contains Interpro domain(s) IPR013217 Methyltransferase type 12	40.17	197.25	4.91	1.80885e-18
Solyc01g099640	Unknown Protein (AHRD V1)	20.54	100.01	4.87	2.02318e-10
Solyc09g059650	Unknown Protein (AHRD V1)	9.88	47.96	4.85	9.04556e-06
Solyc10g085800	Zinc-binding family protein (AHRD V1 **-- D7MDD4_ARALY); contains Interpro domain(s) IPR006734 Protein of unknown function DUF597	1	4.83	4.85	6.65457e-05
Solyc01g088030	Structure-specific endonuclease subunit slx1 (AHRD V1 *-*- D3PJZ8_9MAXI); contains Interpro domain(s) IPR000305 Excinuclease ABC, C subunit, N-terminal	1.53	7.4	4.84	7.56275e-05
Solyc12g019010	Ubiquinone/menaquinone biosynthesis methyltransferase UbiE (AHRD V1 ***- Q0ICA4_SYNS3); contains Interpro domain(s) IPR004033 UbiE/COQ5 methyltransferase	4.06	19.59	4.83	1.78822e-14
Solyc09g009590	Zinc finger A20 and AN1 domain-containing stress-associated protein 4 (AHRD V1 ***- SAP4_ARATH); contains Interpro domain(s) IPR002653 Zinc finger, A20-type IPR000058 Zinc finger, AN1-type	168.8	815.61	4.83	2.72534e-11
Solyc11g006290	3-oxo-5-alpha-steroid 4-dehydrogenase family protein (AHRD V1 ***- D7M7I5_ARALY); contains Interpro domain(s) IPR001104 3-oxo-5-alpha-steroid 4-dehydrogenase, C-terminal	1.1	5.31	4.83	0.000206646
Solyc01g057680	Hcr2-p4.1 (AHRD V1 ***- Q4G2V7_SOLPI); contains Interpro domain(s) IPR013210 Leucine-rich repeat, N-terminal	2.33	11.26	4.82	0.0011938
Solyc01g095220	Unknown Protein (AHRD V1)	3.05	14.68	4.82	0.00626678
Solyc03g113930	class IV heat shock protein (AHRD V1 ***- B6T3F5_MAIZE); contains Interpro domain(s) IPR002068 Heat shock protein Hsp20	1.95	9.39	4.81	0.00192401
Solyc01g096340	Auxin-induced SAUR-like protein (AHRD V1 ***- Q8S351_CAPAN); contains Interpro domain(s) IPR003676 Auxin responsive SAUR protein	26.84	128.42	4.78	2.64788e-36
Solyc05g010420	S-adenosylmethionine decarboxylase proenzyme (AHRD V1 **** Q7XZQ9_VITVI); contains Interpro domain(s) IPR018167 S-adenosylmethionine decarboxylase subgroup IPR001985 S-adenosylmethionine decarboxylase	344.94	1642.21	4.76	9.34808e-86
Solyc07g047800	Short-chain dehydrogenase/reductase family protein (AHRD V1 **-- D7L9J1_ARALY); contains Interpro domain(s) IPR002347 Glucose/ribitol dehydrogenase	712.92	3384.62	4.75	9.88826e-72
Solyc05g008110	Unknown Protein (AHRD V1)	263.27	1249.06	4.74	9.69698e-20
Solyc10g080190	Atozi1 (Fragment) (AHRD V1 **-- A6N1R6_ORYSI); contains Interpro domain(s) IPR009515 Protein of unknown function DUF1138	10.71	50.81	4.74	6.91278e-15
Solyc05g011830	Unknown Protein (AHRD V1)	7.12	33.63	4.72	5.91332e-42
Solyc07g024000	Dehydrogenase/ reductase 3 (AHRD V1 *--* Q3INM6_NATPD); contains Interpro domain(s) IPR002347 Glucose/ribitol dehydrogenase	32.34	152.09	4.7	1.76667e-68
Solyc09g082700	Early light-induced protein 7 (AHRD V1 ***- B2BJD6_RHOCT)	0.71	3.32	4.69	0.00605979
Solyc01g081610	Beta-hexosaminidase 1 (AHRD V1 **** D3TI69_SOLLC); contains Interpro domain(s) IPR015883 Glycoside hydrolase, family 20, catalytic core	11.38	52.97	4.66	2.96141e-52
Solyc11g008680	Acyl- (AHRD V1 ***- Q4JIJ4_9ROSI); contains Interpro domain(s) IPR005067 Fatty acid desaturase, type 2	3.17	14.77	4.66	2.55668e-20
Solyc08g062960	Heat stress transcription factor A3 (AHRD V1 *-** D1M7W9_SOLLC); contains Interpro domain(s) IPR000232 Heat shock factor (HSF)-type, DNA-binding	21.63	100.56	4.65	4.97418e-55
Solyc05g015640	Unknown Protein (AHRD V1)	38.46	178.82	4.65	1.24867e-36
Solyc04g014480	class I heat shock protein 3 (AHRD V1 ***- B6TQD6_MAIZE); contains Interpro domain(s) IPR002068 Heat shock protein Hsp20	57.49	266.9	4.64	3.11888e-17
Solyc01g079770	TLC domain-containing protein 2 (AHRD V1 *-*- TLCD2_DANRE); contains Interpro domain(s) IPR006634 TRAM, LAG1 and CLN8 homology	1.42	6.59	4.64	4.02839e-08
Solyc02g061790	Activated RNA polymerase II transcriptional coactivator p15 (AHRD V1 **** C1BJV8_OSMMO); contains Interpro domain(s) IPR003173 Transcriptional coactivator p15	11.4	52.72	4.63	3.71314e-16
Solyc03g063600	Guanylate kinase (AHRD V1 **** Q9FVC6_TOBAC); contains Interpro domain(s) IPR017665 Guanylate kinase, sub-group	72.64	334.64	4.61	5.81825e-75
Solyc10g005100	Salt stress root protein RS1 (AHRD V1 **-- SRS1_ORYSJ); contains Interpro domain(s) IPR008469 DREPP plasma membrane polypeptide	199.95	919.63	4.6	2.10692e-47
Solyc01g095410	Eukaryotic translation initiation factor 1A (AHRD V1 **** Q7Y1V3_ORYSJ); contains Interpro domain(s) IPR001253 Translation initiation factor 1A (eIF-1A)	316.4	1452.39	4.59	2.35251e-56
Solyc12g089240	Zinc finger protein CONSTANS-LIKE 3 (AHRD V1 *--- COL3_ARATH); contains Interpro domain(s) IPR000315 Zinc finger, B-box	18.8	85.77	4.56	1.47858e-49
Solyc03g031620	Phosphoadenosine phosphosulfate reductase (AHRD V1 *-** B7I7M3_ACIB5); contains Interpro domain(s) IPR004508 Thioredoxin-independent 5'-adenylylsulphate reductase	3.18	14.51	4.56	4.38099e-21
Solyc08g080980	Unknown Protein (AHRD V1)	1.12	5.1	4.56	0.000173161
Solyc11g066360	Unknown Protein (AHRD V1); contains Interpro domain(s) IPR012862 Protein of unknown function DUF1635	25.13	114.68	4.56	0.00152918
Solyc02g067580	B12D-like protein (AHRD V1 ***- D2XQY6_WOLAR); contains Interpro domain(s) IPR010530 B12D	195.22	884.43	4.53	1.43072e-67
Solyc03g098320	MYB transcription factor (Fragment) (AHRD V1 *--* A1DR85_CATRO); contains Interpro domain(s) IPR006447 Myb-like DNA-binding region, SHAQKYF class	2.59	11.74	4.53	1.29659e-06
Solyc09g007270	Ascorbate peroxidase (AHRD V1 **** B9VRH6_CITMA); contains Interpro domain(s) IPR002207 Plant ascorbate peroxidase	155.12	700.91	4.52	2.23197e-75
Solyc01g104720	Unknown Protein (AHRD V1)	2150.46	9695.53	4.51	1.95978e-49
Solyc09g014300	Glycosyl transferase group 1 family protein (AHRD V1 **-- B6T479_MAIZE); contains Interpro domain(s) IPR001296 Glycosyl transferase, group 1	7.92	35.66	4.5	4.09307e-24
Solyc12g055930	UDP-glucose 4-epimerase (AHRD V1 ***- Q6XZA0_SOLTU); contains Interpro domain(s) IPR005886 UDP-glucose 4-epimerase	7.31	32.76	4.48	7.90113e-31
Solyc05g053900	Aspartic proteinase nepenthesin-2 (AHRD V1 **-- B6TNP6_MAIZE); contains Interpro domain(s) IPR001461 Peptidase A1	0.76	3.39	4.48	4.39571e-07
Solyc07g064620	Translation initiation factor SUI1 (AHRD V1 **** A4QR10_MAGGR); contains Interpro domain(s) IPR005874 Eukaryotic translation initiation factor SUI1	40.75	182.11	4.47	5.79368e-42
Solyc02g036350	1-aminocyclopropane-1-carboxylate oxidase (AHRD V1 ***- A4ZYQ6_SOLLC); contains Interpro domain(s) IPR005123 Oxoglutarate and iron-dependent oxygenase	224.56	1001.72	4.46	6.84215e-77
Solyc08g006780	Complex interacting protein 9 (AHRD V1 ***- Q8LDX3_ARATH); contains Interpro domain(s) IPR004401 Uncharacterised protein family UPF0133	34.92	155.43	4.45	6.55438e-50
Solyc12g015860	Farnesyl pyrophosphate synthase (AHRD V1 ***- O65004_SOLLC); contains Interpro domain(s) IPR000092 Polyprenyl synthetase	41.37	184.09	4.45	4.55086e-22
Solyc09g075970	CRAL/TRIO domain containing protein expressed (AHRD V1 **-- Q10PW5_ORYSJ); contains Interpro domain(s) IPR001251 Cellular retinaldehyde-binding/triple function, C-terminal	0.54	2.39	4.45	8.86809e-05
Solyc05g051220	Potassium channel (AHRD V1 **** D0EM91_9ROSI); contains Interpro domain(s) IPR002110 Ankyrin	0.25	1.13	4.45	0.000332539
Solyc02g079930	Phosphosulfolactate synthase (AHRD V1 ***- Q1ASZ8_RUBXD); contains Interpro domain(s) IPR003830 (2R)-phospho-3-sulpholactate synthase, ComA	18.09	80.05	4.42	5.68488e-44
Solyc11g013480	Auxin response factor 3 (AHRD V1 ***- A4L9W4_GOSHI); contains Interpro domain(s) IPR010525 Auxin response factor	5.4	23.9	4.42	2.35876e-24
Solyc06g064500	O-methyltransferase (AHRD V1 **** A5HJZ9_VITVI); contains Interpro domain(s) IPR016461 O-methyltransferase, COMT, eukaryota	6.99	30.81	4.41	5.75456e-29
Solyc01g005560	Isocitrate dehydrogenase (AHRD V1 ***- D2D324_GOSHI); contains Interpro domain(s) IPR004790 Isocitrate dehydrogenase NADP-dependent, eukaryotic	50.95	224.32	4.4	6.36207e-67
Solyc02g092140	Phloem protein (Fragment) (AHRD V1 *--- C6FDA1_PSEMZ)	1.93	8.5	4.4	9.61158e-13
Solyc06g076670	Nuclear SR-like RNA binding protein (AHRD V1 *--- A8JAT7_CHLRE); contains Interpro domain(s) IPR012677 Nucleotide-binding, alpha-beta plait	13.14	57.48	4.37	2.86616e-45
Solyc03g118340	ATP-dependent clp protease ATP-binding subunit (AHRD V1 **-* Q85G08_CYAME); contains Interpro domain(s) IPR013093 ATPase associated with various cellular activities, AAA-2	15.63	68.2	4.36	4.67474e-55
Solyc06g005960	Unknown Protein (AHRD V1)	0.33	1.42	4.36	0.00399445
Solyc08g077460	S-ribonuclease binding protein SBP1 (Fragment) (AHRD V1 *--- Q9M5Q3_PETHY); contains Interpro domain(s) IPR017066 S-ribonuclease binding protein, SBP1, pollen	246.09	1070.66	4.35	2.89267e-76
Solyc06g053710	Ethylene receptor (AHRD V1 **** Q9XET8_SOLLC); contains Interpro domain(s) IPR001789 Signal transduction response regulator, receiver region IPR014525 Signal transduction histidine kinase, hybrid-type, ethylene sensor IPR005467 Signal transduction histidine kinase, core	71.54	310.16	4.34	1.78783e-74
Solyc03g116100	MYB transcription factor (AHRD V1 **-* Q6R036_ARATH); contains Interpro domain(s) IPR015495 Myb transcription factor	0.44	1.9	4.34	0.0035869
Solyc06g084390	ER auxin binding protein 1 (AHRD V1 **** Q9ZRX6_SOLLC); contains Interpro domain(s) IPR000886 Endoplasmic reticulum, targeting sequence	18.44	79.76	4.33	3.8447e-28
Solyc02g086080	Alpha/beta hydrolase fold (AHRD V1 ***- A1T9R4_MYCVP); contains Interpro domain(s) IPR000073 Alpha/beta hydrolase fold-1	1.21	5.16	4.28	3.7586e-07
Solyc02g032860	Phosphoadenosine phosphosulfate reductase (AHRD V1 *-** A6EX37_9ALTE); contains Interpro domain(s) IPR004508 Thioredoxin-independent 5'-adenylylsulphate reductase	2.05	8.75	4.27	5.86379e-14
Solyc05g011960	Heat shock protein binding protein (AHRD V1 *--- D7KWX9_ARALY); contains Interpro domain(s) IPR001623 Heat shock protein DnaJ, N-terminal	4.03	17.17	4.26	2.15612e-32
Solyc05g056200	Receptor-like kinase (AHRD V1 ***- A7VM30_MARPO); contains Interpro domain(s) IPR002290 Serine/threonine protein kinase	1.9	8.1	4.26	1.03278e-12
Solyc08g068930	Unknown Protein (AHRD V1)	4	17.06	4.26	0.00150366
Solyc06g035570	Transcription factor MADS-box (AHRD V1 ***- A2Q6H2_MEDTR); contains Interpro domain(s) IPR002100 Transcription factor, MADS-box	2.39	10.19	4.26	0.00756389
Solyc01g009010	4-diphosphocytidyl-2-C-methyl-D-erythritol kinase (AHRD V1 ***- A4USB3_NICBE); contains Interpro domain(s) IPR004424 4-diphosphocytidyl-2C-methyl-D-erythritol kinase	9.82	41.71	4.25	3.15589e-26
Solyc01g080460	Pyruvate phosphate dikinase (AHRD V1 ***- Q84N32_SORBI); contains Interpro domain(s) IPR010121 Pyruvate, phosphate dikinase	149.86	635.73	4.24	2.2816e-76
Solyc11g008350	Kinesin-like protein (AHRD V1 *-*- D0NDH4_PHYIN); contains Interpro domain(s) IPR001752 Kinesin, motor region	3.36	14.22	4.23	1.93876e-30
Solyc02g072260	H2B histone-fold-like protein (Fragment) (AHRD V1 ***- A7VMP7_TOBAC); contains Interpro domain(s) IPR011112 Rho termination factor, N-terminal	1.37	5.8	4.23	2.84684e-06
Solyc12g094420	Predicted mechanosensitive ion channel (AHRD V1 ***- Q2TZV3_ASPOR); contains Interpro domain(s) IPR016688 Membrane protein, At2g17000, predicted	3.72	15.7	4.22	3.31281e-30
Solyc05g055790	Protein phosphatase 2c (AHRD V1 ***- Q4L0F8_MEDSA); contains Interpro domain(s) IPR015655 Protein phosphatase 2C	3.82	16.12	4.22	2.37929e-22
Solyc06g072770	RNA recognition motif-containing protein (AHRD V1 **-- D7M9G3_ARALY); contains Interpro domain(s) IPR001395 Aldo/keto reductase	8.75	36.91	4.22	1.60979e-09
Solyc09g092500	UDP-glucosyltransferase family 1 protein (AHRD V1 **** C6KI44_CITSI); contains Interpro domain(s) IPR002213 UDP-glucuronosyl/UDP-glucosyltransferase	61.31	257.57	4.2	2.89446e-67
Solyc11g011620	Fatty acid-binding protein-like protein (AHRD V1 ***- D6FMZ4_MYCTU); contains Interpro domain(s) IPR014878 Region of unknown function DUF1794	1.25	5.24	4.19	0.0035331
Solyc02g087740	Cupin RmlC-type (AHRD V1 **-- B4F886_MAIZE); contains Interpro domain(s) IPR012864 Protein of unknown function DUF1637	53.97	224.56	4.16	2.78452e-58
Solyc07g006340	GCN5-related N-acetyltransferase-like (AHRD V1 ***- Q84S80_ORYSJ); contains Interpro domain(s) IPR000182 GCN5-related N-acetyltransferase	3	12.48	4.16	2.08391e-12
Solyc02g036310	Malonyl-CoA decarboxylase like protein (AHRD V1 ***- Q7Y1Z8_ARATH)	3.59	14.85	4.14	8.57722e-07
Solyc03g025970	Methyl binding domain protein (AHRD V1 *-*- B9I4C0_POPTR); contains Interpro domain(s) IPR001739 Methyl-CpG DNA binding	19.16	79	4.12	5.88187e-54
Solyc12g005410	Bile acid sodium symporter family protein (AHRD V1 ***- D7KVC3_ARALY); contains Interpro domain(s) IPR002657 Bile acid:sodium symporter	2.29	9.45	4.12	1.35933e-12
Solyc05g053090	GRAS family transcription factor (AHRD V1 **-* B9HMJ2_POPTR); contains Interpro domain(s) IPR005202 GRAS transcription factor	4.34	17.82	4.11	1.50322e-26
Solyc03g113270	Homeobox-leucine zipper-like protein (AHRD V1 *-*- Q3HRT1_PICGL); contains Interpro domain(s) IPR001356 Homeobox IPR017970 Homeobox, conserved site	429.53	1764.18	4.11	3.92584e-20
Solyc03g116510	Unknown Protein (AHRD V1)	3.57	14.7	4.11	5.2659e-06
Solyc01g066720	Hypoxia induced protein conserved region containing protein (AHRD V1 ***- B6UCX6_MAIZE); contains Interpro domain(s) IPR007667 Hypoxia induced protein conserved region	80.06	328.42	4.1	2.17412e-47
Solyc03g123600	Alanine aminotransferase (AHRD V1 ***- Q6VEJ5_CAPAN); contains Interpro domain(s) IPR004839 Aminotransferase, class I and II	6.11	25.07	4.1	1.17187e-28
Solyc10g081380	Unknown Protein (AHRD V1); contains Interpro domain(s) IPR001305 Heat shock protein DnaJ, cysteine-rich region	3.79	15.54	4.1	6.69972e-09
Solyc02g084950	Carboxyl methyltransferase 4 (AHRD V1 **** B0ZB58_HUMLU); contains Interpro domain(s) IPR005299 SAM dependent carboxyl methyltransferase	1.24	5.06	4.09	3.00167e-07
Solyc09g010430	Unknown Protein (AHRD V1)	37.75	154.15	4.08	1.27507e-30
Solyc08g063040	Zinc finger protein (AHRD V1 *-*- Q9LVQ7_ARATH); contains Interpro domain(s) IPR007087 Zinc finger, C2H2-type	7.6	30.94	4.07	1.08121e-25
Solyc10g006890	WD-40 repeat family protein (AHRD V1 ***- D7MTR4_ARALY); contains Interpro domain(s) IPR017986 WD40 repeat, region	26.26	106.57	4.06	3.62151e-62
Solyc11g013470	Auxin response factor 17 (Fragment) (AHRD V1 *-*- D3K083_ARATH)	1.41	5.72	4.06	1.85753e-07
Solyc06g076160	Cytochrome P450	0.38	1.56	4.06	0.00114136
Solyc02g093600	class I heat shock protein (AHRD V1 ***- Q69BI7_CARPA); contains Interpro domain(s) IPR008978 HSP20-like chaperone	5.86	23.71	4.05	7.87507e-06
Solyc09g018840	MLO-like protein 1 (AHRD V1 ***- C6EWE5_VITVI); contains Interpro domain(s) IPR004326 Mlo-related protein	3.26	13.19	4.05	2.33245e-05
Solyc03g007430	Mitochondrial carrier family (AHRD V1 ***- C1E2Y0_9CHLO); contains Interpro domain(s) IPR001993 Mitochondrial substrate carrier	4.1	16.57	4.04	2.75013e-20
Solyc02g031940	Pathogenesis-related protein-like protein (AHRD V1 ***- Q8L9B0_ARATH)	3.46	13.98	4.04	1.51417e-07
Solyc01g097200	Ankyrin repeat protein-like (AHRD V1 ***- Q6K268_ORYSJ); contains Interpro domain(s) IPR002110 Ankyrin	4.26	17.2	4.04	1.03739e-06
Solyc01g103920	Ferredoxin I (AHRD V1 ***- Q93XJ9_SOLTU); contains Interpro domain(s) IPR010241 Ferredoxin [2Fe-2S], plant	2.79	11.25	4.03	3.54091e-06
Solyc03g063750	Exostosin-like glycosyltransferase (AHRD V1 **-- A8J984_CHLRE); contains Interpro domain(s) IPR004263 Exostosin-like	22.08	88.85	4.02	8.45089e-59
Solyc10g085040	Soul heme-binding family protein (AHRD V1 ***- D7LKR5_ARALY); contains Interpro domain(s) IPR006917 SOUL haem-binding protein	40.74	163.79	4.02	1.87603e-47
Solyc01g090590	Os11g0109966 protein (Fragment) (AHRD V1 *-*- C7J8E6_ORYSJ)	8.36	33.58	4.02	7.24664e-33
Solyc04g082810	AT-hook DNA-binding protein (Fragment) (AHRD V1 **-* A1DR81_CATRO); contains Interpro domain(s) IPR014476 Predicted AT-hook DNA-binding	1.34	5.37	4.01	2.00517e-05
Solyc09g008780	Os01g0786800 protein (Fragment) (AHRD V1 *-*- Q0JIP0_ORYSJ); contains Interpro domain(s) IPR002781 Protein of unknown function DUF81	168.62	671.79	3.98	1.96089e-70
Solyc04g054890	Acyl-CoA oxidase (AHRD V1 **** D7MT79_ARALY); contains Interpro domain(s) IPR012258 Acyl-CoA oxidase	7.51	29.85	3.97	5.50546e-38
Solyc02g090040	CTP synthase (AHRD V1 *-*- D7MFK7_ARALY)	2.16	8.59	3.97	0.00085571
Solyc12g005980	Zinc ion binding protein (AHRD V1 *--- C6HA87_AJECH); contains Interpro domain(s) IPR013536 WLM	8.46	33.52	3.96	5.58693e-27
Solyc05g009870	Baculoviral IAP repeat-containing 8 (AHRD V1 *--- Q6PIA0_HUMAN); contains Interpro domain(s) IPR019396 Transmembrane Fragile-X-F-associated protein	15.23	60.27	3.96	1.36675e-22
Solyc03g098480	Unknown Protein (AHRD V1)	5.58	22.06	3.96	7.71824e-20
Solyc06g060570	Ovarian cancer-associated gene 2 protein homolog (AHRD V1 **-- B5X7T4_SALSA); contains Interpro domain(s) IPR005645 Protein of unknown function DUF341	0.74	2.95	3.96	0.00253937
Solyc12g010950	Alcohol dehydrogenase zinc-containing (AHRD V1 **-- Q9A6R7_CAUCR); contains Interpro domain(s) IPR002085 Alcohol dehydrogenase superfamily, zinc-containing	14.07	55.31	3.93	1.16941e-36
Solyc08g076090	At1g32160/F3C3_6 (AHRD V1 ***- Q9FVR1_ARATH); contains Interpro domain(s) IPR008479 Protein of unknown function DUF760	3.16	12.42	3.93	5.82671e-16
Solyc04g081650	Cyclin B (AHRD V1 ***- B6V744_POPTO); contains Interpro domain(s) IPR004367 Cyclin, C-terminal	1.22	4.8	3.93	0.00775679
Solyc04g080550	Phenylcoumaran benzylic ether reductase (AHRD V1 **** B6VRE8_TOBAC); contains Interpro domain(s) IPR008030 NmrA-like	0.57	2.23	3.91	0.00435088
Solyc04g011650	Telomere repeat-binding protein 4 (AHRD V1 **** TRP4_ARATH); contains Interpro domain(s) IPR014778 Myb, DNA-binding	6.63	25.9	3.9	2.62445e-34
Solyc06g011400	ATP-dependent chaperone ClpB (AHRD V1 **** B5W0X8_SPIMA); contains Interpro domain(s) IPR013093 ATPase associated with various cellular activities, AAA-2	10.84	42.15	3.89	1.27759e-14
Solyc02g093520	Copine-like protein (AHRD V1 ***- Q153E2_ORYSJ); contains Interpro domain(s) IPR010734 Copine	64.51	251.27	3.89	9.35322e-09
Solyc03g113100	Ubiquitin-conjugating enzyme E2 2 (AHRD V1 ***- UBC2_MEDSA); contains Interpro domain(s) IPR000608 Ubiquitin-conjugating enzyme, E2	173.79	674.78	3.88	2.54746e-60
Solyc11g005200	Prolyl 4-hydroxylase alpha-2 subunit (AHRD V1 ***- B6TD48_MAIZE); contains Interpro domain(s) IPR006620 Prolyl 4-hydroxylase, alpha subunit	13.44	52.15	3.88	3.827e-31
Solyc02g070490	Alpha/beta hydrolase fold (AHRD V1 ***- B6SU76_MAIZE); contains Interpro domain(s) IPR000073 Alpha/beta hydrolase fold-1	3.8	14.72	3.88	1.40754e-18
Solyc07g006600	GDU1 (AHRD V1 *-*- B6TNE4_MAIZE)	14.08	54.67	3.88	0.000168916
Solyc12g007180	Tesmin/TSO1-like CXC domain-containing protein (AHRD V1 *--- Q54TZ5_DICDI); contains Interpro domain(s) IPR005172 Tesmin/TSO1-like, CXC	3.45	13.27	3.85	4.16005e-19
Solyc03g025720	Long-chain-fatty-acid--CoA ligase (AHRD V1 **** C3JN12_RHOER); contains Interpro domain(s) IPR000873 AMP-dependent synthetase and ligase	48.8	187.15	3.84	5.69228e-59
Solyc06g053360	Os10g0479800 protein (Fragment) (AHRD V1 *-*- Q0IWY0_ORYSJ); contains Interpro domain(s) IPR009769 Protein of unknown function DUF1336	1.11	4.24	3.83	0.00118165
Solyc01g097270	Chitinase (Fragment) (AHRD V1 *--- Q38777_ALLSA); contains Interpro domain(s) IPR000726 Glycoside hydrolase, family 19, catalytic IPR001153 Barwin	7.54	28.79	3.82	1.47849e-17
Solyc02g036300	Malonyl-CoA decarboxylase family protein (AHRD V1 ***- D7M166_ARALY); contains Interpro domain(s) IPR007956 Malonyl-CoA decarboxylase	1.96	7.49	3.82	0.00150491
Solyc03g078360	Receptor-like protein kinase (AHRD V1 ***- Q39202_ARATH); contains Interpro domain(s) IPR002290 Serine/threonine protein kinase	5.29	20.16	3.81	1.62304e-11
Solyc01g014250	Unknown Protein (AHRD V1)	31.88	121.43	3.81	2.34264e-08
Solyc01g109680	Unknown Protein (AHRD V1)	9.54	36.36	3.81	3.7465e-06
Solyc12g042800	Unknown Protein (AHRD V1)	5.58	21.26	3.81	0.00191672
Solyc10g085140	Undecaprenyl pyrophosphate synthase (AHRD V1 ***- Q5QXS4_IDILO); contains Interpro domain(s) IPR001441 Di-trans-poly-cis-decaprenylcistransferase-like	1.85	7.01	3.8	0.00143653
Solyc09g008190	Unknown Protein (AHRD V1)	112.64	426.88	3.79	8.35366e-31
Solyc10g008470	Engulfment and cell motility protein 1 (AHRD V1 **-- B5X1Y9_SALSA); contains Interpro domain(s) IPR006816 Engulfment and cell motility, ELMO	3.09	11.72	3.79	2.37063e-10
Solyc01g110150	CM0216.450.nc protein (AHRD V1 *-*- B0BL92_LOTJA)	11.73	44.29	3.77	1.8455e-21
Solyc01g099580	Desiccation-related protein PCC13-62 (AHRD V1 *-*- B6TNA6_MAIZE); contains Interpro domain(s) IPR011424 C1-like	0.49	1.84	3.76	0.000373057
Solyc00g136560	Undecaprenyl pyrophosphate synthase (AHRD V1 *-*- D8G636_9CYAN); contains Interpro domain(s) IPR001441 Di-trans-poly-cis-decaprenylcistransferase-like	1.78	6.66	3.75	0.000292189
Solyc06g009840	Fumarate hydratase class II (AHRD V1 ***- C6HT95_AJECH); contains Interpro domain(s) IPR008948 L-Aspartase-like	1.02	3.83	3.74	0.00906912
Solyc09g008160	Unknown Protein (AHRD V1)	101.93	379.72	3.73	8.38597e-29
Solyc01g057000	Universal stress protein family protein (AHRD V1 ***- D7LAT3_ARALY); contains Interpro domain(s) IPR006016 UspA	511.24	1903.69	3.72	5.7071e-64
Solyc12g005870	NEDD8 activating enzyme E1 subunit 1 (AHRD V1 ***- A1L122_RAT); contains Interpro domain(s) IPR009036 Molybdenum cofactor biosynthesis, MoeB	19.44	72.27	3.72	1.48558e-44
Solyc02g082200	Glutaredoxin (AHRD V1 ***- A9LC71_PTEVI); contains Interpro domain(s) IPR004480 Glutaredoxin-related protein	24.32	90.35	3.72	2.02585e-30
Solyc02g066800	Unknown Protein (AHRD V1)	18.98	70.64	3.72	1.13368e-11
Solyc06g073920	YABBY-like transcription factor CRABS CLAW-like protein (AHRD V1 **-* Q6SRZ7_ANTMA); contains Interpro domain(s) IPR006780 YABBY protein	183.7	680.7	3.71	1.22974e-13
Solyc08g081890	Multidrug resistance protein ABC transporter family (AHRD V1 **-- B9GX56_POPTR); contains Interpro domain(s) IPR003439 ABC transporter-like	4.43	16.41	3.7	1.62299e-38
Solyc05g007770	NAC domain transcription factor (AHRD V1 **** Q5DM36_WHEAT); contains Interpro domain(s) IPR003441 No apical meristem (NAM) protein	13.54	50.18	3.7	1.93602e-17
Solyc01g099150	Lipoxygenase (AHRD V1 **** Q9FT17_SOLLC); contains Interpro domain(s) IPR001246 Lipoxygenase, plant	1.94	7.19	3.7	2.29905e-17
Solyc04g050050	Calmodulin-binding protein (AHRD V1 **-* C5HYF8_BRARP); contains Interpro domain(s) IPR000048 IQ calmodulin-binding region	0.89	3.28	3.69	7.86289e-05
Solyc02g062500	2-oxoglutarate-dependent dioxygenase (AHRD V1 **** B9GL08_POPTR); contains Interpro domain(s) IPR005123 Oxoglutarate and iron-dependent oxygenase	532.93	1963.31	3.68	9.98702e-33
Solyc09g018460	GRAS family transcription factor (Fragment) (AHRD V1 **-- B1Q3B1_BRACM); contains Interpro domain(s) IPR005202 GRAS transcription factor	1.33	4.89	3.68	3.95084e-08
Solyc06g005470	Metallothionein-like protein type 2 (AHRD V1 --*- MT2Z_SOLLC); contains Interpro domain(s) IPR000347 Plant metallothionein, family 15	7.3	26.86	3.68	4.68351e-08
Solyc11g071860	Unknown Protein (AHRD V1)	20.53	75.57	3.68	2.51156e-05
Solyc08g006770	Anthocyanidin synthase (Fragment) (AHRD V1 **-* P93120_DIACA); contains Interpro domain(s) IPR005123 Oxoglutarate and iron-dependent oxygenase	95.75	350.96	3.67	4.76053e-57
Solyc09g065020	F-box family protein (AHRD V1 ***- B9MYU0_POPTR)	2.36	8.66	3.67	6.26738e-09
Solyc04g054260	Cytochrome P450	1.36	5	3.67	2.03352e-08
Solyc02g067170	Unknown Protein (AHRD V1)	18.67	68.58	3.67	0.00175419
Solyc02g079090	F-box family protein (AHRD V1 ***- B9GFH4_POPTR); contains Interpro domain(s) IPR001810 Cyclin-like F-box	3.87	14.12	3.65	2.00853e-15
Solyc09g075140	Lipase-like protein (AHRD V1 **-- Q9M3D1_ARATH)	2.92	10.66	3.65	5.66595e-11
Solyc01g010410	Cys2/His2 zinc-finger transcription factor (AHRD V1 *-** Q4U316_SILLA); contains Interpro domain(s) IPR007087 Zinc finger, C2H2-type	0.98	3.56	3.64	4.82014e-06
Solyc10g081650	Carotenoid isomerase, chloroplastic	20.07	72.82	3.63	8.93964e-47
Solyc01g088090	Hydrolase alpha/beta fold family protein (AHRD V1 ***- D7M5W5_ARALY); contains Interpro domain(s) IPR000073 Alpha/beta hydrolase fold-1	10.03	36.38	3.63	2.08419e-33
Solyc06g064840	Agamous MADS-box transcription factor (AHRD V1 ***- B2CDE2_9ASPA); contains Interpro domain(s) IPR002487 Transcription factor, K-box	3.59	13.03	3.63	1.81789e-08
Solyc09g089740	1-aminocyclopropane-1-carboxylate oxidase-like protein (AHRD V1 **-* Q9LTH8_ARATH); contains Interpro domain(s) IPR005123 Oxoglutarate and iron-dependent oxygenase	1.93	7.01	3.63	2.37613e-05
Solyc03g098290	Sucrose synthase (AHRD V1 **** Q9FHU4_ARATH); contains Interpro domain(s) IPR012820 Sucrose synthase, plants and cyanobacteria	3.31	11.99	3.62	2.699e-24
Solyc03g115460	Unknown Protein (AHRD V1)	1.14	4.12	3.62	0.00071426
Solyc01g099100	Long-chain-fatty-acid coa ligase (AHRD V1 ***- Q16WF9_AEDAE); contains Interpro domain(s) IPR000873 AMP-dependent synthetase and ligase	26.35	95.23	3.61	2.0246e-51
Solyc04g074850	Multidrug resistance protein mdtK (AHRD V1 **-- MDTK_YERP3); contains Interpro domain(s) IPR002528 Multi antimicrobial extrusion protein MatE	42.42	153.21	3.61	1.00746e-47
Solyc01g088810	Ankyrin repeat protein (AHRD V1 **-- B1Q4U3_9ROSI); contains Interpro domain(s) IPR002110 Ankyrin	0.64	2.31	3.61	0.000611317
Solyc12g010130	CBL-interacting protein kinase 7 (AHRD V1 ***- A0MNJ4_POPTR); contains Interpro domain(s) IPR002290 Serine/threonine protein kinase	36.26	130.43	3.6	3.68579e-49
Solyc07g006130	Eukaryotic peptide chain release factor subunit 1-1 (AHRD V1 **** B6U1I9_MAIZE); contains Interpro domain(s) IPR004403 Peptide chain release factor eRF/aRF subunit 1	9.48	34.12	3.6	2.96274e-28
Solyc05g013630	Unknown protein (Fragment) (AHRD V1 ***- Q43520_SOLLC)	4.88	17.57	3.6	1.22488e-08
Solyc03g114330	Peroxin Pex14 (AHRD V1 *-*- Q9FT86_ARATH); contains Interpro domain(s) IPR006785 Peroxisome membrane anchor protein Pex14p, N-terminal	1.79	6.46	3.6	1.93464e-08
Solyc01g005270	SEC14 cytosolic factor family protein (AHRD V1 **-- D7M8H6_ARALY); contains Interpro domain(s) IPR001251 Cellular retinaldehyde-binding/triple function, C-terminal	2.53	9.12	3.6	2.29778e-07
Solyc05g014120	Os08g0119500 protein (Fragment) (AHRD V1 *-*- Q0J8C9_ORYSJ); contains Interpro domain(s) IPR013216 Methyltransferase type 11	33.97	121.83	3.59	1.83739e-39
Solyc09g008200	Heavy metal-associated domain containing protein expressed (AHRD V1 *-*- Q10RN8_ORYSJ); contains Interpro domain(s) IPR006121 Heavy metal transport/detoxification protein	599.23	2148.54	3.59	5.06475e-26
Solyc07g042080	Inter-alpha-trypsin inhibitor domain protein (AHRD V1 *-*- Q1YZ74_PHOPR); contains Interpro domain(s) IPR002035 von Willebrand factor, type A	2.7	9.7	3.59	6.85736e-19
Solyc06g083410	Os04g0376600 protein (Fragment) (AHRD V1 *--- C7J0T0_ORYSJ)	2.82	10.1	3.58	0.00947816
Solyc11g017470	NAC domain protein IPR003441 (AHRD V1 ***- B9GU14_POPTR); contains Interpro domain(s) IPR003441 No apical meristem (NAM) protein	187.01	667.43	3.57	5.51384e-59
Solyc03g116630	Unknown Protein (AHRD V1)	49.48	176.88	3.57	2.8421e-36
Solyc09g064380	TPR Domain containing protein expressed (AHRD V1 **-- Q10CT3_ORYSJ)	8.51	30.42	3.57	8.02825e-10
Solyc12g096070	Growth-regulating factor 5 (AHRD V1 **-- Q6AWY4_ORYSJ); contains Interpro domain(s) IPR014977 WRC	1.97	7.03	3.57	6.72659e-08
Solyc01g106890	Unknown Protein (AHRD V1)	5.97	21.29	3.57	2.97434e-05
Solyc07g064650	Arabidopsis thaliana genomic DNA chromosome 5 P1 clone MOK16 (AHRD V1 *--- Q9LYW2_ARATH); contains Interpro domain(s) IPR007608 Protein of unknown function DUF584	1.37	4.91	3.57	0.00172977
Solyc02g027080	Cc-nbs-lrr, resistance protein	1.32	4.67	3.55	5.57387e-09
Solyc11g013500	Unknown Protein (AHRD V1)	1.95	6.92	3.55	6.32861e-05
Solyc01g100320	Thioredoxin/protein disulfide isomerase (AHRD V1 **** Q2U681_ASPOR); contains Interpro domain(s) IPR005788 Disulphide isomerase	186.3	660.36	3.54	2.08676e-59
Solyc05g005490	Carbonic anhydrase (AHRD V1 ***- Q5NE21_SOLLC); contains Interpro domain(s) IPR015892 Carbonic anhydrase, prokaryotic-like, conserved site	94.95	336.48	3.54	7.79291e-53
Solyc07g045310	SET domain-containing protein (AHRD V1 ***- D7L6N3_ARALY); contains Interpro domain(s) IPR011192 Rubisco methyltransferase	3.33	11.77	3.54	3.2121e-13
Solyc09g008020	Cysteine-type peptidase (AHRD V1 **** B6T6Y3_MAIZE); contains Interpro domain(s) IPR003323 Ovarian tumour, otubain	46.53	164.11	3.53	2.44509e-48
Solyc03g118090	Calcium-binding mitochondrial carrier protein SCaMC-1 (AHRD V1 **** B5X2X8_SALSA); contains Interpro domain(s) IPR002113 Adenine nucleotide translocator 1	7.35	25.85	3.52	1.06887e-26
Solyc04g078060	Small hydrophobic protein (AHRD V1 *-*- Q9ZQY8_ARATH)	6.81	23.92	3.51	0.000537541
Solyc04g082120	Prolyl endopeptidase (AHRD V1 **** B6U134_MAIZE); contains Interpro domain(s) IPR002470 Peptidase S9A, prolyl oligopeptidase	0.36	1.27	3.5	0.00128923
Solyc12g056530	Fructose-1 6-bisphosphatase class 1 (AHRD V1 ***- B8J024_DESDA); contains Interpro domain(s) IPR000146 Fructose-1,6-bisphosphatase	20.1	69.9	3.48	2.09282e-29
Solyc04g057890	Ganglioside-induced differentiation-associated protein 1 (AHRD V1 **-- Q78AN2_DANRE); contains Interpro domain(s) IPR004045 Glutathione S-transferase, N-terminal	10.92	38.02	3.48	1.71397e-22
Solyc12g011130	Ras-related protein Rab-2-A (AHRD V1 ***- B6T1U8_MAIZE); contains Interpro domain(s) IPR003579 Ras small GTPase, Rab type	6.92	24.08	3.48	7.05645e-14
Solyc04g080540	ST225 (AHRD V1 ***- B4YYB7_THEHA)	36.31	126.26	3.48	5.84475e-12
Solyc03g120420	Unknown Protein (AHRD V1)	101.58	352.69	3.47	2.35936e-22
Solyc05g044580	Unknown Protein (AHRD V1)	9.87	34.22	3.47	9.84448e-05
Solyc02g083790	Thaumatin-like protein (AHRD V1 ***- Q9ZQY9_ARATH); contains Interpro domain(s) IPR001938 Thaumatin, pathogenesis-related	0.82	2.84	3.47	0.00113395
Solyc09g015680	Unknown Protein (AHRD V1)	7.56	26.17	3.46	8.75855e-05
Solyc02g078940	Zinc-binding dehydrogenase superfamily (Quinone oxidoreductase NADPH dependent) (AHRD V1 **-* Q1LPW6_RALME); contains Interpro domain(s) IPR014189 Quinone oxidoreductase putative, PIG3	99.83	343.77	3.44	6.52544e-53
Solyc05g055700	Alcohol dehydrogenase zinc-binding domain protein (AHRD V1 **-* D5VIT9_CAUST); contains Interpro domain(s) IPR002085 Alcohol dehydrogenase superfamily, zinc-containing	1.52	5.22	3.44	7.89817e-06
Solyc04g005130	Transcription factor (AHRD V1 **** D6MKM4_9ASPA); contains Interpro domain(s) IPR011598 Helix-loop-helix DNA-binding	1.44	4.96	3.44	0.000426825
Solyc03g007000	Peptidase M48 Ste24p (AHRD V1 *-*- D1N2Y3_9BACT); contains Interpro domain(s) IPR001915 Peptidase M48, Ste24p	11.78	40.37	3.43	2.29223e-29
Solyc02g080520	Os04g0625000 protein (Fragment) (AHRD V1 *-*- Q0J9Y7_ORYSJ)	2.87	9.84	3.43	3.20918e-14
Solyc11g008450	Thioredoxin family protein (AHRD V1 ***- D7LXH0_ARALY); contains Interpro domain(s) IPR013766 Thioredoxin domain	3.4	11.64	3.43	1.98643e-06
Solyc06g008400	Cc-nbs-lrr, resistance protein	0.18	0.6	3.42	0.00387686
Solyc03g117870	4-coumarate CoA ligase (AHRD V1 **** Q0GZS1_9BORA); contains Interpro domain(s) IPR000873 AMP-dependent synthetase and ligase	37.57	128.12	3.41	1.10069e-48
Solyc10g083650	Peroxiredoxin ahpC/TSA family (AHRD V1 **-- Q1YGN4_MOBAS); contains Interpro domain(s) IPR013740 Redoxin	57.58	196.63	3.41	2.70016e-32
Solyc01g104020	Embryo-specific 3 (AHRD V1 ***- Q2HUA9_MEDTR); contains Interpro domain(s) IPR010417 Embryo-specific 3	15.53	52.95	3.41	2.58233e-19
Solyc03g118820	Ras-related protein Rab-25 (AHRD V1 ***- RAB25_BOVIN); contains Interpro domain(s) IPR015595 Rab11-related	11.09	37.85	3.41	5.36151e-08
Solyc04g082510	Serine/threonine-protein kinase (AHRD V1 **** C6ZRV0_SOYBN); contains Interpro domain(s) IPR002290 Serine/threonine protein kinase	4.23	14.42	3.41	3.68854e-06
Solyc04g015100	Acetyl-CoA C-acetyltransferase protein (AHRD V1 **** D3YN47_9ERIC); contains Interpro domain(s) IPR002155 Thiolase	18.9	64.28	3.4	5.05713e-36
Solyc09g061310	PPPDE peptidase domain containing 2a (AHRD V1 *--- Q6PC81_DANRE); contains Interpro domain(s) IPR008580 Protein of unknown function DUF862, eukaryotic	17.1	58.23	3.4	2.12697e-28
Solyc06g063280	CONSTANS-like zinc finger protein (AHRD V1 *-*- D0EP07_SOYBN); contains Interpro domain(s) IPR000315 Zinc finger, B-box	1.07	3.65	3.4	0.000985402
Solyc07g007140	Serine/threonine-protein kinase B-raf (AHRD V1 *-** BRAF_CHICK); contains Interpro domain(s) IPR002290 Serine/threonine protein kinase	8.13	27.61	3.39	1.96221e-41
Solyc04g012120	14-3-3 protein beta/alpha-1 (AHRD V1 **-- 143B1_ONCMY); contains Interpro domain(s) IPR000308 14-3-3 protein	41.94	142.12	3.39	1.12619e-20
Solyc01g068030	Cyclase/dehydrase (AHRD V1 ***- B6T2Z5_MAIZE); contains Interpro domain(s) IPR005031 Streptomyces cyclase/dehydrase	5.06	17.17	3.39	1.40398e-11
Solyc03g098740	Kunitz trypsin inhibitor (AHRD V1 **** B8Y888_TOBAC); contains Interpro domain(s) IPR011065 Kunitz inhibitor ST1-like	4.76	16.14	3.39	9.90552e-10
Solyc08g082870	Dehydrogenase/reductase SDR family member 13 (AHRD V1 **-- DHR13_HUMAN); contains Interpro domain(s) IPR002347 Glucose/ribitol dehydrogenase	11.64	39.18	3.37	3.05673e-25
Solyc07g042460	Respiratory burst oxidase-like protein E (AHRD V1 **** B2D0N7_HORVD); contains Interpro domain(s) IPR013121 Ferric reductase, NAD binding	0.62	2.08	3.37	3.72943e-06
Solyc01g068500	Early-responsive to dehydration protein-like (AHRD V1 **-- Q5JKX1_ORYSJ); contains Interpro domain(s) IPR003864 Protein of unknown function DUF221	0.38	1.29	3.37	0.0016389
Solyc07g005620	Endonuclease/exonuclease/phosphatase (AHRD V1 ***- B4SS38_STRM5)	5.34	17.94	3.36	4.29761e-07
Solyc08g061130	Transcription factor HY5 (AHRD V1 ***- B6UHC7_MAIZE); contains Interpro domain(s) IPR011616 bZIP transcription factor, bZIP-1	16.16	53.93	3.34	1.93078e-19
Solyc05g013970	RNA-binding protein 39 (AHRD V1 *--- B5X2I3_SALSA); contains Interpro domain(s) IPR012677 Nucleotide-binding, alpha-beta plait	4.07	13.61	3.34	5.39245e-18
Solyc12g096060	Mps one binder kinase activator-like 1A (AHRD V1 **** B6U9F2_MAIZE); contains Interpro domain(s) IPR005301 Mob1/phocein	12.46	41.69	3.34	0.000867356
Solyc06g068510	Serine/threonine-protein kinase 3 (AHRD V1 *-** STK3_DANRE); contains Interpro domain(s) IPR002290 Serine/threonine protein kinase	1.78	5.93	3.34	0.00293105
Solyc12g007300	B3 domain-containing protein At1g20600 (AHRD V1 *-*- Y1060_ARATH); contains Interpro domain(s) IPR003340 Transcriptional factor B3	1.03	3.44	3.34	0.00366697
Solyc11g022460	Phosphoribosylanthranilate transferase like protein (AHRD V1 **-- Q84TJ7_ARATH); contains Interpro domain(s) IPR018029 C2 membrane targeting protein	20.9	69.65	3.33	5.68488e-44
Solyc09g055320	Unknown Protein (AHRD V1)	8.11	26.97	3.33	8.05132e-07
Solyc02g092870	Os12g0236050 protein (Fragment) (AHRD V1 *-*- C7J9Q6_ORYSJ)	1.18	3.92	3.32	2.23828e-10
Solyc08g082830	NH(3)-dependent NAD(+) synthetase (AHRD V1 ***- A1ZGC5_9BACT); contains Interpro domain(s) IPR014445 Glutamine-dependent NAD(+) synthetase, GAT region	3.27	10.83	3.31	6.32762e-19
Solyc11g008760	Pentatricopeptide repeat-containing protein (AHRD V1 ***- D7M4T9_ARALY); contains Interpro domain(s) IPR002885 Pentatricopeptide repeat	1.27	4.19	3.31	9.15999e-10
Solyc07g054770	Wound induced protein (AHRD V1 ***- B6SKC8_MAIZE)	9.31	30.77	3.31	2.07781e-08
Solyc06g054620	Zinc finger CCCH domain-containing protein 34 (AHRD V1 ***- C3H34_ARATH); contains Interpro domain(s) IPR000571 Zinc finger, CCCH-type	3.09	10.24	3.31	4.68351e-08
Solyc01g103990	T-complex protein 11 (AHRD V1 ***- D7KML1_ARALY); contains Interpro domain(s) IPR008862 T-complex 11	38.85	128.07	3.3	1.7933e-52
Solyc08g067850	Homology to unknown gene (AHRD V1 **-- Q016Y8_OSTTA); contains Interpro domain(s) IPR007452 Protein of unknown function DUF490	6.94	22.88	3.3	1.25292e-31
Solyc08g079830	Cu/Zn-superoxide dismutase copper chaperone (AHRD V1 **** Q9BBU5_SOYBN); contains Interpro domain(s) IPR001424 Superoxide dismutase, copper/zinc binding	13.96	46.05	3.3	5.43109e-26
Solyc02g069470	Inter-alpha-trypsin inhibitor heavy chain H3 (AHRD V1 *--- ITIH3_MESAU); contains Interpro domain(s) IPR002035 von Willebrand factor, type A	5.66	18.65	3.3	5.39362e-25
Solyc01g097210	Ankyrin-like protein (AHRD V1 ***- Q8H9C2_SOLTU); contains Interpro domain(s) IPR011990 Tetratricopeptide-like helical	8.79	28.97	3.3	4.03982e-10
Solyc09g011580	Glutathione S-transferase-like protein (AHRD V1 **** A8DUB0_SOLLC); contains Interpro domain(s) IPR004046 Glutathione S-transferase, C-terminal	101.59	333.77	3.29	1.67798e-36
[truncated: 3,014 more rows]

## Sheet: 1249-MG
Table S2. DEGs of AtORHis vs M82 at mature green fruit developmental stage
[truncated: 1,250 more rows]

## Sheet: 673-D27
Table S2. DEGs of AtORHis vs M82 at 27 DPA fruit developmental stage
[truncated: 674 more rows]

[truncated: 2 more sheets: 163-D17, 1929-D7]
