# Supplementary material for: Ectopic expression of ORANGE promotes carotenoid accumulation and fruit development in tomato
Source: Plant Biotechnol J. 2018 May 31;17(1):33–49. doi: 10.1111/pbi.12945 (PMC6330546; doi:10.1111/pbi.12945)
Supplement: Supplementary file 4 — Table S3 Common DEGs between AtOR WT vs M82 and AtOR His vs M82 at all fruit developmental stages. [file PBI-17-33-s011.xlsx]

## Sheet: D7-Common DEGs
Table S3. Common DEGs between AtORWT vs M82 and AtORHis vs M82 at 7 DPA fruit developmental stage
GeneID	annotation
Solyc00g080750	Unknown Protein (AHRD V1)
Solyc00g174330	Pathogenesis related protein PR-1 (AHRD V1 ***- Q9SC15_SOLTU); contains Interpro domain(s) IPR001283 Allergen V5/Tpx-1 related
Solyc00g174340	Pathogenesis-related protein 1b (AHRD V1 ***- Q941G6_SOLTU); contains Interpro domain(s) IPR018244 Allergen V5/Tpx-1 related, conserved site
Solyc01g005730	LRR receptor-like serine/threonine-protein kinase, RLP
Solyc01g005760	LRR receptor-like serine/threonine-protein kinase, RLP
Solyc01g006390	Cysteine-rich extensin-like protein-4 (AHRD V1 *-*- Q08197_TOBAC)
Solyc01g006950	Syntaxin (AHRD V1 ***- Q6X9V9_HORVD); contains Interpro domain(s) IPR010989 t-SNARE
Solyc01g010250	6-phosphogluconolactonase (AHRD V1 ***- B6U0H2_MAIZE); contains Interpro domain(s) IPR005900 6-phosphogluconolactonase
Solyc01g010610	Unknown Protein (AHRD V1); contains Interpro domain(s) IPR003656 Zinc finger, BED-type predicted
Solyc01g010980	Unknown Protein (AHRD V1)
Solyc01g015070	Unknown Protein (AHRD V1)
Solyc01g056370	Unknown Protein (AHRD V1)
Solyc01g057080	Ethylene-responsive transcription factor 13 (AHRD V1 *-*- ERF99_ARATH); contains Interpro domain(s) IPR001471 Pathogenesis-related transcriptional factor and ERF, DNA-binding
Solyc01g073970	Histone H3 (AHRD V1 ***- D8L9K7_WHEAT); contains Interpro domain(s) IPR000164 Histone H3
Solyc01g079570	Beta xylosidase (AHRD V1 ***- Q6RXY3_FRAAN); contains Interpro domain(s) IPR001764 Glycoside hydrolase, family 3, N-terminal
Solyc01g080620	Kelch-like protein 3 (AHRD V1 *-*- KLHL3_HUMAN); contains Interpro domain(s) IPR013069 BTB/POZ
Solyc01g081540	Myosin XI-F (AHRD V1 ***- B0CN60_NICBE); contains Interpro domain(s) IPR001609 Myosin head, motor region
Solyc01g081640	Legume lectin beta domain (AHRD V1 ***- A2Q3C0_MEDTR); contains Interpro domain(s) IPR010341 Protein of unknown function DUF936, plant
Solyc01g086800	Histone H3 (AHRD V1 **** Q53NE3_ORYSJ); contains Interpro domain(s) IPR000164 Histone H3
Solyc01g091170	Agmatinase (AHRD V1 ***- Q1IPT1_ACIBL); contains Interpro domain(s) IPR016160 Aldehyde dehydrogenase, conserved site IPR006035 Ureohydrolase
Solyc01g091260	AT2G45380 protein (Fragment) (AHRD V1 *-*- B9DGW8_ARATH)
Solyc01g091700	F-box protein PP2-B1 (AHRD V1 ***- PP2B1_ARATH); contains Interpro domain(s) IPR001810 Cyclin-like F-box
Solyc01g091770	Ring H2 finger protein (AHRD V1 *-*- D9ZHD8_HYPPE); contains Interpro domain(s) IPR018957 Zinc finger, C3HC4 RING-type
Solyc01g102960	class IV heat shock protein (AHRD V1 ***- B6T3F5_MAIZE); contains Interpro domain(s) IPR002068 Heat shock protein Hsp20
Solyc01g103660	Alpha/beta hydrolase fold (AHRD V1 *--- B0KN71_PSEPG)
Solyc01g105450	ABC transporter G family member 11 (AHRD V1 ***- AB11G_ARATH); contains Interpro domain(s) IPR013525 ABC-2 type transporter
Solyc01g107820	UDP-glucosyltransferase family 1 protein (AHRD V1 **** C6KI43_CITSI); contains Interpro domain(s) IPR002213 UDP-glucuronosyl/UDP-glucosyltransferase
Solyc01g109100	Unknown Protein (AHRD V1)
Solyc01g111880	Tyrosine-protein kinase transforming protein Src (AHRD V1 *-** SRC_AVIST); contains Interpro domain(s) IPR015783 ATMRK serine/threonine protein kinase-like
Solyc02g021490	Unknown Protein (AHRD V1)
Solyc02g062730	Unknown Protein (AHRD V1)
Solyc02g063360	C2 domain-containing protein (AHRD V1 **-- D7MIH2_ARALY); contains Interpro domain(s) IPR018029 C2 membrane targeting protein
Solyc02g069110	Cathepsin B (AHRD V1 ***- Q1HER6_NICBE); contains Interpro domain(s) IPR015643 Peptidase C1A, cathepsin B
Solyc02g070530	Potassium channel (AHRD V1 ***- O24382_SOLTU); contains Interpro domain(s) IPR000595 Cyclic nucleotide-binding
Solyc02g071700	GDSL esterase/lipase At1g29670 (AHRD V1 ***- GDL15_ARATH); contains Interpro domain(s) IPR001087 Lipase, GDSL
Solyc02g076980	Cathepsin B-like cysteine proteinase (AHRD V1 **-* CYSP_SCHMA); contains Interpro domain(s) IPR013128 Peptidase C1A, papain IPR000169 Peptidase, cysteine peptidase active site
Solyc02g077930	Unknown Protein (AHRD V1)
Solyc02g077940	Unknown Protein (AHRD V1)
Solyc02g078500	Aluminum-induced protein-like (AHRD V1 ***- Q9FG81_ARATH)
Solyc02g082920	Endochitinase (Chitinase) (AHRD V1 **** Q43184_SOLTU); contains Interpro domain(s) IPR000726 Glycoside hydrolase, family 19, catalytic
Solyc02g084420	Zinc finger protein CONSTANS-LIKE 2 (AHRD V1 **-- COL2_ARATH); contains Interpro domain(s) IPR000315 Zinc finger, B-box
Solyc02g084430	COL domain class transcription factor (AHRD V1 ***- D9ZIX1_MALDO)
Solyc02g086650	Glucose-6-phosphate/phosphate translocator 2 (AHRD V1 **** B6TIJ4_MAIZE); contains Interpro domain(s) IPR004696 Tpt phosphate/phosphoenolpyruvate translocator
Solyc02g088500	C-glucosyltransferase (AHRD V1 **** C3W7B0_ORYSJ); contains Interpro domain(s) IPR002213 UDP-glucuronosyl/UDP-glucosyltransferase
Solyc02g091130	ATP synthase subunit beta (AHRD V1 ***- Q9ZR78_NICSY); contains Interpro domain(s) IPR005722 ATPase, F1 complex, beta subunit
Solyc02g093180	N-hydroxycinnamoyl/benzoyltransferase 3 (AHRD V1 **-- Q00M87_SOYBN); contains Interpro domain(s) IPR003480 Transferase
Solyc03g006030	Receptor like kinase, RLK
Solyc03g006100	Receptor like kinase, RLK
Solyc03g006490	Aluminum-induced protein-like (AHRD V1 ***- Q9FG81_ARATH)
Solyc03g006910	BHLH transcription factor-like (AHRD V1 **** Q941Z7_ORYSJ); contains Interpro domain(s) IPR011598 Helix-loop-helix DNA-binding
Solyc03g033510	Armadillo/beta-catenin repeat family protein (AHRD V1 **-- D7MDH4_ARALY); contains Interpro domain(s) IPR011989 Armadillo-like helical
Solyc03g098790	Kunitz-type protease inhibitor (AHRD V1 **** Q3S488_SOLTU); contains Interpro domain(s) IPR002160 Proteinase inhibitor I3, Kunitz legume
Solyc03g114100	AT3g15630/MSJ11_3 (AHRD V1 ***- Q9LW16_ARATH)
Solyc03g114330	Peroxin Pex14 (AHRD V1 *-*- Q9FT86_ARATH); contains Interpro domain(s) IPR006785 Peroxisome membrane anchor protein Pex14p, N-terminal
Solyc03g114860	Alpha-1 4-glucan-protein synthase (AHRD V1 **-* B9RLK7_RICCO); contains Interpro domain(s) IPR004901 Alpha-1,4-glucan-protein synthase, UDP-forming
Solyc03g116930	Sister chromatid cohesion protein PDS5 homolog B (AHRD V1 *-*- PDS5B_CHICK); contains Interpro domain(s) IPR007942 Phospholipase-like, arabidopsis
Solyc04g005380	Ninja-family protein Os03g0214200 (AHRD V1 ***- NNJA1_ORYSJ); contains Interpro domain(s) IPR012463 Protein of unknown function DUF1675
Solyc04g007490	Cc-nbs-lrr, resistance protein with an R1 specific domain
Solyc04g014530	Ethylene responsive transcription factor 1a (AHRD V1 *-*- C0J9I9_9ROSA); contains Interpro domain(s) IPR001471 Pathogenesis-related transcriptional factor and ERF, DNA-binding
Solyc04g015520	DNA binding protein (AHRD V1 **** B6TND2_MAIZE); contains Interpro domain(s) IPR005516 Remorin, C-terminal region
Solyc04g016440	Os06g0301100 protein (Fragment) (AHRD V1 ***- Q0DCQ4_ORYSJ); contains Interpro domain(s) IPR005349 Uncharacterised protein family UPF0136, Transmembrane
Solyc04g016550	Folylpolyglutamate synthase (AHRD V1 **** B9IHV7_POPTR); contains Interpro domain(s) IPR001645 Folylpolyglutamate synthetase
Solyc04g017620	Phosphatidylinositol-4-phosphate 5-kinase 9 (AHRD V1 ***- B6SXI7_MAIZE); contains Interpro domain(s) IPR016034 Phosphatidylinositol-4-phosphate 5-kinase, core, subgroup
Solyc04g018080	Unknown Protein (AHRD V1)
Solyc04g054340	Unknown Protein (AHRD V1)
Solyc04g057940	U-box domain-containing protein (AHRD V1 *-*- B6V8G2_HELAN); contains Interpro domain(s) IPR017986 WD40 repeat, region
Solyc04g071620	ASR4 (Fragment) (AHRD V1 *-*- Q2QJU1_SOLLC); contains Interpro domain(s) IPR003496 ABA/WDS induced protein
Solyc04g074990	Zinc finger-homeodomain protein 1 (Fragment) (AHRD V1 *--- B0LK17_YUCFI); contains Interpro domain(s) IPR006456 ZF-HD homeobox protein Cys/His-rich dimerisation region
Solyc04g081710	Unknown Protein (AHRD V1)
Solyc04g082880	Diphosphate--fructose-6-phosphate 1-phosphotransferase (AHRD V1 ***- C8PT93_9SPIO); contains Interpro domain(s) IPR011183 Pyrophosphate-dependent phosphofructokinase PfpB
Solyc05g005550	BURP domain-containing protein (Fragment) (AHRD V1 *--- C1PI44_ARATH); contains Interpro domain(s) IPR004873 BURP
Solyc05g005720	Potassium transporter family protein (AHRD V1 **** D7KXB7_ARALY); contains Interpro domain(s) IPR003855 K+ potassium transporter
Solyc05g007470	AAA-ATPase (AHRD V1 **-* C3TX92_BRASY); contains Interpro domain(s) IPR003959 ATPase, AAA-type, core
Solyc05g007580	Zinc finger-homeodomain protein 1 (Fragment) (AHRD V1 **-- B0LK19_CUCSA); contains Interpro domain(s) IPR006456 ZF-HD homeobox protein Cys/His-rich dimerisation region
Solyc05g009630	Disease resistance protein (AHRD V1 -**- D1GEE5_BRARP)
Solyc05g010270	Unknown Protein (AHRD V1)
Solyc05g010400	Receptor like kinase, RLK
Solyc05g013260	Cc-nbs, resistance protein fragment
Solyc05g013970	RNA-binding protein 39 (AHRD V1 *--- B5X2I3_SALSA); contains Interpro domain(s) IPR012677 Nucleotide-binding, alpha-beta plait
Solyc05g016250	Cysteine-type peptidase (AHRD V1 **** B6U3W2_MAIZE); contains Interpro domain(s) IPR003323 Ovarian tumour, otubain
Solyc05g053090	GRAS family transcription factor (AHRD V1 **-* B9HMJ2_POPTR); contains Interpro domain(s) IPR005202 GRAS transcription factor
Solyc05g053620	F-box protein PP2-B1 (AHRD V1 **-- PP2B1_ARATH)
Solyc06g005000	IBR finger domain-containing protein (AHRD V1 *--- C1GML6_PARBD); contains Interpro domain(s) IPR002867 Zinc finger, C6HC-type
Solyc06g007650	UDP-glucose glucosyltransferase (AHRD V1 **** B6EWX8_LYCBA); contains Interpro domain(s) IPR002213 UDP-glucuronosyl/UDP-glucosyltransferase
Solyc06g009490	Pentatricopeptide repeat-containing protein At5g27110 (AHRD V1 ***- PP398_ARATH)
Solyc06g009840	Fumarate hydratase class II (AHRD V1 ***- C6HT95_AJECH); contains Interpro domain(s) IPR008948 L-Aspartase-like
Solyc06g011550	Myosin XI-K (AHRD V1 ***- B0CN61_NICBE)
Solyc06g017860	Serine carboxypeptidase (AHRD V1 **** Q2Z1Y2_PRUMU); contains Interpro domain(s) IPR001563 Peptidase S10, serine carboxypeptidase
Solyc06g035490	BHLH transcription factor-like (AHRD V1 *-** Q941Z7_ORYSJ); contains Interpro domain(s) IPR011598 Helix-loop-helix DNA-binding
Solyc06g035760	Cytochrome P450
Solyc06g035940	Homeobox-leucine zipper protein PROTODERMAL FACTOR 2 (AHRD V1 **** PDF2_ARATH); contains Interpro domain(s) IPR002913 Lipid-binding START
Solyc06g035960	4-coumarate-CoA ligase-like protein (AHRD V1 **** Q9SMT7_ARATH); contains Interpro domain(s) IPR000873 AMP-dependent synthetase and ligase
Solyc06g036250	Genomic DNA chromosome 5 BAC clone F6N7 (AHRD V1 ***- Q9LTG2_ARATH)
Solyc06g036620	Ankyrin repeat domain-containing protein 13C-A (AHRD V1 *-*- C0H9Z7_SALSA); contains Interpro domain(s) IPR002110 Ankyrin
Solyc06g036630	Ankyrin repeat protein-like (AHRD V1 **-- Q6KA74_ORYSJ)
Solyc06g048420	Superoxide dismutase (AHRD V1 **** Q7YK44_SOLLC); contains Interpro domain(s) IPR001189 Manganese/iron superoxide dismutase
Solyc06g048530	Hydroxyacylglutathione hydrolase (AHRD V1 **** B6T2Y2_MAIZE); contains Interpro domain(s) IPR017782 Hydroxyacylglutathione hydrolase
Solyc06g060710	Glycogenin 2 (AHRD V1 *--- Q1ZYL7_HUMAN); contains Interpro domain(s) IPR002495 Glycosyl transferase, family 8
Solyc06g068160	5&apos-AMP-activated protein kinase subunit gamma-3 (AHRD V1 **-- B1PM77_SHEEP); contains Interpro domain(s) IPR000644 Cystathionine beta-synthase, core
Solyc06g072430	Bcl-2-associated athanogene-like protein (AHRD V1 *-*- D1MIX4_VITVI); contains Interpro domain(s) IPR003103 Apoptosis regulator Bcl-2 protein, BAG
Solyc07g006560	Hypersensitive response assisting protein (AHRD V1 ***- Q9SWC6_CAPAN); contains Interpro domain(s) IPR001568 Ribonuclease T2
Solyc07g006570	S8-RNase (Fragment) (AHRD V1 **-- Q5XPJ2_MALDO); contains Interpro domain(s) IPR001568 Ribonuclease T2
Solyc07g007250	Metallocarboxypeptidase inhibitor (AHRD V1 ***- MCPI_SOLLC); contains Interpro domain(s) IPR004231 Proteinase inhibitor I37, carboxypeptidase A
Solyc07g008570	Purple acid phosphatase (AHRD V1 **-* B0WRM8_CULQU); contains Interpro domain(s) IPR008963 Purple acid phosphatase-like, N-terminal
Solyc07g009530	Chitinase (AHRD V1 ***- Q8MD06_LEUGL); contains Interpro domain(s) IPR001002 Chitin-binding, type 1
Solyc07g017530	Conserved oligomeric Golgi complex subunit 3 (AHRD V1 ***- COG3_HUMAN); contains Interpro domain(s) IPR007265 Sec34-like protein
Solyc07g032080	V-type proton ATPase subunit a (AHRD V1 **** VPH1_NEUCR); contains Interpro domain(s) IPR002490 ATPase, V0/A0 complex, 116-kDa subunit
Solyc07g048110	Uncharacterized membrane protein C24H6.13 (AHRD V1 **-- YA7D_SCHPO); contains Interpro domain(s) IPR003864 Protein of unknown function DUF221
Solyc07g049140	Metallocarboxypeptidase inhibitor (AHRD V1 ***- O24639_SOLTU); contains Interpro domain(s) IPR009632 Putative metallocarboxypeptidase inhibitor
Solyc07g049210	BAH-PHD domain-containing protein (Fragment) (AHRD V1 **-- A9S8N5_PHYPA); contains Interpro domain(s) IPR001025 Bromo adjacent region
Solyc07g049360	Small ubiquitin-related modifier 2 (AHRD V1 ***- C3KI25_ANOFI); contains Interpro domain(s) IPR000626 Ubiquitin
Solyc07g049430	GDSL esterase/lipase At2g42990 (AHRD V1 ***- GDL48_ARATH); contains Interpro domain(s) IPR001087 Lipase, GDSL
Solyc07g052440	Transmembrane protein 97 (AHRD V1 ***- TMM97_BOVIN); contains Interpro domain(s) IPR016964 Transmembrane protein 97, predicted
Solyc07g052610	Cyclin (AHRD V1 *-*- D8UD80_VOLCA); contains Interpro domain(s) IPR012389 Negative regulatory factor PREG
Solyc07g052620	Zinc finger protein CONSTANS-LIKE 4 (AHRD V1 *-*- COL4_ARATH); contains Interpro domain(s) IPR000315 Zinc finger, B-box
Solyc07g052670	Transcription factor (Fragment) (AHRD V1 **** D6MKL1_9ASPA); contains Interpro domain(s) IPR011598 Helix-loop-helix DNA-binding
Solyc07g052700	MADS-box transcription factor 1 (AHRD V1 ***- D1MFS6_HEVBR); contains Interpro domain(s) IPR002100 Transcription factor, MADS-box
Solyc07g053100	S-receptor kinase-like protein 1 (AHRD V1 **** Q5NJB1_SENSQ); contains Interpro domain(s) IPR002290 Serine/threonine protein kinase
Solyc07g053290	BHLH transcription factor (AHRD V1 *--* B4FMK3_MAIZE); contains Interpro domain(s) IPR001092 Basic helix-loop-helix dimerisation region bHLH
Solyc07g053530	Fasciclin-like arabinogalactan protein 4 (AHRD V1 ***- A9XTK9_GOSHI); contains Interpro domain(s) IPR000782 FAS1 domain
Solyc07g053760	Serine/threonine phosphatase family protein (AHRD V1 **** C1E0J1_9CHLO); contains Interpro domain(s) IPR015655 Protein phosphatase 2C
Solyc07g053900	Plant-specific domain TIGR01615 family protein (AHRD V1 *-*- B6UDN7_MAIZE); contains Interpro domain(s) IPR006502 Protein of unknown function DUF506, plant
Solyc07g053980	Glucan synthase like 1 (AHRD V1 ***- D8R536_SELML); contains Interpro domain(s) IPR003440 Glycosyl transferase, family 48
Solyc07g054170	Expansin B1 (AHRD V1 ***- C8CC40_RAPSA); contains Interpro domain(s) IPR007117 Pollen allergen/expansin, C-terminal
Solyc07g054630	B3 domain-containing protein Os11g0197600 (AHRD V1 ***- Y1176_ORYSJ); contains Interpro domain(s) IPR003340 Transcriptional factor B3
Solyc07g054670	NADH dehydrogenase like protein (AHRD V1 **** O65414_ARATH); contains Interpro domain(s) IPR013027 FAD-dependent pyridine nucleotide-disulphide oxidoreductase
Solyc07g054730	Wound-responsive protein-related (AHRD V1 ***- A8IXM2_BRACM)
Solyc07g054780	Wound induced protein (AHRD V1 ***- B6T0U0_MAIZE)
Solyc07g054860	Aromatic amino acid decarboxylase (AHRD V1 **** D4NUX2_CIMRA); contains Interpro domain(s) IPR010977 Aromatic-L-amino-acid decarboxylase
Solyc07g064170	Pectinesterase (AHRD V1 ***- B9RXQ4_RICCO); contains Interpro domain(s) IPR018040 Pectinesterase, active site IPR000070 Pectinesterase, catalytic
Solyc07g064180	Pectinesterase (AHRD V1 ***- B9RXQ4_RICCO); contains Interpro domain(s) IPR018040 Pectinesterase, active site IPR000070 Pectinesterase, catalytic
Solyc07g064380	Serine/threonine-protein phosphatase 7 long form homolog (AHRD V1 *--- PPP7L_ARATH); contains Interpro domain(s) IPR019557 Aminotransferase-like, plant mobile domain
Solyc07g064600	Endoribonuclease L-PSP family protein (AHRD V1 **-* D7LAZ0_ARALY); contains Interpro domain(s) IPR019897 YjgF-like protein, conserved site
Solyc08g007480	O-methyltransferase family 3 (AHRD V1 ***- B2A4V5_NATTJ); contains Interpro domain(s) IPR009902 Protein of unknown function DUF1442
Solyc08g008550	Serine/threonine protein kinase (AHRD V1 *-*- Q16PN5_AEDAE); contains Interpro domain(s) IPR002290 Serine/threonine protein kinase
Solyc08g013760	F-box family protein (AHRD V1 ***- B9GFH4_POPTR); contains Interpro domain(s) IPR001810 Cyclin-like F-box
Solyc08g061490	MTD1 (AHRD V1 ***- Q9LLM3_MEDTR)
Solyc08g063000	Nucleosome assembly protein 1-like protein 2 (AHRD V1 ***- Q70Z18_TOBAC); contains Interpro domain(s) IPR002164 Nucleosome assembly protein (NAP)
Solyc08g068390	Fatty acid oxidation complex subunit alpha (AHRD V1 ***- FADJ_ECOHS); contains Interpro domain(s) IPR006176 3-hydroxyacyl-CoA dehydrogenase, NAD binding
Solyc08g068440	Lipoyl synthase (AHRD V1 **** B8J937_ANAD2); contains Interpro domain(s) IPR013785 Aldolase-type TIM barrel
Solyc08g076880	Unknown Protein (AHRD V1)
Solyc08g078700	Heat shock protein 22 (AHRD V1 ***- Q27JQ0_METAN); contains Interpro domain(s) IPR002068 Heat shock protein Hsp20
Solyc08g078900	Cortical cell-delineating protein (AHRD V1 *--- B6U436_MAIZE); contains Interpro domain(s) IPR013770 Plant lipid transfer protein and hydrophobic protein, helical
Solyc08g079870	Subtilisin-like protease (AHRD V1 **-- Q9LWA3_SOLLC); contains Interpro domain(s) IPR015500 Peptidase S8, subtilisin-related IPR000209 Peptidase S8 and S53, subtilisin, kexin, sedolisin
Solyc08g079900	Subtilisin-like protease (AHRD V1 **-- Q9LWA4_SOLLC); contains Interpro domain(s) IPR015500 Peptidase S8, subtilisin-related
Solyc08g080570	UDP-glucose 4-epimerase (AHRD V1 **** B0M3E8_PEA); contains Interpro domain(s) IPR005886 UDP-glucose 4-epimerase
Solyc08g081400	BEL1-like homeodomain protein 2 (AHRD V1 *--- BLH2_ARATH); contains Interpro domain(s) IPR006563 POX
Solyc09g007940	Adenosine kinase (AHRD V1 **** D2D2Z6_GOSHI); contains Interpro domain(s) IPR001805 Adenosine kinase
Solyc09g008080	Unknown Protein (AHRD V1); contains Interpro domain(s) IPR019955 Ubiquitin supergroup
Solyc09g008670	Threonine ammonia-lyase biosynthetic (AHRD V1 **** B1XNT1_SYNP2); contains Interpro domain(s) IPR000634 Serine/threonine dehydratase, pyridoxal-phosphate-binding site IPR005787 Threonine dehydratase I
Solyc09g008970	Unknown Protein (AHRD V1)
Solyc09g011630	Glutathione S-transferase-like protein (AHRD V1 **** A8DUB0_SOLLC); contains Interpro domain(s) IPR004046 Glutathione S-transferase, C-terminal
Solyc09g014990	WRKY-like transcription factor (AHRD V1 **** Q06B53_SOLPE); contains Interpro domain(s) IPR003657 DNA-binding WRKY
Solyc09g065560	Sulfate transporter (AHRD V1 **** D7LTZ8_ARALY); contains Interpro domain(s) IPR001902 Sulphate anion transporter
Solyc09g082790	DNA repair and recombination protein RAD51 (AHRD V1 **-- A9CT16_ENTBH); contains Interpro domain(s) IPR011940 Meiotic recombinase Dmc1
Solyc09g082860	Sulfate adenylyltransferase (AHRD V1 **** Q43183_SOLTU); contains Interpro domain(s) IPR002650 ATP-sulfurylase
Solyc09g084470	Proteinase inhibitor I (AHRD V1 ***- Q43648_SOLTU); contains Interpro domain(s) IPR000864 Proteinase inhibitor I13, potato inhibitor I
Solyc09g091000	Major allergen Mal d 1 (AHRD V1 ***- Q84LA7_MALDO); contains Interpro domain(s) IPR000916 Bet v I allergen
Solyc09g091510	Chalcone synthase (AHRD V1 ***- Q56I79_9SOLN); contains Interpro domain(s) IPR011141 Polyketide synthase, type III
Solyc09g091550	Salicylic acid carboxyl methyltransferase (AHRD V1 **** C3VIX6_9ASTR); contains Interpro domain(s) IPR005299 SAM dependent carboxyl methyltransferase
Solyc09g092260	Chaperone protein dnaJ 20 (AHRD V1 ***- B6U349_MAIZE); contains Interpro domain(s) IPR001623 Heat shock protein DnaJ, N-terminal
Solyc09g092490	UDP-glucosyltransferase family 1 protein (AHRD V1 **** C6KI44_CITSI); contains Interpro domain(s) IPR002213 UDP-glucuronosyl/UDP-glucosyltransferase
Solyc09g092500	UDP-glucosyltransferase family 1 protein (AHRD V1 **** C6KI44_CITSI); contains Interpro domain(s) IPR002213 UDP-glucuronosyl/UDP-glucosyltransferase
Solyc09g092520	Xyloglucan endotransglucosylase/hydrolase 8 (AHRD V1 **** C0IRG7_ACTDE); contains Interpro domain(s) IPR016455 Xyloglucan endotransglucosylase/hydrolase
Solyc09g092580	Cytochrome P450
Solyc09g092620	Cytochrome P450
Solyc09g092670	Cytochrome P450
Solyc09g097780	Glycine-rich protein (AHRD V1 *-*- D2K2U2_TOBAC); contains Interpro domain(s) IPR010800 Glycine rich
Solyc09g098110	BHLH transcription factor (AHRD V1 *-** B6SY24_MAIZE); contains Interpro domain(s) IPR001092 Basic helix-loop-helix dimerisation region bHLH
Solyc09g098510	Unknown Protein (AHRD V1); contains Interpro domain(s) IPR006706 Extensin-like region
Solyc10g008410	RING finger protein 5 (AHRD V1 *-*- B6UBI0_MAIZE); contains Interpro domain(s) IPR018957 Zinc finger, C3HC4 RING-type
Solyc10g012210	ARID/BRIGHT DNA-binding domain-containing protein/ELM2 domain-containing protein/Myb-like DNA-binding domain-containing protein (AHRD V1 *--- Q1PEA0_ARATH); contains Interpro domain(s) IPR000949 ELM2
Solyc10g017970	Chitinase (AHRD V1 ***- Q9SQL3_POAPR); contains Interpro domain(s) IPR001002 Chitin-binding, type 1
Solyc10g017980	Chitinase (AHRD V1 ***- B8QVJ5_ZEAMP); contains Interpro domain(s) IPR001002 Chitin-binding, type 1
Solyc10g051030	Ternary complex factor MIP1 (AHRD V1 **-- B6UE27_MAIZE); contains Interpro domain(s) IPR006869 Protein of unknown function DUF547
Solyc10g054870	Triosephosphate isomerase (AHRD V1 ***- A9PH17_POPTR); contains Interpro domain(s) IPR000652 Triosephosphate isomerase
Solyc10g054900	Proline-rich protein (AHRD V1 ***- Q9M6T7_NICGL); contains Interpro domain(s) IPR010616 Protein of unknown function DUF1210
Solyc10g055800	Chitinase (AHRD V1 ***- B9VRK7_CAPAN); contains Interpro domain(s) IPR016283 Glycoside hydrolase, family 19
Solyc10g075160	Ferredoxin I (AHRD V1 ***- Q93XJ9_SOLTU); contains Interpro domain(s) IPR010241 Ferredoxin [2Fe-2S], plant
Solyc10g079970	Transmembrane protein 19 (AHRD V1 **-- A7E3R1_BOVIN); contains Interpro domain(s) IPR002794 Protein of unknown function DUF92, transmembrane
Solyc10g086570	Palmitoyltransferase PFA4 (AHRD V1 **-- B6TA04_MAIZE); contains Interpro domain(s) IPR001594 Zinc finger, DHHC-type
Solyc11g008420	SKP1-like protein (AHRD V1 ***- C3V9V9_CITMA); contains Interpro domain(s) IPR016897 E3 ubiquitin ligase, SCF complex, Skp subunit
Solyc11g011570	RING finger protein 44 (AHRD V1 *--- RNF44_DANRE); contains Interpro domain(s) IPR011016 Zinc finger, RING-CH-type
Solyc11g012560	F-box family protein (AHRD V1 ***- B9GFB6_POPTR); contains Interpro domain(s) IPR017451 F-box associated type 1
Solyc11g020290	Histone-binding protein RBBP7 (AHRD V1 *-*- D0NGC2_PHYIN); contains Interpro domain(s) IPR011046 WD40 repeat-like
Solyc11g021060	Proteinase inhibitor (AHRD V1 ***- Q40378_NICAL); contains Interpro domain(s) IPR003465 Proteinase inhibitor I20, Pin2
Solyc11g022590	Kunitz trypsin inhibitor 4 (Fragment) (AHRD V1 **** C1J5E0_POPBA); contains Interpro domain(s) IPR002160 Proteinase inhibitor I3, Kunitz legume
Solyc11g040340	Endoglucanase 1 (AHRD V1 ***- B6U0P7_MAIZE); contains Interpro domain(s) IPR008928 Six-hairpin glycosidase-like IPR012341 Six-hairpin glycosidase IPR018221 Glycoside hydrolase, family 9, active site IPR001701 Glycoside hydrolase, family 9
Solyc11g066090	SLT1 protein (AHRD V1 **-- Q9FQY3_TOBAC); contains Interpro domain(s) IPR008978 HSP20-like chaperone
Solyc11g071410	Disease resistance protein R3a-like protein (Fragment) (AHRD V1 ***- B3F576_SOLDE)
Solyc12g005020	Ring H2 finger protein (AHRD V1 *-*- D9ZHD8_HYPPE); contains Interpro domain(s) IPR018957 Zinc finger, C3HC4 RING-type
Solyc12g006040	Nbs, resistance protein fragment
Solyc12g008800	MYB transcription factor (AHRD V1 ***- Q9LVS0_ARATH); contains Interpro domain(s) IPR006447 Myb-like DNA-binding region, SHAQKYF class
Solyc12g019320	Multidrug resistance protein mdtK (AHRD V1 **-- MDTK_ENTS8); contains Interpro domain(s) IPR002528 Multi antimicrobial extrusion protein MatE
Solyc12g038510	MADS box transcription factor 11 (AHRD V1 ***- D9IFM5_ONCHC); contains Interpro domain(s) IPR002487 Transcription factor, K-box
Solyc12g039080	Receptor-like kinase (AHRD V1 ***- A7VM37_MARPO)
Solyc12g039100	ACT domain containing protein expressed (AHRD V1 *--- Q10P44_ORYSJ)
Solyc12g042240	Solute carrier family 15 member 1 (AHRD V1 **-- S15A1_MOUSE); contains Interpro domain(s) IPR000109 TGF-beta receptor, type I/II extracellular region
Solyc12g042250	Solute carrier family 15 member 4 (AHRD V1 **-- S15A4_RAT); contains Interpro domain(s) IPR000109 TGF-beta receptor, type I/II extracellular region
Solyc12g042880	cDNA clone J013073D14 full insert sequence (AHRD V1 *--- B7ECD3_ORYSJ); contains Interpro domain(s) IPR012866 Protein of unknown function DUF1644
Solyc12g044330	Aquaporin (AHRD V1 ***- O81186_VERFO); contains Interpro domain(s) IPR012269 Aquaporin
Solyc12g044440	Unknown Protein (AHRD V1)
Solyc12g044950	Omega-6 fatty acid desaturase (AHRD V1 **** Q461Q1_HEVBR); contains Interpro domain(s) IPR005804 Fatty acid desaturase, type 1
Solyc12g056600	Short chain alcohol dehydrogenase (AHRD V1 **** O50038_TOBAC); contains Interpro domain(s) IPR002347 Glucose/ribitol dehydrogenase
Solyc12g096530	Peroxidase (AHRD V1 ***- D7MRK0_ARALY); contains Interpro domain(s) IPR002016 Haem peroxidase, plant/fungal/bacterial
Solyc12g096780	Mitochondrial trans-2-enoyl-CoA reductase (AHRD V1 **-- A2A846_MOUSE); contains Interpro domain(s) IPR002085 Alcohol dehydrogenase superfamily, zinc-containing
Solyc12g096790	Hydroxycinnamoyl CoA quinate transferase (AHRD V1 *--- Q70G32_SOLLC); contains Interpro domain(s) IPR003480 Transferase

## Sheet: Common DEGs-D17
Table S3. Common DEGs between AtORWT vs M82 and AtORHis vs M82 at 17 DPA fruit developmental stage
GeneID	annotation
Solyc01g005300	Flavin-binding kelch domain F box protein (AHRD V1 **-* D7KVS5_ARALY); contains Interpro domain(s) IPR015915 Kelch-type beta propeller
Solyc01g010610	Unknown Protein (AHRD V1); contains Interpro domain(s) IPR003656 Zinc finger, BED-type predicted
Solyc01g010980	Unknown Protein (AHRD V1)
Solyc01g015070	Unknown Protein (AHRD V1)
Solyc01g056370	Unknown Protein (AHRD V1)
Solyc01g073640	Uncharacterized oxidoreductase Mb1385 (AHRD V1 ***- Y1385_MYCBO); contains Interpro domain(s) IPR002347 Glucose/ribitol dehydrogenase
Solyc01g073970	Histone H3 (AHRD V1 ***- D8L9K7_WHEAT); contains Interpro domain(s) IPR000164 Histone H3
Solyc01g081640	Legume lectin beta domain (AHRD V1 ***- A2Q3C0_MEDTR); contains Interpro domain(s) IPR010341 Protein of unknown function DUF936, plant
Solyc01g097470	Neurogenic locus notch protein-like (AHRD V1 ***- B6SSE6_MAIZE)
Solyc02g021490	Unknown Protein (AHRD V1)
Solyc02g033030	Unknown Protein (AHRD V1)
Solyc02g036350	1-aminocyclopropane-1-carboxylate oxidase (AHRD V1 ***- A4ZYQ6_SOLLC); contains Interpro domain(s) IPR005123 Oxoglutarate and iron-dependent oxygenase
Solyc02g062730	Unknown Protein (AHRD V1)
Solyc02g069110	Cathepsin B (AHRD V1 ***- Q1HER6_NICBE); contains Interpro domain(s) IPR015643 Peptidase C1A, cathepsin B
Solyc02g076750	Cathepsin B-like cysteine proteinase (AHRD V1 **-* CYSP_SCHMA); contains Interpro domain(s) IPR013128 Peptidase C1A, papain
Solyc02g077940	Unknown Protein (AHRD V1)
Solyc03g006030	Receptor like kinase, RLK
Solyc03g006100	Receptor like kinase, RLK
Solyc03g065250	CER1 (AHRD V1 **-- B6TFH3_MAIZE); contains Interpro domain(s) IPR006694 Fatty acid hydroxylase
Solyc03g113110	Protein FAR1-RELATED SEQUENCE 12 (AHRD V1 **-- FRS12_ARATH); contains Interpro domain(s) IPR004330 Transcription factor, FAR1-related
Solyc03g114330	Peroxin Pex14 (AHRD V1 *-*- Q9FT86_ARATH); contains Interpro domain(s) IPR006785 Peroxisome membrane anchor protein Pex14p, N-terminal
Solyc04g015520	DNA binding protein (AHRD V1 **** B6TND2_MAIZE); contains Interpro domain(s) IPR005516 Remorin, C-terminal region
Solyc04g016550	Folylpolyglutamate synthase (AHRD V1 **** B9IHV7_POPTR); contains Interpro domain(s) IPR001645 Folylpolyglutamate synthetase
Solyc04g017620	Phosphatidylinositol-4-phosphate 5-kinase 9 (AHRD V1 ***- B6SXI7_MAIZE); contains Interpro domain(s) IPR016034 Phosphatidylinositol-4-phosphate 5-kinase, core, subgroup
Solyc04g017670	F-box family protein (AHRD V1 ***- B9H9G5_POPTR)
Solyc04g018080	Unknown Protein (AHRD V1)
Solyc04g081610	Unknown Protein (AHRD V1)
Solyc04g081710	Unknown Protein (AHRD V1)
Solyc04g081720	Unknown Protein (AHRD V1)
Solyc04g082880	Diphosphate--fructose-6-phosphate 1-phosphotransferase (AHRD V1 ***- C8PT93_9SPIO); contains Interpro domain(s) IPR011183 Pyrophosphate-dependent phosphofructokinase PfpB
Solyc05g009630	Disease resistance protein (AHRD V1 -**- D1GEE5_BRARP)
Solyc05g013250	Lrr, resistance protein fragment
Solyc05g013260	Cc-nbs, resistance protein fragment
Solyc05g013970	RNA-binding protein 39 (AHRD V1 *--- B5X2I3_SALSA); contains Interpro domain(s) IPR012677 Nucleotide-binding, alpha-beta plait
Solyc05g014190	CAAX amino terminal protease family protein (AHRD V1 **-- D7LQY7_ARALY); contains Interpro domain(s) IPR003675 Abortive infection protein
Solyc06g005000	IBR finger domain-containing protein (AHRD V1 *--- C1GML6_PARBD); contains Interpro domain(s) IPR002867 Zinc finger, C6HC-type
Solyc06g006090	Unknown Protein (AHRD V1)
Solyc06g008030	BHLH transcription factor (AHRD V1 *-** B6TXR4_MAIZE); contains Interpro domain(s) IPR011598 Helix-loop-helix DNA-binding
Solyc06g017860	Serine carboxypeptidase (AHRD V1 **** Q2Z1Y2_PRUMU); contains Interpro domain(s) IPR001563 Peptidase S10, serine carboxypeptidase
Solyc06g035940	Homeobox-leucine zipper protein PROTODERMAL FACTOR 2 (AHRD V1 **** PDF2_ARATH); contains Interpro domain(s) IPR002913 Lipid-binding START
Solyc06g036250	Genomic DNA chromosome 5 BAC clone F6N7 (AHRD V1 ***- Q9LTG2_ARATH)
Solyc06g036620	Ankyrin repeat domain-containing protein 13C-A (AHRD V1 *-*- C0H9Z7_SALSA); contains Interpro domain(s) IPR002110 Ankyrin
Solyc06g036630	Ankyrin repeat protein-like (AHRD V1 **-- Q6KA74_ORYSJ)
Solyc06g048420	Superoxide dismutase (AHRD V1 **** Q7YK44_SOLLC); contains Interpro domain(s) IPR001189 Manganese/iron superoxide dismutase
Solyc06g048530	Hydroxyacylglutathione hydrolase (AHRD V1 **** B6T2Y2_MAIZE); contains Interpro domain(s) IPR017782 Hydroxyacylglutathione hydrolase
Solyc06g064840	Agamous MADS-box transcription factor (AHRD V1 ***- B2CDE2_9ASPA); contains Interpro domain(s) IPR002487 Transcription factor, K-box
Solyc06g065340	Unknown Protein (AHRD V1)
Solyc07g007760	Defensin protein (AHRD V1 ***- B1N681_SOLPI); contains Interpro domain(s) IPR008177 Gamma Purothionin
Solyc07g017530	Conserved oligomeric Golgi complex subunit 3 (AHRD V1 ***- COG3_HUMAN); contains Interpro domain(s) IPR007265 Sec34-like protein
Solyc07g032080	V-type proton ATPase subunit a (AHRD V1 **** VPH1_NEUCR); contains Interpro domain(s) IPR002490 ATPase, V0/A0 complex, 116-kDa subunit
Solyc07g048110	Uncharacterized membrane protein C24H6.13 (AHRD V1 **-- YA7D_SCHPO); contains Interpro domain(s) IPR003864 Protein of unknown function DUF221
Solyc07g049140	Metallocarboxypeptidase inhibitor (AHRD V1 ***- O24639_SOLTU); contains Interpro domain(s) IPR009632 Putative metallocarboxypeptidase inhibitor
Solyc07g049280	Diphosphate-fructose-6-phosphate 1-phosphotransferase (AHRD V1 ***- D0TAW1_9BACE); contains Interpro domain(s) IPR011183 Pyrophosphate-dependent phosphofructokinase PfpB
Solyc07g049360	Small ubiquitin-related modifier 2 (AHRD V1 ***- C3KI25_ANOFI); contains Interpro domain(s) IPR000626 Ubiquitin
Solyc07g049430	GDSL esterase/lipase At2g42990 (AHRD V1 ***- GDL48_ARATH); contains Interpro domain(s) IPR001087 Lipase, GDSL
Solyc07g052470	Syntaxin (AHRD V1 ***- Q6X9V9_HORVD); contains Interpro domain(s) IPR010989 t-SNARE
Solyc07g052700	MADS-box transcription factor 1 (AHRD V1 ***- D1MFS6_HEVBR); contains Interpro domain(s) IPR002100 Transcription factor, MADS-box
Solyc07g052990	Unknown Protein (AHRD V1)
Solyc07g053090	S-locus receptor kinase-4 (Fragment) (AHRD V1 **-* Q6L8R5_RAPSA); contains Interpro domain(s) IPR001480 Curculin-like (mannose-binding) lectin
Solyc07g053100	S-receptor kinase-like protein 1 (AHRD V1 **** Q5NJB1_SENSQ); contains Interpro domain(s) IPR002290 Serine/threonine protein kinase
Solyc07g053360	Seed biotin-containing protein SBP65 (AHRD V1 *--- SBP65_PEA); contains Interpro domain(s) IPR004238 Late embryogenesis abundant protein
Solyc07g053530	Fasciclin-like arabinogalactan protein 4 (AHRD V1 ***- A9XTK9_GOSHI); contains Interpro domain(s) IPR000782 FAS1 domain
Solyc07g053550	Glutaredoxin (AHRD V1 ***- B9HGW6_POPTR); contains Interpro domain(s) IPR011905 Glutaredoxin-like, plant II
Solyc07g053580	FAM119A (AHRD V1 **-- B9EP45_SALSA); contains Interpro domain(s) IPR019410 Methyltransferase-16, putative
Solyc07g053900	Plant-specific domain TIGR01615 family protein (AHRD V1 *-*- B6UDN7_MAIZE); contains Interpro domain(s) IPR006502 Protein of unknown function DUF506, plant
Solyc07g054300	Phosphatase 2C family protein (AHRD V1 ***- D7KDP0_ARALY); contains Interpro domain(s) IPR015655 Protein phosphatase 2C
Solyc07g054600	F-box family protein (AHRD V1 ***- B9I698_POPTR); contains Interpro domain(s) IPR001810 Cyclin-like F-box
Solyc07g054670	NADH dehydrogenase like protein (AHRD V1 **** O65414_ARATH); contains Interpro domain(s) IPR013027 FAD-dependent pyridine nucleotide-disulphide oxidoreductase
Solyc07g054730	Wound-responsive protein-related (AHRD V1 ***- A8IXM2_BRACM)
Solyc07g054780	Wound induced protein (AHRD V1 ***- B6T0U0_MAIZE)
Solyc07g054850	Uncharacterized GPI-anchored protein At4g28100 (AHRD V1 ***- UGPI7_ARATH)
Solyc07g054860	Aromatic amino acid decarboxylase (AHRD V1 **** D4NUX2_CIMRA); contains Interpro domain(s) IPR010977 Aromatic-L-amino-acid decarboxylase
Solyc07g055540	Cytochrome P450
Solyc07g064380	Serine/threonine-protein phosphatase 7 long form homolog (AHRD V1 *--- PPP7L_ARATH); contains Interpro domain(s) IPR019557 Aminotransferase-like, plant mobile domain
Solyc07g065600	Genomic DNA chromosome 5 P1 clone MDF20 (AHRD V1 *-*- Q9FM57_ARATH)
Solyc08g068440	Lipoyl synthase (AHRD V1 **** B8J937_ANAD2); contains Interpro domain(s) IPR013785 Aldolase-type TIM barrel
Solyc09g007940	Adenosine kinase (AHRD V1 **** D2D2Z6_GOSHI); contains Interpro domain(s) IPR001805 Adenosine kinase
Solyc09g074380	N-rich protein (Fragment) (AHRD V1 *--- A6N0R0_ORYSI); contains Interpro domain(s) IPR013989 Development and cell death domain
Solyc09g082790	DNA repair and recombination protein RAD51 (AHRD V1 **-- A9CT16_ENTBH); contains Interpro domain(s) IPR011940 Meiotic recombinase Dmc1
Solyc09g083440	Proteinase inhibitor I (AHRD V1 ***- Q53X28_SOLTU); contains Interpro domain(s) IPR000864 Proteinase inhibitor I13, potato inhibitor I
Solyc09g092580	Cytochrome P450
Solyc09g092620	Cytochrome P450
Solyc09g092670	Cytochrome P450
Solyc10g009150	Organ-specific protein S2 (AHRD V1 ***- OSS2_PEA)
Solyc10g076840	1-aminocyclopropane-1-carboxylate oxidase 1 (AHRD V1 **-- ACCO1_MALDO); contains Interpro domain(s) IPR005123 Oxoglutarate and iron-dependent oxygenase
Solyc10g086320	Phosphatidylinositol-4-phosphate 5-kinase 9 (AHRD V1 ***- B6SXI7_MAIZE); contains Interpro domain(s) IPR017163 Phosphatidylinositol-4-phosphate 5-kinase, plant
Solyc11g008420	SKP1-like protein (AHRD V1 ***- C3V9V9_CITMA); contains Interpro domain(s) IPR016897 E3 ubiquitin ligase, SCF complex, Skp subunit
Solyc11g011570	RING finger protein 44 (AHRD V1 *--- RNF44_DANRE); contains Interpro domain(s) IPR011016 Zinc finger, RING-CH-type
Solyc11g012560	F-box family protein (AHRD V1 ***- B9GFB6_POPTR); contains Interpro domain(s) IPR017451 F-box associated type 1
Solyc11g017210	Protein FAR1-RELATED SEQUENCE 12 (AHRD V1 **-- FRS12_ARATH); contains Interpro domain(s) IPR004330 Transcription factor, FAR1-related
Solyc11g071620	Aldehyde oxidase (AHRD V1 ***- Q9FV25_SOLLC); contains Interpro domain(s) IPR016208 Aldehyde oxidase/xanthine dehydrogenase
Solyc12g015770	Cellulose synthase (AHRD V1 ***- Q2HT16_MEDTR); contains Interpro domain(s) IPR005150 Cellulose synthase
Solyc12g039080	Receptor-like kinase (AHRD V1 ***- A7VM37_MARPO)
Solyc12g042240	Solute carrier family 15 member 1 (AHRD V1 **-- S15A1_MOUSE); contains Interpro domain(s) IPR000109 TGF-beta receptor, type I/II extracellular region
Solyc12g042250	Solute carrier family 15 member 4 (AHRD V1 **-- S15A4_RAT); contains Interpro domain(s) IPR000109 TGF-beta receptor, type I/II extracellular region
Solyc12g042880	cDNA clone J013073D14 full insert sequence (AHRD V1 *--- B7ECD3_ORYSJ); contains Interpro domain(s) IPR012866 Protein of unknown function DUF1644

## Sheet: Common DEGs-D27
Table S3. Common DEGs between AtORWT vs M82 and AtORHis vs M82 at 27 DPA fruit developmental stage
GeneID	annotation
Solyc00g009120	Short-chain dehydrogenase/reductase family protein (AHRD V1 ***- D7LXC9_ARALY); contains Interpro domain(s) IPR002198 Short-chain dehydrogenase/reductase SDR
Solyc00g057880	Unknown Protein (AHRD V1)
Solyc00g082550	Unknown Protein (AHRD V1)
Solyc00g095860	1-aminocyclopropane-1-carboxylate synthase (AHRD V1 ***- Q96579_SOLLC); contains Interpro domain(s) IPR004839 Aminotransferase, class I and II
Solyc00g174330	Pathogenesis related protein PR-1 (AHRD V1 ***- Q9SC15_SOLTU); contains Interpro domain(s) IPR001283 Allergen V5/Tpx-1 related
Solyc00g174340	Pathogenesis-related protein 1b (AHRD V1 ***- Q941G6_SOLTU); contains Interpro domain(s) IPR018244 Allergen V5/Tpx-1 related, conserved site
Solyc00g187050	Leucyl aminopeptidase (AHRD V1 ***- D7DWG6_NOSA0); contains Interpro domain(s) IPR011356 Peptidase M17, leucyl aminopeptidase
Solyc00g282510	Phenylalanine ammonia-lyase (AHRD V1 ***- B5LAW0_CAPAN); contains Interpro domain(s) IPR005922 Phenylalanine ammonia-lyase
Solyc01g005270	SEC14 cytosolic factor family protein (AHRD V1 **-- D7M8H6_ARALY); contains Interpro domain(s) IPR001251 Cellular retinaldehyde-binding/triple function, C-terminal
Solyc01g005730	LRR receptor-like serine/threonine-protein kinase, RLP
Solyc01g005760	LRR receptor-like serine/threonine-protein kinase, RLP
Solyc01g005780	LRR receptor-like serine/threonine-protein kinase, RLP
Solyc01g007190	Unknown Protein (AHRD V1)
Solyc01g009160	Harpin-induced protein-like (Fragment) (AHRD V1 **-- D2CFH8_COFAR); contains Interpro domain(s) IPR010847 Harpin-induced 1
Solyc01g010980	Unknown Protein (AHRD V1)
Solyc01g015070	Unknown Protein (AHRD V1)
Solyc01g056370	Unknown Protein (AHRD V1)
Solyc01g066460	Epoxide hydrolase (AHRD V1 **** Q41413_SOLTU); contains Interpro domain(s) IPR000639 Epoxide hydrolase-like
Solyc01g073640	Uncharacterized oxidoreductase Mb1385 (AHRD V1 ***- Y1385_MYCBO); contains Interpro domain(s) IPR002347 Glucose/ribitol dehydrogenase
Solyc01g073970	Histone H3 (AHRD V1 ***- D8L9K7_WHEAT); contains Interpro domain(s) IPR000164 Histone H3
Solyc01g080620	Kelch-like protein 3 (AHRD V1 *-*- KLHL3_HUMAN); contains Interpro domain(s) IPR013069 BTB/POZ
Solyc01g086660	Unknown Protein (AHRD V1)
Solyc01g097240	Pathogenesis-related protein 4B (Fragment) (AHRD V1 **-- Q6LBM4_TOBAC); contains Interpro domain(s) IPR018226 Barwin, conserved site IPR001153 Barwin
Solyc01g102350	Pectinacetylesterase like protein (Fragment) (AHRD V1 *--- Q56WP8_ARATH); contains Interpro domain(s) IPR004963 Pectinacetylesterase
Solyc01g102950	FAD dependent oxidoreductase (AHRD V1 **-- B5VX05_SPIMA)
Solyc01g108910	COSII_At2g15890 (Fragment) (AHRD V1 *-*- C0KFD9_9SOLN)
Solyc01g110360	Fructose-bisphosphate aldolase (AHRD V1 ***- B0FPD8_SOLTU); contains Interpro domain(s) IPR000741 Fructose-bisphosphate aldolase, class-I
Solyc01g112190	Nodule inception protein (Fragment) (AHRD V1 ***- A9DMJ4_MEDTR); contains Interpro domain(s) IPR003035 Plant regulator RWP-RK
Solyc02g005160	Gag-Pol polyprotein (AHRD V1 ***- B8YLY4_MEDTR)
Solyc02g021220	Subtilisin-like protease (AHRD V1 **-- A9XG40_TOBAC); contains Interpro domain(s) IPR015500 Peptidase S8, subtilisin-related
Solyc02g021260	B3 domain-containing protein LOC_Os12g40080 (AHRD V1 *-*- Y1208_ORYSJ); contains Interpro domain(s) IPR003340 Transcriptional factor B3
Solyc02g021490	Unknown Protein (AHRD V1)
Solyc02g031950	Pathogenesis-related protein-like protein (AHRD V1 ***- Q8L9B0_ARATH)
Solyc02g031960	Oil palm polygalacturonase allergen PEST361 (AHRD V1 ***- A1KXJ4_ELAGV); contains Interpro domain(s) IPR007524 Pectate lyase, N-terminal
Solyc02g033030	Unknown Protein (AHRD V1)
Solyc02g036350	1-aminocyclopropane-1-carboxylate oxidase (AHRD V1 ***- A4ZYQ6_SOLLC); contains Interpro domain(s) IPR005123 Oxoglutarate and iron-dependent oxygenase
Solyc02g062730	Unknown Protein (AHRD V1)
Solyc02g067350	cDNA clone J023065D24 full insert sequence (AHRD V1 *-*- B7EKP5_ORYSJ); contains Interpro domain(s) IPR012870 Protein of unknown function DUF1666
Solyc02g069110	Cathepsin B (AHRD V1 ***- Q1HER6_NICBE); contains Interpro domain(s) IPR015643 Peptidase C1A, cathepsin B
Solyc02g069250	Cinnamyl alcohol dehydrogenase-like protein (AHRD V1 **** A9PHZ1_POPTR); contains Interpro domain(s) IPR002085 Alcohol dehydrogenase superfamily, zinc-containing
Solyc02g069800	CXE carboxylesterase (AHRD V1 **-- Q0ZPU6_ACTCH); contains Interpro domain(s) IPR013094 Alpha/beta hydrolase fold-3
Solyc02g070040	Ethylene-responsive nuclear protein (AHRD V1 *-*- Q38MV1_SOLLC)
Solyc02g070430	Gibberellin 2-oxidase 1 (AHRD V1 **** A7LCJ5_SOLTU); contains Interpro domain(s) IPR005123 Oxoglutarate and iron-dependent oxygenase
Solyc02g070980	Chlorophyll a/b binding protein (AHRD V1 **** Q41422_SOLTU); contains Interpro domain(s) IPR001344 Chlorophyll A-B binding protein
Solyc02g071010	Chlorophyll a/b binding protein (AHRD V1 **** Q41422_SOLTU); contains Interpro domain(s) IPR001344 Chlorophyll A-B binding protein
Solyc02g077430	Lipase-like (AHRD V1 ***- Q8RZ40_ORYSJ); contains Interpro domain(s) IPR002921 Lipase, class 3
Solyc02g077930	Unknown Protein (AHRD V1)
Solyc02g077940	Unknown Protein (AHRD V1)
Solyc02g085950	Ribulose bisphosphate carboxylase small chain (AHRD V1 ***- A9YTZ7_SOLTU); contains Interpro domain(s) IPR000894 Ribulose bisphosphate carboxylase, small chain
Solyc02g086350	Protein PLASTID MOVEMENT IMPAIRED 2 (AHRD V1 ***- PMI2_ARATH); contains Interpro domain(s) IPR008545 Protein of unknown function DUF827, plant
Solyc02g086980	Unknown Protein (AHRD V1)
Solyc02g090920	Lipase (AHRD V1 ***- Q5S8F1_RICCO); contains Interpro domain(s) IPR002921 Lipase, class 3
Solyc02g091560	Serine hydroxymethyltransferase (AHRD V1 **** C6ZJZ0_SOYBN); contains Interpro domain(s) IPR001085 Serine hydroxymethyltransferase
Solyc02g092090	BZIP transcription factor family protein (AHRD V1 ***- D7LE49_ARALY); contains Interpro domain(s) IPR011616 bZIP transcription factor, bZIP-1
Solyc02g092170	Protein FAR1-RELATED SEQUENCE 12 (AHRD V1 **-- FRS12_ARATH); contains Interpro domain(s) IPR004330 Transcription factor, FAR1-related
Solyc02g092700	Ycf36 protein (AHRD V1 *-*- D4ZSA0_SPIPL); contains Interpro domain(s) IPR009631 Protein of unknown function DUF1230
Solyc02g093330	Nup98 (Fragment) (AHRD V1 *--- A1YK38_DROME); contains Interpro domain(s) IPR007230 Peptidase S59, nucleoporin
Solyc02g093420	NAC domain class transcription factor (AHRD V1 *-** D9ZJ99_MALDO); contains Interpro domain(s) IPR003441 No apical meristem (NAM) protein
Solyc03g005760	Chlorophyll a-b binding protein 3C-like (AHRD V1 **** Q2XTE0_SOLTU); contains Interpro domain(s) IPR001344 Chlorophyll A-B binding protein
Solyc03g005770	Chlorophyll a-b binding protein 3C-like (AHRD V1 **** Q2XTE0_SOLTU); contains Interpro domain(s) IPR001344 Chlorophyll A-B binding protein
Solyc03g005780	Chlorophyll a-b binding protein 3C-like (AHRD V1 **** Q2XTE0_SOLTU); contains Interpro domain(s) IPR001344 Chlorophyll A-B binding protein
Solyc03g006030	Receptor like kinase, RLK
Solyc03g006100	Receptor like kinase, RLK
Solyc03g006490	Aluminum-induced protein-like (AHRD V1 ***- Q9FG81_ARATH)
Solyc03g031910	Helicase sen1 (AHRD V1 *--- A8NRR5_COPC7)
Solyc03g043900	BZIP transcription factor family protein (AHRD V1 **-- D7LSY0_ARALY); contains Interpro domain(s) IPR011616 bZIP transcription factor, bZIP-1
Solyc03g071590	Malate dehydrogenase (AHRD V1 **** Q5NE17_SOLLC); contains Interpro domain(s) IPR011273 Malate dehydrogenase, NADP-dependent, plants
Solyc03g083800	Serine/threonine-protein phosphatase 7 long form homolog (AHRD V1 *-*- PPP7L_ARATH); contains Interpro domain(s) IPR019557 Aminotransferase-like, plant mobile domain
Solyc03g097670	ATP binding protein (AHRD V1 **-- D7LS09_ARALY); contains Interpro domain(s) IPR003594 ATP-binding region, ATPase-like
Solyc03g113110	Protein FAR1-RELATED SEQUENCE 12 (AHRD V1 **-- FRS12_ARATH); contains Interpro domain(s) IPR004330 Transcription factor, FAR1-related
Solyc03g114330	Peroxin Pex14 (AHRD V1 *-*- Q9FT86_ARATH); contains Interpro domain(s) IPR006785 Peroxisome membrane anchor protein Pex14p, N-terminal
Solyc03g114860	Alpha-1 4-glucan-protein synthase (AHRD V1 **-* B9RLK7_RICCO); contains Interpro domain(s) IPR004901 Alpha-1,4-glucan-protein synthase, UDP-forming
Solyc03g114890	COBRA-like protein (AHRD V1 ***- B6E8Y8_9MYRT); contains Interpro domain(s) IPR006918 Glycosyl-phosphatidyl inositol-anchored, plant
Solyc03g115160	PHD-finger family protein expressed (AHRD V1 *-*- Q2QSD0_ORYSJ)
Solyc03g116890	WRKY transcription factor 2 (AHRD V1 **** C0L2R9_SOLLC); contains Interpro domain(s) IPR003657 DNA-binding WRKY
Solyc03g116930	Sister chromatid cohesion protein PDS5 homolog B (AHRD V1 *-*- PDS5B_CHICK); contains Interpro domain(s) IPR007942 Phospholipase-like, arabidopsis
Solyc03g117690	Aspartic proteinase nepenthesin-1 (AHRD V1 **-- C0JA51_9ORYZ); contains Interpro domain(s) IPR001461 Peptidase A1
Solyc03g117860	IBR finger domain protein (AHRD V1 **-- Q4WL53_ASPFU); contains Interpro domain(s) IPR002867 Zinc finger, C6HC-type
Solyc03g117960	Tyrosyl-DNA phosphodiesterase family protein (AHRD V1 *-*- B6AFR8_CRYMR); contains Interpro domain(s) IPR010347 Tyrosyl-DNA phosphodiesterase
Solyc03g118120	Transferase transferring glycosyl groups (AHRD V1 **-* D7MH74_ARALY)
Solyc03g119590	NIMIN2c protein (AHRD V1 ***- A0FJY4_TOBAC)
Solyc03g119660	Cell number regulator 1 (AHRD V1 *--- B6TZ45_MAIZE); contains Interpro domain(s) IPR006461 Protein of unknown function Cys-rich
Solyc04g007140	Unknown Protein (AHRD V1)
Solyc04g007250	Unknown Protein (AHRD V1)
Solyc04g011440	heat shock protein (AHRD V1 ***- B2D2G5_CAPSN); contains Interpro domain(s) IPR013126 Heat shock protein 70
Solyc04g011970	Gag-Pol polyprotein (AHRD V1 ***- B8YLY4_MEDTR); contains Interpro domain(s) IPR013103 Reverse transcriptase, RNA-dependent DNA polymerase
Solyc04g015520	DNA binding protein (AHRD V1 **** B6TND2_MAIZE); contains Interpro domain(s) IPR005516 Remorin, C-terminal region
Solyc04g016550	Folylpolyglutamate synthase (AHRD V1 **** B9IHV7_POPTR); contains Interpro domain(s) IPR001645 Folylpolyglutamate synthetase
Solyc04g017620	Phosphatidylinositol-4-phosphate 5-kinase 9 (AHRD V1 ***- B6SXI7_MAIZE); contains Interpro domain(s) IPR016034 Phosphatidylinositol-4-phosphate 5-kinase, core, subgroup
Solyc04g018080	Unknown Protein (AHRD V1)
Solyc04g018130	Unknown Protein (AHRD V1)
Solyc04g051490	Essential meiotic endonuclease 1B (AHRD V1 *-*- C5H8J1_ARATH); contains Interpro domain(s) IPR006166 DNA repair nuclease, XPF-type/Helicase
Solyc04g055000	Tetratricopeptide repeat protein 4 homolog (AHRD V1 *--- TTC4_DICDI); contains Interpro domain(s) IPR015609 Molecular chaperone, heat shock protein, Hsp40, DnaJ
Solyc04g056340	Tyrosine phosphatase family protein (AHRD V1 **** B8N9Z8_ASPFN); contains Interpro domain(s) IPR020428 Protein-tyrosine phosphatase, dual specificity phosphatase, eukaryotic
Solyc04g057980	NAD(P)H-quinone oxidoreductase subunit M (AHRD V1 *-*- D8G7H3_9CYAN); contains Interpro domain(s) IPR018922 NAD(P)H-quinone oxidoreductase subunit M
Solyc04g071770	Ethylene responsive transcription factor 2a (AHRD V1 *-*- C0J9I7_9ROSA); contains Interpro domain(s) IPR001471 Pathogenesis-related transcriptional factor and ERF, DNA-binding
Solyc04g077980	Zinc-finger protein (AHRD V1 ***- Q40899_PETHY); contains Interpro domain(s) IPR007087 Zinc finger, C2H2-type
Solyc04g078420	MYB transcription factor (AHRD V1 *-*- A3F8D7_CAPAN); contains Interpro domain(s) IPR015495 Myb transcription factor
Solyc04g081710	Unknown Protein (AHRD V1)
Solyc04g082880	Diphosphate--fructose-6-phosphate 1-phosphotransferase (AHRD V1 ***- C8PT93_9SPIO); contains Interpro domain(s) IPR011183 Pyrophosphate-dependent phosphofructokinase PfpB
Solyc05g005290	Poly polymerase catalytic domain containing protein expressed (AHRD V1 **-- Q84T80_ORYSJ); contains Interpro domain(s) IPR012317 Poly(ADP-ribose) polymerase, catalytic region
Solyc05g005460	Nucleoredoxin 2 (AHRD V1 *--- A8I9J4_CHLRE); contains Interpro domain(s) IPR000866 Alkyl hydroperoxide reductase/ Thiol specific antioxidant/ Mal allergen
Solyc05g007470	AAA-ATPase (AHRD V1 **-* C3TX92_BRASY); contains Interpro domain(s) IPR003959 ATPase, AAA-type, core
Solyc05g007700	Transposon-like element Lyt2-2 DNA (AHRD V1 ***- D5MNY6_SOLLC); contains Interpro domain(s) IPR004330 Transcription factor, FAR1-related
Solyc05g009480	Unknown Protein (AHRD V1)
Solyc05g009500	Peptide transporter (AHRD V1 **-* A6YJX4_9MAGN); contains Interpro domain(s) IPR000109 TGF-beta receptor, type I/II extracellular region
Solyc05g009630	Disease resistance protein (AHRD V1 -**- D1GEE5_BRARP)
Solyc05g009790	Transcription factor (AHRD V1 *-** D6MKM9_9ASPA); contains Interpro domain(s) IPR003340 Transcriptional factor B3
Solyc05g013260	Cc-nbs, resistance protein fragment
Solyc05g013970	RNA-binding protein 39 (AHRD V1 *--- B5X2I3_SALSA); contains Interpro domain(s) IPR012677 Nucleotide-binding, alpha-beta plait
Solyc05g014190	CAAX amino terminal protease family protein (AHRD V1 **-- D7LQY7_ARALY); contains Interpro domain(s) IPR003675 Abortive infection protein
Solyc05g014560	3-oxoacyl-reductase (AHRD V1 ***- B6THT6_MAIZE); contains Interpro domain(s) IPR011284 3-oxoacyl-(acyl-carrier-protein) reductase
Solyc05g015060	26S protease regulatory subunit 6B homolog (AHRD V1 *--- PRS6B_YEAST); contains Interpro domain(s) IPR003959 ATPase, AAA-type, core
Solyc05g021180	Unknown Protein (AHRD V1)
Solyc05g021510	Unknown Protein (AHRD V1)
Solyc05g023910	Unknown Protein (AHRD V1)
Solyc05g032670	Unknown Protein (AHRD V1)
Solyc05g049980	Glycoside hydrolase family 28 protein/polygalacturonase family protein (AHRD V1 **-- Q1PF10_ARATH); contains Interpro domain(s) IPR012334 Pectin lyase fold
Solyc05g051660	Gibberellin receptor GID1L2 (AHRD V1 **-- B6T2M3_MAIZE); contains Interpro domain(s) IPR013094 Alpha/beta hydrolase fold-3
Solyc05g052040	Ethylene responsive transcription factor 1a (AHRD V1 *-** D1MWZ3_CITLA); contains Interpro domain(s) IPR001471 Pathogenesis-related transcriptional factor and ERF, DNA-binding
Solyc05g053620	F-box protein PP2-B1 (AHRD V1 **-- PP2B1_ARATH)
Solyc05g056050	Chlorophyll a-b binding protein 6A, chloroplastic (AHRD V1 ***- CB11_SOLLC); contains Interpro domain(s) IPR001344 Chlorophyll A-B binding protein
Solyc05g056070	Chlorophyll a-b binding protein 6A, chloroplastic (AHRD V1 ***- CB11_SOLLC); contains Interpro domain(s) IPR001344 Chlorophyll A-B binding protein
Solyc06g005000	IBR finger domain-containing protein (AHRD V1 *--- C1GML6_PARBD); contains Interpro domain(s) IPR002867 Zinc finger, C6HC-type
Solyc06g005340	Unknown Protein (AHRD V1)
Solyc06g006090	Unknown Protein (AHRD V1)
Solyc06g007770	ER lumen retaining receptor family-like protein (AHRD V1 **** Q38JH5_SOLTU); contains Interpro domain(s) IPR000133 ER lumen protein retaining receptor
Solyc06g007880	Zinc finger family protein (AHRD V1 *-*- D7MVE2_ARALY); contains Interpro domain(s) IPR001841 Zinc finger, RING-type
Solyc06g008030	BHLH transcription factor (AHRD V1 *-** B6TXR4_MAIZE); contains Interpro domain(s) IPR011598 Helix-loop-helix DNA-binding
Solyc06g008400	Cc-nbs-lrr, resistance protein
Solyc06g008480	Cc-nbs-lrr, resistance protein
Solyc06g009130	Sodium-calcium exchanger 3 (Fragment) (AHRD V1 *-*- Q9EPU8_MOUSE); contains Interpro domain(s) IPR004837 Sodium/calcium exchanger membrane region
Solyc06g009140	Late embryogenesis abundant 3 family protein (AHRD V1 ***- D7KBC5_ARALY); contains Interpro domain(s) IPR004926 Late embryogenesis abundant protein 3
Solyc06g009380	mRNA clone RAFL24-05-D16 (AHRD V1 ***- Q67YW5_ARATH)
Solyc06g017860	Serine carboxypeptidase (AHRD V1 **** Q2Z1Y2_PRUMU); contains Interpro domain(s) IPR001563 Peptidase S10, serine carboxypeptidase
Solyc06g030580	Ribosomal RNA large subunit methyltransferase N (AHRD V1 ***- D5A1S9_SPIPL)
Solyc06g033850	Dehydration-responsive element-binding protein 2D (AHRD V1 *-*- DRE2D_ARATH)
Solyc06g034390	Expressed protein (Fragment) (AHRD V1 ***- B3VJP0_POPTN); contains Interpro domain(s) IPR006766 Phosphate-induced protein 1 conserved region
Solyc06g035440	Unknown Protein (AHRD V1)
Solyc06g035760	Cytochrome P450
Solyc06g035940	Homeobox-leucine zipper protein PROTODERMAL FACTOR 2 (AHRD V1 **** PDF2_ARATH); contains Interpro domain(s) IPR002913 Lipid-binding START
Solyc06g036110	C2 domain-containing protein (AHRD V1 *--- Q5DVL6_HORVD); contains Interpro domain(s) IPR018029 C2 membrane targeting protein
Solyc06g036250	Genomic DNA chromosome 5 BAC clone F6N7 (AHRD V1 ***- Q9LTG2_ARATH)
Solyc06g036290	Heat shock protein 90 (Fragment) (AHRD V1 **-- Q00NU9_WHEAT); contains Interpro domain(s) IPR003594 ATP-binding region, ATPase-like IPR001404 Heat shock protein Hsp90
Solyc06g036430	Reticulon family protein (AHRD V1 ***- B2WS91_9BRAS); contains Interpro domain(s) IPR003388 Reticulon
Solyc06g036620	Ankyrin repeat domain-containing protein 13C-A (AHRD V1 *-*- C0H9Z7_SALSA); contains Interpro domain(s) IPR002110 Ankyrin
Solyc06g036630	Ankyrin repeat protein-like (AHRD V1 **-- Q6KA74_ORYSJ)
Solyc06g048420	Superoxide dismutase (AHRD V1 **** Q7YK44_SOLLC); contains Interpro domain(s) IPR001189 Manganese/iron superoxide dismutase
Solyc06g048530	Hydroxyacylglutathione hydrolase (AHRD V1 **** B6T2Y2_MAIZE); contains Interpro domain(s) IPR017782 Hydroxyacylglutathione hydrolase
Solyc06g049020	Sorghum bicolor protein targeted either to mitochondria or chloroplast proteins T50848 (AHRD V1 ***- C7IVU8_9POAL)
Solyc06g054040	Protein FAR1-RELATED SEQUENCE 12 (AHRD V1 **-- FRS12_ARATH); contains Interpro domain(s) IPR004330 Transcription factor, FAR1-related
Solyc06g060340	Chloroplast photosystem II-associated protein (AHRD V1 ***- A8HPM2_CHLRE); contains Interpro domain(s) IPR001344 Chlorophyll A-B binding protein
Solyc06g060570	Ovarian cancer-associated gene 2 protein homolog (AHRD V1 **-- B5X7T4_SALSA); contains Interpro domain(s) IPR005645 Protein of unknown function DUF341
Solyc06g060690	Receptor-like protein kinase At5g59670 (AHRD V1 **** RLK7_ARATH); contains Interpro domain(s) IPR002290 Serine/threonine protein kinase
Solyc06g060820	Glycoprotein homolog (AHRD V1 *-*- Q8LCM1_ARATH)
Solyc06g072460	CHP-rich zinc finger protein-like (AHRD V1 *--- Q8H5Y9_ORYSJ); contains Interpro domain(s) IPR011424 C1-like
Solyc06g073080	Flavonol synthase/flavanone 3-hydroxylase (AHRD V1 **-* FLS_PETHY); contains Interpro domain(s) IPR005123 Oxoglutarate and iron-dependent oxygenase
Solyc06g074030	CCR4-NOT transcription complex subunit 7 (AHRD V1 ***- B4FG48_MAIZE); contains Interpro domain(s) IPR006941 Ribonuclease CAF1
Solyc06g074730	ARGONAUTE 1 (AHRD V1 ***- D6RUV9_TOBAC); contains Interpro domain(s) IPR003165 Stem cell self-renewal protein Piwi
Solyc06g075690	Auxin-regulated protein (AHRD V1 ***- Q945F5_SOLLC); contains Interpro domain(s) IPR010369 Protein of unknown function DUF966
Solyc07g017530	Conserved oligomeric Golgi complex subunit 3 (AHRD V1 ***- COG3_HUMAN); contains Interpro domain(s) IPR007265 Sec34-like protein
Solyc07g026650	1-aminocyclopropane-1-carboxylate oxidase (AHRD V1 **** Q6A1K7_SOLLC); contains Interpro domain(s) IPR005123 Oxoglutarate and iron-dependent oxygenase
Solyc07g032080	V-type proton ATPase subunit a (AHRD V1 **** VPH1_NEUCR); contains Interpro domain(s) IPR002490 ATPase, V0/A0 complex, 116-kDa subunit
Solyc07g048110	Uncharacterized membrane protein C24H6.13 (AHRD V1 **-- YA7D_SCHPO); contains Interpro domain(s) IPR003864 Protein of unknown function DUF221
Solyc07g049140	Metallocarboxypeptidase inhibitor (AHRD V1 ***- O24639_SOLTU); contains Interpro domain(s) IPR009632 Putative metallocarboxypeptidase inhibitor
Solyc07g049210	BAH-PHD domain-containing protein (Fragment) (AHRD V1 **-- A9S8N5_PHYPA); contains Interpro domain(s) IPR001025 Bromo adjacent region
Solyc07g049280	Diphosphate-fructose-6-phosphate 1-phosphotransferase (AHRD V1 ***- D0TAW1_9BACE); contains Interpro domain(s) IPR011183 Pyrophosphate-dependent phosphofructokinase PfpB
Solyc07g049530	1-aminocyclopropane-1-carboxylate oxidase (AHRD V1 ***- Q94F66_SOLTU); contains Interpro domain(s) IPR005123 Oxoglutarate and iron-dependent oxygenase
Solyc07g049690	Cytochrome P450
Solyc07g051820	Cellulose synthase (AHRD V1 **** Q2HT12_MEDTR); contains Interpro domain(s) IPR005150 Cellulose synthase
Solyc07g052380	Multidrug resistance protein mdtK (AHRD V1 **-- MDTK_YERP3); contains Interpro domain(s) IPR002528 Multi antimicrobial extrusion protein MatE
Solyc07g052400	Glutamate-gated kainate-type ion channel receptor subunit GluR5 (AHRD V1 **** B9GU66_POPTR); contains Interpro domain(s) IPR017103 Ionotropic glutamate-like receptor, plant
Solyc07g052430	Transmembrane protein 97 (AHRD V1 *-*- TMM97_HUMAN); contains Interpro domain(s) IPR016964 Transmembrane protein 97, predicted
Solyc07g052460	Genomic DNA chromosome 3 P1 clone MSD21 (AHRD V1 ***- Q9LSZ3_ARATH)
Solyc07g052700	MADS-box transcription factor 1 (AHRD V1 ***- D1MFS6_HEVBR); contains Interpro domain(s) IPR002100 Transcription factor, MADS-box
Solyc07g052790	Nbs-lrr, resistance protein
Solyc07g052990	Unknown Protein (AHRD V1)
Solyc07g053090	S-locus receptor kinase-4 (Fragment) (AHRD V1 **-* Q6L8R5_RAPSA); contains Interpro domain(s) IPR001480 Curculin-like (mannose-binding) lectin
Solyc07g053100	S-receptor kinase-like protein 1 (AHRD V1 **** Q5NJB1_SENSQ); contains Interpro domain(s) IPR002290 Serine/threonine protein kinase
Solyc07g053130	Serine/threonine-protein kinase receptor (AHRD V1 **** B6U2B7_MAIZE); contains Interpro domain(s) IPR002290 Serine/threonine protein kinase
Solyc07g053230	Myb-related transcription factor (AHRD V1 *--- B5RHV2_MUSBA); contains Interpro domain(s) IPR015495 Myb transcription factor
Solyc07g053530	Fasciclin-like arabinogalactan protein 4 (AHRD V1 ***- A9XTK9_GOSHI); contains Interpro domain(s) IPR000782 FAS1 domain
Solyc07g053540	Fasciclin-like arabinogalactan protein 4 (AHRD V1 ***- A9XTK9_GOSHI); contains Interpro domain(s) IPR000782 FAS1 domain
Solyc07g053580	FAM119A (AHRD V1 **-- B9EP45_SALSA); contains Interpro domain(s) IPR019410 Methyltransferase-16, putative
Solyc07g053760	Serine/threonine phosphatase family protein (AHRD V1 **** C1E0J1_9CHLO); contains Interpro domain(s) IPR015655 Protein phosphatase 2C
Solyc07g053800	E3 ubiquitin-protein ligase RING1 (AHRD V1 *--- B0WQV3_CULQU); contains Interpro domain(s) IPR018957 Zinc finger, C3HC4 RING-type
Solyc07g053900	Plant-specific domain TIGR01615 family protein (AHRD V1 *-*- B6UDN7_MAIZE); contains Interpro domain(s) IPR006502 Protein of unknown function DUF506, plant
Solyc07g054060	Unknown Protein (AHRD V1)
Solyc07g054220	Ethylene responsive transcription factor 2a (AHRD V1 *-*- C0J9I7_9ROSA); contains Interpro domain(s) IPR001471 Pathogenesis-related transcriptional factor and ERF, DNA-binding
Solyc07g054600	F-box family protein (AHRD V1 ***- B9I698_POPTR); contains Interpro domain(s) IPR001810 Cyclin-like F-box
Solyc07g054670	NADH dehydrogenase like protein (AHRD V1 **** O65414_ARATH); contains Interpro domain(s) IPR013027 FAD-dependent pyridine nucleotide-disulphide oxidoreductase
Solyc07g054730	Wound-responsive protein-related (AHRD V1 ***- A8IXM2_BRACM)
Solyc07g054760	Wound induced protein (AHRD V1 ***- B6T0U0_MAIZE)
Solyc07g054780	Wound induced protein (AHRD V1 ***- B6T0U0_MAIZE)
Solyc07g054850	Uncharacterized GPI-anchored protein At4g28100 (AHRD V1 ***- UGPI7_ARATH)
Solyc07g054860	Aromatic amino acid decarboxylase (AHRD V1 **** D4NUX2_CIMRA); contains Interpro domain(s) IPR010977 Aromatic-L-amino-acid decarboxylase
Solyc07g055490	Cytochrome P450
Solyc07g055640	Receptor-like kinase (AHRD V1 *-*- B6EB06_NICGU); contains Interpro domain(s) IPR002290 Serine/threonine protein kinase
Solyc07g055850	3-demethylubiquinone-9 3-methyltransferase (AHRD V1 ***- A1B582_PARDP); contains Interpro domain(s) IPR010233 Ubiquinone biosynthesis O-methyltransferase
Solyc07g056540	L-lactate dehydrogenase (AHRD V1 ***- C0S8Q7_PARBP); contains Interpro domain(s) IPR012133 Alpha-hydroxy acid dehydrogenase, FMN-dependent
Solyc07g064380	Serine/threonine-protein phosphatase 7 long form homolog (AHRD V1 *--- PPP7L_ARATH); contains Interpro domain(s) IPR019557 Aminotransferase-like, plant mobile domain
Solyc07g064600	Endoribonuclease L-PSP family protein (AHRD V1 **-* D7LAZ0_ARALY); contains Interpro domain(s) IPR019897 YjgF-like protein, conserved site
Solyc07g065410	Unknown Protein (AHRD V1)
Solyc08g007040	Glycine cleavage system H protein 1 (AHRD V1 ***- B6UHJ7_MAIZE); contains Interpro domain(s) IPR017453 Glycine cleavage H-protein, subgroup
Solyc08g013670	Photosystem I reaction center subunit (AHRD V1 ***- D2K7Z2_TOBAC); contains Interpro domain(s) IPR008796 Photosystem I reaction centre subunit N
Solyc08g062220	UDP-glucose glucosyltransferase (AHRD V1 **** B6EWX8_LYCBA); contains Interpro domain(s) IPR002213 UDP-glucuronosyl/UDP-glucosyltransferase
Solyc08g062340	Class II small heat shock protein Le-HSP17.6 (AHRD V1 ***- Q96489_SOLLC); contains Interpro domain(s) IPR002068 Heat shock protein Hsp20
Solyc08g068390	Fatty acid oxidation complex subunit alpha (AHRD V1 ***- FADJ_ECOHS); contains Interpro domain(s) IPR006176 3-hydroxyacyl-CoA dehydrogenase, NAD binding
Solyc08g068440	Lipoyl synthase (AHRD V1 **** B8J937_ANAD2); contains Interpro domain(s) IPR013785 Aldolase-type TIM barrel
Solyc08g074740	Novel protein similar to vertebrate ADP-ribosyltransferase (NAD+ poly (ADP-ribose) polymerase) (ADPRT) (AHRD V1 **** Q5RHR0_DANRE); contains Interpro domain(s) IPR012317 Poly(ADP-ribose) polymerase, catalytic region
Solyc08g075540	Alternative oxidase (AHRD V1 **** Q84V47_SOLLC); contains Interpro domain(s) IPR002680 Alternative oxidase
Solyc08g078700	Heat shock protein 22 (AHRD V1 ***- Q27JQ0_METAN); contains Interpro domain(s) IPR002068 Heat shock protein Hsp20
Solyc08g079980	Subtilisin-like protease (AHRD V1 ***- Q9LWA3_SOLLC); contains Interpro domain(s) IPR015500 Peptidase S8, subtilisin-related
Solyc08g080380	Cytochrome P450
Solyc08g081550	1-aminocyclopropane-1-carboxylate synthase (AHRD V1 **** Q96579_SOLLC); contains Interpro domain(s) IPR004839 Aminotransferase, class I and II
Solyc09g007940	Adenosine kinase (AHRD V1 **** D2D2Z6_GOSHI); contains Interpro domain(s) IPR001805 Adenosine kinase
Solyc09g011810	Fructose-1 6-bisphosphatase class 1 (AHRD V1 **** D0MHZ8_RHOM4); contains Interpro domain(s) IPR000146 Fructose-1,6-bisphosphatase
Solyc09g014480	Polygalacturonase inhibitor protein (AHRD V1 ***- Q40160_SOLLC); contains Interpro domain(s) IPR013210 Leucine-rich repeat, N-terminal
Solyc09g056070	Maturase (Fragment) (AHRD V1 ***- O79414_SOLTU); contains Interpro domain(s) IPR000442 Intron maturase, type II
Solyc09g056120	Unknown Protein (AHRD V1)
Solyc09g063150	Glutathione S-transferase (AHRD V1 **** Q8H9E5_CUCMA); contains Interpro domain(s) IPR017933 Glutathione S-transferase/chloride channel, C-terminal
Solyc09g064500	Photosystem II reaction center psb28 protein (AHRD V1 ***- C6SZM2_SOYBN); contains Interpro domain(s) IPR005610 Photosystem II protein Psb28, class 1
Solyc09g082250	Acetyltransferase GNAT family protein expressed (AHRD V1 *-*- Q75GC2_ORYSJ); contains Interpro domain(s) IPR000182 GCN5-related N-acetyltransferase
Solyc09g082790	DNA repair and recombination protein RAD51 (AHRD V1 **-- A9CT16_ENTBH); contains Interpro domain(s) IPR011940 Meiotic recombinase Dmc1
Solyc09g082810	Unknown Protein (AHRD V1); contains Interpro domain(s) IPR010800 Glycine rich
Solyc09g089570	Genomic DNA chromosome 5 P1 clone MJB21 (AHRD V1 **-- Q9FMZ7_ARATH); contains Interpro domain(s) IPR008395 Agenet
Solyc09g091550	Salicylic acid carboxyl methyltransferase (AHRD V1 **** C3VIX6_9ASTR); contains Interpro domain(s) IPR005299 SAM dependent carboxyl methyltransferase
Solyc09g092110	Light regulated protein-like protein (AHRD V1 ***- A8IXK8_BRACM); contains Interpro domain(s) IPR009856 Light regulated Lir1
Solyc09g092490	UDP-glucosyltransferase family 1 protein (AHRD V1 **** C6KI44_CITSI); contains Interpro domain(s) IPR002213 UDP-glucuronosyl/UDP-glucosyltransferase
Solyc09g092500	UDP-glucosyltransferase family 1 protein (AHRD V1 **** C6KI44_CITSI); contains Interpro domain(s) IPR002213 UDP-glucuronosyl/UDP-glucosyltransferase
Solyc09g092580	Cytochrome P450
Solyc09g092620	Cytochrome P450
Solyc09g092670	Cytochrome P450
Solyc09g097780	Glycine-rich protein (AHRD V1 *-*- D2K2U2_TOBAC); contains Interpro domain(s) IPR010800 Glycine rich
Solyc09g097970	Aldo/keto reductase family protein (AHRD V1 ***- D7KWQ9_ARALY); contains Interpro domain(s) IPR001395 Aldo/keto reductase
Solyc10g005030	Pseudo-response regulator 9 (AHRD V1 ***- D0PPG9_CASSA); contains Interpro domain(s) IPR001789 Signal transduction response regulator, receiver region
Solyc10g008350	Unknown Protein (AHRD V1)
Solyc10g049530	Transposase (Fragment) (AHRD V1 *-*- Q6USB0_9ASPA); contains Interpro domain(s) IPR002559 Transposase, IS4-like
Solyc10g051020	Cytochrome P450
Solyc10g075160	Ferredoxin I (AHRD V1 ***- Q93XJ9_SOLTU); contains Interpro domain(s) IPR010241 Ferredoxin [2Fe-2S], plant
Solyc10g076840	1-aminocyclopropane-1-carboxylate oxidase 1 (AHRD V1 **-- ACCO1_MALDO); contains Interpro domain(s) IPR005123 Oxoglutarate and iron-dependent oxygenase
Solyc10g079970	Transmembrane protein 19 (AHRD V1 **-- A7E3R1_BOVIN); contains Interpro domain(s) IPR002794 Protein of unknown function DUF92, transmembrane
Solyc10g084070	Unknown Protein (AHRD V1)
Solyc10g084120	Aquaporin (AHRD V1 ***- Q2Z1Z2_PRUMU); contains Interpro domain(s) IPR012269 Aquaporin
Solyc10g085830	O-methyltransferase 1 (AHRD V1 ***- D7MTQ7_ARALY); contains Interpro domain(s) IPR016461 O-methyltransferase, COMT, eukaryota
Solyc10g085950	Predicted inner membrane protein (AHRD V1 ***- B7UKH4_ECO27); contains Interpro domain(s) IPR005226 Conserved hypothetical protein CHP00245
Solyc10g086320	Phosphatidylinositol-4-phosphate 5-kinase 9 (AHRD V1 ***- B6SXI7_MAIZE); contains Interpro domain(s) IPR017163 Phosphatidylinositol-4-phosphate 5-kinase, plant
Solyc10g086570	Palmitoyltransferase PFA4 (AHRD V1 **-- B6TA04_MAIZE); contains Interpro domain(s) IPR001594 Zinc finger, DHHC-type
Solyc11g005190	WD-40 repeat protein (AHRD V1 **-- B7K999_CYAP7); contains Interpro domain(s) IPR017986 WD40 repeat, region
Solyc11g006230	Calcium-responsive transactivator (AHRD V1 *--- CREST_XENLA); contains Interpro domain(s) IPR007726 SSXT
Solyc11g008420	SKP1-like protein (AHRD V1 ***- C3V9V9_CITMA); contains Interpro domain(s) IPR016897 E3 ubiquitin ligase, SCF complex, Skp subunit
Solyc11g008530	Ribonuclease 3-like protein 3 (AHRD V1 *-*- RTL3_ORYSJ); contains Interpro domain(s) IPR000999 Ribonuclease III
Solyc11g008880	Wiscott-Aldrich syndrome C-terminal (AHRD V1 ***- Q2HW10_MEDTR); contains Interpro domain(s) IPR000095 PAK-box/P21-Rho-binding
Solyc11g011030	Pto-responsive gene 1 protein (AHRD V1 ***- Q9M723_SOLLC); contains Interpro domain(s) IPR010399 Tify
Solyc11g011570	RING finger protein 44 (AHRD V1 *--- RNF44_DANRE); contains Interpro domain(s) IPR011016 Zinc finger, RING-CH-type
Solyc11g012560	F-box family protein (AHRD V1 ***- B9GFB6_POPTR); contains Interpro domain(s) IPR017451 F-box associated type 1
Solyc11g017210	Protein FAR1-RELATED SEQUENCE 12 (AHRD V1 **-- FRS12_ARATH); contains Interpro domain(s) IPR004330 Transcription factor, FAR1-related
Solyc11g062200	Transposon Ty1-A Gag-Pol polyprotein (AHRD V1 *-*- YA11B_YEAST); contains Interpro domain(s) IPR013103 Reverse transcriptase, RNA-dependent DNA polymerase
Solyc11g068710	F-box family protein (AHRD V1 ***- B9MYU0_POPTR)
Solyc11g071410	Disease resistance protein R3a-like protein (Fragment) (AHRD V1 ***- B3F576_SOLDE)
Solyc11g071640	Beta-D-glucosidase (AHRD V1 ***- O82074_TROMA); contains Interpro domain(s) IPR001764 Glycoside hydrolase, family 3, N-terminal
Solyc12g010020	Leucyl aminopeptidase (AHRD V1 ***- D7DWG6_NOSA0); contains Interpro domain(s) IPR011356 Peptidase M17, leucyl aminopeptidase
Solyc12g010950	Alcohol dehydrogenase zinc-containing (AHRD V1 **-- Q9A6R7_CAUCR); contains Interpro domain(s) IPR002085 Alcohol dehydrogenase superfamily, zinc-containing
Solyc12g011450	Chlorophyll a-b binding protein 13, chloroplastic (AHRD V1 ***- CB23_SOLLC); contains Interpro domain(s) IPR001344 Chlorophyll A-B binding protein
Solyc12g015770	Cellulose synthase (AHRD V1 ***- Q2HT16_MEDTR); contains Interpro domain(s) IPR005150 Cellulose synthase
Solyc12g017530	Unknown Protein (AHRD V1)
Solyc12g019410	Kinase family protein (AHRD V1 ***- D7KBF8_ARALY); contains Interpro domain(s) IPR016253 Integrin-linked protein kinase
Solyc12g039080	Receptor-like kinase (AHRD V1 ***- A7VM37_MARPO)
Solyc12g042010	Unknown Protein (AHRD V1); contains Interpro domain(s) IPR011598 Helix-loop-helix DNA-binding
Solyc12g042250	Solute carrier family 15 member 4 (AHRD V1 **-- S15A4_RAT); contains Interpro domain(s) IPR000109 TGF-beta receptor, type I/II extracellular region
Solyc12g042880	cDNA clone J013073D14 full insert sequence (AHRD V1 *--- B7ECD3_ORYSJ); contains Interpro domain(s) IPR012866 Protein of unknown function DUF1644
Solyc12g044330	Aquaporin (AHRD V1 ***- O81186_VERFO); contains Interpro domain(s) IPR012269 Aquaporin
Solyc12g044440	Unknown Protein (AHRD V1)
Solyc12g044900	Protein SEY1 (AHRD V1 ***- B6U4D9_MAIZE); contains Interpro domain(s) IPR008803 Root hair defective 3 GTP-binding
Solyc12g044950	Omega-6 fatty acid desaturase (AHRD V1 **** Q461Q1_HEVBR); contains Interpro domain(s) IPR005804 Fatty acid desaturase, type 1
Solyc12g096770	Hydroxycinnamoyl CoA quinate transferase (AHRD V1 **-- D6BK25_CYNSC); contains Interpro domain(s) IPR003480 Transferase
Solyc12g098810	Chitinase-like protein (AHRD V1 ***- Q6JX04_GOSHI); contains Interpro domain(s) IPR000726 Glycoside hydrolase, family 19, catalytic

## Sheet: Common DEGs-MG
Table S3. Common DEGs between AtORWT vs M82 and AtORHis vs M82 at mature green fruit developmental stage
GeneID	annotation
Solyc00g060810	Major latex-like protein (AHRD V1 **-- B5THI3_PANGI); contains Interpro domain(s) IPR000916 Bet v I allergen
Solyc00g082550	Unknown Protein (AHRD V1)
Solyc00g156980	Choline dehydrogenase (AHRD V1 **-- A5L8M4_9GAMM); contains Interpro domain(s) IPR008671 Lycopene beta and epsilon cyclase
Solyc00g206460	Os06g0220000 protein (Fragment) (AHRD V1 **-- Q0DDJ2_ORYSJ); contains Interpro domain(s) IPR006766 Phosphate-induced protein 1 conserved region
Solyc00g282510	Phenylalanine ammonia-lyase (AHRD V1 ***- B5LAW0_CAPAN); contains Interpro domain(s) IPR005922 Phenylalanine ammonia-lyase
Solyc01g005160	U-box domain-containing protein (AHRD V1 ***- D7MID4_ARALY); contains Interpro domain(s) IPR003613 U box domain
Solyc01g005300	Flavin-binding kelch domain F box protein (AHRD V1 **-* D7KVS5_ARALY); contains Interpro domain(s) IPR015915 Kelch-type beta propeller
Solyc01g005420	SRC2-like protein (AHRD V1 ***- A4K8J5_CAPAN); contains Interpro domain(s) IPR018029 C2 membrane targeting protein
Solyc01g005470	Cell number regulator 10 (AHRD V1 **-- D9HP26_MAIZE); contains Interpro domain(s) IPR006461 Protein of unknown function Cys-rich
Solyc01g005730	LRR receptor-like serine/threonine-protein kinase, RLP
Solyc01g005760	LRR receptor-like serine/threonine-protein kinase, RLP
Solyc01g005780	LRR receptor-like serine/threonine-protein kinase, RLP
Solyc01g006020	At3g32930-like protein (Fragment) (AHRD V1 *-*- B3SKU7_ARAHA)
Solyc01g006670	UDP-glucosyltransferase HvUGT5876 (AHRD V1 ***- D3WYW1_HORVD); contains Interpro domain(s) IPR002213 UDP-glucuronosyl/UDP-glucosyltransferase
Solyc01g007020	U-box domain-containing protein (AHRD V1 ***- D7LU64_ARALY); contains Interpro domain(s) IPR003613 U box domain
Solyc01g007030	U-box domain-containing protein (AHRD V1 ***- D7LU64_ARALY); contains Interpro domain(s) IPR016024 Armadillo-type fold
Solyc01g007040	U-box domain-containing protein (AHRD V1 ***- D7LU64_ARALY); contains Interpro domain(s) IPR003613 U box domain
Solyc01g007190	Unknown Protein (AHRD V1)
Solyc01g009430	Os02g0448600 protein (Fragment) (AHRD V1 *--- Q0E1G8_ORYSJ)
Solyc01g009690	LRR receptor-like serine/threonine-protein kinase, RLP
Solyc01g010480	Potassium voltage-gated channel subfamily H member 8 (AHRD V1 *--- KCNH8_HUMAN); contains Interpro domain(s) IPR013767 PAS fold
Solyc01g010610	Unknown Protein (AHRD V1); contains Interpro domain(s) IPR003656 Zinc finger, BED-type predicted
Solyc01g010770	Spfh domain / band 7 family protein (AHRD V1 **-- B4AS86_FRANO); contains Interpro domain(s) IPR001107 Band 7 protein
Solyc01g015050	Unknown Protein (AHRD V1)
Solyc01g015070	Unknown Protein (AHRD V1)
Solyc01g044240	Unknown Protein (AHRD V1)
Solyc01g056370	Unknown Protein (AHRD V1)
Solyc01g057770	AE family transporter anion exchange (AHRD V1 *--* A4RY02_OSTLU); contains Interpro domain(s) IPR003020 Bicarbonate transporter, eukaryotic
Solyc01g065500	Phosphoribosylanthranilate transferase (Fragment) (AHRD V1 *--- Q43085_PEA); contains Interpro domain(s) IPR013583 Phosphoribosyltransferase C-terminal, plant
Solyc01g066760	Unknown Protein (AHRD V1)
Solyc01g067510	Receptor-like kinase (AHRD V1 **** A7VM36_MARPO); contains Interpro domain(s) IPR002290 Serine/threonine protein kinase
Solyc01g068080	Dihydroflavonol 4-reductase family (AHRD V1 ***- D7MD06_ARALY); contains Interpro domain(s) IPR016040 NAD(P)-binding domain
Solyc01g073640	Uncharacterized oxidoreductase Mb1385 (AHRD V1 ***- Y1385_MYCBO); contains Interpro domain(s) IPR002347 Glucose/ribitol dehydrogenase
Solyc01g073660	Uncharacterized MFS-type transporter C19orf28 (AHRD V1 **-- CS028_HUMAN); contains Interpro domain(s) IPR016196 Major facilitator superfamily, general substrate transporter
Solyc01g073970	Histone H3 (AHRD V1 ***- D8L9K7_WHEAT); contains Interpro domain(s) IPR000164 Histone H3
Solyc01g079080	Coiled-coil protein (AHRD V1 *-*- B9G5N1_ORYSJ)
Solyc01g079240	Long-chain-fatty-acid--CoA ligase family protein (AHRD V1 **** D7LGL1_ARALY); contains Interpro domain(s) IPR000873 AMP-dependent synthetase and ligase
Solyc01g079360	WRKY transcription factor 3 (AHRD V1 ***- C9DHZ2_9ROSI); contains Interpro domain(s) IPR003657 DNA-binding WRKY
Solyc01g079470	CP12 (AHRD V1 ***- O24136_TOBAC); contains Interpro domain(s) IPR003823 Protein of unknown function CP12
Solyc01g079530	E3 ubiquitin-protein ligase MARCH6 (AHRD V1 *--- C1HD92_PARBA); contains Interpro domain(s) IPR011016 Zinc finger, RING-CH-type
Solyc01g079610	DNAJ chaperone (AHRD V1 ***- B0W7V8_CULQU); contains Interpro domain(s) IPR003095 Heat shock protein DnaJ
Solyc01g079660	Long cell-linked locus protein (AHRD V1 ***- Q946U8_MAIZE)
Solyc01g080220	Dienelactone hydrolase family protein (AHRD V1 **-- D7L3C7_ARALY); contains Interpro domain(s) IPR002925 Dienelactone hydrolase
Solyc01g080620	Kelch-like protein 3 (AHRD V1 *-*- KLHL3_HUMAN); contains Interpro domain(s) IPR013069 BTB/POZ
Solyc01g086670	Unknown Protein (AHRD V1)
Solyc01g087590	Polyamine oxidase (AHRD V1 **** Q4H439_TOBAC); contains Interpro domain(s) IPR002937 Amine oxidase
Solyc01g088760	Cytochrome P450
Solyc01g090310	Ethylene responsive transcription factor 1a (AHRD V1 *-*- C0J9I9_9ROSA); contains Interpro domain(s) IPR001471 Pathogenesis-related transcriptional factor and ERF, DNA-binding
Solyc01g090680	Genomic DNA chromosome 5 TAC clone K11J9 (AHRD V1 *-*- Q9FKH0_ARATH)
Solyc01g090730	Squamosa promoter binding protein 1 (AHRD V1 *-*- Q1MU24_PHYPA); contains Interpro domain(s) IPR004333 Transcription factor, SBP-box
Solyc01g090790	BHLH transcription factor (AHRD V1 *-** B6TXR4_MAIZE); contains Interpro domain(s) IPR001092 Basic helix-loop-helix dimerisation region bHLH
Solyc01g091260	AT2G45380 protein (Fragment) (AHRD V1 *-*- B9DGW8_ARATH)
Solyc01g091530	Fasciclin-like arabinogalactan protein 13 (AHRD V1 ***- A9XTL8_GOSHI); contains Interpro domain(s) IPR000782 FAS1 domain
Solyc01g091910	Phospholipase D (AHRD V1 **** Q9XGT0_GOSHI); contains Interpro domain(s) IPR011402 Phospholipase D, plant
Solyc01g095140	Late embryogenesis abundant protein (Fragment) (AHRD V1 **-- B7TGG5_PINSY); contains Interpro domain(s) IPR013990 Water Stress and Hypersensitive response
Solyc01g096080	Unknown Protein (AHRD V1)
Solyc01g096360	Rho GTPase activating protein 2 (AHRD V1 ***- Q6UQ72_ORYSJ); contains Interpro domain(s) IPR000198 RhoGAP
Solyc01g096450	Aspartic proteinase nepenthesin-1 (AHRD V1 **-- B6TDX6_MAIZE); contains Interpro domain(s) IPR001461 Peptidase A1
Solyc01g096670	Cytochrome P450
Solyc01g097270	Chitinase (Fragment) (AHRD V1 *--- Q38777_ALLSA); contains Interpro domain(s) IPR000726 Glycoside hydrolase, family 19, catalytic IPR001153 Barwin
Solyc01g098120	Unknown Protein (AHRD V1)
Solyc01g098690	LRR receptor-like serine/threonine-protein kinase, RLP
Solyc01g098850	Short-chain dehydrogenase/reductase family protein (AHRD V1 ***- D7L3S3_ARALY); contains Interpro domain(s) IPR002347 Glucose/ribitol dehydrogenase
Solyc01g098930	Cyclin (AHRD V1 **** D8UD80_VOLCA); contains Interpro domain(s) IPR012389 Negative regulatory factor PREG
Solyc01g099520	Rapid alkalinization factor 2 (AHRD V1 **-- Q6TF28_SOLCH); contains Interpro domain(s) IPR008801 Rapid ALkalinization Factor
Solyc01g099630	Xyloglucan endotransglucosylase/hydrolase 5 (AHRD V1 **** C0IRG4_ACTDE); contains Interpro domain(s) IPR016455 Xyloglucan endotransglucosylase/hydrolase IPR008263 Glycoside hydrolase, family 16, active site
Solyc01g099750	Heparan-alpha-glucosaminide N-acetyltransferase (AHRD V1 **-- D2QUR2_SPILD); contains Interpro domain(s) IPR019259 Protein of unknown function DUF2261, transmembrane
Solyc01g100240	Calmodulin-binding protein (AHRD V1 **** D7L2U6_ARALY); contains Interpro domain(s) IPR012416 Calmodulin binding protein-like
Solyc01g100600	Kelch domain-containing protein 3 (AHRD V1 *--- B0W5R4_CULQU); contains Interpro domain(s) IPR015915 Kelch-type beta propeller
Solyc01g102610	Ferric reductase oxidase (AHRD V1 **-* D6RVS5_HORVU); contains Interpro domain(s) IPR013130 Ferric reductase-like transmembrane component, N-terminal
Solyc01g102860	Unknown Protein (AHRD V1)
Solyc01g103470	Unknown Protein (AHRD V1)
Solyc01g103920	Ferredoxin I (AHRD V1 ***- Q93XJ9_SOLTU); contains Interpro domain(s) IPR010241 Ferredoxin [2Fe-2S], plant
Solyc01g104740	Multiprotein bridging factor 1 (AHRD V1 ***- C8C4P8_WHEAT); contains Interpro domain(s) IPR013729 Multiprotein bridging factor 1, N-terminal
Solyc01g104900	NAC domain protein IPR003441 (AHRD V1 ***- B9GZS1_POPTR); contains Interpro domain(s) IPR003441 No apical meristem (NAM) protein
Solyc01g105070	Peroxidase (AHRD V1 **** Q43499_SOLLC); contains Interpro domain(s) IPR002016 Haem peroxidase, plant/fungal/bacterial
Solyc01g105650	1-aminocyclopropane-1-carboxylate oxidase (AHRD V1 **-- ACCO_MUSAC); contains Interpro domain(s) IPR005123 Oxoglutarate and iron-dependent oxygenase
Solyc01g107430	Zinc finger protein 7 (AHRD V1 ***- B6U599_MAIZE); contains Interpro domain(s) IPR007087 Zinc finger, C2H2-type
Solyc01g107800	Expressed protein (Fragment) (AHRD V1 *-*- B3VV16_POPTN); contains Interpro domain(s) IPR006514 Protein of unknown function DUF579, plant
Solyc01g108030	Methylcrotonoyl-CoA carboxylase beta subunit (AHRD V1 **** D4XQJ0_ACIHA); contains Interpro domain(s) IPR000022 Carboxyl transferase
Solyc01g108240	Ethylene responsive transcription factor 2b (AHRD V1 *-*- C0J9I6_9ROSA); contains Interpro domain(s) IPR001471 Pathogenesis-related transcriptional factor and ERF, DNA-binding
Solyc01g108910	COSII_At2g15890 (Fragment) (AHRD V1 *-*- C0KFD9_9SOLN)
Solyc01g108940	B3 domain-containing protein Os11g0197600 (AHRD V1 *-*- Y1176_ORYSJ); contains Interpro domain(s) IPR003340 Transcriptional factor B3
Solyc01g109090	Unknown Protein (AHRD V1)
Solyc01g109250	TMV response-related protein (AHRD V1 **-- B6SLK0_MAIZE)
Solyc01g109340	RING finger protein 5 (AHRD V1 **-- B6UBI0_MAIZE); contains Interpro domain(s) IPR001841 Zinc finger, RING-type
Solyc01g109390	PVR3-like protein (AHRD V1 ***- B6TVY8_MAIZE); contains Interpro domain(s) IPR013770 Plant lipid transfer protein and hydrophobic protein, helical
Solyc01g109580	Adenylyl cyclase-associated protein (AHRD V1 ***- B9H0Q2_POPTR); contains Interpro domain(s) IPR001837 Adenylate cyclase-associated CAP
Solyc01g109790	Glucose-1-phosphate adenylyltransferase (AHRD V1 **** Q15I66_SOLLC); contains Interpro domain(s) IPR011831 Glucose-1-phosphate adenylyltransferase IPR005836 ADP-glucose pyrophosphorylase, conserved site
Solyc01g110000	Beta-galactosidase (AHRD V1 ***- B9H0V1_POPTR); contains Interpro domain(s) IPR001944 Glycoside hydrolase, family 35
Solyc01g110570	Auxin-induced SAUR-like protein (AHRD V1 **-- Q8S349_CAPAN); contains Interpro domain(s) IPR003676 Auxin responsive SAUR protein
Solyc01g111100	Neutral invertase like protein (AHRD V1 ***- Q67XD9_ARATH); contains Interpro domain(s) IPR006937 Plant neutral invertase
Solyc01g111230	Disease resistance response like protein (AHRD V1 ***- Q9SZP7_ARATH); contains Interpro domain(s) IPR004265 Plant disease resistance response protein
Solyc01g111250	Phosphatidylinositol-specific phospholipase c (AHRD V1 *-*- B9UXN2_LISMO); contains Interpro domain(s) IPR017946 PLC-like phosphodiesterase, TIM beta/alpha-barrel domain
Solyc01g111330	Thaumatin-like protein (AHRD V1 ***- Q9STX6_ARATH); contains Interpro domain(s) IPR001938 Thaumatin, pathogenesis-related
Solyc01g112110	Unknown Protein (AHRD V1)
Solyc02g005530	Helitron helicase-like protein (AHRD V1 *-*- D0NJ00_PHYIN); contains Interpro domain(s) IPR010285 Protein of unknown function DUF889, eukaryote
Solyc02g014860	Chaperone protein DnaJ (AHRD V1 *-*- D2QAE1_BIFDB); contains Interpro domain(s) IPR003095 Heat shock protein DnaJ
Solyc02g021490	Unknown Protein (AHRD V1)
Solyc02g031920	Pathogen-related protein related (AHRD V1 ***- Q2HSD5_MEDTR)
Solyc02g036370	MYB transcription factor (Fragment) (AHRD V1 **-* A1DR85_CATRO); contains Interpro domain(s) IPR006447 Myb-like DNA-binding region, SHAQKYF class
Solyc02g062490	2-oxoglutarate-dependent dioxygenase (Fragment) (AHRD V1 ***- Q944Y0_ARATH); contains Interpro domain(s) IPR005123 Oxoglutarate and iron-dependent oxygenase
Solyc02g062550	Cell division protease ftsH homolog (AHRD V1 *--- FTSH_HELPY); contains Interpro domain(s) IPR003959 ATPase, AAA-type, core
Solyc02g062730	Unknown Protein (AHRD V1)
Solyc02g063000	Glucosyltransferase (AHRD V1 **** A7M6J8_9ERIC); contains Interpro domain(s) IPR002213 UDP-glucuronosyl/UDP-glucosyltransferase
Solyc02g063430	BHLH transcription factor (AHRD V1 **** A9YWR2_MEDTR); contains Interpro domain(s) IPR011598 Helix-loop-helix DNA-binding
Solyc02g064690	Acetyltransferase-like protein (AHRD V1 ***- Q7EYF5_ORYSJ); contains Interpro domain(s) IPR000182 GCN5-related N-acetyltransferase
Solyc02g064980	Protein serine/threonine kinase (AHRD V1 ***- D3BP85_POLPA); contains Interpro domain(s) IPR002290 Serine/threonine protein kinase
Solyc02g065000	Calmodulin-like protein (AHRD V1 ***- Q67TZ4_ORYSJ); contains Interpro domain(s) IPR011992 EF-Hand type
Solyc02g065170	Laccase-22 (AHRD V1 **-- LAC22_ORYSJ); contains Interpro domain(s) IPR001117 Multicopper oxidase, type 1
Solyc02g065240	Hydrolase alpha/beta fold family protein (AHRD V1 **-- D7LG04_ARALY); contains Interpro domain(s) IPR000073 Alpha/beta hydrolase fold-1
Solyc02g067660	Phytoalexin deficient 4 (Fragment) (AHRD V1 **-- B2BDV5_ARALY); contains Interpro domain(s) IPR002921 Lipase, class 3
Solyc02g068070	Lipase (AHRD V1 **** Q1XBG1_RICCO); contains Interpro domain(s) IPR006693 AB-hydrolase associated lipase region
Solyc02g068270	Unknown Protein (AHRD V1)
Solyc02g069490	FAD linked oxidase domain protein (AHRD V1 **-- D1VPW7_9ACTO); contains Interpro domain(s) IPR006094 FAD linked oxidase, N-terminal
Solyc02g069800	CXE carboxylesterase (AHRD V1 **-- Q0ZPU6_ACTCH); contains Interpro domain(s) IPR013094 Alpha/beta hydrolase fold-3
Solyc02g069910	Unknown Protein (AHRD V1)
Solyc02g070580	Cytochrome p450
Solyc02g072180	Ras-related protein Rab-25 (AHRD V1 ***- RAB25_BOVIN); contains Interpro domain(s) IPR015595 Rab11-related
Solyc02g073580	BZIP transcription factor (AHRD V1 **-- Q8W5R8_ORYSA)
Solyc02g076640	cDNA clone J023049H21 full insert sequence (AHRD V1 **-- B7EHP2_ORYSJ)
Solyc02g076690	Cathepsin B-like cysteine proteinase (AHRD V1 **-* CYSP_SCHMA); contains Interpro domain(s) IPR013128 Peptidase C1A, papain
Solyc02g076750	Cathepsin B-like cysteine proteinase (AHRD V1 **-* CYSP_SCHMA); contains Interpro domain(s) IPR013128 Peptidase C1A, papain
Solyc02g076800	Unknown Protein (AHRD V1)
Solyc02g077080	Os06g0207500 protein (Fragment) (AHRD V1 **-- Q0DDQ9_ORYSJ); contains Interpro domain(s) IPR004253 Protein of unknown function DUF231, plant
Solyc02g077270	Calcium ion binding protein (AHRD V1 *-*- B6U1M5_MAIZE); contains Interpro domain(s) IPR011992 EF-Hand type
Solyc02g077430	Lipase-like (AHRD V1 ***- Q8RZ40_ORYSJ); contains Interpro domain(s) IPR002921 Lipase, class 3
Solyc02g077940	Unknown Protein (AHRD V1)
Solyc02g078150	Plant-specific domain TIGR01615 family protein (AHRD V1 *-*- B6UDN7_MAIZE); contains Interpro domain(s) IPR006502 Protein of unknown function DUF506, plant
Solyc02g078480	CBS domain containing protein (AHRD V1 ***- B6SWR6_MAIZE); contains Interpro domain(s) IPR000644 Cystathionine beta-synthase, core
Solyc02g078570	Epoxide hydrolase 3 (AHRD V1 **** D8L7V9_PRUPE); contains Interpro domain(s) IPR000639 Epoxide hydrolase-like
Solyc02g078950	Beta-galactosidase (AHRD V1 **** B9HYZ2_POPTR); contains Interpro domain(s) IPR001944 Glycoside hydrolase, family 35
Solyc02g080160	Xyloglucan endotransglucosylase/hydrolase 1 (AHRD V1 **** C0IRG0_9ERIC); contains Interpro domain(s) IPR016455 Xyloglucan endotransglucosylase/hydrolase
Solyc02g080530	Peroxidase (AHRD V1 **** C7DYB2_9ERIC); contains Interpro domain(s) IPR002016 Haem peroxidase, plant/fungal/bacterial
Solyc02g081350	Acyl-CoA synthetase/AMP-acid ligase II (AHRD V1 **** D0C359_9GAMM); contains Interpro domain(s) IPR000873 AMP-dependent synthetase and ligase
Solyc02g081360	Long-chain-fatty-acid--CoA ligase (AHRD V1 **** D0J2H7_COMT2); contains Interpro domain(s) IPR000873 AMP-dependent synthetase and ligase
Solyc02g083280	Thiosulfate sulfurtransferase/rhodanese-like domain-containing protein 1 (AHRD V1 *--* TSTD1_HUMAN); contains Interpro domain(s) IPR001763 Rhodanese-like
Solyc02g083580	Ras-like GTP-binding protein RHO (AHRD V1 **-- RHO_APLCA); contains Interpro domain(s) IPR003578 Ras small GTPase, Rho type
Solyc02g083610	BZIP transcription factor (AHRD V1 *-*- D3YBE4_TRIRP); contains Interpro domain(s) IPR006867 Protein of unknown function DUF632
Solyc02g083850	Calcium-dependent protein kinase (AHRD V1 **** C6KGT3_SOLLC); contains Interpro domain(s) IPR002290 Serine/threonine protein kinase
Solyc02g083880	Gibberellin-regulated protein 2 (AHRD V1 *--- B6SKV6_MAIZE); contains Interpro domain(s) IPR003854 Gibberellin regulated protein
Solyc02g083930	Unknown Protein (AHRD V1)
Solyc02g084010	Auxin-induced SAUR-like protein (AHRD V1 ***- Q8S349_CAPAN); contains Interpro domain(s) IPR003676 Auxin responsive SAUR protein
Solyc02g084130	Unknown Protein (AHRD V1)
Solyc02g084210	GDP-mannose 4 6-dehydratase (AHRD V1 **** B7XH28_NICBE); contains Interpro domain(s) IPR006368 GDP-mannose 4,6-dehydratase
Solyc02g084240	H1 histone-like protein (AHRD V1 ***- Q43511_SOLLC); contains Interpro domain(s) IPR005818 Histone H1/H5
Solyc02g084280	Unknown Protein (AHRD V1)
Solyc02g084710	Thioredoxin h1 (AHRD V1 ***- A8HTK0_SOYBN); contains Interpro domain(s) IPR015467 Thioredoxin, core
Solyc02g085390	Uncharacterized ATP-dependent helicase C25A8.01c (AHRD V1 **-* YFC1_SCHPO); contains Interpro domain(s) IPR000330 SNF2-related
Solyc02g085400	Os01g0786800 protein (Fragment) (AHRD V1 ***- Q0JIP0_ORYSJ); contains Interpro domain(s) IPR002781 Protein of unknown function DUF81
Solyc02g085480	BAC19.4 (AHRD V1 ***- Q9FYX2_SOLLC); contains Interpro domain(s) IPR010608 Protein of unknown function DUF1195
Solyc02g085590	Vicilin (Fragment) (AHRD V1 *--- B4X640_PISVE); contains Interpro domain(s) IPR011051 Cupin, RmlC-type
Solyc02g086310	Lipid transfer protein (AHRD V1 ***- Q42158_ARATH); contains Interpro domain(s) IPR013770 Plant lipid transfer protein and hydrophobic protein, helical
Solyc02g086350	Protein PLASTID MOVEMENT IMPAIRED 2 (AHRD V1 ***- PMI2_ARATH); contains Interpro domain(s) IPR008545 Protein of unknown function DUF827, plant
Solyc02g086490	Oleosin (AHRD V1 ***- Q43123_DAUCA); contains Interpro domain(s) IPR000136 Oleosin
Solyc02g086760	Unknown Protein (AHRD V1)
Solyc02g087110	Alpha-dioxygenase (AHRD V1 **-- Q5GQ66_PEA); contains Interpro domain(s) IPR002007 Haem peroxidase, animal
Solyc02g087190	Peroxidase 65 (AHRD V1 **** B6TYF5_MAIZE); contains Interpro domain(s) IPR002016 Haem peroxidase, plant/fungal/bacterial
Solyc02g087210	Zinc finger AN1 domain-containing stress-associated protein 12 (AHRD V1 ***- SAP12_ARATH); contains Interpro domain(s) IPR000058 Zinc finger, AN1-type
Solyc02g087450	Unknown Protein (AHRD V1)
Solyc02g087830	ATP binding / serine-threonine kinase (AHRD V1 **** C5DB71_VITVI); contains Interpro domain(s) IPR002290 Serine/threonine protein kinase
Solyc02g087950	cDNA clone J023065D24 full insert sequence (AHRD V1 *-*- B7EKP5_ORYSJ); contains Interpro domain(s) IPR012870 Protein of unknown function DUF1666
Solyc02g088100	Expansin (AHRD V1 ***- Q9ZP31_SOLLC); contains Interpro domain(s) IPR007112 Expansin 45, endoglucanase-like IPR007117 Pollen allergen/expansin, C-terminal
Solyc02g088220	Xenotropic and polytropic retrovirus receptor (AHRD V1 **-* B2GU54_XENTR); contains Interpro domain(s) IPR004342 EXS, C-terminal
Solyc02g088240	Xenotropic and polytropic retrovirus receptor (AHRD V1 **-- B2GU54_XENTR); contains Interpro domain(s) IPR004342 EXS, C-terminal
Solyc02g088250	Xenotropic and polytropic retrovirus receptor (AHRD V1 *--- B2GU54_XENTR); contains Interpro domain(s) IPR004331 SPX, N-terminal
Solyc02g088340	WRKY transcription factor-c (AHRD V1 **** Q5DJV3_CAPAN); contains Interpro domain(s) IPR003657 DNA-binding WRKY
Solyc02g088380	Blue copper protein (AHRD V1 ***- B6TEY9_MAIZE); contains Interpro domain(s) IPR008972 Cupredoxin
Solyc02g088390	Blue copper-like protein (AHRD V1 *--- B8Y8A0_GOSHI); contains Interpro domain(s) IPR003245 Plastocyanin-like
Solyc02g088600	Pentatricopeptide repeat-containing protein (AHRD V1 ***- D7MRA3_ARALY); contains Interpro domain(s) IPR002885 Pentatricopeptide repeat
Solyc02g088630	Glycosyltransferase (AHRD V1 ***- B9IK47_POPTR); contains Interpro domain(s) IPR002495 Glycosyl transferase, family 8
Solyc02g088680	Unknown Protein (AHRD V1)
Solyc02g089250	Pollen Ole e 1 allergen and extensin (AHRD V1 *-*- Q2HSE9_MEDTR); contains Interpro domain(s) IPR006041 Pollen Ole e 1 allergen and extensin
Solyc02g089350	Gibberellin regulated protein (AHRD V1 **-- Q2HRH3_MEDTR); contains Interpro domain(s) IPR003854 Gibberellin regulated protein
Solyc02g089620	Proline dehydrogenase (AHRD V1 **** A1E289_ACTDE); contains Interpro domain(s) IPR015659 Proline oxidase
Solyc02g089690	Leaf senescence protein-like (AHRD V1 ***- Q8RV74_ORYSJ); contains Interpro domain(s) IPR004253 Protein of unknown function DUF231, plant
Solyc02g090360	Laccase-22 (AHRD V1 **-- LAC22_ORYSJ); contains Interpro domain(s) IPR001117 Multicopper oxidase, type 1
Solyc02g090490	Patatin-like protein 3 (AHRD V1 ***- Q9FZ08_TOBAC); contains Interpro domain(s) IPR002641 Patatin
Solyc02g090510	Calcium-dependent protein kinase-like (AHRD V1 **** Q9LET1_ARATH); contains Interpro domain(s) IPR002290 Serine/threonine protein kinase
Solyc02g090890	Zeaxanthin epoxidase, chloroplastic
Solyc02g090960	Rapid alkalinization factor 3 (AHRD V1 ***- Q6TF27_SOLCH); contains Interpro domain(s) IPR008801 Rapid ALkalinization Factor
Solyc02g091250	Predicted by genscan and genefinder (AHRD V1 ***- Q9ZU37_ARATH)
Solyc02g091560	Serine hydroxymethyltransferase (AHRD V1 **** C6ZJZ0_SOYBN); contains Interpro domain(s) IPR001085 Serine hydroxymethyltransferase
Solyc02g091990	1-aminocyclopropane-1-carboxylate synthase (AHRD V1 **** Q4LDM0_SOLLC); contains Interpro domain(s) IPR004839 Aminotransferase, class I and II IPR004838 Aminotransferases, class-I, pyridoxal-phosphate-binding site
Solyc02g092000	Unknown Protein (AHRD V1)
Solyc02g092170	Protein FAR1-RELATED SEQUENCE 12 (AHRD V1 **-- FRS12_ARATH); contains Interpro domain(s) IPR004330 Transcription factor, FAR1-related
Solyc02g092450	Calcium-transporting ATPase 1 (AHRD V1 ***- Q7XBH9_CERRI); contains Interpro domain(s) IPR006408 ATPase, P-type, calcium-transporting, PMCA-type
Solyc02g092790	Arabinogalactan (AHRD V1 *-*- Q43719_SOLLC)
Solyc02g092840	Galactosyltransferase-like protein (Fragment) (AHRD V1 **-- D8RHX9_SELML); contains Interpro domain(s) IPR004263 Exostosin-like
Solyc02g093330	Nup98 (Fragment) (AHRD V1 *--- A1YK38_DROME); contains Interpro domain(s) IPR007230 Peptidase S59, nucleoporin
Solyc02g093420	NAC domain class transcription factor (AHRD V1 *-** D9ZJ99_MALDO); contains Interpro domain(s) IPR003441 No apical meristem (NAM) protein
Solyc02g094330	Pollen proteins Ole e I family protein (AHRD V1 ***- B6SLJ6_MAIZE)
Solyc02g094860	cytochrome P450
Solyc03g005090	4-coumarate-coa ligase (AHRD V1 *-*- B9MY03_POPTR); contains Interpro domain(s) IPR000873 AMP-dependent synthetase and ligase
Solyc03g005450	Cellulose synthase (AHRD V1 **** B2LWL9_9ROSI); contains Interpro domain(s) IPR005150 Cellulose synthase
Solyc03g006030	Receptor like kinase, RLK
Solyc03g006490	Aluminum-induced protein-like (AHRD V1 ***- Q9FG81_ARATH)
Solyc03g006670	Cyclin D1 (AHRD V1 **** Q8GVE0_HELTU); contains Interpro domain(s) IPR015451 Cyclin D
Solyc03g006970	Subtilisin-like protease (AHRD V1 ***- B6UDX1_MAIZE); contains Interpro domain(s) IPR015500 Peptidase S8, subtilisin-related IPR000183 Orn/DAP/Arg decarboxylase 2 IPR000209 Peptidase S8 and S53, subtilisin, kexin, sedolisin
Solyc03g007760	Cell division protease ftsH (AHRD V1 *--- FTSH_SHIFL); contains Interpro domain(s) IPR003959 ATPase, AAA-type, core
Solyc03g007940	Glycoside hydrolase family 28 protein/polygalacturonase family protein (AHRD V1 **-- Q1PEH2_ARATH); contains Interpro domain(s) IPR012334 Pectin lyase fold
Solyc03g025380	Peroxidase (AHRD V1 ***- Q58GF4_9ROSI); contains Interpro domain(s) IPR002016 Haem peroxidase, plant/fungal/bacterial
Solyc03g025430	Genomic DNA chromosome 5 TAC clone K24M7 (AHRD V1 **-- Q9FHB8_ARATH)
Solyc03g025600	Pectinacetylesterase like protein (Fragment) (AHRD V1 *--- Q56WP8_ARATH); contains Interpro domain(s) IPR004963 Pectinacetylesterase
Solyc03g025760	Glycosyltransferase CAZy family GT90 (Fragment) (AHRD V1 **-- D8RT95_SELML); contains Interpro domain(s) IPR008539 Protein of unknown function DUF821, CAP10-like
Solyc03g026230	Multidrug resistance protein mdtK (AHRD V1 *-*- MDTK_ENT38); contains Interpro domain(s) IPR002528 Multi antimicrobial extrusion protein MatE
Solyc03g026270	Ethylene-responsive transcription factor 4 (AHRD V1 *-** ERF78_ARATH); contains Interpro domain(s) IPR001471 Pathogenesis-related transcriptional factor and ERF, DNA-binding
Solyc03g031800	Xyloglucan endotransglucosylase/hydrolase 1 (AHRD V1 **** C0IRG0_9ERIC); contains Interpro domain(s) IPR016455 Xyloglucan endotransglucosylase/hydrolase
Solyc03g031910	Helicase sen1 (AHRD V1 *--- A8NRR5_COPC7)
Solyc03g032020	Hydroxy-methylglutaryl-coenzyme A reductase (AHRD V1 **** O48624_TOBAC); contains Interpro domain(s) IPR002202 Hydroxymethylglutaryl-CoA reductase, class I/II, catalytic
Solyc03g033840	26S protease regulatory subunit 6B homolog (AHRD V1 *--- PRS6B_ASPNG); contains Interpro domain(s) IPR003959 ATPase, AAA-type, core
Solyc03g043770	Receptor like kinase, RLK
Solyc03g044790	Alpha-hydroxynitrile lyase (AHRD V1 **-- O49897_MANES); contains Interpro domain(s) IPR000073 Alpha/beta hydrolase fold-1
Solyc03g045070	Ammonium transporter (AHRD V1 **** B9HP47_POPTR); contains Interpro domain(s) IPR018047 Ammonium transporter, conserved site IPR001905 Ammonium transporter
Solyc03g071570	Pectate lyase-like protein (AHRD V1 **** Q6U6I9_BRANA); contains Interpro domain(s) IPR002022 Pectate lyase/Amb allergen
Solyc03g078640	Unknown Protein (AHRD V1)
Solyc03g081240	Pseudo response regulator (AHRD V1 ***- B9IDF0_POPTR); contains Interpro domain(s) IPR001789 Signal transduction response regulator, receiver region
Solyc03g081270	Pseudo-response regulator 5 (AHRD V1 ***- D0PPG8_CASSA); contains Interpro domain(s) IPR010402 CCT domain
Solyc03g082660	Major facilitator superfamily domain containing protein 5 (AHRD V1 ***- B2W8V3_PYRTR); contains Interpro domain(s) IPR008509 Protein of unknown function DUF791
Solyc03g083360	Pectinesterase (AHRD V1 ***- B9IDR8_POPTR); contains Interpro domain(s) IPR000070 Pectinesterase, catalytic
Solyc03g083560	Expressed protein (Fragment) (AHRD V1 ***- B3VJP0_POPTN); contains Interpro domain(s) IPR006766 Phosphate-induced protein 1 conserved region
Solyc03g083800	Serine/threonine-protein phosphatase 7 long form homolog (AHRD V1 *-*- PPP7L_ARATH); contains Interpro domain(s) IPR019557 Aminotransferase-like, plant mobile domain
Solyc03g083960	Trehalose 6-phosphate phosphatase (AHRD V1 **** D4QAK5_TOBAC); contains Interpro domain(s) IPR003337 Trehalose-phosphatase
Solyc03g093080	Xyloglucan endotransglucosylase/hydrolase 9 (AHRD V1 **** C0IRG8_9ERIC); contains Interpro domain(s) IPR016455 Xyloglucan endotransglucosylase/hydrolase
Solyc03g093110	Xyloglucan endotransglucosylase/hydrolase 9 (AHRD V1 **** C0IRG8_9ERIC); contains Interpro domain(s) IPR016455 Xyloglucan endotransglucosylase/hydrolase
Solyc03g093120	Xyloglucan endotransglucosylase/hydrolase 9 (AHRD V1 **** C0IRG8_9ERIC); contains Interpro domain(s) IPR016455 Xyloglucan endotransglucosylase/hydrolase
Solyc03g093130	Xyloglucan endotransglucosylase/hydrolase 9 (AHRD V1 **** C0IRG8_9ERIC); contains Interpro domain(s) IPR016455 Xyloglucan endotransglucosylase/hydrolase IPR008263 Glycoside hydrolase, family 16, active site
Solyc03g093510	Serine esterase family protein (AHRD V1 **-- B6U861_MAIZE); contains Interpro domain(s) IPR007751 Protein of unknown function DUF676, hydrolase-like
Solyc03g095900	1-aminocyclopropane-1-carboxylate oxidase-like protein (AHRD V1 **-* Q9LTH8_ARATH); contains Interpro domain(s) IPR005123 Oxoglutarate and iron-dependent oxygenase
Solyc03g097380	Heavy metal-associated domain containing protein expressed (AHRD V1 *--- Q7XG81_ORYSJ); contains Interpro domain(s) IPR006121 Heavy metal transport/detoxification protein
Solyc03g097670	ATP binding protein (AHRD V1 **-- D7LS09_ARALY); contains Interpro domain(s) IPR003594 ATP-binding region, ATPase-like
Solyc03g097700	O-methyltransferase (AHRD V1 ***- A5HJZ9_VITVI); contains Interpro domain(s) IPR016461 O-methyltransferase, COMT, eukaryota
Solyc03g098320	MYB transcription factor (Fragment) (AHRD V1 *--* A1DR85_CATRO); contains Interpro domain(s) IPR006447 Myb-like DNA-binding region, SHAQKYF class
Solyc03g098750	Unknown Protein (AHRD V1)
Solyc03g111100	AtIII18x5-like protein (Fragment) (AHRD V1 *-*- D9YU68_ARAHA)
Solyc03g111120	Malate synthase (AHRD V1 ***- B9RAK0_RICCO); contains Interpro domain(s) IPR001465 Malate synthase
Solyc03g111310	AKIN gamma (AHRD V1 **-- Q7XYY0_MEDTR); contains Interpro domain(s) IPR000644 Cystathionine beta-synthase, core
Solyc03g112100	Component of high affinity nitrate transporter (AHRD V1 **-* D2KTV0_LOTJA); contains Interpro domain(s) IPR016605 Transporter, high affinity nitrate, Nar2
Solyc03g113110	Protein FAR1-RELATED SEQUENCE 12 (AHRD V1 **-- FRS12_ARATH); contains Interpro domain(s) IPR004330 Transcription factor, FAR1-related
Solyc03g113340	Nodulin-like protein (Fragment) (AHRD V1 ***- O81121_ARATH); contains Interpro domain(s) IPR010658 Nodulin-like
Solyc03g113680	Microtubule-associated protein TORTIFOLIA1 (AHRD V1 **-- B6SS76_MAIZE); contains Interpro domain(s) IPR011989 Armadillo-like helical
Solyc03g113690	ABC transporter G family member 23 (AHRD V1 ***- AB23G_ARATH); contains Interpro domain(s) IPR013525 ABC-2 type transporter
Solyc03g113980	Calmodulin-binding protein (AHRD V1 **** Q9FKL6_ARATH); contains Interpro domain(s) IPR012416 Calmodulin binding protein-like
Solyc03g114150	Aldehyde dehydrogenase (AHRD V1 **** Q1AFF6_9ROSI); contains Interpro domain(s) IPR015590 Aldehyde dehydrogenase
Solyc03g114360	Poly polymerase catalytic domain containing protein expressed (AHRD V1 **-- Q84T80_ORYSJ); contains Interpro domain(s) IPR012317 Poly(ADP-ribose) polymerase, catalytic region
Solyc03g114860	Alpha-1 4-glucan-protein synthase (AHRD V1 **-* B9RLK7_RICCO); contains Interpro domain(s) IPR004901 Alpha-1,4-glucan-protein synthase, UDP-forming
Solyc03g114890	COBRA-like protein (AHRD V1 ***- B6E8Y8_9MYRT); contains Interpro domain(s) IPR006918 Glycosyl-phosphatidyl inositol-anchored, plant
Solyc03g115120	Chaperone protein dnaJ (AHRD V1 ***- A8BQ93_GIALA); contains Interpro domain(s) IPR015609 Molecular chaperone, heat shock protein, Hsp40, DnaJ
Solyc03g115200	Glucan endo-1 3-beta-glucosidase 1 (AHRD V1 *-*- B6TW10_MAIZE); contains Interpro domain(s) IPR012946 X8
Solyc03g117860	IBR finger domain protein (AHRD V1 **-- Q4WL53_ASPFU); contains Interpro domain(s) IPR002867 Zinc finger, C6HC-type
Solyc03g118780	Thaumatin-like protein (AHRD V1 ***- A8IXE7_BRACM); contains Interpro domain(s) IPR001938 Thaumatin, pathogenesis-related
Solyc03g118810	Calmodulin (AHRD V1 ***- D8TKN5_VOLCA); contains Interpro domain(s) IPR003299 Flagellar calcium-binding protein (calflagin)
Solyc03g119150	Peptidyl-prolyl cis-trans isomerase (AHRD V1 *-*- B4VX45_9CYAN); contains Interpro domain(s) IPR001179 Peptidyl-prolyl cis-trans isomerase, FKBP-type
Solyc03g119590	NIMIN2c protein (AHRD V1 ***- A0FJY4_TOBAC)
Solyc03g119660	Cell number regulator 1 (AHRD V1 *--- B6TZ45_MAIZE); contains Interpro domain(s) IPR006461 Protein of unknown function Cys-rich
Solyc03g120380	Auxin response factor 9 (AHRD V1 *-** ARFI_ARATH); contains Interpro domain(s) IPR003311 AUX/IAA protein
Solyc03g120420	Unknown Protein (AHRD V1)
Solyc03g120840	Ethylene-responsive transcription factor 4 (AHRD V1 *-*- ERF78_ARATH); contains Interpro domain(s) IPR001471 Pathogenesis-related transcriptional factor and ERF, DNA-binding
Solyc03g121010	Unknown Protein (AHRD V1)
Solyc03g121090	Cold induced protein-like (AHRD V1 **-- Q94JH8_ORYSJ)
Solyc03g121540	Beta-galactosidase (AHRD V1 ***- Q9ZP11_SOLLC); contains Interpro domain(s) IPR019801 Glycoside hydrolase, family 35, conserved site IPR001944 Glycoside hydrolase, family 35 IPR000922 D-galactoside/L-rhamnose binding SUEL lectin
Solyc03g121600	Choline dehydrogenase (AHRD V1 ***- B0WJG6_CULQU); contains Interpro domain(s) IPR012132 Glucose-methanol-choline oxidoreductase
Solyc03g123620	Pectinesterase (AHRD V1 ***- B9GXZ7_POPTR); contains Interpro domain(s) IPR000070 Pectinesterase, catalytic
Solyc03g124110	CRT binding factor 2 (AHRD V1 ***- B3TPN7_SOLHA); contains Interpro domain(s) IPR001471 Pathogenesis-related transcriptional factor and ERF, DNA-binding
Solyc04g005040	Matrix metalloproteinase (AHRD V1 **-- B7TVN4_PINTA); contains Interpro domain(s) IPR001818 Peptidase M10A and M12B, matrixin and adamalysin
Solyc04g005380	Ninja-family protein Os03g0214200 (AHRD V1 ***- NNJA1_ORYSJ); contains Interpro domain(s) IPR012463 Protein of unknown function DUF1675
Solyc04g005480	Unknown Protein (AHRD V1)
Solyc04g007000	Ethylene-responsive transcription factor 4 (AHRD V1 *-** ERF78_ARATH); contains Interpro domain(s) IPR003340 Transcriptional factor B3
Solyc04g008100	U-box domain-containing protein (AHRD V1 ***- D7MID4_ARALY); contains Interpro domain(s) IPR003613 U box domain
Solyc04g008230	Polygalacturonase (AHRD V1 ***- B6TYD6_MAIZE); contains Interpro domain(s) IPR012334 Pectin lyase fold
Solyc04g008290	Microtubule-associated protein MAP65-1a (AHRD V1 **** C0JA45_ORYPU); contains Interpro domain(s) IPR007145 MAP65/ASE1
Solyc04g008650	Receptor like kinase, RLK
Solyc04g009640	Receptor like kinase, RLK
Solyc04g009790	Multidrug resistance protein mdtK (AHRD V1 *-*- MDTK_ENT38); contains Interpro domain(s) IPR015521 MATE family transporter related protein
Solyc04g011450	Heat shock cognate protein 2 (AHRD V1 ***- B6SZ69_MAIZE)
Solyc04g014400	LRR receptor-like serine/threonine-protein kinase, RLP
Solyc04g014650	Receptor like kinase, RLK
Solyc04g015520	DNA binding protein (AHRD V1 **** B6TND2_MAIZE); contains Interpro domain(s) IPR005516 Remorin, C-terminal region
Solyc04g016260	Calcium-transporting ATPase 1 (AHRD V1 **** Q7XBH9_CERRI); contains Interpro domain(s) IPR006408 ATPase, P-type, calcium-transporting, PMCA-type
Solyc04g016470	Beta-1 3-glucanase (AHRD V1 ***- B2ZP01_VITRI); contains Interpro domain(s) IPR000490 Glycoside hydrolase, family 17
Solyc04g016550	Folylpolyglutamate synthase (AHRD V1 **** B9IHV7_POPTR); contains Interpro domain(s) IPR001645 Folylpolyglutamate synthetase
Solyc04g017620	Phosphatidylinositol-4-phosphate 5-kinase 9 (AHRD V1 ***- B6SXI7_MAIZE); contains Interpro domain(s) IPR016034 Phosphatidylinositol-4-phosphate 5-kinase, core, subgroup
Solyc04g018080	Unknown Protein (AHRD V1)
Solyc04g018130	Unknown Protein (AHRD V1)
Solyc04g025650	Monooxygenase FAD-binding (AHRD V1 **-- A1TC37_MYCVP); contains Interpro domain(s) IPR003042 Aromatic-ring hydroxylase-like
Solyc04g051360	Ethylene responsive transcription factor 2b (AHRD V1 *-*- C0J9I6_9ROSA); contains Interpro domain(s) IPR001471 Pathogenesis-related transcriptional factor and ERF, DNA-binding
Solyc04g051490	Essential meiotic endonuclease 1B (AHRD V1 *-*- C5H8J1_ARATH); contains Interpro domain(s) IPR006166 DNA repair nuclease, XPF-type/Helicase
Solyc04g054690	Laccase 1a (AHRD V1 ***- B9IG56_POPTR); contains Interpro domain(s) IPR017760 L-ascorbate oxidase, plants
Solyc04g055000	Tetratricopeptide repeat protein 4 homolog (AHRD V1 *--- TTC4_DICDI); contains Interpro domain(s) IPR015609 Molecular chaperone, heat shock protein, Hsp40, DnaJ
Solyc04g055090	Unknown Protein (AHRD V1)
Solyc04g055250	Unknown Protein (AHRD V1)
Solyc04g056380	Genomic DNA chromosome 5 P1 clone MQK4 (AHRD V1 **-- Q9FFD9_ARATH); contains Interpro domain(s) IPR009617 Adipose-regulatory protein, Seipin
Solyc04g057980	NAD(P)H-quinone oxidoreductase subunit M (AHRD V1 *-*- D8G7H3_9CYAN); contains Interpro domain(s) IPR018922 NAD(P)H-quinone oxidoreductase subunit M
Solyc04g064690	Peroxidase (AHRD V1 **** Q5K4K5_GOSHI); contains Interpro domain(s) IPR002016 Haem peroxidase, plant/fungal/bacterial
Solyc04g064920	Pleckstrin homology domain containing family A member 8 (AHRD V1 **-- D2KC46_CANFA); contains Interpro domain(s) IPR014830 Glycolipid transfer protein, GLTP
Solyc04g071120	Serine/threonine/tyrosine kinase (AHRD V1 *-** Q9AWA6_ARAHY); contains Interpro domain(s) IPR015783 ATMRK serine/threonine protein kinase-like
Solyc04g071580	Unknown Protein (AHRD V1); contains Interpro domain(s) IPR003496 ABA/WDS induced protein
Solyc04g071800	Cytochrome P450
Solyc04g072070	WRKY transcription factor 16 (AHRD V1 *-*- C9DI05_9ROSI); contains Interpro domain(s) IPR003657 DNA-binding WRKY
Solyc04g072800	2 3-bisphosphoglycerate-dependent phosphoglycerate mutase (AHRD V1 **** D1R850_9CHLA); contains Interpro domain(s) IPR005952 Phosphoglycerate mutase 1
Solyc04g074110	Acetyl xylan esterase A (AHRD V1 **-- D7JXX9_9BACE); contains Interpro domain(s) IPR005181 Protein of unknown function DUF303, acetylesterase putative
Solyc04g074410	Os06g0220000 protein (Fragment) (AHRD V1 ***- Q0DDJ2_ORYSJ); contains Interpro domain(s) IPR006766 Phosphate-induced protein 1 conserved region
Solyc04g074420	Phi-1 protein (Fragment) (AHRD V1 **-- Q4LAX0_CAPCH); contains Interpro domain(s) IPR006766 Phosphate-induced protein 1 conserved region
Solyc04g074430	Phi-1 protein (Fragment) (AHRD V1 *-*- Q4LAX0_CAPCH); contains Interpro domain(s) IPR006766 Phosphate-induced protein 1 conserved region
Solyc04g074440	Os06g0220000 protein (Fragment) (AHRD V1 ***- Q0DDJ2_ORYSJ); contains Interpro domain(s) IPR006766 Phosphate-induced protein 1 conserved region
Solyc04g077270	Serine/threonine kinase receptor (AHRD V1 **** Q7DMS5_BRANA); contains Interpro domain(s) IPR002290 Serine/threonine protein kinase
Solyc04g077510	Growth regulating factor 1 (Fragment) (AHRD V1 *--- A6MZS4_ORYSI); contains Interpro domain(s) IPR014977 WRC
Solyc04g077860	Hydrolase alpha/beta fold family protein expressed (AHRD V1 **** Q10J20_ORYSJ); contains Interpro domain(s) IPR000073 Alpha/beta hydrolase fold-1
Solyc04g078090	Acyl-CoA-binding domain-containing protein 6 (AHRD V1 *-*- B6SHQ7_MAIZE); contains Interpro domain(s) IPR000582 Acyl-CoA-binding protein, ACBP
Solyc04g078290	Cytochrome P450
Solyc04g078370	Cytochrome P450
Solyc04g078460	N(4)-(Beta-N-acetylglucosaminyl)-L-asparaginase (AHRD V1 **** ASPG_ELIMR); contains Interpro domain(s) IPR000246 Peptidase T2, asparaginase 2
Solyc04g078640	Ethylene-responsive transcription factor 5 (AHRD V1 *-*- EF102_ARATH); contains Interpro domain(s) IPR001471 Pathogenesis-related transcriptional factor and ERF, DNA-binding
Solyc04g078750	Harpin-induced protein (AHRD V1 ***- B6TDG9_MAIZE); contains Interpro domain(s) IPR010847 Harpin-induced 1
Solyc04g079120	Protein phosphatase 2C containing protein expressed (AHRD V1 ***- Q94LH3_ORYSJ); contains Interpro domain(s) IPR015655 Protein phosphatase 2C
Solyc04g079470	Serpin (Serine protease inhibitor) (AHRD V1 **-* Q53P13_ORYSJ); contains Interpro domain(s) IPR015554 Protease inhibitor I4, serpin, plant
Solyc04g079730	cytochrome P450
Solyc04g079860	Glycosyltransferase family GT8 protein (AHRD V1 ***- D0ECQ6_POPDE); contains Interpro domain(s) IPR002495 Glycosyl transferase, family 8
Solyc04g080380	Unknown Protein (AHRD V1)
Solyc04g080390	Unknown Protein (AHRD V1)
Solyc04g081350	Transcription factor E2F (AHRD V1 **** B9GQW1_POPTR); contains Interpro domain(s) IPR015633 E2F Family
Solyc04g081370	Transcription factor (Fragment) (AHRD V1 *-** D6MKQ1_9ASPA); contains Interpro domain(s) IPR007087 Zinc finger, C2H2-type
Solyc04g081610	Unknown Protein (AHRD V1)
Solyc04g081710	Unknown Protein (AHRD V1)
Solyc04g081720	Unknown Protein (AHRD V1)
Solyc04g082050	Cellular retinaldehyde-binding/triple function C-terminal (AHRD V1 **-- B6SN40_MAIZE); contains Interpro domain(s) IPR001251 Cellular retinaldehyde-binding/triple function, C-terminal
Solyc04g082140	Laccase-22 (AHRD V1 **-- LAC22_ORYSJ); contains Interpro domain(s) IPR001117 Multicopper oxidase, type 1
Solyc04g082280	AT1G76250-like protein (Fragment) (AHRD V1 *-*- D6PP03_9BRAS)
Solyc04g082410	BTB/POZ domain-containing protein (AHRD V1 **-- D7LC69_ARALY); contains Interpro domain(s) IPR013089 Kelch related
Solyc04g082420	BTB/POZ domain-containing protein (AHRD V1 **-- D7LC69_ARALY); contains Interpro domain(s) IPR013089 Kelch related
Solyc04g082740	Heat shock protein-like protein (AHRD V1 ***- Q84KA7_CUCME); contains Interpro domain(s) IPR008978 HSP20-like chaperone
Solyc04g082880	Diphosphate--fructose-6-phosphate 1-phosphotransferase (AHRD V1 ***- C8PT93_9SPIO); contains Interpro domain(s) IPR011183 Pyrophosphate-dependent phosphofructokinase PfpB
Solyc05g005180	Naphthoate synthase (AHRD V1 ***- A8I2W2_CHLRE); contains Interpro domain(s) IPR010198 Naphthoate synthase
Solyc05g005460	Nucleoredoxin 2 (AHRD V1 *--- A8I9J4_CHLRE); contains Interpro domain(s) IPR000866 Alkyl hydroperoxide reductase/ Thiol specific antioxidant/ Mal allergen
Solyc05g005760	NHL repeat-containing protein (AHRD V1 ***- D7KY00_ARALY); contains Interpro domain(s) IPR011042 Six-bladed beta-propeller, TolB-like
Solyc05g006490	F3I6.9 protein (AHRD V1 *-*- O48683_ARATH)
Solyc05g006530	ATP-dependent RNA helicase (AHRD V1 *-** D9UDE3_9ACTO); contains Interpro domain(s) IPR011545 DNA/RNA helicase, DEAD/DEAH box type, N-terminal
Solyc05g006740	Glutathione S-transferase (AHRD V1 **** A3FF38_9CARY); contains Interpro domain(s) IPR004046 Glutathione S-transferase, C-terminal
Solyc05g007090	Zinc knuckle (CCHC-type) family protein (AHRD V1 ***- D7LZZ1_ARALY); contains Interpro domain(s) IPR001878 Zinc finger, CCHC-type
Solyc05g007150	UDP-galactose transporter 3 (AHRD V1 **** D7KBJ4_ARALY); contains Interpro domain(s) IPR013657 UAA transporter
Solyc05g007470	AAA-ATPase (AHRD V1 **-* C3TX92_BRASY); contains Interpro domain(s) IPR003959 ATPase, AAA-type, core
Solyc05g007490	Dehydration-responsive family protein (AHRD V1 ***- D7KPN7_ARALY); contains Interpro domain(s) IPR004159 Protein of unknown function DUF248, methyltransferase putative
Solyc05g007700	Transposon-like element Lyt2-2 DNA (AHRD V1 ***- D5MNY6_SOLLC); contains Interpro domain(s) IPR004330 Transcription factor, FAR1-related
Solyc05g007830	Expansin 2 (AHRD V1 ***- Q9FUM2_PRUAV); contains Interpro domain(s) IPR002963 Expansin
Solyc05g007930	Beta-1 3-galactosyltransferase-like protein (AHRD V1 **** D8SVH6_SELML); contains Interpro domain(s) IPR002659 Glycosyl transferase, family 31
Solyc05g008390	RING zinc finger-containing protein (AHRD V1 *--- Q54MR8_DICDI); contains Interpro domain(s) IPR011016 Zinc finger, RING-CH-type
Solyc05g009500	Peptide transporter (AHRD V1 **-* A6YJX4_9MAGN); contains Interpro domain(s) IPR000109 TGF-beta receptor, type I/II extracellular region
Solyc05g009630	Disease resistance protein (AHRD V1 -**- D1GEE5_BRARP)
Solyc05g009720	Myb family transcription factor-like (AHRD V1 **-* Q6Z869_ORYSJ); contains Interpro domain(s) IPR006447 Myb-like DNA-binding region, SHAQKYF class
Solyc05g009780	Methionine aminopeptidase (AHRD V1 ***- B9SEJ2_RICCO); contains Interpro domain(s) IPR002467 Peptidase M24A, methionine aminopeptidase, subfamily 1
Solyc05g012110	6-phosphogluconolactonase (AHRD V1 **** Q156I4_MANIN); contains Interpro domain(s) IPR005900 6-phosphogluconolactonase
Solyc05g012380	Glucan endo-1 3-beta-glucosidase 1 (AHRD V1 *-*- B6TW10_MAIZE); contains Interpro domain(s) IPR012946 X8
Solyc05g013250	Lrr, resistance protein fragment
Solyc05g013260	Cc-nbs, resistance protein fragment
Solyc05g013530	Octicosapeptide/Phox/Bem1p domain-containing protein (AHRD V1 *--- D7LRK8_ARALY); contains Interpro domain(s) IPR000270 Octicosapeptide/Phox/Bem1p
Solyc05g013690	GDSL esterase/lipase At3g26430 (AHRD V1 ***- GDL53_ARATH); contains Interpro domain(s) IPR001087 Lipase, GDSL
Solyc05g013970	RNA-binding protein 39 (AHRD V1 *--- B5X2I3_SALSA); contains Interpro domain(s) IPR012677 Nucleotide-binding, alpha-beta plait
Solyc05g014280	Heat shock protein (AHRD V1 ***- A9QVH3_9FABA); contains Interpro domain(s) IPR002068 Heat shock protein Hsp20
Solyc05g014310	Metalloendopeptidase family-saccharolysin &amp thimet oligopeptidase (ISS) (AHRD V1 *-*- Q01G48_OSTTA)
Solyc05g014560	3-oxoacyl-reductase (AHRD V1 ***- B6THT6_MAIZE); contains Interpro domain(s) IPR011284 3-oxoacyl-(acyl-carrier-protein) reductase
Solyc05g016390	Glucan endo-1 3-beta-glucosidase 1 (AHRD V1 *-*- B6TW10_MAIZE); contains Interpro domain(s) IPR012946 X8
Solyc05g021180	Unknown Protein (AHRD V1)
Solyc05g032670	Unknown Protein (AHRD V1)
Solyc05g041200	4-hydroxyphenylpyruvate dioxygenase (AHRD V1 **** B7X935_HEVBR); contains Interpro domain(s) IPR005956 4-hydroxyphenylpyruvate dioxygenase
Solyc05g047600	CBL-interacting protein kinase 12 (AHRD V1 ***- A0MNJ9_POPTR); contains Interpro domain(s) IPR002290 Serine/threonine protein kinase
Solyc05g050110	cDNA clone J013073A18 full insert sequence (AHRD V1 *-*- B7EPF9_ORYSJ); contains Interpro domain(s) IPR018790 Protein of unknown function DUF2358
Solyc05g050380	Cyclic nucleotide-gated ion channel 1 (AHRD V1 **** B6U0R1_MAIZE); contains Interpro domain(s) IPR000595 Cyclic nucleotide-binding
Solyc05g050490	ATPase (AHRD V1 *-*- D3E0U6_METRM); contains Interpro domain(s) IPR003348 ATPase, anion-transporting
Solyc05g050500	ATP synthase F1 delta subunit (AHRD V1 ***- B4B4T7_9CHRO); contains Interpro domain(s) IPR000711 ATPase, F1 complex, OSCP/delta subunit
Solyc05g050630	Protein TIF31 homolog (AHRD V1 *--- TIF31_ASPOR); contains Interpro domain(s) IPR011990 Tetratricopeptide-like helical
Solyc05g051220	Potassium channel (AHRD V1 **** D0EM91_9ROSI); contains Interpro domain(s) IPR002110 Ankyrin
Solyc05g052030	Ethylene responsive transcription factor 1a (AHRD V1 *-*- C0J9I9_9ROSA); contains Interpro domain(s) IPR001471 Pathogenesis-related transcriptional factor and ERF, DNA-binding
Solyc05g052390	Laccase (AHRD V1 ***- Q9ZP47_POPTR); contains Interpro domain(s) IPR017761 Laccase
Solyc05g053620	F-box protein PP2-B1 (AHRD V1 **-- PP2B1_ARATH)
Solyc05g055010	RNA-binding protein (AHRD V1 **-- D3TPM8_GLOMM); contains Interpro domain(s) IPR015464 RNA recognition motif-related
Solyc05g055510	Pectate lyase family protein (AHRD V1 **** D7LXH4_ARALY); contains Interpro domain(s) IPR002022 Pectate lyase/Amb allergen
Solyc05g056120	GATA transcription factor 1 (AHRD V1 *-*- Q0WTQ5_ARATH); contains Interpro domain(s) IPR016679 Transcription factor, GATA, plant
Solyc05g056170	Phenylalanine ammonia-lyase (AHRD V1 **** Q50EX7_PETHY); contains Interpro domain(s) IPR005922 Phenylalanine ammonia-lyase
Solyc05g056540	Alcohol dehydrogenase-like protein (AHRD V1 **** Q8LDF7_ARATH); contains Interpro domain(s) IPR002085 Alcohol dehydrogenase superfamily, zinc-containing
Solyc06g005770	Non-specific lipid-transfer protein (AHRD V1 ***- A5JUZ8_SESIN); contains Interpro domain(s) IPR013770 Plant lipid transfer protein and hydrophobic protein, helical
Solyc06g006000	Unknown Protein (AHRD V1)
Solyc06g006080	Phosphomethylpyrimidine synthase (AHRD V1 ***- C7MPZ7_SACVD); contains Interpro domain(s) IPR002817 Thiamine biosynthesis protein ThiC
Solyc06g007190	Integrin-linked kinase-associated serine/threonine phosphatase 2C (AHRD V1 **** ILKAP_MOUSE); contains Interpro domain(s) IPR015655 Protein phosphatase 2C
Solyc06g007770	ER lumen retaining receptor family-like protein (AHRD V1 **** Q38JH5_SOLTU); contains Interpro domain(s) IPR000133 ER lumen protein retaining receptor
Solyc06g008030	BHLH transcription factor (AHRD V1 *-** B6TXR4_MAIZE); contains Interpro domain(s) IPR011598 Helix-loop-helix DNA-binding
Solyc06g008510	CDT1a protein (AHRD V1 ***- Q710F0_ARATH); contains Interpro domain(s) IPR014939 DNA replication factor CDT1-like
Solyc06g008620	Protein tolB (AHRD V1 *-*- D3SF14_THISK); contains Interpro domain(s) IPR011042 Six-bladed beta-propeller, TolB-like
Solyc06g008760	Glutaredoxin (AHRD V1 ***- B3F8F2_SOLTU); contains Interpro domain(s) IPR011905 Glutaredoxin-like, plant II
Solyc06g009110	Nucellin-like aspartic protease (Fragment) (AHRD V1 **-- Q8L886_MAIZE); contains Interpro domain(s) IPR001461 Peptidase A1
Solyc06g009270	Diacylglycerol kinase 7 (AHRD V1 **** B0KYU1_ARATH); contains Interpro domain(s) IPR016961 Diacylglycerol kinase, plant
Solyc06g009420	Unknown Protein (AHRD V1)
Solyc06g009490	Pentatricopeptide repeat-containing protein At5g27110 (AHRD V1 ***- PP398_ARATH)
Solyc06g016790	Unknown Protein (AHRD V1)
Solyc06g033850	Dehydration-responsive element-binding protein 2D (AHRD V1 *-*- DRE2D_ARATH)
Solyc06g034040	Oleosin (AHRD V1 ***- A5JVA7_FICAW); contains Interpro domain(s) IPR000136 Oleosin
Solyc06g034370	Pectinesterase (AHRD V1 ***- B9T3X5_RICCO); contains Interpro domain(s) IPR006501 Pectinesterase inhibitor
Solyc06g035490	BHLH transcription factor-like (AHRD V1 *-** Q941Z7_ORYSJ); contains Interpro domain(s) IPR011598 Helix-loop-helix DNA-binding
Solyc06g035570	Transcription factor MADS-box (AHRD V1 ***- A2Q6H2_MEDTR); contains Interpro domain(s) IPR002100 Transcription factor, MADS-box
Solyc06g035700	Ethylene-responsive transcription factor 1 (AHRD V1 *-** ERF1_ORYSJ); contains Interpro domain(s) IPR001471 Pathogenesis-related transcriptional factor and ERF, DNA-binding
Solyc06g035760	Cytochrome P450
Solyc06g035940	Homeobox-leucine zipper protein PROTODERMAL FACTOR 2 (AHRD V1 **** PDF2_ARATH); contains Interpro domain(s) IPR002913 Lipid-binding START
Solyc06g036110	C2 domain-containing protein (AHRD V1 *--- Q5DVL6_HORVD); contains Interpro domain(s) IPR018029 C2 membrane targeting protein
Solyc06g036250	Genomic DNA chromosome 5 BAC clone F6N7 (AHRD V1 ***- Q9LTG2_ARATH)
Solyc06g036290	Heat shock protein 90 (Fragment) (AHRD V1 **-- Q00NU9_WHEAT); contains Interpro domain(s) IPR003594 ATP-binding region, ATPase-like IPR001404 Heat shock protein Hsp90
Solyc06g036420	SGT1 (AHRD V1 **-- Q84UV7_NICBE); contains Interpro domain(s) IPR007699 SGS
Solyc06g036620	Ankyrin repeat domain-containing protein 13C-A (AHRD V1 *-*- C0H9Z7_SALSA); contains Interpro domain(s) IPR002110 Ankyrin
Solyc06g036630	Ankyrin repeat protein-like (AHRD V1 **-- Q6KA74_ORYSJ)
Solyc06g048420	Superoxide dismutase (AHRD V1 **** Q7YK44_SOLLC); contains Interpro domain(s) IPR001189 Manganese/iron superoxide dismutase
Solyc06g048440	GJ14616 (Fragment) (AHRD V1 ***- B4MH79_DROVI); contains Interpro domain(s) IPR010800 Glycine rich
Solyc06g048530	Hydroxyacylglutathione hydrolase (AHRD V1 **** B6T2Y2_MAIZE); contains Interpro domain(s) IPR017782 Hydroxyacylglutathione hydrolase
Solyc06g050700	Early response to dehydration 15-like protein (Fragment) (AHRD V1 **-- Q5MEE1_PSEMZ)
Solyc06g051350	Os03g0291800 protein (Fragment) (AHRD V1 **-- Q0DSS4_ORYSJ); contains Interpro domain(s) IPR004253 Protein of unknown function DUF231, plant
Solyc06g051520	Mitochondrial import inner membrane translocase subunit TIM50 (AHRD V1 *--- TIM50_YEAST); contains Interpro domain(s) IPR011948 Dullard-like phosphatase domain
Solyc06g051960	Pectinesterase (AHRD V1 ***- B9IDR8_POPTR); contains Interpro domain(s) IPR000070 Pectinesterase, catalytic
Solyc06g052050	Heat shock protein (AHRD V1 ***- Q84KP8_CYAME); contains Interpro domain(s) IPR013126 Heat shock protein 70
Solyc06g053210	Ubiquitin (AHRD V1 ***- C1GNZ3_PARBA); contains Interpro domain(s) IPR019956 Ubiquitin subgroup
Solyc06g053220	Homeobox leucine zipper protein (AHRD V1 ***- B8YIB0_MIRJA); contains Interpro domain(s) IPR001356 Homeobox
Solyc06g053620	Calcium-dependent protein kinase 2 (AHRD V1 **** B4FZS4_MAIZE); contains Interpro domain(s) IPR002290 Serine/threonine protein kinase
Solyc06g053840	Auxin responsive protein (AHRD V1 ***- D9IQE6_CATRO); contains Interpro domain(s) IPR003311 AUX/IAA protein
Solyc06g053950	Heat stress transcription factor A-2c (AHRD V1 *-*- HFA2C_ORYSJ)
Solyc06g053960	Heat stress transcription factor A3 (AHRD V1 ***- D1M7W9_SOLLC); contains Interpro domain(s) IPR000232 Heat shock factor (HSF)-type, DNA-binding
Solyc06g054040	Protein FAR1-RELATED SEQUENCE 12 (AHRD V1 **-- FRS12_ARATH); contains Interpro domain(s) IPR004330 Transcription factor, FAR1-related
Solyc06g054070	Non-specific lipid-transfer protein (AHRD V1 ***- C6T196_SOYBN); contains Interpro domain(s) IPR003612 Plant lipid transfer protein/seed storage/trypsin-alpha amylase inhibitor
Solyc06g054320	Disease resistance response (AHRD V1 ***- D7L1G4_ARALY); contains Interpro domain(s) IPR004265 Plant disease resistance response protein
Solyc06g054540	CHY zinc finger family protein expressed (AHRD V1 ***- Q2QP88_ORYSJ); contains Interpro domain(s) IPR008913 Zinc finger, CHY-type
Solyc06g060620	Nitrate transporter (AHRD V1 **** Q852P5_TOBAC); contains Interpro domain(s) IPR000109 TGF-beta receptor, type I/II extracellular region
Solyc06g060870	Lipase-like protein (AHRD V1 ***- Q949E1_ORYSA); contains Interpro domain(s) IPR002921 Lipase, class 3
Solyc06g062430	Inositol oxygenase (AHRD V1 **** A5FF81_FLAJ1); contains Interpro domain(s) IPR007828 Protein of unknown function DUF706
Solyc06g062580	Beta-galactosidase (AHRD V1 ***- B2LYJ3_PETHY); contains Interpro domain(s) IPR001944 Glycoside hydrolase, family 35
Solyc06g062670	Zinc finger family protein (AHRD V1 *-*- D7M7Z8_ARALY); contains Interpro domain(s) IPR007087 Zinc finger, C2H2-type
Solyc06g062920	ATP binding / serine-threonine kinase (AHRD V1 **** C5DB71_VITVI); contains Interpro domain(s) IPR001245 Tyrosine protein kinase
Solyc06g064840	Agamous MADS-box transcription factor (AHRD V1 ***- B2CDE2_9ASPA); contains Interpro domain(s) IPR002487 Transcription factor, K-box
Solyc06g065260	Receptor like kinase, RLK
Solyc06g066180	Myb family transcription factor (AHRD V1 *--- D7L484_ARALY); contains Interpro domain(s) IPR006447 Myb-like DNA-binding region, SHAQKYF class
Solyc06g066800	Glycosyl transferase family 8 (AHRD V1 **-- B8HXH4_CYAP4)
Solyc06g068130	TPR domain protein (AHRD V1 *-*- B6U810_MAIZE); contains Interpro domain(s) IPR011990 Tetratricopeptide-like helical
Solyc06g068480	Homology to unknown gene (Fragment) (AHRD V1 ***- Q01G24_OSTTA); contains Interpro domain(s) IPR018962 Domain of unknown function DUF1995
Solyc06g068500	Chaperone protein DnaJ 1 (AHRD V1 *-*- D8USE3_9MICC); contains Interpro domain(s) IPR001623 Heat shock protein DnaJ, N-terminal
Solyc06g068570	AP2-like ethylene-responsive transcription factor At1g16060 (AHRD V1 ***- AP2L1_ARATH); contains Interpro domain(s) IPR001471 Pathogenesis-related transcriptional factor and ERF, DNA-binding
Solyc06g068600	Phosphate import ATP-binding protein pstB 1 (AHRD V1 **** B6UHM7_MAIZE); contains Interpro domain(s) IPR005670 Phosphate transport system permease protein 1
Solyc06g068700	Calcium-binding protein Calnexin (AHRD V1 **-* Q9BLH3_HALRO); contains Interpro domain(s) IPR001580 Calreticulin/calnexin
Solyc06g069740	Calmodulin-like protein (AHRD V1 *-*- B6TXW9_MAIZE); contains Interpro domain(s) IPR011992 EF-Hand type
Solyc06g071390	Deleted in split hand/splt foot protein 1 (Fragment) (AHRD V1 ***- Q70ET7_SOLLC); contains Interpro domain(s) IPR007834 DSS1/SEM1
Solyc06g071750	Octicosapeptide/Phox/Bem1p domain-containing protein (AHRD V1 **-- D7LRK8_ARALY); contains Interpro domain(s) IPR000270 Octicosapeptide/Phox/Bem1p
Solyc06g072070	Os02g0508100 protein (Fragment) (AHRD V1 ***- Q0E0Z9_ORYSJ)
Solyc06g072670	Short-chain dehydrogenase/reductase SDR (AHRD V1 ***- Q08PN0_STIAU); contains Interpro domain(s) IPR002347 Glucose/ribitol dehydrogenase
Solyc06g073080	Flavonol synthase/flavanone 3-hydroxylase (AHRD V1 **-* FLS_PETHY); contains Interpro domain(s) IPR005123 Oxoglutarate and iron-dependent oxygenase
Solyc06g073830	Calmodulin-like protein (AHRD V1 ***- Q0VJ70_DATME); contains Interpro domain(s) IPR011992 EF-Hand type
Solyc06g074190	Os04g0625000 protein (Fragment) (AHRD V1 *-*- Q0J9Y7_ORYSJ)
Solyc06g074670	Bifunctional polymyxin resistance arnA protein (AHRD V1 ***- B6TQB1_MAIZE); contains Interpro domain(s) IPR001509 NAD-dependent epimerase/dehydratase
Solyc06g074730	ARGONAUTE 1 (AHRD V1 ***- D6RUV9_TOBAC); contains Interpro domain(s) IPR003165 Stem cell self-renewal protein Piwi
Solyc06g076020	heat shock protein (AHRD V1 ***- B2D2G5_CAPSN); contains Interpro domain(s) IPR013126 Heat shock protein 70
Solyc06g076220	Expansin-1 (AHRD V1 ***- Q6RX69_PETHY); contains Interpro domain(s) IPR002963 Expansin
Solyc06g076700	UPF0503 protein At3g09070, chloroplastic (AHRD V1 *-*- U503A_ARATH); contains Interpro domain(s) IPR008004 Protein of unknown function DUF740
Solyc06g076860	Cell division control protein 6 homolog (AHRD V1 **-- CDC6_MOUSE); contains Interpro domain(s) IPR016314 Cell division control, Cdc6
Solyc06g082440	CBL-interacting protein kinase 16 (AHRD V1 ***- A0MNK3_POPTR); contains Interpro domain(s) IPR002290 Serine/threonine protein kinase
Solyc07g005330	Glucan endo-1 3-beta-glucosidase (AHRD V1 ***- B6U1F1_MAIZE); contains Interpro domain(s) IPR000490 Glycoside hydrolase, family 17
Solyc07g006380	Defensin-like protein (AHRD V1 ***- Q948T3_PYRPY); contains Interpro domain(s) IPR008177 Gamma Purothionin
Solyc07g006480	LRR receptor-like serine/threonine-protein kinase FEI 1 (AHRD V1 **** FEI1_ARATH); contains Interpro domain(s) IPR002290 Serine/threonine protein kinase
Solyc07g006500	Alpha alpha-trehalose-phosphate synthase (UDP-forming) (AHRD V1 **** D2REU5_ARCPA); contains Interpro domain(s) IPR001830 Glycosyl transferase, family 20
Solyc07g007180	RING-H2 finger protein (AHRD V1 *-*- B6TJA7_MAIZE); contains Interpro domain(s) IPR018957 Zinc finger, C3HC4 RING-type
Solyc07g007270	Unknown Protein (AHRD V1)
Solyc07g007400	Leucine-rich repeat-like protein (AHRD V1 **-- Q6K620_ORYSJ)
Solyc07g007410	Leucine-rich repeat family protein (AHRD V1 **-- D7KDI8_ARALY); contains Interpro domain(s) IPR006553 Leucine-rich repeat, cysteine-containing subtype
Solyc07g007420	Leucine-rich repeat family protein (AHRD V1 **-- D7KDI8_ARALY)
Solyc07g007930	Alkaline alpha galactosidase 2 (AHRD V1 **-- Q575Z7_MAIZE); contains Interpro domain(s) IPR008811 Raffinose synthase
Solyc07g008210	TPR domain protein (AHRD V1 *-*- B6U810_MAIZE); contains Interpro domain(s) IPR011990 Tetratricopeptide-like helical
Solyc07g008430	Unknown Protein (AHRD V1)
Solyc07g008670	AT1G74160 protein (Fragment) (AHRD V1 *-*- B9DHP4_ARATH)
Solyc07g014730	Phospholipase A2 (AHRD V1 **** Q5CCT8_TOBAC); contains Interpro domain(s) IPR016090 Phospholipase A2
Solyc07g017520	Conserved oligomeric Golgi complex subunit 3 (AHRD V1 ***- COG3_MOUSE); contains Interpro domain(s) IPR007265 Sec34-like protein
Solyc07g017530	Conserved oligomeric Golgi complex subunit 3 (AHRD V1 ***- COG3_HUMAN); contains Interpro domain(s) IPR007265 Sec34-like protein
Solyc07g017600	Pectinesterase (AHRD V1 ***- A9P7W7_POPTR); contains Interpro domain(s) IPR000070 Pectinesterase, catalytic
Solyc07g017930	Unknown Protein (AHRD V1)
Solyc07g032080	V-type proton ATPase subunit a (AHRD V1 **** VPH1_NEUCR); contains Interpro domain(s) IPR002490 ATPase, V0/A0 complex, 116-kDa subunit
Solyc07g040680	Heat stress transcription factor A3 (AHRD V1 **** D1M7W9_SOLLC); contains Interpro domain(s) IPR000232 Heat shock factor (HSF)-type, DNA-binding
Solyc07g040710	Calmodulin-binding protein (AHRD V1 **** A2I5F3_BETVU)
Solyc07g040990	Protein phosphatase 2C (AHRD V1 ***- A5A6P8_WHEAT); contains Interpro domain(s) IPR015655 Protein phosphatase 2C
Solyc07g041190	PHD finger family protein (AHRD V1 **-- D7M017_ARALY); contains Interpro domain(s) IPR019787 Zinc finger, PHD-finger
Solyc07g042300	Disease resistance response (AHRD V1 ***- D7KM73_ARALY); contains Interpro domain(s) IPR004265 Plant disease resistance response protein
Solyc07g043000	Unknown Protein (AHRD V1)
Solyc07g043390	Cellulose synthase family protein expressed (AHRD V1 **** Q339N6_ORYSJ); contains Interpro domain(s) IPR005150 Cellulose synthase
Solyc07g045440	Fasciclin-like arabinogalactan protein 19 (AHRD V1 ***- A9XTM4_GOSHI); contains Interpro domain(s) IPR000782 FAS1 domain
Solyc07g048090	Fasciclin-like arabinogalactan protein 2 (AHRD V1 ***- A9XTK7_GOSHI); contains Interpro domain(s) IPR000782 FAS1 domain
Solyc07g049140	Metallocarboxypeptidase inhibitor (AHRD V1 ***- O24639_SOLTU); contains Interpro domain(s) IPR009632 Putative metallocarboxypeptidase inhibitor
Solyc07g049180	Receptor-like protein kinase At5g59670 (AHRD V1 *-** RLK7_ARATH); contains Interpro domain(s) IPR002290 Serine/threonine protein kinase
Solyc07g049200	Unknown Protein (AHRD V1)
Solyc07g049280	Diphosphate-fructose-6-phosphate 1-phosphotransferase (AHRD V1 ***- D0TAW1_9BACE); contains Interpro domain(s) IPR011183 Pyrophosphate-dependent phosphofructokinase PfpB
Solyc07g049370	Glucan endo-1 3-beta-glucosidase A6 (AHRD V1 ***- B6TIF7_MAIZE); contains Interpro domain(s) IPR000490 Glycoside hydrolase, family 17
Solyc07g049610	Galactosyltransferase-like protein (Fragment) (AHRD V1 **-- D8RAJ4_SELML); contains Interpro domain(s) IPR004263 Exostosin-like
Solyc07g049690	Cytochrome P450
Solyc07g051820	Cellulose synthase (AHRD V1 **** Q2HT12_MEDTR); contains Interpro domain(s) IPR005150 Cellulose synthase
Solyc07g052230	Laccase-22 (AHRD V1 **-- LAC22_ORYSJ); contains Interpro domain(s) IPR001117 Multicopper oxidase, type 1
Solyc07g052240	Laccase-22 (AHRD V1 **-- LAC22_ORYSJ); contains Interpro domain(s) IPR001117 Multicopper oxidase, type 1
Solyc07g052380	Multidrug resistance protein mdtK (AHRD V1 **-- MDTK_YERP3); contains Interpro domain(s) IPR002528 Multi antimicrobial extrusion protein MatE
Solyc07g052400	Glutamate-gated kainate-type ion channel receptor subunit GluR5 (AHRD V1 **** B9GU66_POPTR); contains Interpro domain(s) IPR017103 Ionotropic glutamate-like receptor, plant
Solyc07g052460	Genomic DNA chromosome 3 P1 clone MSD21 (AHRD V1 ***- Q9LSZ3_ARATH)
Solyc07g052470	Syntaxin (AHRD V1 ***- Q6X9V9_HORVD); contains Interpro domain(s) IPR010989 t-SNARE
Solyc07g052480	Isocitrate lyase (AHRD V1 **** Q9FQD2_IPOBA); contains Interpro domain(s) IPR006254 Isocitrate lyase
Solyc07g052690	Beta-amylase (AHRD V1 **** Q9AT14_CASCR); contains Interpro domain(s) IPR013781 Glycoside hydrolase, subgroup, catalytic core
Solyc07g052700	MADS-box transcription factor 1 (AHRD V1 ***- D1MFS6_HEVBR); contains Interpro domain(s) IPR002100 Transcription factor, MADS-box
Solyc07g052790	Nbs-lrr, resistance protein
Solyc07g052980	Xyloglucan endotransglucosylase/hydrolase 5 (AHRD V1 **** C0IRH8_MALDO); contains Interpro domain(s) IPR016455 Xyloglucan endotransglucosylase/hydrolase
Solyc07g053090	S-locus receptor kinase-4 (Fragment) (AHRD V1 **-* Q6L8R5_RAPSA); contains Interpro domain(s) IPR001480 Curculin-like (mannose-binding) lectin
Solyc07g053100	S-receptor kinase-like protein 1 (AHRD V1 **** Q5NJB1_SENSQ); contains Interpro domain(s) IPR002290 Serine/threonine protein kinase
Solyc07g053130	Serine/threonine-protein kinase receptor (AHRD V1 **** B6U2B7_MAIZE); contains Interpro domain(s) IPR002290 Serine/threonine protein kinase
Solyc07g053160	cDNA clone J013073D14 full insert sequence (AHRD V1 *--- B7ECD3_ORYSJ); contains Interpro domain(s) IPR012866 Protein of unknown function DUF1644
Solyc07g053230	Myb-related transcription factor (AHRD V1 *--- B5RHV2_MUSBA); contains Interpro domain(s) IPR015495 Myb transcription factor
Solyc07g053290	BHLH transcription factor (AHRD V1 *--* B4FMK3_MAIZE); contains Interpro domain(s) IPR001092 Basic helix-loop-helix dimerisation region bHLH
Solyc07g053320	Fiber protein Fb32 (AHRD V1 *-*- Q6UA04_GOSBA)
Solyc07g053530	Fasciclin-like arabinogalactan protein 4 (AHRD V1 ***- A9XTK9_GOSHI); contains Interpro domain(s) IPR000782 FAS1 domain
Solyc07g053550	Glutaredoxin (AHRD V1 ***- B9HGW6_POPTR); contains Interpro domain(s) IPR011905 Glutaredoxin-like, plant II
Solyc07g053580	FAM119A (AHRD V1 **-- B9EP45_SALSA); contains Interpro domain(s) IPR019410 Methyltransferase-16, putative
Solyc07g053760	Serine/threonine phosphatase family protein (AHRD V1 **** C1E0J1_9CHLO); contains Interpro domain(s) IPR015655 Protein phosphatase 2C
Solyc07g053800	E3 ubiquitin-protein ligase RING1 (AHRD V1 *--- B0WQV3_CULQU); contains Interpro domain(s) IPR018957 Zinc finger, C3HC4 RING-type
Solyc07g053900	Plant-specific domain TIGR01615 family protein (AHRD V1 *-*- B6UDN7_MAIZE); contains Interpro domain(s) IPR006502 Protein of unknown function DUF506, plant
Solyc07g053980	Glucan synthase like 1 (AHRD V1 ***- D8R536_SELML); contains Interpro domain(s) IPR003440 Glycosyl transferase, family 48
Solyc07g054060	Unknown Protein (AHRD V1)
Solyc07g054300	Phosphatase 2C family protein (AHRD V1 ***- D7KDP0_ARALY); contains Interpro domain(s) IPR015655 Protein phosphatase 2C
Solyc07g054500	Receptor like kinase, RLK
Solyc07g054600	F-box family protein (AHRD V1 ***- B9I698_POPTR); contains Interpro domain(s) IPR001810 Cyclin-like F-box
Solyc07g054630	B3 domain-containing protein Os11g0197600 (AHRD V1 ***- Y1176_ORYSJ); contains Interpro domain(s) IPR003340 Transcriptional factor B3
Solyc07g054670	NADH dehydrogenase like protein (AHRD V1 **** O65414_ARATH); contains Interpro domain(s) IPR013027 FAD-dependent pyridine nucleotide-disulphide oxidoreductase
Solyc07g054730	Wound-responsive protein-related (AHRD V1 ***- A8IXM2_BRACM)
Solyc07g054780	Wound induced protein (AHRD V1 ***- B6T0U0_MAIZE)
Solyc07g054810	Unknown Protein (AHRD V1)
Solyc07g054850	Uncharacterized GPI-anchored protein At4g28100 (AHRD V1 ***- UGPI7_ARATH)
Solyc07g054860	Aromatic amino acid decarboxylase (AHRD V1 **** D4NUX2_CIMRA); contains Interpro domain(s) IPR010977 Aromatic-L-amino-acid decarboxylase
Solyc07g055000	Myb-related transcription factor (AHRD V1 *--- B5RHV2_MUSBA); contains Interpro domain(s) IPR015495 Myb transcription factor
Solyc07g055140	Unknown Protein (AHRD V1); contains Interpro domain(s) IPR007789 Protein of unknown function DUF688
Solyc07g055540	Cytochrome P450
Solyc07g055640	Receptor-like kinase (AHRD V1 *-*- B6EB06_NICGU); contains Interpro domain(s) IPR002290 Serine/threonine protein kinase
Solyc07g055700	Solute carrier family 35 member C2 (Fragment) (AHRD V1 *--- Q5GMH1_MOUSE); contains Interpro domain(s) IPR004853 Protein of unknown function DUF250
Solyc07g055810	Receptor like kinase, RLK
Solyc07g055990	Xyloglucan endotransglucosylase/hydrolase 7 (AHRD V1 **** C0IRG6_ACTDE); contains Interpro domain(s) IPR016455 Xyloglucan endotransglucosylase/hydrolase
Solyc07g056000	Xyloglucan endotransglucosylase/hydrolase 7 (AHRD V1 **** C0IRG6_ACTDE); contains Interpro domain(s) IPR016455 Xyloglucan endotransglucosylase/hydrolase IPR008263 Glycoside hydrolase, family 16, active site
Solyc07g056170	Subtilisin-like protease (AHRD V1 ***- Q6WNU4_SOYBN); contains Interpro domain(s) IPR015500 Peptidase S8, subtilisin-related
Solyc07g056540	L-lactate dehydrogenase (AHRD V1 ***- C0S8Q7_PARBP); contains Interpro domain(s) IPR012133 Alpha-hydroxy acid dehydrogenase, FMN-dependent
Solyc07g062070	Ribokinase (AHRD V1 ***- C5RCK9_WEIPA); contains Interpro domain(s) IPR011611 Carbohydrate/purine kinase
Solyc07g062130	Dtdp-glucose 4 6-dehydratase (AHRD V1 *-** B8C5W5_THAPS); contains Interpro domain(s) IPR016040 NAD(P)-binding domain
Solyc07g062220	Os06g0207500 protein (Fragment) (AHRD V1 **-- Q0DDQ9_ORYSJ); contains Interpro domain(s) IPR004253 Protein of unknown function DUF231, plant
Solyc07g062580	DnaJ homolog subfamily C member 7 (AHRD V1 *--- B5X1N5_SALSA); contains Interpro domain(s) IPR015609 Molecular chaperone, heat shock protein, Hsp40, DnaJ
Solyc07g063530	Unknown Protein (AHRD V1)
Solyc07g064230	TBC1 domain family member 17 (AHRD V1 *--- Q0V9K4_XENTR); contains Interpro domain(s) IPR000195 RabGAP/TBC
Solyc07g064620	Translation initiation factor SUI1 (AHRD V1 **** A4QR10_MAGGR); contains Interpro domain(s) IPR005874 Eukaryotic translation initiation factor SUI1
Solyc07g064720	GDSL esterase/lipase At5g55050 (AHRD V1 ***- GDL87_ARATH); contains Interpro domain(s) IPR001087 Lipase, GDSL
Solyc07g064790	Unknown Protein (AHRD V1)
Solyc07g065540	Fasciclin-like arabinogalactan protein 10 (AHRD V1 ***- A9XTL5_GOSHI); contains Interpro domain(s) IPR000782 FAS1 domain
Solyc07g065670	Unknown Protein (AHRD V1)
Solyc07g065900	Fructose-bisphosphate aldolase (AHRD V1 ***- A9PEE1_POPTR); contains Interpro domain(s) IPR000741 Fructose-bisphosphate aldolase, class-I
Solyc08g005610	Cytochrome P450
Solyc08g006460	RING-finger protein like (AHRD V1 *-*- B6SVN2_MAIZE); contains Interpro domain(s) IPR018957 Zinc finger, C3HC4 RING-type
Solyc08g006820	Transmembrane 9 superfamily protein member 4 (AHRD V1 ***- B6SXZ2_MAIZE); contains Interpro domain(s) IPR004240 Nonaspanin (TM9SF)
Solyc08g007120	Inhibitor of apoptosis-like protein (AHRD V1 *--- B6T3H2_MAIZE); contains Interpro domain(s) IPR017066 S-ribonuclease binding protein, SBP1, pollen
Solyc08g007130	Beta-amylase 8 (AHRD V1 **** D7MC27_ARALY); contains Interpro domain(s) IPR001554 Glycoside hydrolase, family 14
Solyc08g007620	Subtilisin-like protease (AHRD V1 **-- Q9LWA3_SOLLC); contains Interpro domain(s) IPR015500 Peptidase S8, subtilisin-related
Solyc08g007820	Ethylene-responsive transcription factor 10 (AHRD V1 *-** ERF77_ARATH); contains Interpro domain(s) IPR001471 Pathogenesis-related transcriptional factor and ERF, DNA-binding
Solyc08g007830	Ethylene-responsive transcription factor 10 (AHRD V1 *-** ERF77_ARATH); contains Interpro domain(s) IPR001471 Pathogenesis-related transcriptional factor and ERF, DNA-binding
Solyc08g008140	Unknown Protein (AHRD V1)
Solyc08g014000	Lipoxygenase (AHRD V1 **** Q43190_SOLTU); contains Interpro domain(s) IPR001246 Lipoxygenase, plant
Solyc08g021820	Auxin responsive protein (AHRD V1 ***- D9IQE6_CATRO); contains Interpro domain(s) IPR003311 AUX/IAA protein
Solyc08g028690	Tasselseed2-like short-chain dehydrogenase/reductase (Fragment) (AHRD V1 ***- Q2EFE2_9POAL); contains Interpro domain(s) IPR002347 Glucose/ribitol dehydrogenase
Solyc08g036640	Protein TIFY 5A (AHRD V1 ***- TIF5A_ARATH); contains Interpro domain(s) IPR010399 Tify
Solyc08g059800	Os02g0200800 protein (Fragment) (AHRD V1 *-*- Q0E303_ORYSJ); contains Interpro domain(s) IPR009675 Targeting for Xklp2
Solyc08g061490	MTD1 (AHRD V1 ***- Q9LLM3_MEDTR)
Solyc08g062290	Unknown Protein (AHRD V1)
Solyc08g062330	Ankyrin repeat protein (AHRD V1 **-- B1Q4U3_9ROSI); contains Interpro domain(s) IPR002110 Ankyrin
Solyc08g062340	Class II small heat shock protein Le-HSP17.6 (AHRD V1 ***- Q96489_SOLLC); contains Interpro domain(s) IPR002068 Heat shock protein Hsp20
Solyc08g065260	Ycf36 protein (AHRD V1 *-*- Q55866_SYNY3); contains Interpro domain(s) IPR009631 Protein of unknown function DUF1230
Solyc08g065450	Unknown Protein (AHRD V1)
Solyc08g065790	Vacuolar processing enzyme (AHRD V1 **-- Q9SMD0_SOLLC); contains Interpro domain(s) IPR001096 Peptidase C13, legumain
Solyc08g065850	Unknown Protein (AHRD V1)
Solyc08g066360	Malic enzyme (AHRD V1 ***- B9RKI6_RICCO); contains Interpro domain(s) IPR012302 Malic enzyme, NAD-binding
Solyc08g066840	Aquaporin-like protein (AHRD V1 ***- O65860_PICAB); contains Interpro domain(s) IPR012269 Aquaporin
Solyc08g068390	Fatty acid oxidation complex subunit alpha (AHRD V1 ***- FADJ_ECOHS); contains Interpro domain(s) IPR006176 3-hydroxyacyl-CoA dehydrogenase, NAD binding
Solyc08g068440	Lipoyl synthase (AHRD V1 **** B8J937_ANAD2); contains Interpro domain(s) IPR013785 Aldolase-type TIM barrel
Solyc08g074560	Uncharacterized aarF domain-containing protein kinase 1 (AHRD V1 *--- ADCK1_CHICK); contains Interpro domain(s) IPR004147 ABC-1
Solyc08g074740	Novel protein similar to vertebrate ADP-ribosyltransferase (NAD+ poly (ADP-ribose) polymerase) (ADPRT) (AHRD V1 **** Q5RHR0_DANRE); contains Interpro domain(s) IPR012317 Poly(ADP-ribose) polymerase, catalytic region
Solyc08g074940	Aspartic proteinase nepenthesin-2 (AHRD V1 **-- B6SMJ5_MAIZE); contains Interpro domain(s) IPR001461 Peptidase A1
Solyc08g075080	Ring finger protein 12 (AHRD V1 *-*- Q4V889_RAT); contains Interpro domain(s) IPR018957 Zinc finger, C3HC4 RING-type
Solyc08g075490	Carotenoid cleavage dioxygenase 4B
Solyc08g075540	Alternative oxidase (AHRD V1 **** Q84V47_SOLLC); contains Interpro domain(s) IPR002680 Alternative oxidase
Solyc08g075870	Dehydration-responsive family protein-like (AHRD V1 **-- Q6EP94_ORYSJ); contains Interpro domain(s) IPR004159 Protein of unknown function DUF248, methyltransferase putative
Solyc08g077020	Unknown Protein (AHRD V1)
Solyc08g077100	Baculoviral IAP repeat-containing protein 3 (AHRD V1 *--- BIRC3_MOUSE); contains Interpro domain(s) IPR001841 Zinc finger, RING-type
Solyc08g077110	NAC domain protein IPR003441 (AHRD V1 ***- B9N2P7_POPTR); contains Interpro domain(s) IPR003441 No apical meristem (NAM) protein
Solyc08g077330	Expansin-like protein (AHRD V1 ***- A2ICD7_CUNLA); contains Interpro domain(s) IPR007112 Expansin 45, endoglucanase-like
Solyc08g077550	Novel plant SNARE 11 (AHRD V1 ***- B6TAD9_MAIZE); contains Interpro domain(s) IPR000727 Target SNARE coiled-coil region
Solyc08g077560	ATP binding / serine-threonine kinase (AHRD V1 **** C5DB71_VITVI); contains Interpro domain(s) IPR002290 Serine/threonine protein kinase
Solyc08g077630	ATP binding / serine-threonine kinase (AHRD V1 **** C5DB71_VITVI); contains Interpro domain(s) IPR002290 Serine/threonine protein kinase
Solyc08g078090	Lipase (Fragment) (AHRD V1 ***- Q9ZTW1_DIACA); contains Interpro domain(s) IPR002921 Lipase, class 3
Solyc08g078700	Heat shock protein 22 (AHRD V1 ***- Q27JQ0_METAN); contains Interpro domain(s) IPR002068 Heat shock protein Hsp20
Solyc08g078850	L-lactate dehydrogenase (AHRD V1 **** Q96569_SOLLC); contains Interpro domain(s) IPR011304 L-lactate dehydrogenase
Solyc08g079090	Laccase-22 (AHRD V1 **-- LAC22_ORYSJ); contains Interpro domain(s) IPR001117 Multicopper oxidase, type 1
Solyc08g079750	1-aminocyclopropane-1-carboxylate synthase (AHRD V1 **** Q6U5H3_ROSHC); contains Interpro domain(s) IPR004839 Aminotransferase, class I and II
Solyc08g079980	Subtilisin-like protease (AHRD V1 ***- Q9LWA3_SOLLC); contains Interpro domain(s) IPR015500 Peptidase S8, subtilisin-related
Solyc08g080380	Cytochrome P450
Solyc08g080480	Unknown Protein (AHRD V1); contains Interpro domain(s) IPR003612 Plant lipid transfer protein/seed storage/trypsin-alpha amylase inhibitor
Solyc08g080490	2S albumin seed storage protein (Fragment) (AHRD V1 *-*- Q7Y1C2_JUGNI); contains Interpro domain(s) IPR003612 Plant lipid transfer protein/seed storage/trypsin-alpha amylase inhibitor
Solyc08g080570	UDP-glucose 4-epimerase (AHRD V1 **** B0M3E8_PEA); contains Interpro domain(s) IPR005886 UDP-glucose 4-epimerase
Solyc08g081890	Multidrug resistance protein ABC transporter family (AHRD V1 **-- B9GX56_POPTR); contains Interpro domain(s) IPR003439 ABC transporter-like
Solyc08g082310	RING finger protein (AHRD V1 *-*- C6EUD3_SOYBN); contains Interpro domain(s) IPR018957 Zinc finger, C3HC4 RING-type
Solyc08g082400	Genome sequencing data contig C313 (AHRD V1 *-*- A8YHF7_MICAE)
Solyc08g082620	3-oxoacyl-(Acyl carrier protein) synthase II (AHRD V1 **** D6YNQ6_CHLT1); contains Interpro domain(s) IPR017568 3-oxoacyl-[acyl-carrier-protein] synthase 2
Solyc08g082680	Ring H2 finger protein (AHRD V1 *-*- D9ZHD8_HYPPE); contains Interpro domain(s) IPR001841 Zinc finger, RING-type
Solyc08g082820	Heat shock protein (AHRD V1 ***- Q84KP8_CYAME); contains Interpro domain(s) IPR013126 Heat shock protein 70
Solyc08g083130	Homeobox leucine zipper protein (AHRD V1 *-*- B8YIB0_MIRJA); contains Interpro domain(s) IPR001356 Homeobox
Solyc08g083280	Alcohol dehydrogenase 2 (AHRD V1 **** B6TDN5_MAIZE); contains Interpro domain(s) IPR002085 Alcohol dehydrogenase superfamily, zinc-containing
Solyc09g007030	Kinesin (AHRD V1 *-*- D8PT11_SCHCO); contains Interpro domain(s) IPR001752 Kinesin, motor region
Solyc09g007940	Adenosine kinase (AHRD V1 **** D2D2Z6_GOSHI); contains Interpro domain(s) IPR001805 Adenosine kinase
Solyc09g008060	UDP-glucosyltransferase family 1 protein (AHRD V1 **** C6KI44_CITSI); contains Interpro domain(s) IPR002213 UDP-glucuronosyl/UDP-glucosyltransferase
Solyc09g008280	S-adenosylmethionine synthase (AHRD V1 ***- B5LAW6_CAPAN); contains Interpro domain(s) IPR002133 S-adenosylmethionine synthetase
Solyc09g008790	Serine/threonine protein kinase (AHRD V1 **** Q2U1C3_ASPOR); contains Interpro domain(s) IPR002290 Serine/threonine protein kinase
Solyc09g008970	Unknown Protein (AHRD V1)
Solyc09g010110	Chaperone protein dnaJ-like (AHRD V1 **-- Q6H3Y3_ORYSJ)
Solyc09g010980	Unknown Protein (AHRD V1)
Solyc09g011080	Ribulose-1 5-bisphosphate carboxylase/oxygenase activase 1 (AHRD V1 **** Q9AXG1_GOSHI); contains Interpro domain(s) IPR003959 ATPase, AAA-type, core
Solyc09g011160	Regulator of chromosome condensation RCC1 (AHRD V1 *--- B8FLG8_DESAA); contains Interpro domain(s) IPR009091 Regulator of chromosome condensation/beta-lactamase-inhibitor protein II
Solyc09g011470	Unknown Protein (AHRD V1)
Solyc09g011720	Unknown Protein (AHRD V1)
Solyc09g011860	Os03g0169000 protein (Fragment) (AHRD V1 ***- Q0DUS7_ORYSJ); contains Interpro domain(s) IPR004348 Protein of unknown function DUF246, plant
Solyc09g015000	class I heat shock protein (AHRD V1 ***- Q69BI7_CARPA); contains Interpro domain(s) IPR002068 Heat shock protein Hsp20
Solyc09g015020	class I heat shock protein 3 (AHRD V1 ***- B6TDB5_MAIZE); contains Interpro domain(s) IPR002068 Heat shock protein Hsp20
Solyc09g015070	Reductase 1 (AHRD V1 ***- Q6TY49_HYDMC); contains Interpro domain(s) IPR020471 Aldo/keto reductase subgroup
Solyc09g018060	Receptor tyrosine-protein kinase erbB-4 (AHRD V1 **** ERBB4_RAT); contains Interpro domain(s) IPR015784 Tyrosine-protein kinase, ATN1-like
Solyc09g025210	Legumin 11S-globulin (AHRD V1 **-- Q39770_GINBI); contains Interpro domain(s) IPR014710 RmlC-like jelly roll fold
Solyc09g057630	Glucan endo-1 3-beta-glucosidase A6 (AHRD V1 ***- B6TIF7_MAIZE); contains Interpro domain(s) IPR000490 Glycoside hydrolase, family 17
Solyc09g057760	Plant-specific domain TIGR01615 family protein (AHRD V1 *-*- B4FP41_MAIZE); contains Interpro domain(s) IPR006502 Protein of unknown function DUF506, plant
Solyc09g061890	Pectate lyase 1-27 (AHRD V1 **** B9TU35_9ROSI); contains Interpro domain(s) IPR002022 Pectate lyase/Amb allergen
Solyc09g063150	Glutathione S-transferase (AHRD V1 **** Q8H9E5_CUCMA); contains Interpro domain(s) IPR017933 Glutathione S-transferase/chloride channel, C-terminal
Solyc09g065390	Expressed protein 3&apos-partial (Fragment) (AHRD V1 ***- Q75H88_ORYSJ)
Solyc09g072560	Legumin 11S-globulin (AHRD V1 **-- Q39770_GINBI); contains Interpro domain(s) IPR014710 RmlC-like jelly roll fold
Solyc09g074100	tRNA-specific 2-thiouridylase mnmA (AHRD V1 **** A6DKA8_9BACT); contains Interpro domain(s) IPR018318 tRNA methyl transferase-like
Solyc09g074610	Chaperone protein dnaJ (AHRD V1 *-*- B7GKC9_ANOFW); contains Interpro domain(s) IPR015609 Molecular chaperone, heat shock protein, Hsp40, DnaJ
Solyc09g082240	Ribosomal-protein-alanine N-acetyltransferase (AHRD V1 *-** D3FS71_BACPE); contains Interpro domain(s) IPR000182 GCN5-related N-acetyltransferase
Solyc09g082250	Acetyltransferase GNAT family protein expressed (AHRD V1 *-*- Q75GC2_ORYSJ); contains Interpro domain(s) IPR000182 GCN5-related N-acetyltransferase
Solyc09g082340	Vicilin-like protein (Fragment) (AHRD V1 **-- Q9SEW4_9ROSI); contains Interpro domain(s) IPR014710 RmlC-like jelly roll fold
Solyc09g082350	Vicilin-like protein (Fragment) (AHRD V1 **-- Q9SEW4_9ROSI); contains Interpro domain(s) IPR011051 Cupin, RmlC-type
Solyc09g082690	Early light-induced protein 7 (AHRD V1 ***- B2BJD6_RHOCT)
Solyc09g082790	DNA repair and recombination protein RAD51 (AHRD V1 **-- A9CT16_ENTBH); contains Interpro domain(s) IPR011940 Meiotic recombinase Dmc1
Solyc09g082870	Calcium-transporting ATPase 1 (AHRD V1 **** Q7XBH9_CERRI); contains Interpro domain(s) IPR006408 ATPase, P-type, calcium-transporting, PMCA-type
Solyc09g083150	NAD(P)H-quinone oxidoreductase subunit N (AHRD V1 *-*- D4ZT43_SPIPL)
Solyc09g083280	Auxin responsive protein (AHRD V1 ***- D9IQE6_CATRO); contains Interpro domain(s) IPR003311 AUX/IAA protein
Solyc09g083360	Basic helix-loop-helix protein (AHRD V1 ***- Q0KK48_TOBAC); contains Interpro domain(s) IPR011598 Helix-loop-helix DNA-binding
Solyc09g089580	1-aminocyclopropane-1-carboxylate oxidase-like protein (AHRD V1 **-* Q9LTH8_ARATH); contains Interpro domain(s) IPR005123 Oxoglutarate and iron-dependent oxygenase
Solyc09g089610	Ethylene receptor (AHRD V1 **** Q5QG21_SOLLC); contains Interpro domain(s) IPR001789 Signal transduction response regulator, receiver region IPR014525 Signal transduction histidine kinase, hybrid-type, ethylene sensor IPR005467 Signal transduction histidine kinase, core
Solyc09g089730	1-aminocyclopropane-1-carboxylate oxidase-like protein (AHRD V1 **-- Q9LTH7_ARATH); contains Interpro domain(s) IPR005123 Oxoglutarate and iron-dependent oxygenase
Solyc09g090070	Inorganic phosphate transporter (AHRD V1 **** O22548_SOLLC); contains Interpro domain(s) IPR004738 Phosphate permease
Solyc09g090150	Legumin 11S-globulin (AHRD V1 **-- Q39770_GINBI); contains Interpro domain(s) IPR014710 RmlC-like jelly roll fold
Solyc09g090390	Unknown Protein (AHRD V1)
Solyc09g090620	CC-NBS-LRR class disease resistance protein (AHRD V1 ***- C6FF62_SOYBN)
Solyc09g091000	Major allergen Mal d 1 (AHRD V1 ***- Q84LA7_MALDO); contains Interpro domain(s) IPR000916 Bet v I allergen
Solyc09g092110	Light regulated protein-like protein (AHRD V1 ***- A8IXK8_BRACM); contains Interpro domain(s) IPR009856 Light regulated Lir1
Solyc09g092300	Cc-nbs, resistance protein fragment
Solyc09g092310	Cc-nbs-lrr, resistance protein
Solyc09g092430	Selenium binding protein (AHRD V1 **** Q93WS1_MEDSA); contains Interpro domain(s) IPR008826 Selenium-binding protein
Solyc09g092520	Xyloglucan endotransglucosylase/hydrolase 8 (AHRD V1 **** C0IRG7_ACTDE); contains Interpro domain(s) IPR016455 Xyloglucan endotransglucosylase/hydrolase
Solyc09g092580	Cytochrome P450
Solyc09g092620	Cytochrome P450
Solyc09g092670	Cytochrome P450
Solyc09g097780	Glycine-rich protein (AHRD V1 *-*- D2K2U2_TOBAC); contains Interpro domain(s) IPR010800 Glycine rich
Solyc09g098120	DUF1264 domain protein (AHRD V1 **-- B8NLT6_ASPFN); contains Interpro domain(s) IPR010686 Protein of unknown function DUF1264
Solyc10g005210	DNA-3-methyladenine glycosylase I (AHRD V1 ***- B4FWT0_MAIZE); contains Interpro domain(s) IPR005019 Methyladenine glycosylase
Solyc10g005320	Tryptophan synthase beta chain 1 (AHRD V1 **** Q0WUI8_ARATH); contains Interpro domain(s) IPR006654 Tryptophan synthase, beta chain
Solyc10g005960	Fasciclin-like arabinogalactan protein 10 (AHRD V1 ***- A9XTL5_GOSHI); contains Interpro domain(s) IPR000782 FAS1 domain
Solyc10g007050	Enolase-phosphatase E-1 (AHRD V1 *-*- A8UQN2_9AQUI); contains Interpro domain(s) IPR010041 2,3-diketo-5-methylthio-1-phosphopentane phosphatase
Solyc10g007280	AAA-ATPase (AHRD V1 **-* C3TX92_BRASY); contains Interpro domain(s) IPR003959 ATPase, AAA-type, core
Solyc10g007600	L-lactate dehydrogenase (AHRD V1 ***- LLDD_VIBPA); contains Interpro domain(s) IPR012133 Alpha-hydroxy acid dehydrogenase, FMN-dependent
Solyc10g007770	Polyadenylate-binding protein 1-like (AHRD V1 *--* PAP1L_HUMAN); contains Interpro domain(s) IPR007201 RNA recognition motif 2
Solyc10g007930	Cytochrome P450
Solyc10g008980	Triose phosphate/phosphate translocator (AHRD V1 **** Q9MSB6_MESCR); contains Interpro domain(s) IPR004696 Tpt phosphate/phosphoenolpyruvate translocator
Solyc10g011820	Delta-6 desaturase (AHRD V1 **** D2KBG7_RIBNI); contains Interpro domain(s) IPR012171 Fatty acid/sphingolipid desaturase
Solyc10g017960	F-box protein PP2-B1 (AHRD V1 *-*- PP2B1_ARATH); contains Interpro domain(s) IPR001810 Cyclin-like F-box
Solyc10g018300	Transketolase 1 (AHRD V1 **** O78327_CAPAN); contains Interpro domain(s) IPR005478 Bacterial transketolase
Solyc10g050970	Ethylene responsive transcription factor 2b (AHRD V1 *-*- C0J9I6_9ROSA); contains Interpro domain(s) IPR001471 Pathogenesis-related transcriptional factor and ERF, DNA-binding
Solyc10g054080	Kinesin like protein (AHRD V1 ***- Q9SVI8_ARATH); contains Interpro domain(s) IPR001752 Kinesin, motor region
Solyc10g054910	Peptidyl-prolyl cis-trans isomerase (AHRD V1 ***- Q9XF12_SOLTU); contains Interpro domain(s) IPR002130 Peptidyl-prolyl cis-trans isomerase, cyclophilin-type
Solyc10g074540	Expressed protein (Fragment) (AHRD V1 ***- B3VJP3_POPTN); contains Interpro domain(s) IPR006766 Phosphate-induced protein 1 conserved region
Solyc10g075110	Non-specific lipid-transfer protein (AHRD V1 ***- A7UGG9_SOLTU); contains Interpro domain(s) IPR000528 Plant lipid transfer protein/Par allergen
Solyc10g076250	Aminotransferase like protein (AHRD V1 ***- Q0WWF1_ARATH); contains Interpro domain(s) IPR005814 Aminotransferase class-III
Solyc10g076840	1-aminocyclopropane-1-carboxylate oxidase 1 (AHRD V1 **-- ACCO1_MALDO); contains Interpro domain(s) IPR005123 Oxoglutarate and iron-dependent oxygenase
Solyc10g078260	Peptidyl-prolyl cis-trans isomerase (AHRD V1 *--- Q86M29_BRUMA); contains Interpro domain(s) IPR001179 Peptidyl-prolyl cis-trans isomerase, FKBP-type
Solyc10g078440	Unknown Protein (AHRD V1); contains Interpro domain(s) IPR008889 VQ
Solyc10g078580	Unknown Protein (AHRD V1)
Solyc10g078680	Phosphoribosylanthranilate transferase (Fragment) (AHRD V1 *--- Q43085_PEA); contains Interpro domain(s) IPR013583 Phosphoribosyltransferase C-terminal, plant
Solyc10g078920	Thioredoxin-like 5 (AHRD V1 ***- A6N1I7_ORYSI); contains Interpro domain(s) IPR013766 Thioredoxin domain
Solyc10g079370	Transcription initiation factor IIB-2 (AHRD V1 ***- D7L8X6_ARALY); contains Interpro domain(s) IPR000812 Transcription factor TFIIB related
Solyc10g079890	Calpain-2 catalytic subunit (AHRD V1 *--- CAN2_CHICK); contains Interpro domain(s) IPR011992 EF-Hand type
Solyc10g080370	Unknown Protein (AHRD V1)
Solyc10g080670	Unknown Protein (AHRD V1)
Solyc10g080690	Patatin-like protein 3 (AHRD V1 ***- B6TPQ5_MAIZE); contains Interpro domain(s) IPR002641 Patatin
Solyc10g080900	3-oxoacyl-reductase (AHRD V1 **-- B6UEX0_MAIZE); contains Interpro domain(s) IPR002347 Glucose/ribitol dehydrogenase
Solyc10g081040	Unknown Protein (AHRD V1)
Solyc10g081120	Alpha-L-arabinofuranosidase (AHRD V1 **** Q76LU4_SOLLC); contains Interpro domain(s) IPR017853 Glycoside hydrolase, catalytic core
Solyc10g081560	Tropinone reductase I (AHRD V1 **-- Q9AR59_SOLTU); contains Interpro domain(s) IPR002347 Glucose/ribitol dehydrogenase
Solyc10g081570	KED (AHRD V1 *-*- Q9LW95_TOBAC)
Solyc10g081930	Unknown Protein (AHRD V1)
Solyc10g081970	HIN1-like protein (Fragment) (AHRD V1 **-- Q32ZJ1_SOLTU); contains Interpro domain(s) IPR010847 Harpin-induced 1
Solyc10g083580	Phytosulfokines 5 (AHRD V1 *-*- PSK5_ORYSJ); contains Interpro domain(s) IPR009438 Phytosulfokine
Solyc10g083730	F-box protein PP2-B1 (AHRD V1 *-*- PP2B1_ARATH); contains Interpro domain(s) IPR001810 Cyclin-like F-box
Solyc10g083860	UDP-glucosyltransferase family 1 protein (AHRD V1 ***- C6KI43_CITSI); contains Interpro domain(s) IPR002213 UDP-glucuronosyl/UDP-glucosyltransferase
Solyc10g083970	S-adenosylmethionine synthase (AHRD V1 ***- B5LAW6_CAPAN); contains Interpro domain(s) IPR002133 S-adenosylmethionine synthetase
Solyc10g084000	Heavy-metal-associated domain-containing protein-like (AHRD V1 *-*- Q6K9R4_ORYSJ); contains Interpro domain(s) IPR006121 Heavy metal transport/detoxification protein
Solyc10g084560	Subtilisin-like protease (AHRD V1 **-- O82777_SOLLC); contains Interpro domain(s) IPR015500 Peptidase S8, subtilisin-related
Solyc10g085020	Tubulin beta chain (AHRD V1 ***- B9HP96_POPTR); contains Interpro domain(s) IPR002453 Beta tubulin
Solyc10g085830	O-methyltransferase 1 (AHRD V1 ***- D7MTQ7_ARALY); contains Interpro domain(s) IPR016461 O-methyltransferase, COMT, eukaryota
Solyc10g086320	Phosphatidylinositol-4-phosphate 5-kinase 9 (AHRD V1 ***- B6SXI7_MAIZE); contains Interpro domain(s) IPR017163 Phosphatidylinositol-4-phosphate 5-kinase, plant
Solyc10g086410	Heat shock protein 70-3 (AHRD V1 ***- Q67BD0_TOBAC); contains Interpro domain(s) IPR013126 Heat shock protein 70
Solyc10g086480	Pectinacetylesterase like protein (Fragment) (AHRD V1 *--- Q56WP8_ARATH); contains Interpro domain(s) IPR004963 Pectinacetylesterase
Solyc10g086520	Expansin-1 (AHRD V1 ***- Q6RX69_PETHY); contains Interpro domain(s) IPR002963 Expansin
Solyc10g086570	Palmitoyltransferase PFA4 (AHRD V1 **-- B6TA04_MAIZE); contains Interpro domain(s) IPR001594 Zinc finger, DHHC-type
Solyc10g086680	class I heat shock protein (AHRD V1 *-*- Q69BI7_CARPA); contains Interpro domain(s) IPR008978 HSP20-like chaperone
Solyc10g086760	Tubulin beta chain (AHRD V1 ***- B9HP96_POPTR); contains Interpro domain(s) IPR002453 Beta tubulin
Solyc11g005150	Leucine-rich repeat family protein (AHRD V1 *--- D7M406_ARALY); contains Interpro domain(s) IPR006706 Extensin-like region
Solyc11g005190	WD-40 repeat protein (AHRD V1 **-- B7K999_CYAP7); contains Interpro domain(s) IPR017986 WD40 repeat, region
Solyc11g006250	GDSL esterase/lipase At5g33370 (AHRD V1 ***- GDL79_ARATH); contains Interpro domain(s) IPR001087 Lipase, GDSL
Solyc11g006540	FAD-dependent pyridine nucleotide-disulphide oxidoreductase (AHRD V1 **-- D3M425_9ACTO); contains Interpro domain(s) IPR001327 Pyridine nucleotide-disulphide oxidoreductase, NAD-binding region
Solyc11g008420	SKP1-like protein (AHRD V1 ***- C3V9V9_CITMA); contains Interpro domain(s) IPR016897 E3 ubiquitin ligase, SCF complex, Skp subunit
Solyc11g008440	Amino acid transporter (AHRD V1 **** B9HLH9_POPTR); contains Interpro domain(s) IPR013057 Amino acid transporter, transmembrane
Solyc11g008540	Ribonuclease 3-like protein 3 (AHRD V1 *-*- RTL3_ORYSJ); contains Interpro domain(s) IPR000999 Ribonuclease III
Solyc11g008870	Methylenetetrahydrofolate reductase (AHRD V1 ***- A5ATB7_VITVI); contains Interpro domain(s) IPR004621 Eukaryotic-type methylenetetrahydrofolate reductase
Solyc11g010250	Avr9/Cf-9 rapidly elicited protein 75 (AHRD V1 ***- Q9FQY9_TOBAC)
Solyc11g010530	Unknown Protein (AHRD V1); contains Interpro domain(s) IPR010800 Glycine rich
Solyc11g011020	Receptor like kinase, RLK
Solyc11g011160	High mobility group protein (AHRD V1 *--- Q42461_CANGL); contains Interpro domain(s) IPR005818 Histone H1/H5
Solyc11g011570	RING finger protein 44 (AHRD V1 *--- RNF44_DANRE); contains Interpro domain(s) IPR011016 Zinc finger, RING-CH-type
Solyc11g012060	Unknown Protein (AHRD V1)
Solyc11g012360	Sodium-dependent dicarboxylate transporter (AHRD V1 ***- O35055_RAT); contains Interpro domain(s) IPR001898 Sodium/sulphate symporter
Solyc11g012550	F-box family protein (AHRD V1 ***- D7L4T6_ARALY); contains Interpro domain(s) IPR001810 Cyclin-like F-box
Solyc11g012560	F-box family protein (AHRD V1 ***- B9GFB6_POPTR); contains Interpro domain(s) IPR017451 F-box associated type 1
Solyc11g012870	LysM domain containing protein (AHRD V1 *-*- Q2R2V0_ORYSJ); contains Interpro domain(s) IPR002482 Peptidoglycan-binding Lysin subgroup
Solyc11g013380	GrpE protein homolog (AHRD V1 ***- B9RJC6_RICCO); contains Interpro domain(s) IPR000740 GrpE nucleotide exchange factor
Solyc11g013890	F-box family protein (AHRD V1 ***- B9GTQ9_POPTR); contains Interpro domain(s) IPR017451 F-box associated type 1
Solyc11g017210	Protein FAR1-RELATED SEQUENCE 12 (AHRD V1 **-- FRS12_ARATH); contains Interpro domain(s) IPR004330 Transcription factor, FAR1-related
Solyc11g018610	Calcium-dependent protein kinase 4 (AHRD V1 ***- D7LXA9_ARALY); contains Interpro domain(s) IPR002290 Serine/threonine protein kinase
Solyc11g020720	MRNA clone RAFL21-57-I05 (AHRD V1 *--- Q682W0_ARATH); contains Interpro domain(s) IPR007751 Protein of unknown function DUF676, hydrolase-like
Solyc11g020920	Unknown Protein (AHRD V1)
Solyc11g062440	Laccase (AHRD V1 ***- Q9AUI0_PINTA); contains Interpro domain(s) IPR017760 L-ascorbate oxidase, plants
Solyc11g065180	THUMP domain-containing protein (AHRD V1 ***- D7M518_ARALY); contains Interpro domain(s) IPR004114 THUMP
Solyc11g066060	heat shock protein (AHRD V1 ***- B2D2G5_CAPSN); contains Interpro domain(s) IPR013126 Heat shock protein 70
Solyc11g066100	heat shock protein (AHRD V1 ***- B2D2G5_CAPSN); contains Interpro domain(s) IPR013126 Heat shock protein 70
Solyc11g066110	Inner membrane protein oxaA (AHRD V1 *-*- B9L0L4_THERP); contains Interpro domain(s) IPR001708 Membrane insertion protein, OxaA/YidC
Solyc11g066320	Exostosin-like glycosyltransferase (AHRD V1 **-- A8I7L6_CHLRE); contains Interpro domain(s) IPR004263 Exostosin-like
Solyc11g066330	Nodulin family protein (AHRD V1 ***- D7LIF1_ARALY); contains Interpro domain(s) IPR010658 Nodulin-like
Solyc11g066950	Stress responsive A/B barrel domain family protein (AHRD V1 ***- D7HD13_VIBCH); contains Interpro domain(s) IPR013097 Stress responsive alpha-beta barrel
Solyc11g069070	Metal ion binding protein (AHRD V1 *-*- B6U064_MAIZE); contains Interpro domain(s) IPR006121 Heavy metal transport/detoxification protein
Solyc11g071430	Cc-nbs-lrr, resistance protein
Solyc11g071640	Beta-D-glucosidase (AHRD V1 ***- O82074_TROMA); contains Interpro domain(s) IPR001764 Glycoside hydrolase, family 3, N-terminal
Solyc11g071740	Calmodulin-like protein (AHRD V1 ***- Q0VJ70_DATME); contains Interpro domain(s) IPR011992 EF-Hand type
Solyc11g071760	Calmodulin-like protein (AHRD V1 ***- Q0VJ70_DATME); contains Interpro domain(s) IPR018248 EF hand
Solyc11g072320	Something about silencing protein 10 (AHRD V1 *--- B3LH41_YEAS1); contains Interpro domain(s) IPR018972 Something about silencing protein 10 (Sas10), C-terminal
Solyc11g073120	MYB transcription factor (AHRD V1 *-*- Q56UT4_ORYSJ); contains Interpro domain(s) IPR015495 Myb transcription factor
Solyc11g073160	GTP cyclohydrolase II/3 4-dihydroxy-2-butanone 4-phosphate synthase (AHRD V1 **-- Q6A4W9_MALDO); contains Interpro domain(s) IPR016299 Riboflavin biosynthesis protein RibA
Solyc12g005740	Unknown Protein (AHRD V1)
Solyc12g006260	Glycine rich protein-interacting protein (AHRD V1 ***- Q4U602_TOBAC)
Solyc12g006690	Kinase family protein (AHRD V1 **** D7LER6_ARALY); contains Interpro domain(s) IPR002290 Serine/threonine protein kinase
Solyc12g006980	Leucine-rich repeat receptor-like protein kinase PEPR2 (AHRD V1 *--* PEPR2_ARATH); contains Interpro domain(s) IPR001611 Leucine-rich repeat
Solyc12g007070	Heat stress transcription factor A3 (AHRD V1 ***- D1M7W9_SOLLC); contains Interpro domain(s) IPR000232 Heat shock factor (HSF)-type, DNA-binding
Solyc12g008800	MYB transcription factor (AHRD V1 ***- Q9LVS0_ARATH); contains Interpro domain(s) IPR006447 Myb-like DNA-binding region, SHAQKYF class
Solyc12g009220	Jasmonate ZIM-domain protein 1 (AHRD V1 **-- A7XXZ0_SOLLC); contains Interpro domain(s) IPR010399 Tify
Solyc12g009840	Pyrophosphate-energized proton pump (AHRD V1 ***- B0SRX3_LEPBP); contains Interpro domain(s) IPR004131 Inorganic H+ pyrophosphatase
Solyc12g010440	Glycerol-3-phosphate transporter (AHRD V1 ***- C4YY87_9RICK); contains Interpro domain(s) IPR016196 Major facilitator superfamily, general substrate transporter
Solyc12g010740	Receptor like kinase, RLK
Solyc12g011030	Xyloglucan endotransglucosylase/hydrolase 7 (AHRD V1 ***- C0IRG6_ACTDE); contains Interpro domain(s) IPR016455 Xyloglucan endotransglucosylase/hydrolase
Solyc12g013620	NAC domain protein IPR003441 (AHRD V1 ***- B9N1K9_POPTR); contains Interpro domain(s) IPR003441 No apical meristem (NAM) protein
Solyc12g013700	Aluminum-induced protein-like protein (AHRD V1 ***- Q8S2R9_THEHA)
Solyc12g014630	Cortical cell-delineating protein (AHRD V1 *--- B6U436_MAIZE); contains Interpro domain(s) IPR013770 Plant lipid transfer protein and hydrophobic protein, helical
Solyc12g015690	Fasciclin-like arabinogalactan protein 10 (AHRD V1 ***- A9XTL5_GOSHI); contains Interpro domain(s) IPR000782 FAS1 domain
Solyc12g017230	Os04g0431000 protein (Fragment) (AHRD V1 *-*- Q0JD52_ORYSJ)
Solyc12g017460	GDSL esterase/lipase At1g28590 (AHRD V1 ***- GDL8_ARATH); contains Interpro domain(s) IPR001087 Lipase, GDSL
Solyc12g027540	Unknown Protein (AHRD V1)
Solyc12g036800	Ve resistance gene-like protein (Fragment) (AHRD V1 **-- Q84X60_SOLTU)
Solyc12g038430	Kinesin-like calmodulin binding protein (AHRD V1 *-*- Q9FQL7_MAIZE)
Solyc12g038810	Protein kinase like protein (AHRD V1 *-*- Q9SZM7_ARATH)
Solyc12g039080	Receptor-like kinase (AHRD V1 ***- A7VM37_MARPO)
Solyc12g042240	Solute carrier family 15 member 1 (AHRD V1 **-- S15A1_MOUSE); contains Interpro domain(s) IPR000109 TGF-beta receptor, type I/II extracellular region
Solyc12g042250	Solute carrier family 15 member 4 (AHRD V1 **-- S15A4_RAT); contains Interpro domain(s) IPR000109 TGF-beta receptor, type I/II extracellular region
Solyc12g042470	Reductase 2 (AHRD V1 **** Q6TY50_HYDMC); contains Interpro domain(s) IPR020471 Aldo/keto reductase subgroup
Solyc12g042830	class I heat shock protein (AHRD V1 -**- Q69BI7_CARPA); contains Interpro domain(s) IPR008978 HSP20-like chaperone
Solyc12g042880	cDNA clone J013073D14 full insert sequence (AHRD V1 *--- B7ECD3_ORYSJ); contains Interpro domain(s) IPR012866 Protein of unknown function DUF1644
Solyc12g042890	Acyl-protein thioesterase 2 (AHRD V1 **-- B6T1C9_MAIZE); contains Interpro domain(s) IPR003140 Phospholipase/carboxylesterase
Solyc12g044900	Protein SEY1 (AHRD V1 ***- B6U4D9_MAIZE); contains Interpro domain(s) IPR008803 Root hair defective 3 GTP-binding
Solyc12g057150	Unknown Protein (AHRD V1)
Solyc12g057160	Unknown Protein (AHRD V1)
Solyc12g087790	Unknown Protein (AHRD V1)
Solyc12g087940	Aspartic proteinase nepenthesin-1 (AHRD V1 **-- B6TE66_MAIZE); contains Interpro domain(s) IPR001461 Peptidase A1
Solyc12g088460	Cytochrome P450
Solyc12g088670	Cathepsin B-like cysteine proteinase (AHRD V1 **-- CYSP_SCHMA); contains Interpro domain(s) IPR013128 Peptidase C1A, papain IPR000169 Peptidase, cysteine peptidase active site IPR000668 Peptidase C1A, papain C-terminal
Solyc12g089220	Wound responsive protein (Fragment) (AHRD V1 *--- A6N0L4_ORYSI); contains Interpro domain(s) IPR003729 Protein of unknown function DUF151
Solyc12g094380	DSBA oxidoreductase (AHRD V1 ***- A4T4K6_MYCGI); contains Interpro domain(s) IPR012336 Thioredoxin-like fold
Solyc12g095980	Harpin-induced 1 (AHRD V1 **-- A2Q440_MEDTR); contains Interpro domain(s) IPR010847 Harpin-induced 1
Solyc12g096860	Acyl-CoA thioesterase 9 (AHRD V1 *-*- Q5U2X8_RAT)
Solyc12g096930	Caleosin (AHRD V1 ***- Q9SQ57_SESIN); contains Interpro domain(s) IPR007736 Caleosin related
Solyc12g098130	Unknown Protein (AHRD V1)
Solyc12g098850	Soluble diacylglycerol acyltransferase (AHRD V1 *-*- B9S020_RICCO); contains Interpro domain(s) IPR012336 Thioredoxin-like fold
Solyc12g099120	MYB transcription factor (AHRD V1 *-*- Q39550_CRAPL); contains Interpro domain(s) IPR015495 Myb transcription factor
Solyc12g099130	MYB transcription factor (AHRD V1 ***- Q39550_CRAPL); contains Interpro domain(s) IPR015495 Myb transcription factor
Solyc12g099260	ATP citrate lyase a-subunit (AHRD V1 **** Q93YH4_LUPAL); contains Interpro domain(s) IPR016141 Citrate synthase-like, core

## Sheet: Common DEGs-Breaker
Table S3. Common DEGs between AtORWT vs M82 and AtORHis vs M82 at breaker fruit developmental stage
GeneID	annotation
Solyc00g084760	RNase H family protein (AHRD V1 ***- Q0KIQ6_SOLDE)
Solyc00g174330	Pathogenesis related protein PR-1 (AHRD V1 ***- Q9SC15_SOLTU); contains Interpro domain(s) IPR001283 Allergen V5/Tpx-1 related
Solyc00g174340	Pathogenesis-related protein 1b (AHRD V1 ***- Q941G6_SOLTU); contains Interpro domain(s) IPR018244 Allergen V5/Tpx-1 related, conserved site
Solyc00g206460	Os06g0220000 protein (Fragment) (AHRD V1 **-- Q0DDJ2_ORYSJ); contains Interpro domain(s) IPR006766 Phosphate-induced protein 1 conserved region
Solyc00g282510	Phenylalanine ammonia-lyase (AHRD V1 ***- B5LAW0_CAPAN); contains Interpro domain(s) IPR005922 Phenylalanine ammonia-lyase
Solyc01g005160	U-box domain-containing protein (AHRD V1 ***- D7MID4_ARALY); contains Interpro domain(s) IPR003613 U box domain
Solyc01g005730	LRR receptor-like serine/threonine-protein kinase, RLP
Solyc01g005760	LRR receptor-like serine/threonine-protein kinase, RLP
Solyc01g006540	Lipoxygenase (AHRD V1 **** Q96573_SOLLC); contains Interpro domain(s) IPR001246 Lipoxygenase, plant
Solyc01g006950	Syntaxin (AHRD V1 ***- Q6X9V9_HORVD); contains Interpro domain(s) IPR010989 t-SNARE
Solyc01g007030	U-box domain-containing protein (AHRD V1 ***- D7LU64_ARALY); contains Interpro domain(s) IPR016024 Armadillo-type fold
Solyc01g007040	U-box domain-containing protein (AHRD V1 ***- D7LU64_ARALY); contains Interpro domain(s) IPR003613 U box domain
Solyc01g008510	Photosystem II 5 kDa protein, chloroplastic (AHRD V1 *-*- PST2_GOSHI)
Solyc01g008560	NAD kinase 1 (AHRD V1 **** B6SWV6_MAIZE); contains Interpro domain(s) IPR002504 ATP-NAD/AcoX kinase
Solyc01g008800	Tir-nbs-lrr, resistance protein
Solyc01g009160	Harpin-induced protein-like (Fragment) (AHRD V1 **-- D2CFH8_COFAR); contains Interpro domain(s) IPR010847 Harpin-induced 1
Solyc01g009870	Glycerophosphodiester phosphodiesterase GDE1 (AHRD V1 ***- B2WNF5_PYRTR); contains Interpro domain(s) IPR004129 Glycerophosphoryl diester phosphodiesterase
Solyc01g010180	Unknown Protein (AHRD V1)
Solyc01g010610	Unknown Protein (AHRD V1); contains Interpro domain(s) IPR003656 Zinc finger, BED-type predicted
Solyc01g015050	Unknown Protein (AHRD V1)
Solyc01g015070	Unknown Protein (AHRD V1)
Solyc01g056370	Unknown Protein (AHRD V1)
Solyc01g057770	AE family transporter anion exchange (AHRD V1 *--* A4RY02_OSTLU); contains Interpro domain(s) IPR003020 Bicarbonate transporter, eukaryotic
Solyc01g059990	Serine/threonine-protein phosphatase 7 long form homolog (AHRD V1 *--- PPP7L_ARATH); contains Interpro domain(s) IPR019557 Aminotransferase-like, plant mobile domain
Solyc01g067020	Receptor like kinase, RLK
Solyc01g068560	Unknown Protein (AHRD V1)
Solyc01g073770	PRLI-interacting factor A (AHRD V1 *-*- B6TGN5_MAIZE)
Solyc01g073890	CHP-rich zinc finger protein-like (AHRD V1 *--- Q9FJG5_ARATH); contains Interpro domain(s) IPR011424 C1-like
Solyc01g079500	DNA replication licensing factor (AHRD V1 **** Q2U020_ASPOR); contains Interpro domain(s) IPR008050 MCM protein 7
Solyc01g079530	E3 ubiquitin-protein ligase MARCH6 (AHRD V1 *--- C1HD92_PARBA); contains Interpro domain(s) IPR011016 Zinc finger, RING-CH-type
Solyc01g079660	Long cell-linked locus protein (AHRD V1 ***- Q946U8_MAIZE)
Solyc01g079810	RING-H2 finger protein (Fragment) (AHRD V1 *-*- Q7X9M1_WHEAT); contains Interpro domain(s) IPR018957 Zinc finger, C3HC4 RING-type
Solyc01g080280	Glutamine synthetase (AHRD V1 ***- B5LAU9_CAPAN); contains Interpro domain(s) IPR008146 Glutamine synthetase, catalytic region
Solyc01g080620	Kelch-like protein 3 (AHRD V1 *-*- KLHL3_HUMAN); contains Interpro domain(s) IPR013069 BTB/POZ
Solyc01g081310	Glutathione-S-transferase (AHRD V1 ***- B2BY02_9BRAS); contains Interpro domain(s) IPR004045 Glutathione S-transferase, N-terminal IPR017933 Glutathione S-transferase/chloride channel, C-terminal
Solyc01g087020	Unknown Protein (AHRD V1)
Solyc01g087590	Polyamine oxidase (AHRD V1 **** Q4H439_TOBAC); contains Interpro domain(s) IPR002937 Amine oxidase
Solyc01g091530	Fasciclin-like arabinogalactan protein 13 (AHRD V1 ***- A9XTL8_GOSHI); contains Interpro domain(s) IPR000782 FAS1 domain
Solyc01g091590	SRC2 protein (AHRD V1 ***- A7XAJ8_9CONI); contains Interpro domain(s) IPR000008 C2 calcium-dependent membrane targeting
Solyc01g091910	Phospholipase D (AHRD V1 **** Q9XGT0_GOSHI); contains Interpro domain(s) IPR011402 Phospholipase D, plant
Solyc01g094700	Glycerol-3-phosphate acyltransferase 4 (AHRD V1 **** D7KQ54_ARALY); contains Interpro domain(s) IPR002123 Phospholipid/glycerol acyltransferase
Solyc01g095080	1-aminocyclopropane-1-carboxylate synthase (AHRD V1 **** O65209_NICGU); contains Interpro domain(s) IPR004839 Aminotransferase, class I and II IPR004838 Aminotransferases, class-I, pyridoxal-phosphate-binding site
Solyc01g095140	Late embryogenesis abundant protein (Fragment) (AHRD V1 **-- B7TGG5_PINSY); contains Interpro domain(s) IPR013990 Water Stress and Hypersensitive response
Solyc01g095630	WRKY transcription factor (AHRD V1 ***- D3YEX5_SOLLC); contains Interpro domain(s) IPR003657 DNA-binding WRKY
Solyc01g096430	Predicted NADPH-dependent FMN reductase (AHRD V1 ***- Q0W0S0_UNCMA); contains Interpro domain(s) IPR005025 NADPH-dependent FMN reductase
Solyc01g096550	Protein arginine methyltransferase (AHRD V1 *-** C1E5H4_9CHLO); contains Interpro domain(s) IPR013216 Methyltransferase type 11
Solyc01g097350	Calcium-binding EF hand family protein (AHRD V1 ***- D7M6Y9_ARALY)
Solyc01g098590	Phosphoglycerate mutase family protein (AHRD V1 ***- C1DZH2_9CHLO); contains Interpro domain(s) IPR013078 Phosphoglycerate mutase
Solyc01g098690	LRR receptor-like serine/threonine-protein kinase, RLP
Solyc01g099150	Lipoxygenase (AHRD V1 **** Q9FT17_SOLLC); contains Interpro domain(s) IPR001246 Lipoxygenase, plant
Solyc01g099200	Lipoxygenase (AHRD V1 **** Q43191_SOLTU); contains Interpro domain(s) IPR001246 Lipoxygenase, plant
Solyc01g099370	SRC2 homolog (Fragment) (AHRD V1 ***- B3IYJ9_9SOLA); contains Interpro domain(s) IPR018029 C2 membrane targeting protein
Solyc01g099500	ATP-dependent DNA helicase RecQ (AHRD V1 *-*- C6MFV5_9PROT); contains Interpro domain(s) IPR004589 DNA helicase, ATP-dependent, RecQ type
Solyc01g102960	class IV heat shock protein (AHRD V1 ***- B6T3F5_MAIZE); contains Interpro domain(s) IPR002068 Heat shock protein Hsp20
Solyc01g103590	Glyoxalase/bleomycin resistance protein/dioxygenase (AHRD V1 **-- Q2HVV5_MEDTR); contains Interpro domain(s) IPR004360 Glyoxalase/bleomycin resistance protein/dioxygenase
Solyc01g103920	Ferredoxin I (AHRD V1 ***- Q93XJ9_SOLTU); contains Interpro domain(s) IPR010241 Ferredoxin [2Fe-2S], plant
Solyc01g105410	Os06g0220000 protein (Fragment) (AHRD V1 ***- Q0DDJ2_ORYSJ); contains Interpro domain(s) IPR006766 Phosphate-induced protein 1 conserved region
Solyc01g106390	Glutamyl-tRNA reductase (AHRD V1 ***- A5BZY3_VITVI); contains Interpro domain(s) IPR000343 Tetrapyrrole biosynthesis, glutamyl-tRNA reductase
Solyc01g106580	Unknown Protein (AHRD V1)
Solyc01g106630	Unknown Protein (AHRD V1)
Solyc01g107820	UDP-glucosyltransferase family 1 protein (AHRD V1 **** C6KI43_CITSI); contains Interpro domain(s) IPR002213 UDP-glucuronosyl/UDP-glucosyltransferase
Solyc01g107840	Immediate-early salicylate-induced glucosyltransferase (AHRD V1 *-*- P93364_TOBAC)
Solyc01g107850	UDP-glucosyltransferase HvUGT5876 (AHRD V1 ***- D3WYW1_HORVD); contains Interpro domain(s) IPR002213 UDP-glucuronosyl/UDP-glucosyltransferase
Solyc01g108240	Ethylene responsive transcription factor 2b (AHRD V1 *-*- C0J9I6_9ROSA); contains Interpro domain(s) IPR001471 Pathogenesis-related transcriptional factor and ERF, DNA-binding
Solyc01g109460	Solute carrier family 2, facilitated glucose transporter member 3 (AHRD V1 ***- GTR3_RAT); contains Interpro domain(s) IPR003663 Sugar/inositol transporter
Solyc01g109920	Dehydrin (AHRD V1 *-*- Q6YL18_BRAJU); contains Interpro domain(s) IPR000167 Dehydrin
Solyc01g110130	DNA replication licensing factor (AHRD V1 ***- Q2TZM7_ASPOR); contains Interpro domain(s) IPR008047 MCM protein 4
Solyc01g111620	AT4G35080-like protein (Fragment) (AHRD V1 *--- D6PRD4_9BRAS); contains Interpro domain(s) IPR011541 Nickel/cobalt transporter, high-affinity
Solyc01g111980	Lysine/histidine transporter (AHRD V1 **** B9HR02_POPTR); contains Interpro domain(s) IPR013057 Amino acid transporter, transmembrane
Solyc01g112000	Expansin-like protein (AHRD V1 ***- A7X331_SOLLC); contains Interpro domain(s) IPR007112 Expansin 45, endoglucanase-like IPR007117 Pollen allergen/expansin, C-terminal
Solyc01g112060	NmrA family protein (AHRD V1 **-- B2J8Q2_NOSP7); contains Interpro domain(s) IPR016040 NAD(P)-binding domain
Solyc02g005530	Helitron helicase-like protein (AHRD V1 *-*- D0NJ00_PHYIN); contains Interpro domain(s) IPR010285 Protein of unknown function DUF889, eukaryote
Solyc02g014460	WD repeat-containing protein (AHRD V1 ***- C5JDC9_AJEDS); contains Interpro domain(s) IPR017986 WD40 repeat, region
Solyc02g031920	Pathogen-related protein related (AHRD V1 ***- Q2HSD5_MEDTR)
Solyc02g036480	Harpin-induced protein-like (Fragment) (AHRD V1 **-- D2CFH8_COFAR); contains Interpro domain(s) IPR010847 Harpin-induced 1
Solyc02g062550	Cell division protease ftsH homolog (AHRD V1 *--- FTSH_HELPY); contains Interpro domain(s) IPR003959 ATPase, AAA-type, core
Solyc02g062730	Unknown Protein (AHRD V1)
Solyc02g063220	Mannose-6-phosphate isomerase 2
Solyc02g063420	Hydroxyproline-rich glycoprotein (AHRD V1 **-- A9YWR1_MEDTR)
Solyc02g064680	Calcium-transporting ATPase 1 (AHRD V1 ***- Q7XBH9_CERRI); contains Interpro domain(s) IPR006408 ATPase, P-type, calcium-transporting, PMCA-type
Solyc02g065280	Methyl jasmonate esterase (AHRD V1 **-* Q56SE1_SOLTU); contains Interpro domain(s) IPR000073 Alpha/beta hydrolase fold-1
Solyc02g066950	Alpha amylase 2 (IC) (AHRD V1 *-*- Q010P9_OSTTA); contains Interpro domain(s) IPR006589 Glycosyl hydrolase, family 13, subfamily, catalytic region
Solyc02g067530	Prolyl 4-hydroxylase alpha subunit-like protein (AHRD V1 ***- Q9LSI6_ARATH); contains Interpro domain(s) IPR006620 Prolyl 4-hydroxylase, alpha subunit
Solyc02g069750	Choline/ethanolamine kinase (AHRD V1 **** B6TU35_MAIZE); contains Interpro domain(s) IPR002573 Choline/ethanolamine kinase
Solyc02g070020	UDP-glucosyltransferase (AHRD V1 **-* Q8LKG3_STERE); contains Interpro domain(s) IPR002213 UDP-glucuronosyl/UDP-glucosyltransferase
Solyc02g070500	Susceptibility homeodomain transcription factor (Fragment) (AHRD V1 ***- Q8SAA7_ORYSA); contains Interpro domain(s) IPR007493 Protein of unknown function DUF538
Solyc02g071780	Necrotic spotted lesions 1 (Fragment) (AHRD V1 *-*- B6ZA38_HELPE); contains Interpro domain(s) IPR001862 Membrane attack complex component/perforin/complement C9
Solyc02g071820	Receptor like kinase, RLK
Solyc02g072150	Alpha alpha-trehalose-phosphate synthase (UDP-forming) (AHRD V1 **** A3CXN9_METMJ); contains Interpro domain(s) IPR001830 Glycosyl transferase, family 20
Solyc02g072260	H2B histone-fold-like protein (Fragment) (AHRD V1 ***- A7VMP7_TOBAC); contains Interpro domain(s) IPR011112 Rho termination factor, N-terminal
Solyc02g076800	Unknown Protein (AHRD V1)
Solyc02g077040	Cathepsin B-like cysteine proteinase 5 (AHRD V1 **-* CPR5_CAEEL); contains Interpro domain(s) IPR013128 Peptidase C1A, papain
Solyc02g077470	Optic atrophy 3 protein homolog (AHRD V1 **-- OPA3_DANRE); contains Interpro domain(s) IPR010754 Optic atrophy 3-like
Solyc02g077610	NAC domain protein IPR003441 (AHRD V1 ***- B9H2Q1_POPTR); contains Interpro domain(s) IPR003441 No apical meristem (NAM) protein
Solyc02g077710	E6-2 protein kinase (AHRD V1 *-*- B6E139_GOSHI)
Solyc02g077940	Unknown Protein (AHRD V1)
Solyc02g078400	Allantoinase (AHRD V1 **** Q6S4R9_ROBPS); contains Interpro domain(s) IPR017593 Allantoinase
Solyc02g078480	CBS domain containing protein (AHRD V1 ***- B6SWR6_MAIZE); contains Interpro domain(s) IPR000644 Cystathionine beta-synthase, core
Solyc02g080010	RLK, Receptor like protein, putative resistance protein with an antifungal domain
Solyc02g080040	Receptor-like protein kinase (AHRD V1 **** C6ZRS0_SOYBN); contains Interpro domain(s) IPR002290 Serine/threonine protein kinase
Solyc02g081450	NHL1 (Fragment) (AHRD V1 *--- B0LZI0_ARATH); contains Interpro domain(s) IPR010847 Harpin-induced 1
Solyc02g081490	Receptor-like kinase (AHRD V1 *-*- Q9LL53_ORYSA)
Solyc02g081550	ATP-dependent Zn protease cell division protein FtsH homolog (AHRD V1 **** B2XTF7_HETA2); contains Interpro domain(s) IPR001315 Caspase Recruitment IPR003960 ATPase, AAA-type, conserved site IPR005936 Peptidase M41, FtsH IPR006025 Peptidase M, neutral zinc metallopeptidases, zinc-binding site
Solyc02g082100	Neuralized (AHRD V1 *--- B4M452_DROVI); contains Interpro domain(s) IPR001841 Zinc finger, RING-type
Solyc02g082180	DNA replication licensing factor (AHRD V1 ***- Q2TWS7_ASPOR); contains Interpro domain(s) IPR008049 MCM protein 6
Solyc02g082920	Endochitinase (Chitinase) (AHRD V1 **** Q43184_SOLTU); contains Interpro domain(s) IPR000726 Glycoside hydrolase, family 19, catalytic
Solyc02g083850	Calcium-dependent protein kinase (AHRD V1 **** C6KGT3_SOLLC); contains Interpro domain(s) IPR002290 Serine/threonine protein kinase
Solyc02g084720	Beta-galactosidase (AHRD V1 ***- Q9LLS9_SOLLC); contains Interpro domain(s) IPR019801 Glycoside hydrolase, family 35, conserved site IPR001944 Glycoside hydrolase, family 35 IPR000922 D-galactoside/L-rhamnose binding SUEL lectin
Solyc02g084890	Cc-nbs-lrr, resistance protein
Solyc02g085590	Vicilin (Fragment) (AHRD V1 *--- B4X640_PISVE); contains Interpro domain(s) IPR011051 Cupin, RmlC-type
Solyc02g086210	Receptor-like protein kinase (AHRD V1 ***- D3G6F0_CAPAN); contains Interpro domain(s) IPR002290 Serine/threonine protein kinase
Solyc02g086300	Glutamine amidotransferase (AHRD V1 *-*- C6YZA6_9BACE); contains Interpro domain(s) IPR011697 Peptidase C26
Solyc02g087110	Alpha-dioxygenase (AHRD V1 **-- Q5GQ66_PEA); contains Interpro domain(s) IPR002007 Haem peroxidase, animal
Solyc02g087350	Glycosyltransferase (AHRD V1 ***- B9N4D7_POPTR); contains Interpro domain(s) IPR002495 Glycosyl transferase, family 8
Solyc02g088250	Xenotropic and polytropic retrovirus receptor (AHRD V1 *--- B2GU54_XENTR); contains Interpro domain(s) IPR004331 SPX, N-terminal
Solyc02g088380	Blue copper protein (AHRD V1 ***- B6TEY9_MAIZE); contains Interpro domain(s) IPR008972 Cupredoxin
Solyc02g088630	Glycosyltransferase (AHRD V1 ***- B9IK47_POPTR); contains Interpro domain(s) IPR002495 Glycosyl transferase, family 8
Solyc02g089150	MAPprotein kinase-like protein (AHRD V1 **-- Q6YW97_ORYSJ); contains Interpro domain(s) IPR017946 PLC-like phosphodiesterase, TIM beta/alpha-barrel domain
Solyc02g089640	Cellulose synthase-like C1-2 glycosyltransferase family 2 protein (AHRD V1 **** D8T077_SELML)
Solyc02g089900	Receptor-like kinase (AHRD V1 *-*- A7VM35_MARPO); contains Interpro domain(s) IPR002290 Serine/threonine protein kinase
Solyc02g090360	Laccase-22 (AHRD V1 **-- LAC22_ORYSJ); contains Interpro domain(s) IPR001117 Multicopper oxidase, type 1
Solyc02g091040	Unknown Protein (AHRD V1)
Solyc02g091250	Predicted by genscan and genefinder (AHRD V1 ***- Q9ZU37_ARATH)
Solyc02g091500	Calmodulin (AHRD V1 ***- B6TGU5_MAIZE); contains Interpro domain(s) IPR011992 EF-Hand type
Solyc02g092530	Formamidase (AHRD V1 **** B9VXW6_LUPAL); contains Interpro domain(s) IPR004304 Acetamidase/Formamidase
Solyc02g092790	Arabinogalactan (AHRD V1 *-*- Q43719_SOLLC)
Solyc02g092930	MYB transcription factor (AHRD V1 **** A3F8D7_CAPAN); contains Interpro domain(s) IPR015495 Myb transcription factor
Solyc02g093050	WRKY transcription factor 26 (AHRD V1 ***- C9DI15_9ROSI); contains Interpro domain(s) IPR003657 DNA-binding WRKY
Solyc02g093230	Caffeoyl-CoA O-methyltransferase (AHRD V1 **** A8IFQ7_SOLLC); contains Interpro domain(s) IPR002935 O-methyltransferase, family 3
Solyc02g093250	Caffeoyl-CoA O-methyltransferase (AHRD V1 **** A8IFQ7_SOLLC); contains Interpro domain(s) IPR002935 O-methyltransferase, family 3
Solyc02g093860	Histidine amino acid transporter (AHRD V1 **** Q85V22_ORYSI); contains Interpro domain(s) IPR013057 Amino acid transporter, transmembrane
Solyc02g094000	Calmodulin-like protein (AHRD V1 ***- Q0VJ70_DATME); contains Interpro domain(s) IPR011992 EF-Hand type
Solyc03g005760	Chlorophyll a-b binding protein 3C-like (AHRD V1 **** Q2XTE0_SOLTU); contains Interpro domain(s) IPR001344 Chlorophyll A-B binding protein
Solyc03g005770	Chlorophyll a-b binding protein 3C-like (AHRD V1 **** Q2XTE0_SOLTU); contains Interpro domain(s) IPR001344 Chlorophyll A-B binding protein
Solyc03g006620	Cotton fiber expressed protein 1 (AHRD V1 ***- O81373_GOSHI); contains Interpro domain(s) IPR008480 Protein of unknown function DUF761, plant
Solyc03g007220	Membrane receptor-like protein 1 (AHRD V1 *-*- B3TJG2_CAPAN)
Solyc03g026260	TraB family protein (AHRD V1 *-*- D7KED1_ARALY); contains Interpro domain(s) IPR002816 Pheromone shutdown-related, TraB
Solyc03g026270	Ethylene-responsive transcription factor 4 (AHRD V1 *-** ERF78_ARATH); contains Interpro domain(s) IPR001471 Pathogenesis-related transcriptional factor and ERF, DNA-binding
Solyc03g026280	CRT binding factor 2 (AHRD V1 *-*- B3TPN7_SOLHA); contains Interpro domain(s) IPR001471 Pathogenesis-related transcriptional factor and ERF, DNA-binding
Solyc03g031420	Molybdenum cofactor sulfurase (AHRD V1 ***- C0S2Y3_PARBP); contains Interpro domain(s) IPR015424 Pyridoxal phosphate-dependent transferase, major region
Solyc03g033540	Calcium-dependent protein kinase (AHRD V1 **** C6KGT3_SOLLC); contains Interpro domain(s) IPR002290 Serine/threonine protein kinase
Solyc03g034220	Ribulose bisphosphate carboxylase small chain (AHRD V1 ***- A9YTZ7_SOLTU); contains Interpro domain(s) IPR000894 Ribulose bisphosphate carboxylase, small chain
Solyc03g043700	Armadillo/beta-catenin repeat family protein (AHRD V1 **-- D7L0H5_ARALY); contains Interpro domain(s) IPR011989 Armadillo-like helical
Solyc03g044790	Alpha-hydroxynitrile lyase (AHRD V1 **-- O49897_MANES); contains Interpro domain(s) IPR000073 Alpha/beta hydrolase fold-1
Solyc03g071590	Malate dehydrogenase (AHRD V1 **** Q5NE17_SOLLC); contains Interpro domain(s) IPR011273 Malate dehydrogenase, NADP-dependent, plants
Solyc03g078150	Amino acid transporter family protein (AHRD V1 **** D7LGK0_ARALY); contains Interpro domain(s) IPR013057 Amino acid transporter, transmembrane
Solyc03g078780	UDP-glucosyltransferase (AHRD V1 **** C0LNQ9_MAIZE); contains Interpro domain(s) IPR002213 UDP-glucuronosyl/UDP-glucosyltransferase
Solyc03g080190	Flavanone 3-hydroxylase-like protein (AHRD V1 **-- Q9FLV0_ARATH); contains Interpro domain(s) IPR005123 Oxoglutarate and iron-dependent oxygenase
Solyc03g082420	Heat shock protein (AHRD V1 ***- A9QVH3_9FABA); contains Interpro domain(s) IPR002068 Heat shock protein Hsp20
Solyc03g082660	Major facilitator superfamily domain containing protein 5 (AHRD V1 ***- B2W8V3_PYRTR); contains Interpro domain(s) IPR008509 Protein of unknown function DUF791
Solyc03g082690	U-box domain-containing protein (AHRD V1 *-*- Q1ENX4_MUSAC); contains Interpro domain(s) IPR011989 Armadillo-like helical
Solyc03g083470	Receptor like kinase, RLK
Solyc03g083730	Pectinesterase (AHRD V1 ***- C0PST8_PICSI); contains Interpro domain(s) IPR006501 Pectinesterase inhibitor
Solyc03g083800	Serine/threonine-protein phosphatase 7 long form homolog (AHRD V1 *-*- PPP7L_ARATH); contains Interpro domain(s) IPR019557 Aminotransferase-like, plant mobile domain
Solyc03g083900	Laccase-22 (AHRD V1 **-- LAC22_ORYSJ); contains Interpro domain(s) IPR001117 Multicopper oxidase, type 1
Solyc03g093080	Xyloglucan endotransglucosylase/hydrolase 9 (AHRD V1 **** C0IRG8_9ERIC); contains Interpro domain(s) IPR016455 Xyloglucan endotransglucosylase/hydrolase
Solyc03g093110	Xyloglucan endotransglucosylase/hydrolase 9 (AHRD V1 **** C0IRG8_9ERIC); contains Interpro domain(s) IPR016455 Xyloglucan endotransglucosylase/hydrolase
Solyc03g093120	Xyloglucan endotransglucosylase/hydrolase 9 (AHRD V1 **** C0IRG8_9ERIC); contains Interpro domain(s) IPR016455 Xyloglucan endotransglucosylase/hydrolase
Solyc03g093130	Xyloglucan endotransglucosylase/hydrolase 9 (AHRD V1 **** C0IRG8_9ERIC); contains Interpro domain(s) IPR016455 Xyloglucan endotransglucosylase/hydrolase IPR008263 Glycoside hydrolase, family 16, active site
Solyc03g093360	Wound/stress protein (AHRD V1 **-- Q672Q3_SOLLC); contains Interpro domain(s) IPR001024 Lipoxygenase, LH2
Solyc03g094160	Metacaspase (AHRD V1 ***- A8NU42_COPC7); contains Interpro domain(s) IPR011600 Peptidase C14, caspase catalytic
Solyc03g095770	WRKY transcription factor 6 (AHRD V1 **** A7UGD3_SOLTU); contains Interpro domain(s) IPR003657 DNA-binding WRKY
Solyc03g097020	26s protease regulatory subunit (AHRD V1 *--- C4M846_ENTHI); contains Interpro domain(s) IPR003959 ATPase, AAA-type, core
Solyc03g097050	Cellulose synthase-like protein (AHRD V1 **** B9IPJ4_POPTR); contains Interpro domain(s) IPR005150 Cellulose synthase
Solyc03g098660	FIP1 (AHRD V1 **-- B6TFD3_MAIZE); contains Interpro domain(s) IPR004182 GRAM
Solyc03g098730	Kunitz trypsin inhibitor (AHRD V1 ***- B8Y888_TOBAC); contains Interpro domain(s) IPR011065 Kunitz inhibitor ST1-like
Solyc03g111710	Speckle-type POZ protein (AHRD V1 *--- SPOP_XENTR); contains Interpro domain(s) IPR000197 Zinc finger, TAZ-type
Solyc03g112030	Cytochrome P450
Solyc03g113930	class IV heat shock protein (AHRD V1 ***- B6T3F5_MAIZE); contains Interpro domain(s) IPR002068 Heat shock protein Hsp20
Solyc03g114160	U-box domain-containing protein (AHRD V1 ***- D7KBV1_ARALY); contains Interpro domain(s) IPR011989 Armadillo-like helical
Solyc03g114600	LAG1 longevity assurance homolog 2 (AHRD V1 **-- C1BLI2_OSMMO); contains Interpro domain(s) IPR006634 TRAM, LAG1 and CLN8 homology
Solyc03g114890	COBRA-like protein (AHRD V1 ***- B6E8Y8_9MYRT); contains Interpro domain(s) IPR006918 Glycosyl-phosphatidyl inositol-anchored, plant
Solyc03g116190	Chitinase (AHRD V1 --*- P93327_MEDTR); contains Interpro domain(s) IPR001002 Chitin-binding, type 1
Solyc03g116700	Blue copper protein (AHRD V1 **-- D1MWY8_CITLA); contains Interpro domain(s) IPR003245 Plastocyanin-like
Solyc03g116710	GTP binding protein (AHRD V1 ***- B6TE93_MAIZE); contains Interpro domain(s) IPR007612 Protein of unknown function DUF567
Solyc03g116890	WRKY transcription factor 2 (AHRD V1 **** C0L2R9_SOLLC); contains Interpro domain(s) IPR003657 DNA-binding WRKY
Solyc03g117330	Prolyl-tRNA synthetase (AHRD V1 **** Q54Q07_DICDI); contains Interpro domain(s) IPR004499 Prolyl-tRNA synthetase, class IIa, prokaryotic-type
Solyc03g118060	Unknown Protein (AHRD V1)
Solyc03g118470	Diphosphoinositol polyphosphate phosphohydrolase 1 (AHRD V1 *-** C1BIE3_ONCMY); contains Interpro domain(s) IPR000086 NUDIX hydrolase domain
Solyc03g118810	Calmodulin (AHRD V1 ***- D8TKN5_VOLCA); contains Interpro domain(s) IPR003299 Flagellar calcium-binding protein (calflagin)
Solyc03g119060	Alpha-dioxygenase 2 (AHRD V1 **-- Q5WM33_SOLLC); contains Interpro domain(s) IPR002007 Haem peroxidase, animal
Solyc03g119250	Calmodulin-binding protein (AHRD V1 **** Q9FKL6_ARATH); contains Interpro domain(s) IPR012416 Calmodulin binding protein-like
Solyc03g120420	Unknown Protein (AHRD V1)
Solyc03g120990	Malic enzyme (AHRD V1 ***- O04935_SOLLC); contains Interpro domain(s) IPR012302 Malic enzyme, NAD-binding
Solyc03g121030	DNA repair/transcription protein Mms19-like protein (AHRD V1 *-*- Q6ZEY8_ORYSJ); contains Interpro domain(s) IPR016024 Armadillo-type fold
Solyc03g122340	Lipoxygenase (AHRD V1 **** Q96574_SOLLC); contains Interpro domain(s) IPR001246 Lipoxygenase, plant
Solyc03g123620	Pectinesterase (AHRD V1 ***- B9GXZ7_POPTR); contains Interpro domain(s) IPR000070 Pectinesterase, catalytic
Solyc03g124110	CRT binding factor 2 (AHRD V1 ***- B3TPN7_SOLHA); contains Interpro domain(s) IPR001471 Pathogenesis-related transcriptional factor and ERF, DNA-binding
Solyc04g005040	Matrix metalloproteinase (AHRD V1 **-- B7TVN4_PINTA); contains Interpro domain(s) IPR001818 Peptidase M10A and M12B, matrixin and adamalysin
Solyc04g005050	Matrix metalloproteinase (AHRD V1 **-- B7TVN4_PINTA); contains Interpro domain(s) IPR001818 Peptidase M10A and M12B, matrixin and adamalysin
Solyc04g005480	Unknown Protein (AHRD V1)
Solyc04g007000	Ethylene-responsive transcription factor 4 (AHRD V1 *-** ERF78_ARATH); contains Interpro domain(s) IPR003340 Transcriptional factor B3
Solyc04g007060	Cc-nbs-lrr, resistance protein
Solyc04g007070	Cc-nbs-lrr, resistance protein
Solyc04g007320	Tir-nbs-lrr, resistance protein
Solyc04g007500	RING finger protein (AHRD V1 ***- Q22V07_TETTH); contains Interpro domain(s) IPR018957 Zinc finger, C3HC4 RING-type
Solyc04g007580	cDNA clone J100026I16 full insert sequence (AHRD V1 **-- B7FA06_ORYSJ)
Solyc04g008100	U-box domain-containing protein (AHRD V1 ***- D7MID4_ARALY); contains Interpro domain(s) IPR003613 U box domain
Solyc04g009030	Glyceraldehyde-3-phosphate dehydrogenase (AHRD V1 **** D7UNZ5_BRARC); contains Interpro domain(s) IPR000173 Glyceraldehyde 3-phosphate dehydrogenase
Solyc04g009440	NAC domain protein (AHRD V1 ***- Q6RH27_SOLLC); contains Interpro domain(s) IPR003441 No apical meristem (NAM) protein
Solyc04g011970	Gag-Pol polyprotein (AHRD V1 ***- B8YLY4_MEDTR); contains Interpro domain(s) IPR013103 Reverse transcriptase, RNA-dependent DNA polymerase
Solyc04g014400	LRR receptor-like serine/threonine-protein kinase, RLP
Solyc04g015520	DNA binding protein (AHRD V1 **** B6TND2_MAIZE); contains Interpro domain(s) IPR005516 Remorin, C-terminal region
Solyc04g016440	Os06g0301100 protein (Fragment) (AHRD V1 ***- Q0DCQ4_ORYSJ); contains Interpro domain(s) IPR005349 Uncharacterised protein family UPF0136, Transmembrane
Solyc04g016530	Exodeoxyribonuclease III (AHRD V1 *-*- B8DDX5_LISMH); contains Interpro domain(s) IPR000097 AP endonuclease, family 1
Solyc04g016540	Pentatricopeptide repeat-containing protein (AHRD V1 ***- D7LD67_ARALY); contains Interpro domain(s) IPR002885 Pentatricopeptide repeat
Solyc04g016550	Folylpolyglutamate synthase (AHRD V1 **** B9IHV7_POPTR); contains Interpro domain(s) IPR001645 Folylpolyglutamate synthetase
Solyc04g017620	Phosphatidylinositol-4-phosphate 5-kinase 9 (AHRD V1 ***- B6SXI7_MAIZE); contains Interpro domain(s) IPR016034 Phosphatidylinositol-4-phosphate 5-kinase, core, subgroup
Solyc04g018080	Unknown Protein (AHRD V1)
Solyc04g018120	Unknown Protein (AHRD V1)
Solyc04g018130	Unknown Protein (AHRD V1)
Solyc04g025650	Monooxygenase FAD-binding (AHRD V1 **-- A1TC37_MYCVP); contains Interpro domain(s) IPR003042 Aromatic-ring hydroxylase-like
Solyc04g039990	Cc-nbs, resistance protein fragment
Solyc04g040190	Lycopene beta-cyclase 1
Solyc04g050930	Violaxanthin de-epoxidase
Solyc04g051580	Mitochondrial carrier C12B10.09 (AHRD V1 ***- B6TYC7_MAIZE); contains Interpro domain(s) IPR002067 Mitochondrial carrier protein
Solyc04g051660	TPR repeat (AHRD V1 *-*- Q31KV9_SYNE7); contains Interpro domain(s) IPR011990 Tetratricopeptide-like helical
Solyc04g051690	WRKY transcription factor 16 (AHRD V1 ***- C9DI05_9ROSI); contains Interpro domain(s) IPR003657 DNA-binding WRKY
Solyc04g054690	Laccase 1a (AHRD V1 ***- B9IG56_POPTR); contains Interpro domain(s) IPR017760 L-ascorbate oxidase, plants
Solyc04g054990	Lipoxygenase homology domain-containing protein 1 (AHRD V1 *--- LOXH1_HUMAN); contains Interpro domain(s) IPR001024 Lipoxygenase, LH2
Solyc04g056580	Homology to unknown gene (AHRD V1 ***- Q00YK5_OSTTA)
Solyc04g064590	Protein kinase (AHRD V1 *-*- Q40541_TOBAC); contains Interpro domain(s) IPR015748 Mitogen activated protein kinase kinase kinase 3
Solyc04g074410	Os06g0220000 protein (Fragment) (AHRD V1 ***- Q0DDJ2_ORYSJ); contains Interpro domain(s) IPR006766 Phosphate-induced protein 1 conserved region
Solyc04g074430	Phi-1 protein (Fragment) (AHRD V1 *-*- Q4LAX0_CAPCH); contains Interpro domain(s) IPR006766 Phosphate-induced protein 1 conserved region
Solyc04g074440	Os06g0220000 protein (Fragment) (AHRD V1 ***- Q0DDJ2_ORYSJ); contains Interpro domain(s) IPR006766 Phosphate-induced protein 1 conserved region
Solyc04g074450	Phi-1 protein (Fragment) (AHRD V1 ***- Q4LAX0_CAPCH); contains Interpro domain(s) IPR006766 Phosphate-induced protein 1 conserved region
Solyc04g074650	Unknown Protein (AHRD V1)
Solyc04g077270	Serine/threonine kinase receptor (AHRD V1 **** Q7DMS5_BRANA); contains Interpro domain(s) IPR002290 Serine/threonine protein kinase
Solyc04g077440	Squalene monooxygenase (AHRD V1 ***- Q506K3_DATIN); contains Interpro domain(s) IPR013698 Squalene epoxidase
Solyc04g077470	Cellulose synthase-like C1-2 glycosyltransferase family 2 protein (AHRD V1 **** D8T077_SELML); contains Interpro domain(s) IPR001173 Glycosyl transferase, family 2
Solyc04g077860	Hydrolase alpha/beta fold family protein expressed (AHRD V1 **** Q10J20_ORYSJ); contains Interpro domain(s) IPR000073 Alpha/beta hydrolase fold-1
Solyc04g078200	Gibberellin-regulated family protein (AHRD V1 **-- D7MT35_ARALY); contains Interpro domain(s) IPR003854 Gibberellin regulated protein
Solyc04g078420	MYB transcription factor (AHRD V1 *-*- A3F8D7_CAPAN); contains Interpro domain(s) IPR015495 Myb transcription factor
Solyc04g079400	Protein serine/threonine kinase (AHRD V1 *-** D3BP85_POLPA); contains Interpro domain(s) IPR002290 Serine/threonine protein kinase
Solyc04g079470	Serpin (Serine protease inhibitor) (AHRD V1 **-* Q53P13_ORYSJ); contains Interpro domain(s) IPR015554 Protease inhibitor I4, serpin, plant
Solyc04g079760	Os07g0656700 protein (Fragment) (AHRD V1 *--- Q0D403_ORYSJ); contains Interpro domain(s) IPR005134 Uncharacterised protein family UPF0114
Solyc04g080710	BHLH transcription factor-like protein (AHRD V1 *-*- Q5ZAK6_ORYSJ); contains Interpro domain(s) IPR011598 Helix-loop-helix DNA-binding
Solyc04g081610	Unknown Protein (AHRD V1)
Solyc04g081710	Unknown Protein (AHRD V1)
Solyc04g081720	Unknown Protein (AHRD V1)
Solyc04g081910	Calcium-dependent protein kinase (AHRD V1 **** Q8RW36_SOLLC); contains Interpro domain(s) IPR002290 Serine/threonine protein kinase
Solyc04g081960	Syringolide-induced protein 14-1-1 (Fragment) (AHRD V1 *-*- Q06H38_ARAHY)
Solyc04g081970	Thioredoxin (AHRD V1 ***- D8U146_VOLCA); contains Interpro domain(s) IPR013766 Thioredoxin domain
Solyc04g082140	Laccase-22 (AHRD V1 **-- LAC22_ORYSJ); contains Interpro domain(s) IPR001117 Multicopper oxidase, type 1
Solyc04g082630	Glyceraldehyde-3-phosphate dehydrogenase B (AHRD V1 **** B4F8L7_MAIZE); contains Interpro domain(s) IPR000173 Glyceraldehyde 3-phosphate dehydrogenase
Solyc04g082810	AT-hook DNA-binding protein (Fragment) (AHRD V1 **-* A1DR81_CATRO); contains Interpro domain(s) IPR014476 Predicted AT-hook DNA-binding
Solyc04g082960	TMV response-related protein (AHRD V1 *--- B6UGH4_MAIZE)
Solyc05g005550	BURP domain-containing protein (Fragment) (AHRD V1 *--- C1PI44_ARATH); contains Interpro domain(s) IPR004873 BURP
Solyc05g005940	Solute carrier family 15 member 4 (AHRD V1 **-- S15A4_XENLA); contains Interpro domain(s) IPR000109 TGF-beta receptor, type I/II extracellular region
Solyc05g006440	Homology to unknown gene (AHRD V1 *--- Q00X05_OSTTA)
Solyc05g007930	Beta-1 3-galactosyltransferase-like protein (AHRD V1 **** D8SVH6_SELML); contains Interpro domain(s) IPR002659 Glycosyl transferase, family 31
Solyc05g008290	Bilirubin oxidase (AHRD V1 ***- C6PN69_9CLOT); contains Interpro domain(s) IPR008972 Cupredoxin
Solyc05g009010	Serine/threonine protein kinase family protein (AHRD V1 **** C6ZRM5_SOYBN); contains Interpro domain(s) IPR002290 Serine/threonine protein kinase
Solyc05g009070	Integrin-linked kinase-associated serine/threonine phosphatase 2C (AHRD V1 **** ILKAP_BOVIN); contains Interpro domain(s) IPR015655 Protein phosphatase 2C
Solyc05g009550	IST1 homolog (AHRD V1 *--- IST1_HUMAN); contains Interpro domain(s) IPR005061 Protein of unknown function DUF292, eukaryotic
Solyc05g009650	Unknown Protein (AHRD V1)
Solyc05g009680	Aspartic proteinase nepenthesin I (AHRD V1 **-- A9ZMF9_NEPAL); contains Interpro domain(s) IPR001461 Peptidase A1
Solyc05g009780	Methionine aminopeptidase (AHRD V1 ***- B9SEJ2_RICCO); contains Interpro domain(s) IPR002467 Peptidase M24A, methionine aminopeptidase, subfamily 1
Solyc05g009790	Transcription factor (AHRD V1 *-** D6MKM9_9ASPA); contains Interpro domain(s) IPR003340 Transcriptional factor B3
Solyc05g010180	Carotenoid isomerase-like
Solyc05g012510	Phosphorylase (AHRD V1 **** B9HXL0_POPTR); contains Interpro domain(s) IPR011833 Glycogen/starch/alpha-glucan phosphorylase
Solyc05g012810	Unknown Protein (AHRD V1)
Solyc05g012850	Unknown Protein (AHRD V1)
Solyc05g013150	Set domain protein (AHRD V1 ***- C1EFC8_9CHLO); contains Interpro domain(s) IPR011192 Rubisco methyltransferase
Solyc05g013260	Cc-nbs, resistance protein fragment
Solyc05g013320	Pto-like serine/threonine kinase (AHRD V1 **** Q6W0D1_CAPCH); contains Interpro domain(s) IPR017442 Serine/threonine protein kinase-related
Solyc05g013750	Dual specificity phosphatase 4 (AHRD V1 *-*- Q7SZF3_DANRE); contains Interpro domain(s) IPR020422 Dual specificity phosphatase, subgroup, catalytic domain
Solyc05g013970	RNA-binding protein 39 (AHRD V1 *--- B5X2I3_SALSA); contains Interpro domain(s) IPR012677 Nucleotide-binding, alpha-beta plait
Solyc05g014280	Heat shock protein (AHRD V1 ***- A9QVH3_9FABA); contains Interpro domain(s) IPR002068 Heat shock protein Hsp20
Solyc05g014300	Unknown Protein (AHRD V1)
Solyc05g015840	Squamosa promoter-binding protein (AHRD V1 ***- B8Y9B2_PONTR); contains Interpro domain(s) IPR004333 Transcription factor, SBP-box
Solyc05g016060	Unknown Protein (AHRD V1)
Solyc05g025690	Respiratory burst oxidase-like protein E (AHRD V1 *-*- B2D0N7_HORVD); contains Interpro domain(s) IPR013623 NADPH oxidase Respiratory burst
Solyc05g046340	Phosphomannomutase 3
Solyc05g050340	WRKY transcription factor 6 (AHRD V1 *-*- C9DHZ5_9ROSI); contains Interpro domain(s) IPR003657 DNA-binding WRKY
Solyc05g050380	Cyclic nucleotide-gated ion channel 1 (AHRD V1 **** B6U0R1_MAIZE); contains Interpro domain(s) IPR000595 Cyclic nucleotide-binding
Solyc05g050800	Phosphoglycerate mutase family protein (AHRD V1 ***- C3SAD0_BRADI); contains Interpro domain(s) IPR012398 PRIB5
Solyc05g051510	Prohibitin (AHRD V1 ***- O04361_TOBAC); contains Interpro domain(s) IPR000163 Prohibitin
Solyc05g052940	UPF0497 membrane protein At5g02060 (AHRD V1 ***- U497X_ARATH); contains Interpro domain(s) IPR006702 Uncharacterised protein family UPF0497, trans-membrane plant
Solyc05g053010	Receptor like protein kinase (AHRD V1 **** Q39139_ARATH); contains Interpro domain(s) IPR001220 Legume lectin, beta chain
Solyc05g053550	Chalcone synthase (AHRD V1 ***- C5IWS6_NICAL); contains Interpro domain(s) IPR011141 Polyketide synthase, type III
Solyc05g053900	Aspartic proteinase nepenthesin-2 (AHRD V1 **-- B6TNP6_MAIZE); contains Interpro domain(s) IPR001461 Peptidase A1
Solyc05g054250	Heavy metal-associated domain containing protein expressed (AHRD V1 *-*- Q2QXS5_ORYSJ); contains Interpro domain(s) IPR006121 Heavy metal transport/detoxification protein
Solyc05g056070	Chlorophyll a-b binding protein 6A, chloroplastic (AHRD V1 ***- CB11_SOLLC); contains Interpro domain(s) IPR001344 Chlorophyll A-B binding protein
Solyc05g056080	Unknown Protein (AHRD V1)
Solyc06g005170	Mitogen-activated protein kinase 3 (AHRD V1 **** Q84MI4_SOLLC); contains Interpro domain(s) IPR002290 Serine/threonine protein kinase
Solyc06g007190	Integrin-linked kinase-associated serine/threonine phosphatase 2C (AHRD V1 **** ILKAP_MOUSE); contains Interpro domain(s) IPR015655 Protein phosphatase 2C
Solyc06g007240	BCL-2 binding anthanogene-1 (AHRD V1 ***- B4FV61_MAIZE); contains Interpro domain(s) IPR003103 Apoptosis regulator Bcl-2 protein, BAG
Solyc06g007970	Male sterility 5 family protein (Fragment) (AHRD V1 *--- B1Q393_BRAOT); contains Interpro domain(s) IPR011990 Tetratricopeptide-like helical
Solyc06g008400	Cc-nbs-lrr, resistance protein
Solyc06g011470	Unknown Protein (AHRD V1)
Solyc06g018110	RNA binding protein (AHRD V1 *--* B6TYA4_MAIZE); contains Interpro domain(s) IPR000504 RNA recognition motif, RNP-1
Solyc06g035570	Transcription factor MADS-box (AHRD V1 ***- A2Q6H2_MEDTR); contains Interpro domain(s) IPR002100 Transcription factor, MADS-box
Solyc06g035620	Scarecrow-like 1 transcription factor (Fragment) (AHRD V1 **-* B1PPU0_PINPS); contains Interpro domain(s) IPR005202 GRAS transcription factor
Solyc06g035940	Homeobox-leucine zipper protein PROTODERMAL FACTOR 2 (AHRD V1 **** PDF2_ARATH); contains Interpro domain(s) IPR002913 Lipid-binding START
Solyc06g036310	Heavy metal transport/detoxification protein (AHRD V1 *-*- Q1SWG8_MEDTR); contains Interpro domain(s) IPR006121 Heavy metal transport/detoxification protein
Solyc06g036620	Ankyrin repeat domain-containing protein 13C-A (AHRD V1 *-*- C0H9Z7_SALSA); contains Interpro domain(s) IPR002110 Ankyrin
Solyc06g048530	Hydroxyacylglutathione hydrolase (AHRD V1 **** B6T2Y2_MAIZE); contains Interpro domain(s) IPR017782 Hydroxyacylglutathione hydrolase
Solyc06g050630	Prephenate dehydrogenase family protein (AHRD V1 ***- D7KDI5_ARALY); contains Interpro domain(s) IPR016040 NAD(P)-binding domain
Solyc06g050810	Os03g0816700 protein (Fragment) (AHRD V1 ***- Q0DMC9_ORYSJ); contains Interpro domain(s) IPR007612 Protein of unknown function DUF567
Solyc06g059720	Stearoyl-acyl carrier protein desaturase (AHRD V1 **** Q8LA10_ARATH); contains Interpro domain(s) IPR005067 Fatty acid desaturase, type 2
Solyc06g060380	Sister chromatid cohesion protein PDS5 homolog A (AHRD V1 ***- PDS5A_RAT); contains Interpro domain(s) IPR016024 Armadillo-type fold
Solyc06g060570	Ovarian cancer-associated gene 2 protein homolog (AHRD V1 **-- B5X7T4_SALSA); contains Interpro domain(s) IPR005645 Protein of unknown function DUF341
Solyc06g060690	Receptor-like protein kinase At5g59670 (AHRD V1 **** RLK7_ARATH); contains Interpro domain(s) IPR002290 Serine/threonine protein kinase
Solyc06g065030	Transmembrane 9 superfamily protein member 3 (AHRD V1 ***- B6SY54_MAIZE); contains Interpro domain(s) IPR004240 Nonaspanin (TM9SF)
Solyc06g068970	Conserved transmembrane protein (AHRD V1 **-- A0PNM5_MYCUA); contains Interpro domain(s) IPR010721 Protein of unknown function DUF1295
Solyc06g071280	Enhanced disease susceptibility 1 (Fragment) (AHRD V1 **-- B2BDU7_ARALY); contains Interpro domain(s) IPR002921 Lipase, class 3
Solyc06g071810	Receptor like kinase, RLK
Solyc06g071820	Speckle-type poz protein (AHRD V1 *--- Q179U2_AEDAE); contains Interpro domain(s) IPR000197 Zinc finger, TAZ-type
Solyc06g072460	CHP-rich zinc finger protein-like (AHRD V1 *--- Q8H5Y9_ORYSJ); contains Interpro domain(s) IPR011424 C1-like
Solyc06g072650	Auxin responsive SAUR protein (AHRD V1 *--- Q2HTF2_MEDTR); contains Interpro domain(s) IPR003676 Auxin responsive SAUR protein
Solyc06g074030	CCR4-NOT transcription complex subunit 7 (AHRD V1 ***- B4FG48_MAIZE); contains Interpro domain(s) IPR006941 Ribonuclease CAF1
Solyc06g074260	Genomic DNA chromosome 5 P1 clone MWD9 (AHRD V1 *-*- Q9FMQ8_ARATH); contains Interpro domain(s) IPR007608 Protein of unknown function DUF584
Solyc06g074670	Bifunctional polymyxin resistance arnA protein (AHRD V1 ***- B6TQB1_MAIZE); contains Interpro domain(s) IPR001509 NAD-dependent epimerase/dehydratase
Solyc06g075690	Auxin-regulated protein (AHRD V1 ***- Q945F5_SOLLC); contains Interpro domain(s) IPR010369 Protein of unknown function DUF966
Solyc06g075780	Cys2/His2 zinc-finger transcription factor (AHRD V1 **** Q4U318_SILLA); contains Interpro domain(s) IPR007087 Zinc finger, C2H2-type
Solyc06g076020	heat shock protein (AHRD V1 ***- B2D2G5_CAPSN); contains Interpro domain(s) IPR013126 Heat shock protein 70
Solyc06g076040	U-box domain-containing protein (AHRD V1 **-- D7KBV1_ARALY); contains Interpro domain(s) IPR011989 Armadillo-like helical
Solyc06g076050	Ankyrin repeat domain-containing protein 28 (AHRD V1 ***- B6TJ47_MAIZE); contains Interpro domain(s) IPR002110 Ankyrin
Solyc06g076080	Unknown Protein (AHRD V1)
Solyc06g076160	Cytochrome P450
Solyc06g076300	Pyrimidine 5&apos-nucleotidase (AHRD V1 **** B0T131_CAUSK); contains Interpro domain(s) IPR010237 Pyrimidine 5-nucleotidase
Solyc06g076540	class I heat shock protein (AHRD V1 ***- Q69BI7_CARPA); contains Interpro domain(s) IPR002068 Heat shock protein Hsp20
Solyc06g076560	class I heat shock protein (AHRD V1 ***- Q69BI7_CARPA); contains Interpro domain(s) IPR002068 Heat shock protein Hsp20
Solyc06g082440	CBL-interacting protein kinase 16 (AHRD V1 ***- A0MNK3_POPTR); contains Interpro domain(s) IPR002290 Serine/threonine protein kinase
Solyc06g083390	RPM1 interacting protein 4 transcript 2 (AHRD V1 ***- D2J0Y3_9ASTR); contains Interpro domain(s) IPR008700 Defence response, Rin4
Solyc06g083660	Genomic DNA chromosome 5 BAC clone F6B6 (AHRD V1 ***- Q9LKC1_ARATH)
Solyc06g084430	Histone H2A (AHRD V1 ***- A5BCX3_VITVI); contains Interpro domain(s) IPR002119 Histone H2A
Solyc07g006220	UDP-D-glucuronate 4-epimerase 1 (AHRD V1 **** D7MBW0_ARALY); contains Interpro domain(s) IPR016040 NAD(P)-binding domain
Solyc07g006890	Cytochrome P450
Solyc07g007150	Unknown Protein (AHRD V1)
Solyc07g008110	Blue copper protein (Fragment) (AHRD V1 *--- O82576_MAIZE); contains Interpro domain(s) IPR003245 Plastocyanin-like
Solyc07g008120	Blue copper protein (Fragment) (AHRD V1 *--- O82576_MAIZE); contains Interpro domain(s) IPR003245 Plastocyanin-like
Solyc07g008210	TPR domain protein (AHRD V1 *-*- B6U810_MAIZE); contains Interpro domain(s) IPR011990 Tetratricopeptide-like helical
Solyc07g008590	LRR receptor-like serine/threonine-protein kinase, RLP
Solyc07g017530	Conserved oligomeric Golgi complex subunit 3 (AHRD V1 ***- COG3_HUMAN); contains Interpro domain(s) IPR007265 Sec34-like protein
Solyc07g018010	Transcription Factor (AHRD V1 **** Q84LF9_ORYSA); contains Interpro domain(s) IPR011598 Helix-loop-helix DNA-binding
Solyc07g032080	V-type proton ATPase subunit a (AHRD V1 **** VPH1_NEUCR); contains Interpro domain(s) IPR002490 ATPase, V0/A0 complex, 116-kDa subunit
Solyc07g040960	Os07g0175100 protein (Fragment) (AHRD V1 *--- Q0D898_ORYSJ)
Solyc07g042170	Jasmonate ZIM-domain protein 3 (AHRD V1 **-- B3Y563_TOBAC); contains Interpro domain(s) IPR010399 Tify
Solyc07g043250	Unknown Protein (AHRD V1); contains Interpro domain(s) IPR008889 VQ
Solyc07g045170	184 (Fragment) (AHRD V1 *-*- O80379_DAUCA)
Solyc07g047680	F-box protein GID2 (AHRD V1 *-*- B6SU06_MAIZE); contains Interpro domain(s) IPR001810 Cyclin-like F-box
Solyc07g049290	Nitrate transporter (AHRD V1 **** Q8LG02_ARATH); contains Interpro domain(s) IPR000109 TGF-beta receptor, type I/II extracellular region
Solyc07g049400	Zinc finger family protein (AHRD V1 ***- D7MVE2_ARALY); contains Interpro domain(s) IPR018957 Zinc finger, C3HC4 RING-type
Solyc07g051930	Protein serine/threonine kinase (AHRD V1 **** D3BP85_POLPA); contains Interpro domain(s) IPR002290 Serine/threonine protein kinase
Solyc07g053230	Myb-related transcription factor (AHRD V1 *--- B5RHV2_MUSBA); contains Interpro domain(s) IPR015495 Myb transcription factor
Solyc07g053740	Ethylene-responsive transcription factor 4 (AHRD V1 *-*- B6THY5_MAIZE); contains Interpro domain(s) IPR001471 Pathogenesis-related transcriptional factor and ERF, DNA-binding
Solyc07g054630	B3 domain-containing protein Os11g0197600 (AHRD V1 ***- Y1176_ORYSJ); contains Interpro domain(s) IPR003340 Transcriptional factor B3
Solyc07g054670	NADH dehydrogenase like protein (AHRD V1 **** O65414_ARATH); contains Interpro domain(s) IPR013027 FAD-dependent pyridine nucleotide-disulphide oxidoreductase
Solyc07g055010	Metal ion binding protein (AHRD V1 **-* B6T4Q0_MAIZE); contains Interpro domain(s) IPR006121 Heavy metal transport/detoxification protein
Solyc07g055470	Cytochrome P450
Solyc07g055640	Receptor-like kinase (AHRD V1 *-*- B6EB06_NICGU); contains Interpro domain(s) IPR002290 Serine/threonine protein kinase
Solyc07g055910	Unknown Protein (AHRD V1)
Solyc07g056000	Xyloglucan endotransglucosylase/hydrolase 7 (AHRD V1 **** C0IRG6_ACTDE); contains Interpro domain(s) IPR016455 Xyloglucan endotransglucosylase/hydrolase IPR008263 Glycoside hydrolase, family 16, active site
Solyc07g056510	Glutathione S-transferase (AHRD V1 **** D3Y4H6_9ROSI); contains Interpro domain(s) IPR004046 Glutathione S-transferase, C-terminal
Solyc07g062700	Sodium/calcium exchanger family protein (AHRD V1 ***- D7KKF3_ARALY); contains Interpro domain(s) IPR004837 Sodium/calcium exchanger membrane region
Solyc07g063240	Genomic DNA chromosome 3 P1 clone MJK13 (AHRD V1 **-- Q9LUQ3_ARATH); contains Interpro domain(s) IPR013899 Region of unknown function DUF1771
Solyc07g063480	Pto-like, Serine/threonine kinase protein, resistance protein
Solyc07g063770	Serine/threonine kinase receptor (AHRD V1 **** Q7DMS5_BRANA); contains Interpro domain(s) IPR002290 Serine/threonine protein kinase
Solyc07g063940	GRAS family transcription factor (AHRD V1 **-* B9I7E1_POPTR); contains Interpro domain(s) IPR005202 GRAS transcription factor
Solyc08g008280	WRKY transcription factor-30 (AHRD V1 **** B6VB04_CAPAN); contains Interpro domain(s) IPR003657 DNA-binding WRKY
Solyc08g008370	Genomic DNA chromosome 5 P1 clone MJC20 (AHRD V1 *--- Q9FHX9_ARATH); contains Interpro domain(s) IPR013089 Kelch related
Solyc08g014000	Lipoxygenase (AHRD V1 **** Q43190_SOLTU); contains Interpro domain(s) IPR001246 Lipoxygenase, plant
Solyc08g014120	BHLH transcription factor (AHRD V1 **** Q7XJU2_ARATH); contains Interpro domain(s) IPR011598 Helix-loop-helix DNA-binding
Solyc08g014430	Formin 3 (AHRD V1 *-*- D0QAN4_ARATH); contains Interpro domain(s) IPR015425 Actin-binding FH2
Solyc08g016150	Avr9/Cf-9 rapidly elicited protein 180 (AHRD V1 ***- Q9FQZ1_TOBAC)
Solyc08g041770	Os04g0226400 protein (Fragment) (AHRD V1 *-*- C7J118_ORYSJ)
Solyc08g059710	Genomic DNA chromosome 5 P1 clone MUK11 (AHRD V1 *-*- Q9FMC4_ARATH)
Solyc08g062330	Ankyrin repeat protein (AHRD V1 **-- B1Q4U3_9ROSI); contains Interpro domain(s) IPR002110 Ankyrin
Solyc08g062680	MIP02663p (Fragment) (AHRD V1 **-- B8A3Z9_DROME)
Solyc08g066310	Receptor like kinase, RLK
Solyc08g067340	WRKY transcription factor (AHRD V1 **** B1Q4U8_9ROSI); contains Interpro domain(s) IPR003657 DNA-binding WRKY
Solyc08g068440	Lipoyl synthase (AHRD V1 **** B8J937_ANAD2); contains Interpro domain(s) IPR013785 Aldolase-type TIM barrel
Solyc08g068600	Decarboxylase family protein (AHRD V1 ***- B1ILJ6_CLOBK); contains Interpro domain(s) IPR002129 Pyridoxal phosphate-dependent decarboxylase
Solyc08g068610	Decarboxylase family protein (AHRD V1 ***- B1ILJ6_CLOBK); contains Interpro domain(s) IPR002129 Pyridoxal phosphate-dependent decarboxylase
Solyc08g068680	Decarboxylase family protein (AHRD V1 ***- B1ILJ6_CLOBK); contains Interpro domain(s) IPR002129 Pyridoxal phosphate-dependent decarboxylase
Solyc08g068690	N-acetyltransferase (AHRD V1 ***- B6SUK9_MAIZE); contains Interpro domain(s) IPR000182 GCN5-related N-acetyltransferase
Solyc08g074270	Cryptochrome 3
Solyc08g075940	DNA-directed RNA polymerase (AHRD V1 ***- B9IL57_POPTR); contains Interpro domain(s) IPR015712 DNA-directed RNA polymerase, subunit 2
Solyc08g076050	ARK3 product/receptor-like serine/threonine protein kinase ARK3 (AHRD V1 **** Q9S971_ARATH); contains Interpro domain(s) IPR002290 Serine/threonine protein kinase
Solyc08g076060	Serine/threonine kinase receptor (AHRD V1 **** Q7DMS5_BRANA); contains Interpro domain(s) IPR002290 Serine/threonine protein kinase
Solyc08g077020	Unknown Protein (AHRD V1)
Solyc08g077140	Pentatricopeptide repeat-containing protein (AHRD V1 ***- D7MRC5_ARALY); contains Interpro domain(s) IPR002885 Pentatricopeptide repeat
Solyc08g077560	ATP binding / serine-threonine kinase (AHRD V1 **** C5DB71_VITVI); contains Interpro domain(s) IPR002290 Serine/threonine protein kinase
Solyc08g077630	ATP binding / serine-threonine kinase (AHRD V1 **** C5DB71_VITVI); contains Interpro domain(s) IPR002290 Serine/threonine protein kinase
Solyc08g078090	Lipase (Fragment) (AHRD V1 ***- Q9ZTW1_DIACA); contains Interpro domain(s) IPR002921 Lipase, class 3
Solyc08g078460	Inositol 2-dehydrogenase like protein (AHRD V1 **-- O23580_ARATH); contains Interpro domain(s) IPR016040 NAD(P)-binding domain
Solyc08g078760	AT5g47580/MNJ7_17 (AHRD V1 ***- Q9FGJ9_ARATH)
Solyc08g078950	Nitrate transporter (AHRD V1 **** Q852P7_TOBAC); contains Interpro domain(s) IPR000109 TGF-beta receptor, type I/II extracellular region
Solyc08g079090	Laccase-22 (AHRD V1 **-- LAC22_ORYSJ); contains Interpro domain(s) IPR001117 Multicopper oxidase, type 1
Solyc08g079240	Homology to unknown gene (AHRD V1 *-*- Q01GV2_OSTTA)
Solyc08g079530	Deoxyribodipyrimidine photolyase (AHRD V1 **** D6SS50_9DELT); contains Interpro domain(s) IPR008148 DNA photolyase, class 2
Solyc08g080050	PGR5-like protein 1A, chloroplastic (AHRD V1 ***- PGL1A_ARATH)
Solyc08g080130	Phospholipase D (AHRD V1 **** Q9XGT0_GOSHI); contains Interpro domain(s) IPR011402 Phospholipase D, plant
Solyc08g082090	Avr9/Cf-9 rapidly elicited protein 194 (AHRD V1 ***- Q9FQZ4_TOBAC)
Solyc08g082250	Endoglucanase 1 (AHRD V1 ***- B6U0J0_MAIZE); contains Interpro domain(s) IPR008928 Six-hairpin glycosidase-like IPR012341 Six-hairpin glycosidase IPR018221 Glycoside hydrolase, family 9, active site IPR001701 Glycoside hydrolase, family 9
Solyc08g082610	Genomic DNA chromosome 5 P1 clone MJC20 (AHRD V1 *--- Q9FHX9_ARATH); contains Interpro domain(s) IPR013089 Kelch related
Solyc08g083050	Unknown Protein (AHRD V1)
Solyc08g083320	Granule-bound starch synthase (AHRD V1 **** B0ZTE3_SOLTU); contains Interpro domain(s) IPR011835 Glycogen/starch synthases, ADP-glucose type
Solyc09g005080	LRR receptor-like serine/threonine-protein kinase, RLP
Solyc09g005570	Unknown Protein (AHRD V1)
Solyc09g005860	Ankyrin repeat family protein (AHRD V1 **-* Q9LVG7_ARATH); contains Interpro domain(s) IPR002110 Ankyrin
Solyc09g007900	Phenylalanine ammonia-lyase (AHRD V1 **** B5LAW0_CAPAN); contains Interpro domain(s) IPR005922 Phenylalanine ammonia-lyase
Solyc09g007910	Phenylalanine ammonia-lyase (AHRD V1 **** B5LAW0_CAPAN); contains Interpro domain(s) IPR005922 Phenylalanine ammonia-lyase
Solyc09g008440	Zinc finger family protein (AHRD V1 ***- D7LWQ5_ARALY); contains Interpro domain(s) IPR007087 Zinc finger, C2H2-type
Solyc09g008940	AT-hook motif nuclear localized protein 1 (AHRD V1 *-*- Q8VYJ2_ARATH); contains Interpro domain(s) IPR005175 Protein of unknown function DUF296
Solyc09g010000	1-aminocyclopropane-1-carboxylate oxidase-like protein (AHRD V1 **-* Q9LTH8_ARATH); contains Interpro domain(s) IPR005123 Oxoglutarate and iron-dependent oxygenase
Solyc09g010210	Endoglucanase 1 (AHRD V1 ***- B6TRZ3_MAIZE); contains Interpro domain(s) IPR008928 Six-hairpin glycosidase-like IPR012341 Six-hairpin glycosidase IPR018221 Glycoside hydrolase, family 9, active site IPR001701 Glycoside hydrolase, family 9
Solyc09g010850	ATP binding / serine-threonine kinase (AHRD V1 **** C5DB71_VITVI); contains Interpro domain(s) IPR002290 Serine/threonine protein kinase
Solyc09g011080	Ribulose-1 5-bisphosphate carboxylase/oxygenase activase 1 (AHRD V1 **** Q9AXG1_GOSHI); contains Interpro domain(s) IPR003959 ATPase, AAA-type, core
Solyc09g011660	Universal stress protein 1 (AHRD V1 ***- B0YQX0_GOSAR); contains Interpro domain(s) IPR006016 UspA
Solyc09g011860	Os03g0169000 protein (Fragment) (AHRD V1 ***- Q0DUS7_ORYSJ); contains Interpro domain(s) IPR004348 Protein of unknown function DUF246, plant
Solyc09g011910	Unknown Protein (AHRD V1); contains Interpro domain(s) IPR007750 Protein of unknown function DUF674
Solyc09g014990	WRKY-like transcription factor (AHRD V1 **** Q06B53_SOLPE); contains Interpro domain(s) IPR003657 DNA-binding WRKY
Solyc09g015000	class I heat shock protein (AHRD V1 ***- Q69BI7_CARPA); contains Interpro domain(s) IPR002068 Heat shock protein Hsp20
Solyc09g061320	Solute carrier family 35 member F4 (AHRD V1 **-- C0HBH8_SALSA); contains Interpro domain(s) IPR000620 Protein of unknown function DUF6, transmembrane
Solyc09g064510	Transcriptional activator TenA family (AHRD V1 *-*- Q117V2_TRIEI); contains Interpro domain(s) IPR004305 TENA/THI-4 protein/Coenzyme PQQ biosynthesis protein C
Solyc09g065270	Ribosome recycling factor (AHRD V1 **** B6TQ52_MAIZE); contains Interpro domain(s) IPR015998 Ribosome recycling factor, bacterial-like
Solyc09g074380	N-rich protein (Fragment) (AHRD V1 *--- A6N0R0_ORYSI); contains Interpro domain(s) IPR013989 Development and cell death domain
Solyc09g075140	Lipase-like protein (AHRD V1 **-- Q9M3D1_ARATH)
Solyc09g075890	Pyrimidine 5&apos-nucleotidase (AHRD V1 **** B4WF69_9CAUL); contains Interpro domain(s) IPR010237 Pyrimidine 5-nucleotidase
Solyc09g075910	Receptor-like protein kinase (AHRD V1 ***- Q39202_ARATH); contains Interpro domain(s) IPR002290 Serine/threonine protein kinase
Solyc09g075920	Receptor-like protein kinase (AHRD V1 ***- Q39202_ARATH); contains Interpro domain(s) IPR002290 Serine/threonine protein kinase
Solyc09g082230	Ribosomal-protein-alanine N-acetyltransferase (AHRD V1 **** A6CNK1_9BACI); contains Interpro domain(s) IPR000182 GCN5-related N-acetyltransferase
Solyc09g082690	Early light-induced protein 7 (AHRD V1 ***- B2BJD6_RHOCT)
Solyc09g082700	Early light-induced protein 7 (AHRD V1 ***- B2BJD6_RHOCT)
Solyc09g082790	DNA repair and recombination protein RAD51 (AHRD V1 **-- A9CT16_ENTBH); contains Interpro domain(s) IPR011940 Meiotic recombinase Dmc1
Solyc09g083060	U-box domain-containing protein (AHRD V1 *-*- Q1ENX4_MUSAC); contains Interpro domain(s) IPR003613 U box domain
Solyc09g083210	Receptor-like protein kinase (AHRD V1 *-*- RPK1_IPONI); contains Interpro domain(s) IPR002290 Serine/threonine protein kinase
Solyc09g083360	Basic helix-loop-helix protein (AHRD V1 ***- Q0KK48_TOBAC); contains Interpro domain(s) IPR011598 Helix-loop-helix DNA-binding
Solyc09g091510	Chalcone synthase (AHRD V1 ***- Q56I79_9SOLN); contains Interpro domain(s) IPR011141 Polyketide synthase, type III
Solyc09g092260	Chaperone protein dnaJ 20 (AHRD V1 ***- B6U349_MAIZE); contains Interpro domain(s) IPR001623 Heat shock protein DnaJ, N-terminal
Solyc09g092540	F-box family protein (AHRD V1 ***- B9GTQ9_POPTR); contains Interpro domain(s) IPR013187 F-box associated type 3
Solyc09g092580	Cytochrome P450
Solyc09g092620	Cytochrome P450
Solyc09g092670	Cytochrome P450
Solyc09g097780	Glycine-rich protein (AHRD V1 *-*- D2K2U2_TOBAC); contains Interpro domain(s) IPR010800 Glycine rich
Solyc09g097870	Transcription factor (AHRD V1 *-** D6MKM4_9ASPA); contains Interpro domain(s) IPR011598 Helix-loop-helix DNA-binding
Solyc09g097900	Ras-related protein Rab-25 (AHRD V1 ***- RAB25_RABIT); contains Interpro domain(s) IPR015595 Rab11-related
Solyc09g097960	Aldo/keto reductase family protein (AHRD V1 **-- D7KWQ9_ARALY); contains Interpro domain(s) IPR001395 Aldo/keto reductase
Solyc09g097970	Aldo/keto reductase family protein (AHRD V1 ***- D7KWQ9_ARALY); contains Interpro domain(s) IPR001395 Aldo/keto reductase
Solyc09g098080	UDP-glucosyltransferase (AHRD V1 **** A7M6U9_IPONI); contains Interpro domain(s) IPR002213 UDP-glucuronosyl/UDP-glucosyltransferase
Solyc10g005030	Pseudo-response regulator 9 (AHRD V1 ***- D0PPG9_CASSA); contains Interpro domain(s) IPR001789 Signal transduction response regulator, receiver region
Solyc10g005480	F-box family protein (AHRD V1 ***- B9H220_POPTR); contains Interpro domain(s) IPR001810 Cyclin-like F-box
Solyc10g006330	Unknown Protein (AHRD V1)
Solyc10g007600	L-lactate dehydrogenase (AHRD V1 ***- LLDD_VIBPA); contains Interpro domain(s) IPR012133 Alpha-hydroxy acid dehydrogenase, FMN-dependent
Solyc10g008350	Unknown Protein (AHRD V1)
Solyc10g008880	One zinc finger protein (AHRD V1 **-- Q75PR0_PHYPA)
Solyc10g011740	Ubiquitin-conjugating enzyme E2 8 (AHRD V1 **** UBC8_ARATH); contains Interpro domain(s) IPR000608 Ubiquitin-conjugating enzyme, E2
Solyc10g017970	Chitinase (AHRD V1 ***- Q9SQL3_POAPR); contains Interpro domain(s) IPR001002 Chitin-binding, type 1
Solyc10g017980	Chitinase (AHRD V1 ***- B8QVJ5_ZEAMP); contains Interpro domain(s) IPR001002 Chitin-binding, type 1
Solyc10g018300	Transketolase 1 (AHRD V1 **** O78327_CAPAN); contains Interpro domain(s) IPR005478 Bacterial transketolase
Solyc10g045420	Os03g0169000 protein (Fragment) (AHRD V1 ***- Q0DUS7_ORYSJ); contains Interpro domain(s) IPR004348 Protein of unknown function DUF246, plant
Solyc10g049530	Transposase (Fragment) (AHRD V1 *-*- Q6USB0_9ASPA); contains Interpro domain(s) IPR002559 Transposase, IS4-like
Solyc10g050970	Ethylene responsive transcription factor 2b (AHRD V1 *-*- C0J9I6_9ROSA); contains Interpro domain(s) IPR001471 Pathogenesis-related transcriptional factor and ERF, DNA-binding
Solyc10g050990	Unknown Protein (AHRD V1)
Solyc10g052880	LRR receptor-like serine/threonine-protein kinase, RLP
Solyc10g054440	Arginine decarboxylase (AHRD V1 **** Q5F307_SOLLC); contains Interpro domain(s) IPR002985 Arginine decarboxylase
Solyc10g055760	NAC domain protein IPR003441 (AHRD V1 ***- B9H1P6_POPTR); contains Interpro domain(s) IPR003441 No apical meristem (NAM) protein
Solyc10g055800	Chitinase (AHRD V1 ***- B9VRK7_CAPAN); contains Interpro domain(s) IPR016283 Glycoside hydrolase, family 19
Solyc10g055810	Endochitinase (Chitinase) (AHRD V1 **** Q43184_SOLTU); contains Interpro domain(s) IPR016283 Glycoside hydrolase, family 19 IPR018371 Chitin-binding, type 1, conserved site IPR000726 Glycoside hydrolase, family 19, catalytic IPR001002 Chitin-binding, type 1
Solyc10g075150	Non-specific lipid-transfer protein (AHRD V1 **** Q9ZPI9_CAPAN); contains Interpro domain(s) IPR013770 Plant lipid transfer protein and hydrophobic protein, helical
Solyc10g076240	Peroxidase 1 (AHRD V1 ***- A0SWU6_SESRO); contains Interpro domain(s) IPR002016 Haem peroxidase, plant/fungal/bacterial
Solyc10g078240	Cytochrome P450
Solyc10g080370	Unknown Protein (AHRD V1)
Solyc10g081170	Calmodulin-2 (AHRD V1 ***- D7LFI7_ARALY); contains Interpro domain(s) IPR011992 EF-Hand type
Solyc10g081970	HIN1-like protein (Fragment) (AHRD V1 **-- Q32ZJ1_SOLTU); contains Interpro domain(s) IPR010847 Harpin-induced 1
Solyc10g081980	Harpin-induced protein-like (Fragment) (AHRD V1 **-- D2CFH8_COFAR); contains Interpro domain(s) IPR010847 Harpin-induced 1
Solyc10g083360	Calmodulin binding protein (AHRD V1 ***- B6SL12_MAIZE)
Solyc10g084000	Heavy-metal-associated domain-containing protein-like (AHRD V1 *-*- Q6K9R4_ORYSJ); contains Interpro domain(s) IPR006121 Heavy metal transport/detoxification protein
Solyc10g084880	Avr9/Cf-9 rapidly elicited protein 137 (AHRD V1 ***- Q9FQZ2_TOBAC); contains Interpro domain(s) IPR007700 Protein of unknown function DUF668
Solyc10g085010	PAR-1c protein (AHRD V1 ***- Q43589_TOBAC); contains Interpro domain(s) IPR009489 PAR1
Solyc10g085100	Glycosyl transferase group 1 family protein (AHRD V1 **-- B6T479_MAIZE); contains Interpro domain(s) IPR001296 Glycosyl transferase, group 1
Solyc10g085420	Os03g0816700 protein (Fragment) (AHRD V1 ***- Q0DMC9_ORYSJ); contains Interpro domain(s) IPR007612 Protein of unknown function DUF567
Solyc10g086280	Heavy metal-associated domain containing protein expressed (AHRD V1 *-*- Q10RN8_ORYSJ); contains Interpro domain(s) IPR006121 Heavy metal transport/detoxification protein
Solyc10g086690	Phosphatidylcholine:ceramide cholinephosphotransferase 2 (AHRD V1 *-*- SMS2_MACFA)
Solyc10g086710	PAR-1b protein (AHRD V1 ***- Q43588_TOBAC); contains Interpro domain(s) IPR009489 PAR1
Solyc11g007660	At5g51670-like protein (Fragment) (AHRD V1 *-*- C0JEV7_9BRAS); contains Interpro domain(s) IPR007700 Protein of unknown function DUF668
Solyc11g008420	SKP1-like protein (AHRD V1 ***- C3V9V9_CITMA); contains Interpro domain(s) IPR016897 E3 ubiquitin ligase, SCF complex, Skp subunit
Solyc11g010170	LanC-like protein 2 (AHRD V1 ***- B6TCV9_MAIZE); contains Interpro domain(s) IPR020464 LanC-like protein, eukaryotic
Solyc11g010250	Avr9/Cf-9 rapidly elicited protein 75 (AHRD V1 ***- Q9FQY9_TOBAC)
Solyc11g011570	RING finger protein 44 (AHRD V1 *--- RNF44_DANRE); contains Interpro domain(s) IPR011016 Zinc finger, RING-CH-type
Solyc11g011620	Fatty acid-binding protein-like protein (AHRD V1 ***- D6FMZ4_MYCTU); contains Interpro domain(s) IPR014878 Region of unknown function DUF1794
Solyc11g012360	Sodium-dependent dicarboxylate transporter (AHRD V1 ***- O35055_RAT); contains Interpro domain(s) IPR001898 Sodium/sulphate symporter
Solyc11g012510	GRAS family transcription factor (AHRD V1 **-- B9IH45_POPTR); contains Interpro domain(s) IPR005202 GRAS transcription factor
Solyc11g017270	Receptor like kinase, RLK
Solyc11g020100	Cc-nbs-lrr, resistance protein
Solyc11g020230	Pto-like, Serine/threonine kinase protein, resistance protein
Solyc11g020330	class IV heat shock protein (AHRD V1 ***- B6TXB5_MAIZE); contains Interpro domain(s) IPR002068 Heat shock protein Hsp20
Solyc11g042560	Ethylene-responsive transcription factor 4 (AHRD V1 *-*- ERF78_ARATH); contains Interpro domain(s) IPR001471 Pathogenesis-related transcriptional factor and ERF, DNA-binding
Solyc11g056620	NB-ARC domain containing protein expressed (AHRD V1 *-*- Q109S4_ORYSJ)
Solyc11g066660	Magnesium transporter MRS2-1 (AHRD V1 ***- MRS21_ARATH); contains Interpro domain(s) IPR002523 Mg2+ transporter protein, CorA-like
Solyc11g068710	F-box family protein (AHRD V1 ***- B9MYU0_POPTR)
Solyc11g069270	Beta-galactosidase (AHRD V1 ***- Q9LLT0_SOLLC); contains Interpro domain(s) IPR001944 Glycoside hydrolase, family 35
Solyc11g071740	Calmodulin-like protein (AHRD V1 ***- Q0VJ70_DATME); contains Interpro domain(s) IPR011992 EF-Hand type
Solyc11g071990	Nitric oxide reductase FlRd-NAD(+) reductase (AHRD V1 **-- NORW_VIBFM); contains Interpro domain(s) IPR013027 FAD-dependent pyridine nucleotide-disulphide oxidoreductase
Solyc12g006020	LRR receptor-like serine/threonine-protein kinase, RLP
Solyc12g009000	Os07g0175100 protein (Fragment) (AHRD V1 ***- Q0D898_ORYSJ)
Solyc12g009220	Jasmonate ZIM-domain protein 1 (AHRD V1 **-- A7XXZ0_SOLLC); contains Interpro domain(s) IPR010399 Tify
Solyc12g010540	NAD dependent epimerase/dehydratase family protein expressed (AHRD V1 ***- Q2MJA7_ORYSJ); contains Interpro domain(s) IPR016040 NAD(P)-binding domain
Solyc12g010950	Alcohol dehydrogenase zinc-containing (AHRD V1 **-- Q9A6R7_CAUCR); contains Interpro domain(s) IPR002085 Alcohol dehydrogenase superfamily, zinc-containing
Solyc12g011310	Glutathione S-transferase (AHRD V1 ***- Q0PN10_9FABA); contains Interpro domain(s) IPR004046 Glutathione S-transferase, C-terminal
Solyc12g015860	Farnesyl pyrophosphate synthase (AHRD V1 ***- O65004_SOLLC); contains Interpro domain(s) IPR000092 Polyprenyl synthetase
Solyc12g019680	Cytochrome P450
Solyc12g039050	PIF-like orf1 (AHRD V1 ***- Q1WIR9_DAUCA)
Solyc12g042830	class I heat shock protein (AHRD V1 -**- Q69BI7_CARPA); contains Interpro domain(s) IPR008978 HSP20-like chaperone
Solyc12g042880	cDNA clone J013073D14 full insert sequence (AHRD V1 *--- B7ECD3_ORYSJ); contains Interpro domain(s) IPR012866 Protein of unknown function DUF1644
Solyc12g044440	Unknown Protein (AHRD V1)
Solyc12g056580	Cellulose synthase (AHRD V1 ***- B9GTH4_POPTR); contains Interpro domain(s) IPR005150 Cellulose synthase
Solyc12g056650	Tomato GIGANTEA 2
Solyc12g057140	Unknown Protein (AHRD V1)
Solyc12g057160	Unknown Protein (AHRD V1)
Solyc12g087950	AT-hook motif nuclear localized protein 17 (AHRD V1 **-- Q9LTA2_ARATH); contains Interpro domain(s) IPR014476 Predicted AT-hook DNA-binding
Solyc12g088220	Branched-chain-amino-acid aminotransferase (AHRD V1 ***- Q94CF8_CAPAN); contains Interpro domain(s) IPR005786 Branched-chain amino acid aminotransferase II
Solyc12g088360	U-box domain-containing protein 4 (AHRD V1 **-- PUB4_ARATH); contains Interpro domain(s) IPR011989 Armadillo-like helical
Solyc12g089160	Receptor like kinase, RLK
Solyc12g094650	Genomic DNA chromosome 5 P1 clone MFC19 (AHRD V1 ***- Q9FHI2_ARATH); contains Interpro domain(s) IPR007658 Protein of unknown function DUF594
Solyc12g096500	CONSTANS-like protein (AHRD V1 ***- Q0MQL9_SOLTU); contains Interpro domain(s) IPR010402 CCT domain
Solyc12g099500	Unknown Protein (AHRD V1)

## Sheet: Common DEGs-Orange
Table S3. Common DEGs between AtORWT vs M82 and AtORHis vs M82 at orange fruit developmental stage
GeneID	annotation
Solyc00g057880	Unknown Protein (AHRD V1)
Solyc00g174330	Pathogenesis related protein PR-1 (AHRD V1 ***- Q9SC15_SOLTU); contains Interpro domain(s) IPR001283 Allergen V5/Tpx-1 related
Solyc00g174340	Pathogenesis-related protein 1b (AHRD V1 ***- Q941G6_SOLTU); contains Interpro domain(s) IPR018244 Allergen V5/Tpx-1 related, conserved site
Solyc01g005590	Unknown Protein (AHRD V1)
Solyc01g005730	LRR receptor-like serine/threonine-protein kinase, RLP
Solyc01g005760	LRR receptor-like serine/threonine-protein kinase, RLP
Solyc01g006550	LRR receptor-like serine/threonine-protein kinase, RLP
Solyc01g006670	UDP-glucosyltransferase HvUGT5876 (AHRD V1 ***- D3WYW1_HORVD); contains Interpro domain(s) IPR002213 UDP-glucuronosyl/UDP-glucosyltransferase
Solyc01g006890	Genomic DNA chromosome 5 P1 clone MUK11 (AHRD V1 ***- Q9FMC4_ARATH)
Solyc01g007610	30S ribosomal protein S3 chloroplastic (AHRD V1 ***- D3WBD9_9BORA); contains Interpro domain(s) IPR005704 Ribosomal protein S3, bacterial
Solyc01g007620	30S ribosomal protein S19 chloroplastic (AHRD V1 ***- D3WDP2_CORFO); contains Interpro domain(s) IPR002222 Ribosomal protein S19/S15
Solyc01g008210	Unknown Protein (AHRD V1)
Solyc01g008220	Arabinogalactan protein (AHRD V1 ***- B6SST2_MAIZE)
Solyc01g008720	Mannan endo-1 4-beta-mannosidase (AHRD V1 ***- A8FDC6_BACP2); contains Interpro domain(s) IPR001547 Glycoside hydrolase, family 5
Solyc01g009690	LRR receptor-like serine/threonine-protein kinase, RLP
Solyc01g009700	LRR receptor-like serine/threonine-protein kinase, RLP
Solyc01g015050	Unknown Protein (AHRD V1)
Solyc01g015070	Unknown Protein (AHRD V1)
Solyc01g044240	Unknown Protein (AHRD V1)
Solyc01g056370	Unknown Protein (AHRD V1)
Solyc01g059980	Beta-glucanase (AHRD V1 ***- Q53X08_NICPL); contains Interpro domain(s) IPR000490 Glycoside hydrolase, family 17
Solyc01g066570	Genomic DNA chromosome 5 TAC clone K14A3 (AHRD V1 *--- Q9FGQ9_ARATH); contains Interpro domain(s) IPR007650 Protein of unknown function DUF581
Solyc01g067300	UPF0497 membrane protein 13 (AHRD V1 ***- U497D_SOYBN); contains Interpro domain(s) IPR006459 Uncharacterised protein family UPF0497, trans-membrane plant subgroup
Solyc01g068490	U-box domain-containing protein (AHRD V1 **-- Q1ENX4_MUSAC); contains Interpro domain(s) IPR011989 Armadillo-like helical
Solyc01g079500	DNA replication licensing factor (AHRD V1 **** Q2U020_ASPOR); contains Interpro domain(s) IPR008050 MCM protein 7
Solyc01g079660	Long cell-linked locus protein (AHRD V1 ***- Q946U8_MAIZE)
Solyc01g080620	Kelch-like protein 3 (AHRD V1 *-*- KLHL3_HUMAN); contains Interpro domain(s) IPR013069 BTB/POZ
Solyc01g080900	Cytochrome P450
Solyc01g081270	Glutathione S-transferase (AHRD V1 ***- Q8H9E5_CUCMA); contains Interpro domain(s) IPR004046 Glutathione S-transferase, C-terminal
Solyc01g081450	Unknown Protein (AHRD V1); contains Interpro domain(s) IPR006031 XYPPX repeat
Solyc01g087950	Serine carboxypeptidase 1 (AHRD V1 **** B6SW38_MAIZE); contains Interpro domain(s) IPR001563 Peptidase S10, serine carboxypeptidase
Solyc01g088590	Invertase inhibitor (AHRD V1 ***- A7IZL0_COFCA); contains Interpro domain(s) IPR006501 Pectinesterase inhibitor
Solyc01g091530	Fasciclin-like arabinogalactan protein 13 (AHRD V1 ***- A9XTL8_GOSHI); contains Interpro domain(s) IPR000782 FAS1 domain
Solyc01g091630	Homeobox-leucine zipper protein ATHB-9 (AHRD V1 *-*- ATBH9_ARATH); contains Interpro domain(s) IPR002913 Lipid-binding START
Solyc01g091910	Phospholipase D (AHRD V1 **** Q9XGT0_GOSHI); contains Interpro domain(s) IPR011402 Phospholipase D, plant
Solyc01g094020	Receptor kinase-like protein (AHRD V1 *-*- Q9STJ8_ARATH); contains Interpro domain(s) IPR002290 Serine/threonine protein kinase
Solyc01g095080	1-aminocyclopropane-1-carboxylate synthase (AHRD V1 **** O65209_NICGU); contains Interpro domain(s) IPR004839 Aminotransferase, class I and II IPR004838 Aminotransferases, class-I, pyridoxal-phosphate-binding site
Solyc01g095140	Late embryogenesis abundant protein (Fragment) (AHRD V1 **-- B7TGG5_PINSY); contains Interpro domain(s) IPR013990 Water Stress and Hypersensitive response
Solyc01g095630	WRKY transcription factor (AHRD V1 ***- D3YEX5_SOLLC); contains Interpro domain(s) IPR003657 DNA-binding WRKY
Solyc01g096220	Ras-related protein Rab-25 (AHRD V1 ***- RAB25_BOVIN); contains Interpro domain(s) IPR015595 Rab11-related
Solyc01g098520	Unknown Protein (AHRD V1); contains Interpro domain(s) IPR002099 DNA mismatch repair protein
Solyc01g103140	Voltage-gated chloride channel (AHRD V1 **** Q96325_ARATH); contains Interpro domain(s) IPR002251 Chloride channel plant CLC
Solyc01g103590	Glyoxalase/bleomycin resistance protein/dioxygenase (AHRD V1 **-- Q2HVV5_MEDTR); contains Interpro domain(s) IPR004360 Glyoxalase/bleomycin resistance protein/dioxygenase
Solyc01g106690	Unknown Protein (AHRD V1); contains Interpro domain(s) IPR010410 Protein of unknown function DUF1005
Solyc01g106700	MADS-box transcription factor (AHRD V1 ***- Q75V01_9ASPA); contains Interpro domain(s) IPR002100 Transcription factor, MADS-box
Solyc01g106790	Tubulin alpha-6 chain (AHRD V1 **-- B6SR73_MAIZE)
Solyc01g107340	Unknown Protein (AHRD V1)
Solyc01g107400	Indole-3-acetic acid-amido synthetase GH3.8 (AHRD V1 ***- B6U4E2_MAIZE)
Solyc01g107780	UDP-glucosyltransferase family 1 protein (AHRD V1 **** C6KI43_CITSI); contains Interpro domain(s) IPR002213 UDP-glucuronosyl/UDP-glucosyltransferase
Solyc01g107800	Expressed protein (Fragment) (AHRD V1 *-*- B3VV16_POPTN); contains Interpro domain(s) IPR006514 Protein of unknown function DUF579, plant
Solyc01g107840	Immediate-early salicylate-induced glucosyltransferase (AHRD V1 *-*- P93364_TOBAC)
Solyc01g107850	UDP-glucosyltransferase HvUGT5876 (AHRD V1 ***- D3WYW1_HORVD); contains Interpro domain(s) IPR002213 UDP-glucuronosyl/UDP-glucosyltransferase
Solyc01g108210	Cytochrome P450
Solyc01g108570	Gibberellin receptor GID1L2 (AHRD V1 **-- B6TRC0_MAIZE); contains Interpro domain(s) IPR013094 Alpha/beta hydrolase fold-3
Solyc01g108630	Nitrite reductase (AHRD V1 ***- Q76KB0_TOBAC); contains Interpro domain(s) IPR006067 Nitrite and sulphite reductase 4Fe-4S region
Solyc01g109340	RING finger protein 5 (AHRD V1 **-- B6UBI0_MAIZE); contains Interpro domain(s) IPR001841 Zinc finger, RING-type
Solyc01g110000	Beta-galactosidase (AHRD V1 ***- B9H0V1_POPTR); contains Interpro domain(s) IPR001944 Glycoside hydrolase, family 35
Solyc01g110430	Unknown Protein (AHRD V1)
Solyc01g111340	Endo-1 4-beta-xylanase (AHRD V1 **-- B6SW51_MAIZE); contains Interpro domain(s) IPR013781 Glycoside hydrolase, subgroup, catalytic core
Solyc01g111350	Nodulin family protein (AHRD V1 ***- D7MDH3_ARALY); contains Interpro domain(s) IPR010658 Nodulin-like
Solyc02g005530	Helitron helicase-like protein (AHRD V1 *-*- D0NJ00_PHYIN); contains Interpro domain(s) IPR010285 Protein of unknown function DUF889, eukaryote
Solyc02g021260	B3 domain-containing protein LOC_Os12g40080 (AHRD V1 *-*- Y1208_ORYSJ); contains Interpro domain(s) IPR003340 Transcriptional factor B3
Solyc02g021490	Unknown Protein (AHRD V1)
Solyc02g030230	UDP-glucose 4-epimerase (AHRD V1 **** B1XPB1_SYNP2); contains Interpro domain(s) IPR005886 UDP-glucose 4-epimerase
Solyc02g032910	Glycine rich protein (AHRD V1 *-*- Q43498_SOLLC)
Solyc02g062120	Cation cation antiporter (AHRD V1 *-** B6T2U8_MAIZE); contains Interpro domain(s) IPR019150 Vesicle transport protein, Use1
Solyc02g062340	Fructose-bisphosphate aldolase (AHRD V1 ***- Q9SXX4_NICPA); contains Interpro domain(s) IPR000741 Fructose-bisphosphate aldolase, class-I
Solyc02g062610	Hydrolase alpha/beta fold family protein (AHRD V1 ***- D7MBG9_ARALY); contains Interpro domain(s) IPR000073 Alpha/beta hydrolase fold-1
Solyc02g062730	Unknown Protein (AHRD V1)
Solyc02g063220	Mannose-6-phosphate isomerase 2
Solyc02g066830	Ras GTPase-activating protein-binding protein 2 (AHRD V1 *--- B5X4A8_SALSA); contains Interpro domain(s) IPR018222 Nuclear transport factor 2, Eukaryote
Solyc02g066950	Alpha amylase 2 (IC) (AHRD V1 *-*- Q010P9_OSTTA); contains Interpro domain(s) IPR006589 Glycosyl hydrolase, family 13, subfamily, catalytic region
Solyc02g067120	Genomic DNA chromosome 5 P1 clone MUL8 (AHRD V1 ***- Q9FLY2_ARATH); contains Interpro domain(s) IPR018971 Protein of unknown function DUF1997
Solyc02g067750	Carbonic anhydrase (AHRD V1 ***- B1VK36_SOLLC); contains Interpro domain(s) IPR001765 Carbonic anhydrase
Solyc02g068080	Voltage-gated chloride channel (AHRD V1 **** Q96325_ARATH); contains Interpro domain(s) IPR002251 Chloride channel plant CLC
Solyc02g069810	Unknown Protein (AHRD V1); contains Interpro domain(s) IPR001025 Bromo adjacent region
Solyc02g069930	Lipase-like protein (AHRD V1 **-- Q9M3D1_ARATH); contains Interpro domain(s) IPR000073 Alpha/beta hydrolase fold-1
Solyc02g070020	UDP-glucosyltransferase (AHRD V1 **-* Q8LKG3_STERE); contains Interpro domain(s) IPR002213 UDP-glucuronosyl/UDP-glucosyltransferase
Solyc02g070260	Protein phosphatase 1 regulatory subunit 7 (AHRD V1 *--- C0S143_PARBP); contains Interpro domain(s) IPR001611 Leucine-rich repeat
Solyc02g070500	Susceptibility homeodomain transcription factor (Fragment) (AHRD V1 ***- Q8SAA7_ORYSA); contains Interpro domain(s) IPR007493 Protein of unknown function DUF538
Solyc02g070780	DNA replication licensing factor MCM3 (AHRD V1 **** Q16NY8_AEDAE); contains Interpro domain(s) IPR008046 MCM protein 3
Solyc02g070810	Nuclear pore membrane glycoprotein 210 (AHRD V1 ***- PO210_HUMAN); contains Interpro domain(s) IPR008964 Invasin/intimin cell-adhesion
Solyc02g070890	Receptor like kinase, RLK
Solyc02g071620	GDSL esterase/lipase At1g29670 (AHRD V1 ***- GDL15_ARATH); contains Interpro domain(s) IPR001087 Lipase, GDSL
Solyc02g076680	Unknown Protein (AHRD V1); contains Interpro domain(s) IPR007789 Protein of unknown function DUF688
Solyc02g076800	Unknown Protein (AHRD V1)
Solyc02g077280	GTP-binding protein era homolog (AHRD V1 ***- D0MDG4_RHOM4); contains Interpro domain(s) IPR005662 GTP-binding protein Era
Solyc02g077610	NAC domain protein IPR003441 (AHRD V1 ***- B9H2Q1_POPTR); contains Interpro domain(s) IPR003441 No apical meristem (NAM) protein
Solyc02g077710	E6-2 protein kinase (AHRD V1 *-*- B6E139_GOSHI)
Solyc02g077790	Unknown Protein (AHRD V1); contains Interpro domain(s) IPR016177 DNA-binding, integrase-type
Solyc02g077940	Unknown Protein (AHRD V1)
Solyc02g081030	Uncharacterized membrane protein C2G11.09 (AHRD V1 **-- YAB9_SCHPO); contains Interpro domain(s) IPR003864 Protein of unknown function DUF221
Solyc02g081490	Receptor-like kinase (AHRD V1 *-*- Q9LL53_ORYSA)
Solyc02g081500	Receptor-like kinase (AHRD V1 ***- Q9LKY7_ORYSA); contains Interpro domain(s) IPR002290 Serine/threonine protein kinase
Solyc02g081550	ATP-dependent Zn protease cell division protein FtsH homolog (AHRD V1 **** B2XTF7_HETA2); contains Interpro domain(s) IPR001315 Caspase Recruitment IPR003960 ATPase, AAA-type, conserved site IPR005936 Peptidase M41, FtsH IPR006025 Peptidase M, neutral zinc metallopeptidases, zinc-binding site
Solyc02g082620	Unknown Protein (AHRD V1)
Solyc02g082630	Phosphoinositide phosphatase family protein (AHRD V1 *-*- D7LTV1_ARALY); contains Interpro domain(s) IPR002013 Synaptojanin, N-terminal
Solyc02g082650	Unknown Protein (AHRD V1)
Solyc02g082920	Endochitinase (Chitinase) (AHRD V1 **** Q43184_SOLTU); contains Interpro domain(s) IPR000726 Glycoside hydrolase, family 19, catalytic
Solyc02g083120	CM0216.240.nc protein (AHRD V1 ***- B0BLH5_LOTJA); contains Interpro domain(s) IPR004320 Protein of unknown function DUF241, plant
Solyc02g083760	Thaumatin-like protein (AHRD V1 ***- Q9STX6_ARATH); contains Interpro domain(s) IPR001938 Thaumatin, pathogenesis-related
Solyc02g084130	Unknown Protein (AHRD V1)
Solyc02g084170	ATP-dependent Clp protease ATP-binding subunit ClpX (AHRD V1 *-*- C0EZU0_9FIRM); contains Interpro domain(s) IPR004487 ClpX, ATPase regulatory subunit
Solyc02g084280	Unknown Protein (AHRD V1)
Solyc02g084720	Beta-galactosidase (AHRD V1 ***- Q9LLS9_SOLLC); contains Interpro domain(s) IPR019801 Glycoside hydrolase, family 35, conserved site IPR001944 Glycoside hydrolase, family 35 IPR000922 D-galactoside/L-rhamnose binding SUEL lectin
Solyc02g084980	Galactinol synthase (AHRD V1 ***- C7G304_SOLLC); contains Interpro domain(s) IPR002495 Glycosyl transferase, family 8
Solyc02g084990	Mannan endo-1 4-beta-mannosidase (AHRD V1 ***- A8FDC6_BACP2); contains Interpro domain(s) IPR001547 Glycoside hydrolase, family 5
Solyc02g085030	UBA/TS-N domain protein (AHRD V1 *--- B8NTJ3_ASPFN); contains Interpro domain(s) IPR001623 Heat shock protein DnaJ, N-terminal
Solyc02g085400	Os01g0786800 protein (Fragment) (AHRD V1 ***- Q0JIP0_ORYSJ); contains Interpro domain(s) IPR002781 Protein of unknown function DUF81
Solyc02g088380	Blue copper protein (AHRD V1 ***- B6TEY9_MAIZE); contains Interpro domain(s) IPR008972 Cupredoxin
Solyc02g088390	Blue copper-like protein (AHRD V1 *--- B8Y8A0_GOSHI); contains Interpro domain(s) IPR003245 Plastocyanin-like
Solyc02g088630	Glycosyltransferase (AHRD V1 ***- B9IK47_POPTR); contains Interpro domain(s) IPR002495 Glycosyl transferase, family 8
Solyc02g088950	Unknown Protein (AHRD V1)
Solyc02g088960	Unknown Protein (AHRD V1)
Solyc02g089000	Unknown Protein (AHRD V1)
Solyc02g089010	Receptor-like kinase (AHRD V1 *-*- A7VM32_MARPO); contains Interpro domain(s) IPR001245 Tyrosine protein kinase
Solyc02g089150	MAPprotein kinase-like protein (AHRD V1 **-- Q6YW97_ORYSJ); contains Interpro domain(s) IPR017946 PLC-like phosphodiesterase, TIM beta/alpha-barrel domain
Solyc02g089490	Unknown Protein (AHRD V1)
Solyc02g089520	Tomato CONSTANS-like 3
Solyc02g089540	Tomato CONSTANS-like 1
Solyc02g089630	Proline dehydrogenase (AHRD V1 **** A1E289_ACTDE); contains Interpro domain(s) IPR015659 Proline oxidase
Solyc02g089650	Unknown Protein (AHRD V1); contains Interpro domain(s) IPR010683 Protein of unknown function DUF1262
Solyc02g089660	Unknown Protein (AHRD V1)
Solyc02g089690	Leaf senescence protein-like (AHRD V1 ***- Q8RV74_ORYSJ); contains Interpro domain(s) IPR004253 Protein of unknown function DUF231, plant
Solyc02g089880	Glycosyltransferase family GT8 protein (AHRD V1 ***- D0ECQ6_POPDE); contains Interpro domain(s) IPR002495 Glycosyl transferase, family 8
Solyc02g090890	Zeaxanthin epoxidase, chloroplastic
Solyc02g092000	Unknown Protein (AHRD V1)
Solyc02g092120	Phytosulfokines 3 (AHRD V1 ***- PSK3_ARATH); contains Interpro domain(s) IPR009438 Phytosulfokine
Solyc02g093580	Pectate lyase (AHRD V1 **** Q9M505_VITVI); contains Interpro domain(s) IPR002022 Pectate lyase/Amb allergen
Solyc02g094000	Calmodulin-like protein (AHRD V1 ***- Q0VJ70_DATME); contains Interpro domain(s) IPR011992 EF-Hand type
Solyc02g094060	Voltage-gated chloride channel (AHRD V1 **** Q96325_ARATH); contains Interpro domain(s) IPR002251 Chloride channel plant CLC
Solyc03g005330	CBL-interacting protein kinase 20 (AHRD V1 **** C4P7W9_VITVI); contains Interpro domain(s) IPR002290 Serine/threonine protein kinase
Solyc03g006330	LRR receptor-like serine/threonine-protein kinase, RLP
Solyc03g006490	Aluminum-induced protein-like (AHRD V1 ***- Q9FG81_ARATH)
Solyc03g006610	Arf-GAP with GTPase, ANK repeat and PH domain-containing protein 1 (AHRD V1 *--- AGAP1_XENLA); contains Interpro domain(s) IPR001164 Arf GTPase activating protein
Solyc03g007230	Protein phosphatase 2C (AHRD V1 ***- B1B5N6_PHYPA); contains Interpro domain(s) IPR015655 Protein phosphatase 2C
Solyc03g007860	ABC-type Co2+ transport system permease component (AHRD V1 *--- B6U434_MAIZE)
Solyc03g031910	Helicase sen1 (AHRD V1 *--- A8NRR5_COPC7)
Solyc03g044910	GNS1/SUR4 membrane family protein (AHRD V1 ***- D7MBD4_ARALY); contains Interpro domain(s) IPR002076 GNS1/SUR4 membrane protein
Solyc03g080100	Copper-translocating P-type ATPase (AHRD V1 *--- Q3JHP1_BURP1); contains Interpro domain(s) IPR006121 Heavy metal transport/detoxification protein
Solyc03g082660	Major facilitator superfamily domain containing protein 5 (AHRD V1 ***- B2W8V3_PYRTR); contains Interpro domain(s) IPR008509 Protein of unknown function DUF791
Solyc03g083440	Glutamate synthase (AHRD V1 **** C1E4G5_9CHLO); contains Interpro domain(s) IPR012220 Glutamate synthase, eukaryotic IPR006005 Glutamate synthase, NADH/NADPH, small subunit 1
Solyc03g083800	Serine/threonine-protein phosphatase 7 long form homolog (AHRD V1 *-*- PPP7L_ARATH); contains Interpro domain(s) IPR019557 Aminotransferase-like, plant mobile domain
Solyc03g093080	Xyloglucan endotransglucosylase/hydrolase 9 (AHRD V1 **** C0IRG8_9ERIC); contains Interpro domain(s) IPR016455 Xyloglucan endotransglucosylase/hydrolase
Solyc03g093110	Xyloglucan endotransglucosylase/hydrolase 9 (AHRD V1 **** C0IRG8_9ERIC); contains Interpro domain(s) IPR016455 Xyloglucan endotransglucosylase/hydrolase
Solyc03g093120	Xyloglucan endotransglucosylase/hydrolase 9 (AHRD V1 **** C0IRG8_9ERIC); contains Interpro domain(s) IPR016455 Xyloglucan endotransglucosylase/hydrolase
Solyc03g093130	Xyloglucan endotransglucosylase/hydrolase 9 (AHRD V1 **** C0IRG8_9ERIC); contains Interpro domain(s) IPR016455 Xyloglucan endotransglucosylase/hydrolase IPR008263 Glycoside hydrolase, family 16, active site
Solyc03g096290	Aquaporin-like protein (AHRD V1 ***- Q8W1A9_PETHY); contains Interpro domain(s) IPR012269 Aquaporin
Solyc03g098480	Unknown Protein (AHRD V1)
Solyc03g098730	Kunitz trypsin inhibitor (AHRD V1 ***- B8Y888_TOBAC); contains Interpro domain(s) IPR011065 Kunitz inhibitor ST1-like
Solyc03g111050	Plastid RNA-binding protein (AHRD V1 **-- D6QX33_NICBE); contains Interpro domain(s) IPR003029 Ribosomal protein S1, RNA binding domain
Solyc03g111730	Cathepsin B-like cysteine proteinase (AHRD V1 **-* CYSP_SCHMA); contains Interpro domain(s) IPR013128 Peptidase C1A, papain
Solyc03g112030	Cytochrome P450
Solyc03g113110	Protein FAR1-RELATED SEQUENCE 12 (AHRD V1 **-- FRS12_ARATH); contains Interpro domain(s) IPR004330 Transcription factor, FAR1-related
Solyc03g113340	Nodulin-like protein (Fragment) (AHRD V1 ***- O81121_ARATH); contains Interpro domain(s) IPR010658 Nodulin-like
Solyc03g113420	Peptide transporter (AHRD V1 **-* A6YJX4_9MAGN); contains Interpro domain(s) IPR000109 TGF-beta receptor, type I/II extracellular region
Solyc03g114290	UPF0497 membrane protein At2g36330 (AHRD V1 *-*- U497A_ARATH); contains Interpro domain(s) IPR006702 Uncharacterised protein family UPF0497, trans-membrane plant
Solyc03g114600	LAG1 longevity assurance homolog 2 (AHRD V1 **-- C1BLI2_OSMMO); contains Interpro domain(s) IPR006634 TRAM, LAG1 and CLN8 homology
Solyc03g114890	COBRA-like protein (AHRD V1 ***- B6E8Y8_9MYRT); contains Interpro domain(s) IPR006918 Glycosyl-phosphatidyl inositol-anchored, plant
Solyc03g115940	Dof zinc finger protein (AHRD V1 ***- C4B6D7_IPOBA); contains Interpro domain(s) IPR003851 Zinc finger, Dof-type
Solyc03g116740	Genomic DNA chromosome 3 P1 clone MSJ11 (AHRD V1 ***- Q9LVZ7_ARATH)
Solyc03g117310	Jp18 (AHRD V1 ***- Q8H6R4_PONTR); contains Interpro domain(s) IPR010993 Sterile alpha motif homology
Solyc03g119060	Alpha-dioxygenase 2 (AHRD V1 **-- Q5WM33_SOLLC); contains Interpro domain(s) IPR002007 Haem peroxidase, animal
Solyc03g119250	Calmodulin-binding protein (AHRD V1 **** Q9FKL6_ARATH); contains Interpro domain(s) IPR012416 Calmodulin binding protein-like
Solyc03g119610	Genomic DNA chromosome 3 P1 clone MPE11 (AHRD V1 ***- Q9LUA5_ARATH)
Solyc03g120420	Unknown Protein (AHRD V1)
Solyc03g120990	Malic enzyme (AHRD V1 ***- O04935_SOLLC); contains Interpro domain(s) IPR012302 Malic enzyme, NAD-binding
Solyc03g121010	Unknown Protein (AHRD V1)
Solyc03g121620	Harpin-induced protein-like (Fragment) (AHRD V1 **-- D2CFH8_COFAR); contains Interpro domain(s) IPR010847 Harpin-induced 1
Solyc03g123460	Os10g0422600 protein (Fragment) (AHRD V1 *--- Q0IXM0_ORYSJ); contains Interpro domain(s) IPR007650 Protein of unknown function DUF581
Solyc03g123860	Receptor like kinase, RLK
Solyc04g007060	Cc-nbs-lrr, resistance protein
Solyc04g009640	Receptor like kinase, RLK
Solyc04g015520	DNA binding protein (AHRD V1 **** B6TND2_MAIZE); contains Interpro domain(s) IPR005516 Remorin, C-terminal region
Solyc04g016440	Os06g0301100 protein (Fragment) (AHRD V1 ***- Q0DCQ4_ORYSJ); contains Interpro domain(s) IPR005349 Uncharacterised protein family UPF0136, Transmembrane
Solyc04g016470	Beta-1 3-glucanase (AHRD V1 ***- B2ZP01_VITRI); contains Interpro domain(s) IPR000490 Glycoside hydrolase, family 17
Solyc04g016530	Exodeoxyribonuclease III (AHRD V1 *-*- B8DDX5_LISMH); contains Interpro domain(s) IPR000097 AP endonuclease, family 1
Solyc04g016550	Folylpolyglutamate synthase (AHRD V1 **** B9IHV7_POPTR); contains Interpro domain(s) IPR001645 Folylpolyglutamate synthetase
Solyc04g017620	Phosphatidylinositol-4-phosphate 5-kinase 9 (AHRD V1 ***- B6SXI7_MAIZE); contains Interpro domain(s) IPR016034 Phosphatidylinositol-4-phosphate 5-kinase, core, subgroup
Solyc04g018080	Unknown Protein (AHRD V1)
Solyc04g018100	Sodium/hydrogen exchanger Na+ H+ antiporter (AHRD V1 *--* Q8IET0_PLAF7); contains Interpro domain(s) IPR018418 Na+/H+ exchanger, isoforms 7/8, conserved region
Solyc04g018130	Unknown Protein (AHRD V1)
Solyc04g025650	Monooxygenase FAD-binding (AHRD V1 **-- A1TC37_MYCVP); contains Interpro domain(s) IPR003042 Aromatic-ring hydroxylase-like
Solyc04g040190	Lycopene beta-cyclase 1
Solyc04g051360	Ethylene responsive transcription factor 2b (AHRD V1 *-*- C0J9I6_9ROSA); contains Interpro domain(s) IPR001471 Pathogenesis-related transcriptional factor and ERF, DNA-binding
Solyc04g054830	Inositol-1 4 5-trisphosphate 5-phosphatase-like protein (AHRD V1 ***- Q9FJQ6_ARATH); contains Interpro domain(s) IPR000300 Inositol polyphosphate related phosphatase
Solyc04g054990	Lipoxygenase homology domain-containing protein 1 (AHRD V1 *--- LOXH1_HUMAN); contains Interpro domain(s) IPR001024 Lipoxygenase, LH2
Solyc04g056340	Tyrosine phosphatase family protein (AHRD V1 **** B8N9Z8_ASPFN); contains Interpro domain(s) IPR020428 Protein-tyrosine phosphatase, dual specificity phosphatase, eukaryotic
Solyc04g071580	Unknown Protein (AHRD V1); contains Interpro domain(s) IPR003496 ABA/WDS induced protein
Solyc04g071900	Peroxidase (AHRD V1 **** Q94IQ1_TOBAC); contains Interpro domain(s) IPR002016 Haem peroxidase, plant/fungal/bacterial
Solyc04g072460	BZIP transcription factor (AHRD V1 **** A7Y1S1_BRAJU); contains Interpro domain(s) IPR011616 bZIP transcription factor, bZIP-1
Solyc04g074350	UDP-glucuronosyltransferase (AHRD V1 **-* Q5UB81_ARATH); contains Interpro domain(s) IPR002213 UDP-glucuronosyl/UDP-glucosyltransferase
Solyc04g074440	Os06g0220000 protein (Fragment) (AHRD V1 ***- Q0DDJ2_ORYSJ); contains Interpro domain(s) IPR006766 Phosphate-induced protein 1 conserved region
Solyc04g074450	Phi-1 protein (Fragment) (AHRD V1 ***- Q4LAX0_CAPCH); contains Interpro domain(s) IPR006766 Phosphate-induced protein 1 conserved region
Solyc04g074870	Purine permease family protein (AHRD V1 **-* D7MCV2_ARALY); contains Interpro domain(s) IPR004853 Protein of unknown function DUF250
Solyc04g076680	MADS-box transcription factor-like protein (AHRD V1 ***- Q9M2M4_ARATH); contains Interpro domain(s) IPR002100 Transcription factor, MADS-box
Solyc04g076940	Unknown Protein (AHRD V1)
Solyc04g076980	LRR receptor-like serine/threonine-protein kinase, RLP
Solyc04g077780	LIM domain protein (AHRD V1 **-- Q306K1_BRANA); contains Interpro domain(s) IPR001781 Zinc finger, LIM-type
Solyc04g077980	Zinc-finger protein (AHRD V1 ***- Q40899_PETHY); contains Interpro domain(s) IPR007087 Zinc finger, C2H2-type
Solyc04g078500	Cyclin J18 (AHRD V1 ***- D7LPW9_ARALY); contains Interpro domain(s) IPR013763 Cyclin-related
Solyc04g078790	BHLH transcription factor-like (AHRD V1 *--- Q8S0N2_ORYSJ); contains Interpro domain(s) IPR001092 Basic helix-loop-helix dimerisation region bHLH
Solyc04g079450	Proteinase inhibitor I4 serpin (AHRD V1 **-* Q2HSM8_MEDTR); contains Interpro domain(s) IPR015554 Protease inhibitor I4, serpin, plant
Solyc04g079470	Serpin (Serine protease inhibitor) (AHRD V1 **-* Q53P13_ORYSJ); contains Interpro domain(s) IPR015554 Protease inhibitor I4, serpin, plant
Solyc04g080250	Deoxyuridine 5&apos-triphosphate nucleotidohydrolase (AHRD V1 ***- C1E7B9_9CHLO); contains Interpro domain(s) IPR008181 DeoxyUTP pyrophosphatase subfamily 1
Solyc04g080540	ST225 (AHRD V1 ***- B4YYB7_THEHA)
Solyc04g081000	MADS box transcription factor (AHRD V1 ***- Q8L5F5_DAUCA); contains Interpro domain(s) IPR002100 Transcription factor, MADS-box IPR002487 Transcription factor, K-box
Solyc04g081190	BZIP transcription factor family protein expressed (AHRD V1 ***- Q8LN44_ORYSJ); contains Interpro domain(s) IPR011616 bZIP transcription factor, bZIP-1
Solyc04g081610	Unknown Protein (AHRD V1)
Solyc04g081710	Unknown Protein (AHRD V1)
Solyc04g081720	Unknown Protein (AHRD V1)
Solyc04g082450	Unknown Protein (AHRD V1)
Solyc04g082630	Glyceraldehyde-3-phosphate dehydrogenase B (AHRD V1 **** B4F8L7_MAIZE); contains Interpro domain(s) IPR000173 Glyceraldehyde 3-phosphate dehydrogenase
Solyc04g082810	AT-hook DNA-binding protein (Fragment) (AHRD V1 **-* A1DR81_CATRO); contains Interpro domain(s) IPR014476 Predicted AT-hook DNA-binding
Solyc04g082880	Diphosphate--fructose-6-phosphate 1-phosphotransferase (AHRD V1 ***- C8PT93_9SPIO); contains Interpro domain(s) IPR011183 Pyrophosphate-dependent phosphofructokinase PfpB
Solyc04g083140	cytochrome P450
Solyc05g005460	Nucleoredoxin 2 (AHRD V1 *--- A8I9J4_CHLRE); contains Interpro domain(s) IPR000866 Alkyl hydroperoxide reductase/ Thiol specific antioxidant/ Mal allergen
Solyc05g005940	Solute carrier family 15 member 4 (AHRD V1 **-- S15A4_XENLA); contains Interpro domain(s) IPR000109 TGF-beta receptor, type I/II extracellular region
Solyc05g007130	Calmodulin binding protein (AHRD V1 **-* B6T984_MAIZE); contains Interpro domain(s) IPR000048 IQ calmodulin-binding region
Solyc05g007470	AAA-ATPase (AHRD V1 **-* C3TX92_BRASY); contains Interpro domain(s) IPR003959 ATPase, AAA-type, core
Solyc05g007770	NAC domain transcription factor (AHRD V1 **** Q5DM36_WHEAT); contains Interpro domain(s) IPR003441 No apical meristem (NAM) protein
Solyc05g007900	RING finger protein 126 (AHRD V1 *-*- RN126_HUMAN)
Solyc05g008220	Unknown Protein (AHRD V1)
Solyc05g009340	Unknown Protein (AHRD V1)
Solyc05g009470	Alpha-glucosidase (AHRD V1 **** Q9LEC9_SOLTU); contains Interpro domain(s) IPR000322 Glycoside hydrolase, family 31
Solyc05g009490	Unknown Protein (AHRD V1)
Solyc05g009610	Acetyl esterase (AHRD V1 **-- AES_SHIF8); contains Interpro domain(s) IPR013094 Alpha/beta hydrolase fold-3
Solyc05g009630	Disease resistance protein (AHRD V1 -**- D1GEE5_BRARP)
Solyc05g009780	Methionine aminopeptidase (AHRD V1 ***- B9SEJ2_RICCO); contains Interpro domain(s) IPR002467 Peptidase M24A, methionine aminopeptidase, subfamily 1
Solyc05g011890	Sulfotransferase family protein (AHRD V1 **** D7LQL2_ARALY); contains Interpro domain(s) IPR000863 Sulfotransferase
Solyc05g012940	Ribonuclease H2 subunit B (AHRD V1 ***- B0WCS6_CULQU); contains Interpro domain(s) IPR019024 Ribonuclease H2, subunit B
Solyc05g012950	Sulfotransferase family protein (AHRD V1 **** D7KQF7_ARALY); contains Interpro domain(s) IPR000863 Sulfotransferase
Solyc05g013150	Set domain protein (AHRD V1 ***- C1EFC8_9CHLO); contains Interpro domain(s) IPR011192 Rubisco methyltransferase
Solyc05g013970	RNA-binding protein 39 (AHRD V1 *--- B5X2I3_SALSA); contains Interpro domain(s) IPR012677 Nucleotide-binding, alpha-beta plait
Solyc05g014260	Response regulator 11 (AHRD V1 *-*- Q0WRT0_ARATH); contains Interpro domain(s) IPR017053 Response regulator, plant B-type
Solyc05g014280	Heat shock protein (AHRD V1 ***- A9QVH3_9FABA); contains Interpro domain(s) IPR002068 Heat shock protein Hsp20
Solyc05g014790	Lipoxygenase (AHRD V1 **** B9RMJ4_RICCO); contains Interpro domain(s) IPR001246 Lipoxygenase, plant
Solyc05g015370	Meiotic asynaptic mutant 1 (AHRD V1 **-- D7KV25_ARALY)
Solyc05g015380	Meiotic asynaptic mutant 1 (AHRD V1 ***- D7KV25_ARALY)
Solyc05g018060	Unknown Protein (AHRD V1)
Solyc05g021180	Unknown Protein (AHRD V1)
Solyc05g023910	Unknown Protein (AHRD V1)
Solyc05g025680	Respiratory burst oxidase protein B (AHRD V1 **** A1YBM1_MAIZE); contains Interpro domain(s) IPR013121 Ferric reductase, NAD binding
Solyc05g032670	Unknown Protein (AHRD V1)
Solyc05g032690	3-hydroxyisobutyryl-CoA hydrolase (AHRD V1 ***- C1GV81_PARBA); contains Interpro domain(s) IPR001753 Crotonase, core
Solyc05g041530	Dienelactone hydrolase domain protein (AHRD V1 *--- C3HWX7_BACTU)
Solyc05g047460	Auxin response factor 19 (AHRD V1 ***- D9IA29_SOLLC); contains Interpro domain(s) IPR010525 Auxin response factor
Solyc05g050500	ATP synthase F1 delta subunit (AHRD V1 ***- B4B4T7_9CHRO); contains Interpro domain(s) IPR000711 ATPase, F1 complex, OSCP/delta subunit
Solyc05g051240	Aspartic proteinase nepenthesin I (AHRD V1 ***- A9ZMF9_NEPAL); contains Interpro domain(s) IPR001461 Peptidase A1
Solyc05g051800	Zinc finger C3HC4 type family protein (AHRD V1 ***- B6TBG5_MAIZE); contains Interpro domain(s) IPR011016 Zinc finger, RING-CH-type
Solyc05g052860	Os12g0581300 protein (Fragment) (AHRD V1 *-*- Q0IMB2_ORYSJ); contains Interpro domain(s) IPR006873 Protein of unknown function DUF620
Solyc05g052870	UDP-glucosyltransferase family 1 protein (AHRD V1 **-* C6KI45_CITSI); contains Interpro domain(s) IPR002213 UDP-glucuronosyl/UDP-glucosyltransferase
Solyc05g052940	UPF0497 membrane protein At5g02060 (AHRD V1 ***- U497X_ARATH); contains Interpro domain(s) IPR006702 Uncharacterised protein family UPF0497, trans-membrane plant
Solyc05g052950	Regulator of chromosome condensation RCC1 domain-containing protein (AHRD V1 *--- B9PXR3_TOXGO); contains Interpro domain(s) IPR009091 Regulator of chromosome condensation/beta-lactamase-inhibitor protein II
Solyc05g053070	Unknown Protein (AHRD V1)
Solyc05g053080	Unknown Protein (AHRD V1)
Solyc05g053620	F-box protein PP2-B1 (AHRD V1 **-- PP2B1_ARATH)
Solyc05g055870	F-box protein PP2-B1 (AHRD V1 ***- PP2B1_ARATH)
Solyc05g055940	Myb family transcription factor (AHRD V1 **-* D7M706_ARALY); contains Interpro domain(s) IPR006447 Myb-like DNA-binding region, SHAQKYF class
Solyc05g056040	Auxin response factor 14 (AHRD V1 *-*- D9HNU1_MAIZE); contains Interpro domain(s) IPR003340 Transcriptional factor B3
Solyc05g056480	Pyruvate dehydrogenase E1 component alpha subunit (AHRD V1 **** D6YUM5_WADCW); contains Interpro domain(s) IPR001017 Dehydrogenase, E1 component
Solyc05g056540	Alcohol dehydrogenase-like protein (AHRD V1 **** Q8LDF7_ARATH); contains Interpro domain(s) IPR002085 Alcohol dehydrogenase superfamily, zinc-containing
Solyc06g005400	Unknown Protein (AHRD V1)
Solyc06g007190	Integrin-linked kinase-associated serine/threonine phosphatase 2C (AHRD V1 **** ILKAP_MOUSE); contains Interpro domain(s) IPR015655 Protein phosphatase 2C
Solyc06g007440	CBL-interacting protein kinase 16 (AHRD V1 **** A0MNK3_POPTR); contains Interpro domain(s) IPR002290 Serine/threonine protein kinase
Solyc06g008760	Glutaredoxin (AHRD V1 ***- B3F8F2_SOLTU); contains Interpro domain(s) IPR011905 Glutaredoxin-like, plant II
Solyc06g009110	Nucellin-like aspartic protease (Fragment) (AHRD V1 **-- Q8L886_MAIZE); contains Interpro domain(s) IPR001461 Peptidase A1
Solyc06g009130	Sodium-calcium exchanger 3 (Fragment) (AHRD V1 *-*- Q9EPU8_MOUSE); contains Interpro domain(s) IPR004837 Sodium/calcium exchanger membrane region
Solyc06g010030	MLO-like protein 3 (AHRD V1 ***- C6EWE6_VITVI); contains Interpro domain(s) IPR004326 Mlo-related protein
Solyc06g035570	Transcription factor MADS-box (AHRD V1 ***- A2Q6H2_MEDTR); contains Interpro domain(s) IPR002100 Transcription factor, MADS-box
Solyc06g035940	Homeobox-leucine zipper protein PROTODERMAL FACTOR 2 (AHRD V1 **** PDF2_ARATH); contains Interpro domain(s) IPR002913 Lipid-binding START
Solyc06g036110	C2 domain-containing protein (AHRD V1 *--- Q5DVL6_HORVD); contains Interpro domain(s) IPR018029 C2 membrane targeting protein
Solyc06g048420	Superoxide dismutase (AHRD V1 **** Q7YK44_SOLLC); contains Interpro domain(s) IPR001189 Manganese/iron superoxide dismutase
Solyc06g048530	Hydroxyacylglutathione hydrolase (AHRD V1 **** B6T2Y2_MAIZE); contains Interpro domain(s) IPR017782 Hydroxyacylglutathione hydrolase
Solyc06g050170	Potassium transporter (AHRD V1 **** Q1T761_PHRAU); contains Interpro domain(s) IPR018519 Potassium uptake protein, kup IPR003855 K+ potassium transporter
Solyc06g051010	Peptide-N4-(N-acetyl-beta-glucosaminyl)asparagine amidase A (AHRD V1 ***- B2W0X1_PYRTR)
Solyc06g051800	Expansin (AHRD V1 ***- O04359_SOLLC); contains Interpro domain(s) IPR007112 Expansin 45, endoglucanase-like IPR007117 Pollen allergen/expansin, C-terminal
Solyc06g052090	U1 small nuclear ribonucleoprotein A (AHRD V1 *--- SNRPA_DROME); contains Interpro domain(s) IPR012677 Nucleotide-binding, alpha-beta plait
Solyc06g053140	Senescence-associated protein DIN1 (AHRD V1 *--- B6U016_MAIZE); contains Interpro domain(s) IPR001763 Rhodanese-like
Solyc06g054220	Unknown Protein (AHRD V1)
Solyc06g060710	Glycogenin 2 (AHRD V1 *--- Q1ZYL7_HUMAN); contains Interpro domain(s) IPR002495 Glycosyl transferase, family 8
Solyc06g064940	Phosphatidylinositol transfer protein SFH5 (AHRD V1 *--- SFH5_YARLI); contains Interpro domain(s) IPR001251 Cellular retinaldehyde-binding/triple function, C-terminal
Solyc06g066630	Membrane bound O-acyl transferase MBOAT (AHRD V1 **-- Q2HT39_MEDTR)
Solyc06g066800	Glycosyl transferase family 8 (AHRD V1 **-- B8HXH4_CYAP4)
Solyc06g069760	Dof zinc finger protein (AHRD V1 ***- C4B6D7_IPOBA); contains Interpro domain(s) IPR003851 Zinc finger, Dof-type
Solyc06g071500	Boron transporter (AHRD V1 **-* A5JUZ5_9ROSI); contains Interpro domain(s) IPR003020 Bicarbonate transporter, eukaryotic
Solyc06g071820	Speckle-type poz protein (AHRD V1 *--- Q179U2_AEDAE); contains Interpro domain(s) IPR000197 Zinc finger, TAZ-type
Solyc06g072460	CHP-rich zinc finger protein-like (AHRD V1 *--- Q8H5Y9_ORYSJ); contains Interpro domain(s) IPR011424 C1-like
Solyc06g072670	Short-chain dehydrogenase/reductase SDR (AHRD V1 ***- Q08PN0_STIAU); contains Interpro domain(s) IPR002347 Glucose/ribitol dehydrogenase
Solyc06g075660	MYB transcription factor (AHRD V1 *-** Q9C9G7_ARATH); contains Interpro domain(s) IPR015495 Myb transcription factor
Solyc06g076160	Cytochrome P450
Solyc07g005330	Glucan endo-1 3-beta-glucosidase (AHRD V1 ***- B6U1F1_MAIZE); contains Interpro domain(s) IPR000490 Glycoside hydrolase, family 17
Solyc07g005760	Hydroxycinnamoyl CoA shikimate/quinate hydroxycinnamoyltransferase (AHRD V1 **-* B2Z6Q6_POPTR); contains Interpro domain(s) IPR003480 Transferase
Solyc07g006500	Alpha alpha-trehalose-phosphate synthase (UDP-forming) (AHRD V1 **** D2REU5_ARCPA); contains Interpro domain(s) IPR001830 Glycosyl transferase, family 20
Solyc07g008140	Blue copper protein (Fragment) (AHRD V1 *--- O82576_MAIZE); contains Interpro domain(s) IPR003245 Plastocyanin-like
Solyc07g017530	Conserved oligomeric Golgi complex subunit 3 (AHRD V1 ***- COG3_HUMAN); contains Interpro domain(s) IPR007265 Sec34-like protein
Solyc07g017600	Pectinesterase (AHRD V1 ***- A9P7W7_POPTR); contains Interpro domain(s) IPR000070 Pectinesterase, catalytic
Solyc07g018390	Unknown Protein (AHRD V1)
Solyc07g032080	V-type proton ATPase subunit a (AHRD V1 **** VPH1_NEUCR); contains Interpro domain(s) IPR002490 ATPase, V0/A0 complex, 116-kDa subunit
Solyc07g042540	Unknown Protein (AHRD V1)
Solyc07g043050	UDP-glucosyltransferase (AHRD V1 **-* A7M6U9_IPONI); contains Interpro domain(s) IPR002213 UDP-glucuronosyl/UDP-glucosyltransferase
Solyc07g049140	Metallocarboxypeptidase inhibitor (AHRD V1 ***- O24639_SOLTU); contains Interpro domain(s) IPR009632 Putative metallocarboxypeptidase inhibitor
Solyc07g049200	Unknown Protein (AHRD V1)
Solyc07g049210	BAH-PHD domain-containing protein (Fragment) (AHRD V1 **-- A9S8N5_PHYPA); contains Interpro domain(s) IPR001025 Bromo adjacent region
Solyc07g049230	Enzyme of the cupin superfamily (AHRD V1 ***- B6TP17_MAIZE); contains Interpro domain(s) IPR014710 RmlC-like jelly roll fold
Solyc07g049280	Diphosphate-fructose-6-phosphate 1-phosphotransferase (AHRD V1 ***- D0TAW1_9BACE); contains Interpro domain(s) IPR011183 Pyrophosphate-dependent phosphofructokinase PfpB
Solyc07g049310	D-xylose transporter (AHRD V1 **** D0DTW3_LACFE); contains Interpro domain(s) IPR003663 Sugar/inositol transporter
Solyc07g049400	Zinc finger family protein (AHRD V1 ***- D7MVE2_ARALY); contains Interpro domain(s) IPR018957 Zinc finger, C3HC4 RING-type
Solyc07g049440	GDSL esterase/lipase At2g04570 (AHRD V1 ***- GDL34_ARATH); contains Interpro domain(s) IPR001087 Lipase, GDSL
Solyc07g049590	Ankyrin repeat and BTB/POZ domain protein (AHRD V1 *-*- A1CMQ3_ASPCL); contains Interpro domain(s) IPR013089 Kelch related
Solyc07g049690	Cytochrome P450
Solyc07g049700	Cc-nbs-lrr, resistance protein
Solyc07g051880	Protein serine/threonine kinase (AHRD V1 ***- D3BP85_POLPA); contains Interpro domain(s) IPR002290 Serine/threonine protein kinase
Solyc07g051930	Protein serine/threonine kinase (AHRD V1 **** D3BP85_POLPA); contains Interpro domain(s) IPR002290 Serine/threonine protein kinase
Solyc07g052290	Membrane-associated zinc metalloprotease family protein expressed (AHRD V1 ***- Q84NY6_ORYSJ); contains Interpro domain(s) IPR004387 Peptidase M50, putative membrane-associated zinc metallopeptidase
Solyc07g052470	Syntaxin (AHRD V1 ***- Q6X9V9_HORVD); contains Interpro domain(s) IPR010989 t-SNARE
Solyc07g052480	Isocitrate lyase (AHRD V1 **** Q9FQD2_IPOBA); contains Interpro domain(s) IPR006254 Isocitrate lyase
Solyc07g052610	Cyclin (AHRD V1 *-*- D8UD80_VOLCA); contains Interpro domain(s) IPR012389 Negative regulatory factor PREG
Solyc07g052670	Transcription factor (Fragment) (AHRD V1 **** D6MKL1_9ASPA); contains Interpro domain(s) IPR011598 Helix-loop-helix DNA-binding
Solyc07g052700	MADS-box transcription factor 1 (AHRD V1 ***- D1MFS6_HEVBR); contains Interpro domain(s) IPR002100 Transcription factor, MADS-box
Solyc07g052860	Storekeeper protein (AHRD V1 ***- Q94IK2_SOLTU)
Solyc07g052990	Unknown Protein (AHRD V1)
Solyc07g053090	S-locus receptor kinase-4 (Fragment) (AHRD V1 **-* Q6L8R5_RAPSA); contains Interpro domain(s) IPR001480 Curculin-like (mannose-binding) lectin
Solyc07g053100	S-receptor kinase-like protein 1 (AHRD V1 **** Q5NJB1_SENSQ); contains Interpro domain(s) IPR002290 Serine/threonine protein kinase
Solyc07g053130	Serine/threonine-protein kinase receptor (AHRD V1 **** B6U2B7_MAIZE); contains Interpro domain(s) IPR002290 Serine/threonine protein kinase
Solyc07g053140	CONSTANS-like zinc finger protein (AHRD V1 *-*- D0EP07_SOYBN); contains Interpro domain(s) IPR000315 Zinc finger, B-box
Solyc07g053240	Myb-related transcription factor (AHRD V1 *--- B5RHV2_MUSBA); contains Interpro domain(s) IPR015495 Myb transcription factor
Solyc07g053270	HAD-superfamily hydrolase subfamily IA variant 3 containing protein expressed (AHRD V1 ***- Q109K4_ORYSJ); contains Interpro domain(s) IPR005834 Haloacid dehalogenase-like hydrolase
Solyc07g053360	Seed biotin-containing protein SBP65 (AHRD V1 *--- SBP65_PEA); contains Interpro domain(s) IPR004238 Late embryogenesis abundant protein
Solyc07g053530	Fasciclin-like arabinogalactan protein 4 (AHRD V1 ***- A9XTK9_GOSHI); contains Interpro domain(s) IPR000782 FAS1 domain
Solyc07g053550	Glutaredoxin (AHRD V1 ***- B9HGW6_POPTR); contains Interpro domain(s) IPR011905 Glutaredoxin-like, plant II
Solyc07g053640	Arabinogalactan-protein (AHRD V1 *-*- Q41256_NICAL)
Solyc07g053710	Tyrosine aminotransferase (AHRD V1 **** D3K4J1_PAPSO); contains Interpro domain(s) IPR005958 Tyrosine/nicotianamine aminotransferase
Solyc07g053760	Serine/threonine phosphatase family protein (AHRD V1 **** C1E0J1_9CHLO); contains Interpro domain(s) IPR015655 Protein phosphatase 2C
Solyc07g053980	Glucan synthase like 1 (AHRD V1 ***- D8R536_SELML); contains Interpro domain(s) IPR003440 Glycosyl transferase, family 48
Solyc07g054000	Unknown Protein (AHRD V1)
Solyc07g054060	Unknown Protein (AHRD V1)
Solyc07g054080	RING finger protein 5 (AHRD V1 *--- B6TI40_MAIZE); contains Interpro domain(s) IPR018957 Zinc finger, C3HC4 RING-type
Solyc07g054290	Photosystem II family protein (AHRD V1 *-*- D7KCG4_ARALY)
Solyc07g054300	Phosphatase 2C family protein (AHRD V1 ***- D7KDP0_ARALY); contains Interpro domain(s) IPR015655 Protein phosphatase 2C
Solyc07g054500	Receptor like kinase, RLK
Solyc07g054600	F-box family protein (AHRD V1 ***- B9I698_POPTR); contains Interpro domain(s) IPR001810 Cyclin-like F-box
Solyc07g054630	B3 domain-containing protein Os11g0197600 (AHRD V1 ***- Y1176_ORYSJ); contains Interpro domain(s) IPR003340 Transcriptional factor B3
Solyc07g054670	NADH dehydrogenase like protein (AHRD V1 **** O65414_ARATH); contains Interpro domain(s) IPR013027 FAD-dependent pyridine nucleotide-disulphide oxidoreductase
Solyc07g054730	Wound-responsive protein-related (AHRD V1 ***- A8IXM2_BRACM)
Solyc07g054760	Wound induced protein (AHRD V1 ***- B6T0U0_MAIZE)
Solyc07g054770	Wound induced protein (AHRD V1 ***- B6SKC8_MAIZE)
Solyc07g054780	Wound induced protein (AHRD V1 ***- B6T0U0_MAIZE)
Solyc07g054790	Wound induced protein (AHRD V1 ***- B6U0P9_MAIZE)
Solyc07g054850	Uncharacterized GPI-anchored protein At4g28100 (AHRD V1 ***- UGPI7_ARATH)
Solyc07g055010	Metal ion binding protein (AHRD V1 **-* B6T4Q0_MAIZE); contains Interpro domain(s) IPR006121 Heavy metal transport/detoxification protein
Solyc07g055200	Kinase family protein (AHRD V1 ***- D7M6L5_ARALY); contains Interpro domain(s) IPR002290 Serine/threonine protein kinase
Solyc07g055340	Peroxisomal membrane protein 2 (AHRD V1 **-- B6UGE4_MAIZE); contains Interpro domain(s) IPR007248 Mpv17/PMP22
Solyc07g055540	Cytochrome P450
Solyc07g055700	Solute carrier family 35 member C2 (Fragment) (AHRD V1 *--- Q5GMH1_MOUSE); contains Interpro domain(s) IPR004853 Protein of unknown function DUF250
Solyc07g056000	Xyloglucan endotransglucosylase/hydrolase 7 (AHRD V1 **** C0IRG6_ACTDE); contains Interpro domain(s) IPR016455 Xyloglucan endotransglucosylase/hydrolase IPR008263 Glycoside hydrolase, family 16, active site
Solyc07g061950	Integral membrane single C2 domain protein (AHRD V1 **-- D7L359_ARALY); contains Interpro domain(s) IPR018029 C2 membrane targeting protein
Solyc07g062130	Dtdp-glucose 4 6-dehydratase (AHRD V1 *-** B8C5W5_THAPS); contains Interpro domain(s) IPR016040 NAD(P)-binding domain
Solyc07g062220	Os06g0207500 protein (Fragment) (AHRD V1 **-- Q0DDQ9_ORYSJ); contains Interpro domain(s) IPR004253 Protein of unknown function DUF231, plant
Solyc07g062310	Os03g0825600 protein (Fragment) (AHRD V1 ***- Q0DM67_ORYSJ); contains Interpro domain(s) IPR006943 Protein of unknown function DUF641, plant
Solyc07g062430	Polynucleotide kinase 3&apos-phosphatase (AHRD V1 *--- Q6AXV0_RAT); contains Interpro domain(s) IPR015636 Polynucleotide kinase 3, phosphatase
Solyc07g062670	Unknown Protein (AHRD V1)
Solyc07g062700	Sodium/calcium exchanger family protein (AHRD V1 ***- D7KKF3_ARALY); contains Interpro domain(s) IPR004837 Sodium/calcium exchanger membrane region
Solyc07g063750	Serine/threonine-protein kinase receptor (AHRD V1 **** B6U2B7_MAIZE); contains Interpro domain(s) IPR002290 Serine/threonine protein kinase
Solyc07g064720	GDSL esterase/lipase At5g55050 (AHRD V1 ***- GDL87_ARATH); contains Interpro domain(s) IPR001087 Lipase, GDSL
Solyc07g065290	Zinc finger CCCH domain-containing protein 18 (AHRD V1 ***- C3H18_ARATH); contains Interpro domain(s) IPR000571 Zinc finger, CCCH-type
Solyc07g065870	Regulatory protein RecX (AHRD V1 *-*- B6TKG2_MAIZE); contains Interpro domain(s) IPR003783 Regulatory protein RecX
Solyc08g007080	Inositol 1 4 5-trisphosphate 5-phosphatase (AHRD V1 **** Q712G2_ARATH); contains Interpro domain(s) IPR000300 Inositol polyphosphate related phosphatase
Solyc08g007420	L-lactate dehydrogenase (AHRD V1 **** Q96570_SOLLC); contains Interpro domain(s) IPR011304 L-lactate dehydrogenase
Solyc08g007790	Hydroxymethylglutaryl-CoA synthase (AHRD V1 **** A9ZMZ7_HEVBR); contains Interpro domain(s) IPR010122 Hydroxymethylglutaryl-CoA synthase, eukaryotic IPR013746 Hydroxymethylglutaryl-coenzyme A synthase C-terminal IPR000590 Hydroxymethylglutaryl-coenzyme A synthase, active site
Solyc08g007830	Ethylene-responsive transcription factor 10 (AHRD V1 *-** ERF77_ARATH); contains Interpro domain(s) IPR001471 Pathogenesis-related transcriptional factor and ERF, DNA-binding
Solyc08g022030	AT4G32190-like protein (Fragment) (AHRD V1 *-*- D6PRA9_9BRAS)
Solyc08g041770	Os04g0226400 protein (Fragment) (AHRD V1 *-*- C7J118_ORYSJ)
Solyc08g048390	Transcription factor CYCLOIDEA (Fragment) (AHRD V1 *-** CYCLD_ANTML); contains Interpro domain(s) IPR005333 Transcription factor, TCP
Solyc08g059710	Genomic DNA chromosome 5 P1 clone MUK11 (AHRD V1 *-*- Q9FMC4_ARATH)
Solyc08g066360	Malic enzyme (AHRD V1 ***- B9RKI6_RICCO); contains Interpro domain(s) IPR012302 Malic enzyme, NAD-binding
Solyc08g068390	Fatty acid oxidation complex subunit alpha (AHRD V1 ***- FADJ_ECOHS); contains Interpro domain(s) IPR006176 3-hydroxyacyl-CoA dehydrogenase, NAD binding
Solyc08g068440	Lipoyl synthase (AHRD V1 **** B8J937_ANAD2); contains Interpro domain(s) IPR013785 Aldolase-type TIM barrel
Solyc08g075210	Acyltransferase-like protein (AHRD V1 **-- Q589X7_TOBAC); contains Interpro domain(s) IPR003480 Transferase
Solyc08g075370	Unknown Protein (AHRD V1); contains Interpro domain(s) IPR001464 Annexin
Solyc08g075940	DNA-directed RNA polymerase (AHRD V1 ***- B9IL57_POPTR); contains Interpro domain(s) IPR015712 DNA-directed RNA polymerase, subunit 2
Solyc08g076050	ARK3 product/receptor-like serine/threonine protein kinase ARK3 (AHRD V1 **** Q9S971_ARATH); contains Interpro domain(s) IPR002290 Serine/threonine protein kinase
Solyc08g078460	Inositol 2-dehydrogenase like protein (AHRD V1 **-- O23580_ARATH); contains Interpro domain(s) IPR016040 NAD(P)-binding domain
Solyc08g079090	Laccase-22 (AHRD V1 **-- LAC22_ORYSJ); contains Interpro domain(s) IPR001117 Multicopper oxidase, type 1
Solyc08g080630	Chymotrypsin inhibitor-2 (AHRD V1 *-*- A8V413_HORSP); contains Interpro domain(s) IPR000864 Proteinase inhibitor I13, potato inhibitor I
Solyc08g082250	Endoglucanase 1 (AHRD V1 ***- B6U0J0_MAIZE); contains Interpro domain(s) IPR008928 Six-hairpin glycosidase-like IPR012341 Six-hairpin glycosidase IPR018221 Glycoside hydrolase, family 9, active site IPR001701 Glycoside hydrolase, family 9
Solyc09g007930	Unknown Protein (AHRD V1)
Solyc09g008170	Auxin responsive SAUR protein (AHRD V1 *-*- Q1SN26_MEDTR); contains Interpro domain(s) IPR003676 Auxin responsive SAUR protein
Solyc09g008930	Os03g0270500 protein (Fragment) (AHRD V1 *-*- Q0DT39_ORYSJ); contains Interpro domain(s) IPR007700 Protein of unknown function DUF668
Solyc09g010210	Endoglucanase 1 (AHRD V1 ***- B6TRZ3_MAIZE); contains Interpro domain(s) IPR008928 Six-hairpin glycosidase-like IPR012341 Six-hairpin glycosidase IPR018221 Glycoside hydrolase, family 9, active site IPR001701 Glycoside hydrolase, family 9
Solyc09g010940	Pyrimidine 5&apos-nucleotidase (AHRD V1 ***- D5QKK7_METTR); contains Interpro domain(s) IPR010237 Pyrimidine 5-nucleotidase
Solyc09g012000	Receptor like protein kinase (AHRD V1 **** Q39139_ARATH); contains Interpro domain(s) IPR001220 Legume lectin, beta chain
Solyc09g042710	Myosin heavy chain-like (AHRD V1 ***- Q7XIW7_ORYSJ); contains Interpro domain(s) IPR008545 Protein of unknown function DUF827, plant
Solyc09g056120	Unknown Protein (AHRD V1)
Solyc09g059550	Genomic DNA chromosome 3 P1 clone MJL12 (AHRD V1 *-*- Q9LSG4_ARATH)
Solyc09g082790	DNA repair and recombination protein RAD51 (AHRD V1 **-- A9CT16_ENTBH); contains Interpro domain(s) IPR011940 Meiotic recombinase Dmc1
Solyc09g082810	Unknown Protein (AHRD V1); contains Interpro domain(s) IPR010800 Glycine rich
Solyc09g082860	Sulfate adenylyltransferase (AHRD V1 **** Q43183_SOLTU); contains Interpro domain(s) IPR002650 ATP-sulfurylase
Solyc09g082980	Plant-specific domain TIGR01615 family protein (AHRD V1 ***- B6TMA8_MAIZE); contains Interpro domain(s) IPR006502 Protein of unknown function DUF506, plant
Solyc09g083190	Genomic DNA chromosome 5 P1 clone MQD19 (AHRD V1 ***- Q9FG89_ARATH)
Solyc09g083390	Genomic DNA chromosome 5 TAC clone K9D7 (AHRD V1 *-*- Q9FIX7_ARATH); contains Interpro domain(s) IPR018144 Plus-3 domain, subgroup
Solyc09g089730	1-aminocyclopropane-1-carboxylate oxidase-like protein (AHRD V1 **-- Q9LTH7_ARATH); contains Interpro domain(s) IPR005123 Oxoglutarate and iron-dependent oxygenase
Solyc09g089930	Ethylene responsive transcription factor 1a (AHRD V1 *-** C0J9I9_9ROSA); contains Interpro domain(s) IPR001471 Pathogenesis-related transcriptional factor and ERF, DNA-binding
Solyc09g090790	MYB transcription factor (AHRD V1 *-*- Q6QAD8_ARATH); contains Interpro domain(s) IPR015495 Myb transcription factor
Solyc09g091430	Pectate lyase 1-27 (AHRD V1 **** B9TU35_9ROSI); contains Interpro domain(s) IPR002022 Pectate lyase/Amb allergen
Solyc09g092260	Chaperone protein dnaJ 20 (AHRD V1 ***- B6U349_MAIZE); contains Interpro domain(s) IPR001623 Heat shock protein DnaJ, N-terminal
Solyc09g092300	Cc-nbs, resistance protein fragment
Solyc09g092310	Cc-nbs-lrr, resistance protein
Solyc09g092390	Adenosylhomocysteinase (AHRD V1 **** Q2XTD0_SOLTU); contains Interpro domain(s) IPR000043 S-adenosyl-L-homocysteine hydrolase
Solyc09g092450	Long-chain-fatty-acid CoA ligase (AHRD V1 ***- Q9LK39_ARATH); contains Interpro domain(s) IPR000873 AMP-dependent synthetase and ligase
Solyc09g092480	UDP-glucosyltransferase family 1 protein (AHRD V1 **** C6KI44_CITSI); contains Interpro domain(s) IPR002213 UDP-glucuronosyl/UDP-glucosyltransferase
Solyc09g092490	UDP-glucosyltransferase family 1 protein (AHRD V1 **** C6KI44_CITSI); contains Interpro domain(s) IPR002213 UDP-glucuronosyl/UDP-glucosyltransferase
Solyc09g092500	UDP-glucosyltransferase family 1 protein (AHRD V1 **** C6KI44_CITSI); contains Interpro domain(s) IPR002213 UDP-glucuronosyl/UDP-glucosyltransferase
Solyc09g092540	F-box family protein (AHRD V1 ***- B9GTQ9_POPTR); contains Interpro domain(s) IPR013187 F-box associated type 3
Solyc09g092580	Cytochrome P450
Solyc09g092620	Cytochrome P450
Solyc09g092670	Cytochrome P450
Solyc09g097760	Glycine rich protein (AHRD V1 *-*- Q94CG1_TOBAC); contains Interpro domain(s) IPR010800 Glycine rich
Solyc09g097900	Ras-related protein Rab-25 (AHRD V1 ***- RAB25_RABIT); contains Interpro domain(s) IPR015595 Rab11-related
Solyc09g097920	Mitochondrial transcription termination factor-like family-1 (AHRD V1 **-- B9V0G4_9ORYZ); contains Interpro domain(s) IPR003690 Mitochodrial transcription termination factor-related
Solyc09g097960	Aldo/keto reductase family protein (AHRD V1 **-- D7KWQ9_ARALY); contains Interpro domain(s) IPR001395 Aldo/keto reductase
Solyc09g098090	Aldo/keto reductase (AHRD V1 **** A2Q5A8_MEDTR); contains Interpro domain(s) IPR001395 Aldo/keto reductase
Solyc09g098290	Receptor like kinase, RLK
Solyc10g005030	Pseudo-response regulator 9 (AHRD V1 ***- D0PPG9_CASSA); contains Interpro domain(s) IPR001789 Signal transduction response regulator, receiver region
Solyc10g005080	Late elongated hypocotyl and circadian clock associated-1-like
Solyc10g005950	Nudix hydrolase 2 (AHRD V1 **-- B6U183_MAIZE); contains Interpro domain(s) IPR000086 NUDIX hydrolase domain
Solyc10g007600	L-lactate dehydrogenase (AHRD V1 ***- LLDD_VIBPA); contains Interpro domain(s) IPR012133 Alpha-hydroxy acid dehydrogenase, FMN-dependent
Solyc10g008660	Malonyl CoA anthocyanin 5-O-glucoside-6&apos&apos&apos-O-malonyltransferase (AHRD V1 ***- Q8W1X0_PERFR)
Solyc10g012210	ARID/BRIGHT DNA-binding domain-containing protein/ELM2 domain-containing protein/Myb-like DNA-binding domain-containing protein (AHRD V1 *--- Q1PEA0_ARATH); contains Interpro domain(s) IPR000949 ELM2
Solyc10g017960	F-box protein PP2-B1 (AHRD V1 *-*- PP2B1_ARATH); contains Interpro domain(s) IPR001810 Cyclin-like F-box
Solyc10g049220	Unknown Protein (AHRD V1)
Solyc10g055630	Aquaporin (AHRD V1 ***- Q8W506_TOBAC); contains Interpro domain(s) IPR012269 Aquaporin
Solyc10g075110	Non-specific lipid-transfer protein (AHRD V1 ***- A7UGG9_SOLTU); contains Interpro domain(s) IPR000528 Plant lipid transfer protein/Par allergen
Solyc10g076240	Peroxidase 1 (AHRD V1 ***- A0SWU6_SESRO); contains Interpro domain(s) IPR002016 Haem peroxidase, plant/fungal/bacterial
Solyc10g079900	Unknown Protein (AHRD V1)
Solyc10g080100	Actin-binding protein gelsolin (AHRD V1 **-* D8UJD7_VOLCA); contains Interpro domain(s) IPR007122 Gelsolin
Solyc10g081570	KED (AHRD V1 *-*- Q9LW95_TOBAC)
Solyc10g083400	Cytochrome P450
Solyc10g084370	MYB transcription factor (Fragment) (AHRD V1 **-- A1DR87_CATRO); contains Interpro domain(s) IPR006447 Myb-like DNA-binding region, SHAQKYF class
Solyc10g085270	Unknown Protein (AHRD V1)
Solyc10g085900	Tetratricopeptide TPR_2 repeat protein (AHRD V1 **-- B4B1G0_9CHRO); contains Interpro domain(s) IPR011990 Tetratricopeptide-like helical
Solyc10g086520	Expansin-1 (AHRD V1 ***- Q6RX69_PETHY); contains Interpro domain(s) IPR002963 Expansin
Solyc10g086570	Palmitoyltransferase PFA4 (AHRD V1 **-- B6TA04_MAIZE); contains Interpro domain(s) IPR001594 Zinc finger, DHHC-type
Solyc10g086660	Rop guanine nucleotide exchange factor 1 (AHRD V1 ***- ROGF1_ARATH); contains Interpro domain(s) IPR005512 Rop nucleotide exchanger, PRONE
Solyc10g086690	Phosphatidylcholine:ceramide cholinephosphotransferase 2 (AHRD V1 *-*- SMS2_MACFA)
Solyc11g005150	Leucine-rich repeat family protein (AHRD V1 *--- D7M406_ARALY); contains Interpro domain(s) IPR006706 Extensin-like region
Solyc11g006300	3-oxo-5-alpha-steroid 4-dehydrogenase family protein (AHRD V1 ***- D7M7I5_ARALY); contains Interpro domain(s) IPR001104 3-oxo-5-alpha-steroid 4-dehydrogenase, C-terminal
Solyc11g006990	Os06g0207500 protein (Fragment) (AHRD V1 **-- Q0DDQ9_ORYSJ); contains Interpro domain(s) IPR004253 Protein of unknown function DUF231, plant
Solyc11g007390	UDP-glucosyltransferase (AHRD V1 *-*- Q8LKG3_STERE); contains Interpro domain(s) IPR002213 UDP-glucuronosyl/UDP-glucosyltransferase
Solyc11g008250	Single-stranded nucleic acid binding R3H domain protein (AHRD V1 **-- B4B323_9CHRO); contains Interpro domain(s) IPR003959 ATPase, AAA-type, core
Solyc11g009010	Hydrolase alpha/beta fold family protein (AHRD V1 ***- D7M978_ARALY); contains Interpro domain(s) IPR000073 Alpha/beta hydrolase fold-1
Solyc11g010380	Mate efflux family protein (AHRD V1 **-- D7MN36_ARALY); contains Interpro domain(s) IPR002528 Multi antimicrobial extrusion protein MatE
Solyc11g011210	Gibberellin regulated protein (AHRD V1 **-- A2Q374_MEDTR); contains Interpro domain(s) IPR003854 Gibberellin regulated protein
Solyc11g011440	Aspartic proteinase nepenthesin-1 (AHRD V1 **-- B6TS94_MAIZE); contains Interpro domain(s) IPR001461 Peptidase A1
Solyc11g011570	RING finger protein 44 (AHRD V1 *--- RNF44_DANRE); contains Interpro domain(s) IPR011016 Zinc finger, RING-CH-type
Solyc11g011610	Fatty acid-binding protein-like protein (AHRD V1 ***- D6FMZ4_MYCTU); contains Interpro domain(s) IPR014878 Region of unknown function DUF1794
Solyc11g011620	Fatty acid-binding protein-like protein (AHRD V1 ***- D6FMZ4_MYCTU); contains Interpro domain(s) IPR014878 Region of unknown function DUF1794
Solyc11g012360	Sodium-dependent dicarboxylate transporter (AHRD V1 ***- O35055_RAT); contains Interpro domain(s) IPR001898 Sodium/sulphate symporter
Solyc11g012560	F-box family protein (AHRD V1 ***- B9GFB6_POPTR); contains Interpro domain(s) IPR017451 F-box associated type 1
Solyc11g018800	Peroxidase 2 (AHRD V1 ***- Q9SSZ8_SCUBA); contains Interpro domain(s) IPR002016 Haem peroxidase, plant/fungal/bacterial
Solyc11g030600	DNA (Cytosine-5)-methyltransferase (AHRD V1 **** O49889_SOLLC); contains Interpro domain(s) IPR017198 DNA (cytosine-5)-methyltransferase 1
Solyc11g056650	BHLH transcription factor (AHRD V1 *-*- B6TXR4_MAIZE); contains Interpro domain(s) IPR001092 Basic helix-loop-helix dimerisation region bHLH
Solyc11g066110	Inner membrane protein oxaA (AHRD V1 *-*- B9L0L4_THERP); contains Interpro domain(s) IPR001708 Membrane insertion protein, OxaA/YidC
Solyc11g066820	Cellulose synthase-like C6 glycosyltransferase family 2 (AHRD V1 **-- A6N4C3_PHYPA); contains Interpro domain(s) IPR001173 Glycosyl transferase, family 2
Solyc11g069590	Receptor-like protein kinase At5g59670 (AHRD V1 *-*- RLK7_ARATH); contains Interpro domain(s) IPR002290 Serine/threonine protein kinase
Solyc11g072310	Gibberellin 20-oxidase-3 (AHRD V1 **** Q9ZPP2_SOLLC); contains Interpro domain(s) IPR005123 Oxoglutarate and iron-dependent oxygenase
Solyc11g072820	Kinesin-5 (AHRD V1 *-*- D2V727_NAEGR); contains Interpro domain(s) IPR001752 Kinesin, motor region
Solyc12g005730	Glycosyltransferase-like protein (AHRD V1 **-- D8QTD2_SELML); contains Interpro domain(s) IPR006740 Protein of unknown function DUF604
Solyc12g008490	Ceramide glucosyltransferase (AHRD V1 ***- Q946Y1_GOSAR)
Solyc12g009000	Os07g0175100 protein (Fragment) (AHRD V1 ***- Q0D898_ORYSJ)
Solyc12g014420	Glucan endo-1 3-beta-glucosidase A6 (AHRD V1 ***- B6TIF7_MAIZE); contains Interpro domain(s) IPR000490 Glycoside hydrolase, family 17
Solyc12g014490	Microtubule-associated protein MAP65-1c (AHRD V1 ***- Q9FEV7_TOBAC); contains Interpro domain(s) IPR007145 MAP65/ASE1
Solyc12g019410	Kinase family protein (AHRD V1 ***- D7KBF8_ARALY); contains Interpro domain(s) IPR016253 Integrin-linked protein kinase
Solyc12g035190	Anthranilate phosphoribosyltransferase (AHRD V1 ***- A8IBN0_CHLRE); contains Interpro domain(s) IPR005940 Anthranilate phosphoribosyl transferase
Solyc12g038430	Kinesin-like calmodulin binding protein (AHRD V1 *-*- Q9FQL7_MAIZE)
Solyc12g039080	Receptor-like kinase (AHRD V1 ***- A7VM37_MARPO)
Solyc12g039100	ACT domain containing protein expressed (AHRD V1 *--- Q10P44_ORYSJ)
Solyc12g042880	cDNA clone J013073D14 full insert sequence (AHRD V1 *--- B7ECD3_ORYSJ); contains Interpro domain(s) IPR012866 Protein of unknown function DUF1644
Solyc12g044230	Os01g0786800 protein (Fragment) (AHRD V1 ***- Q0JIP0_ORYSJ); contains Interpro domain(s) IPR002781 Protein of unknown function DUF81
Solyc12g044900	Protein SEY1 (AHRD V1 ***- B6U4D9_MAIZE); contains Interpro domain(s) IPR008803 Root hair defective 3 GTP-binding
Solyc12g057040	Cryptochrome 1b
Solyc12g057150	Unknown Protein (AHRD V1)
Solyc12g094550	AT1G76250-like protein (Fragment) (AHRD V1 *-*- D6PP03_9BRAS)
Solyc12g097000	Tir, resistance protein fragment
Solyc12g098620	Transcription factor (AHRD V1 *-** D6MKM4_9ASPA); contains Interpro domain(s) IPR011598 Helix-loop-helix DNA-binding

## Sheet: Common DEGs-Red
Table S3. Common DEGs between AtORWT vs M82 and AtORHis vs M82 at red fruit developmental stage
GeneID	annotation
Solyc00g007300	Lrr, resistance protein fragment
Solyc00g021630	NADH-ubiquinone oxidoreductase chain 6 (Fragment) (AHRD V1 ***- Q2PZB4_BRAOB); contains Interpro domain(s) IPR001457 NADH:ubiquinone/plastoquinone oxidoreductase, chain 6
Solyc00g021640	Ribosomal protein S4 (AHRD V1 ***- D5I3A5_CITLA); contains Interpro domain(s) IPR002942 RNA-binding S4
Solyc00g082550	Unknown Protein (AHRD V1)
Solyc00g142160	Unknown Protein (AHRD V1)
Solyc00g206460	Os06g0220000 protein (Fragment) (AHRD V1 **-- Q0DDJ2_ORYSJ); contains Interpro domain(s) IPR006766 Phosphate-induced protein 1 conserved region
Solyc01g005140	Cytochrome b561 (AHRD V1 ***- Q3LGX5_CITLA); contains Interpro domain(s) IPR006593 Cytochrome b561/ferric reductase transmembrane
Solyc01g005430	UBX domain protein 6 (AHRD V1 ***- Q7SXA8_DANRE); contains Interpro domain(s) IPR018997 PUB domain
Solyc01g005730	LRR receptor-like serine/threonine-protein kinase, RLP
Solyc01g005760	LRR receptor-like serine/threonine-protein kinase, RLP
Solyc01g007280	30S ribosomal protein S4 chloroplastic (AHRD V1 ***- B5MF80_PETIN); contains Interpro domain(s) IPR005709 Ribosomal protein S4, bacterial-type
Solyc01g007340	Acetyl-coenzyme A carboxylase carboxyl transferase subunit beta (AHRD V1 ***- ACCD_EPIVI); contains Interpro domain(s) IPR000438 Acetyl-CoA carboxylase carboxyl transferase, beta subunit
Solyc01g007490	ATP-dependent Clp protease proteolytic subunit (AHRD V1 ***- D3WCC1_NEROL); contains Interpro domain(s) IPR001907 Peptidase S14, ClpP
Solyc01g007500	Photosystem II CP47 chlorophyll apoprotein (AHRD V1 ***- D3WBA3_9BORA); contains Interpro domain(s) IPR017486 Photosystem II, PsbB
Solyc01g007570	30S ribosomal protein S11 chloroplastic (AHRD V1 ***- D3WCH5_NEROL); contains Interpro domain(s) IPR019981 Ribosomal protein S11, bacterial-type
Solyc01g007580	30S ribosomal protein S8 (AHRD V1 ***- D4PBE7_PHODC); contains Interpro domain(s) IPR000630 Ribosomal protein S8
Solyc01g007590	50S ribosomal protein L14 chloroplastic (AHRD V1 ***- D3WBB8_9BORA); contains Interpro domain(s) IPR005745 Ribosomal protein L14, bacterial-type
Solyc01g007600	50S ribosomal protein L16 chloroplastic (AHRD V1 ***- D3WCG3_NEROL); contains Interpro domain(s) IPR000114 Ribosomal protein L16
Solyc01g007610	30S ribosomal protein S3 chloroplastic (AHRD V1 ***- D3WBD9_9BORA); contains Interpro domain(s) IPR005704 Ribosomal protein S3, bacterial
Solyc01g007620	30S ribosomal protein S19 chloroplastic (AHRD V1 ***- D3WDP2_CORFO); contains Interpro domain(s) IPR002222 Ribosomal protein S19/S15
Solyc01g007630	50S ribosomal protein L2 chloroplastic (AHRD V1 ***- A6YA71_9MAGN); contains Interpro domain(s) IPR005880 Ribosomal protein L2, bacterial-type
Solyc01g007640	Ycf2 (AHRD V1 ***- D2KLP5_OLEEU); contains Interpro domain(s) IPR008543 Chloroplast Ycf2
Solyc01g008720	Mannan endo-1 4-beta-mannosidase (AHRD V1 ***- A8FDC6_BACP2); contains Interpro domain(s) IPR001547 Glycoside hydrolase, family 5
Solyc01g009160	Harpin-induced protein-like (Fragment) (AHRD V1 **-- D2CFH8_COFAR); contains Interpro domain(s) IPR010847 Harpin-induced 1
Solyc01g009690	LRR receptor-like serine/threonine-protein kinase, RLP
Solyc01g014560	D-mannose binding lectin family protein expressed (AHRD V1 **-- Q2RAY8_ORYSJ); contains Interpro domain(s) IPR001480 Curculin-like (mannose-binding) lectin
Solyc01g015050	Unknown Protein (AHRD V1)
Solyc01g015070	Unknown Protein (AHRD V1)
Solyc01g056370	Unknown Protein (AHRD V1)
Solyc01g059980	Beta-glucanase (AHRD V1 ***- Q53X08_NICPL); contains Interpro domain(s) IPR000490 Glycoside hydrolase, family 17
Solyc01g059990	Serine/threonine-protein phosphatase 7 long form homolog (AHRD V1 *--- PPP7L_ARATH); contains Interpro domain(s) IPR019557 Aminotransferase-like, plant mobile domain
Solyc01g065530	COBRA-like protein (AHRD V1 ***- Q655F2_ORYSJ); contains Interpro domain(s) IPR006918 Glycosyl-phosphatidyl inositol-anchored, plant
Solyc01g065750	Unknown Protein (AHRD V1)
Solyc01g068080	Dihydroflavonol 4-reductase family (AHRD V1 ***- D7MD06_ARALY); contains Interpro domain(s) IPR016040 NAD(P)-binding domain
Solyc01g079260	WRKY transcription factor 4 (AHRD V1 ***- A7UGD1_SOLTU); contains Interpro domain(s) IPR003657 DNA-binding WRKY
Solyc01g079660	Long cell-linked locus protein (AHRD V1 ***- Q946U8_MAIZE)
Solyc01g080620	Kelch-like protein 3 (AHRD V1 *-*- KLHL3_HUMAN); contains Interpro domain(s) IPR013069 BTB/POZ
Solyc01g081270	Glutathione S-transferase (AHRD V1 ***- Q8H9E5_CUCMA); contains Interpro domain(s) IPR004046 Glutathione S-transferase, C-terminal
Solyc01g081310	Glutathione-S-transferase (AHRD V1 ***- B2BY02_9BRAS); contains Interpro domain(s) IPR004045 Glutathione S-transferase, N-terminal IPR017933 Glutathione S-transferase/chloride channel, C-terminal
Solyc01g087180	Unknown Protein (AHRD V1)
Solyc01g087580	Unknown Protein (AHRD V1)
Solyc01g087590	Polyamine oxidase (AHRD V1 **** Q4H439_TOBAC); contains Interpro domain(s) IPR002937 Amine oxidase
Solyc01g087950	Serine carboxypeptidase 1 (AHRD V1 **** B6SW38_MAIZE); contains Interpro domain(s) IPR001563 Peptidase S10, serine carboxypeptidase
Solyc01g087980	Unknown Protein (AHRD V1)
Solyc01g090700	Enoyl-CoA-hydratase (AHRD V1 ***- Q9SE41_AVIMR); contains Interpro domain(s) IPR001753 Crotonase, core
Solyc01g091530	Fasciclin-like arabinogalactan protein 13 (AHRD V1 ***- A9XTL8_GOSHI); contains Interpro domain(s) IPR000782 FAS1 domain
Solyc01g091590	SRC2 protein (AHRD V1 ***- A7XAJ8_9CONI); contains Interpro domain(s) IPR000008 C2 calcium-dependent membrane targeting
Solyc01g095080	1-aminocyclopropane-1-carboxylate synthase (AHRD V1 **** O65209_NICGU); contains Interpro domain(s) IPR004839 Aminotransferase, class I and II IPR004838 Aminotransferases, class-I, pyridoxal-phosphate-binding site
Solyc01g095220	Unknown Protein (AHRD V1)
Solyc01g095630	WRKY transcription factor (AHRD V1 ***- D3YEX5_SOLLC); contains Interpro domain(s) IPR003657 DNA-binding WRKY
Solyc01g096220	Ras-related protein Rab-25 (AHRD V1 ***- RAB25_BOVIN); contains Interpro domain(s) IPR015595 Rab11-related
Solyc01g096320	Homeobox leucine zipper protein (AHRD V1 ***- Q9XH73_PRUAR); contains Interpro domain(s) IPR001356 Homeobox
Solyc01g097340	NAD-dependent epimerase/dehydratase family protein-like protein (AHRD V1 ***- Q2XPW6_SOLTU); contains Interpro domain(s) IPR016040 NAD(P)-binding domain
Solyc01g097520	Annexin 11 (AHRD V1 ***- D6QX28_SOYBN); contains Interpro domain(s) IPR009118 Annexin, type plant
Solyc01g098400	Histidine phosphotransfer protein (AHRD V1 **** B9I823_POPTR); contains Interpro domain(s) IPR008207 Signal transduction histidine kinase, phosphotransfer (Hpt) region
Solyc01g099370	SRC2 homolog (Fragment) (AHRD V1 ***- B3IYJ9_9SOLA); contains Interpro domain(s) IPR018029 C2 membrane targeting protein
Solyc01g099660	Heat shock protein (AHRD V1 ***- Q84KP8_CYAME); contains Interpro domain(s) IPR013126 Heat shock protein 70
Solyc01g099920	Photoassimilate-responsive protein PAR-1b-like protein (AHRD V1 ***- Q9LCZ9_ARATH); contains Interpro domain(s) IPR009489 PAR1
Solyc01g100010	F-box protein PP2-B1 (AHRD V1 ***- PP2B1_ARATH); contains Interpro domain(s) IPR001810 Cyclin-like F-box
Solyc01g100030	Deoxyuridine 5&apos-triphosphate nucleotidohydrolase (AHRD V1 ***- D0NVQ2_PHYIN); contains Interpro domain(s) IPR008181 DeoxyUTP pyrophosphatase subfamily 1
Solyc01g100770	Susceptibility homeodomain transcription factor (Fragment) (AHRD V1 *-*- Q8SAA7_ORYSA); contains Interpro domain(s) IPR007493 Protein of unknown function DUF538
Solyc01g102840	Tir-nbs, resistance protein fragment
Solyc01g103590	Glyoxalase/bleomycin resistance protein/dioxygenase (AHRD V1 **-- Q2HVV5_MEDTR); contains Interpro domain(s) IPR004360 Glyoxalase/bleomycin resistance protein/dioxygenase
Solyc01g104690	Unknown Protein (AHRD V1)
Solyc01g106290	Unknown Protein (AHRD V1)
Solyc01g106690	Unknown Protein (AHRD V1); contains Interpro domain(s) IPR010410 Protein of unknown function DUF1005
Solyc01g106700	MADS-box transcription factor (AHRD V1 ***- Q75V01_9ASPA); contains Interpro domain(s) IPR002100 Transcription factor, MADS-box
Solyc01g107170	Zinc finger protein (AHRD V1 ***- A0T3Q5_SOLTU); contains Interpro domain(s) IPR007087 Zinc finger, C2H2-type
Solyc01g107800	Expressed protein (Fragment) (AHRD V1 *-*- B3VV16_POPTN); contains Interpro domain(s) IPR006514 Protein of unknown function DUF579, plant
Solyc01g107820	UDP-glucosyltransferase family 1 protein (AHRD V1 **** C6KI43_CITSI); contains Interpro domain(s) IPR002213 UDP-glucuronosyl/UDP-glucosyltransferase
Solyc01g107830	UDP-glucosyltransferase family 1 protein (AHRD V1 **** C6KI43_CITSI); contains Interpro domain(s) IPR002213 UDP-glucuronosyl/UDP-glucosyltransferase
Solyc01g107850	UDP-glucosyltransferase HvUGT5876 (AHRD V1 ***- D3WYW1_HORVD); contains Interpro domain(s) IPR002213 UDP-glucuronosyl/UDP-glucosyltransferase
Solyc01g108240	Ethylene responsive transcription factor 2b (AHRD V1 *-*- C0J9I6_9ROSA); contains Interpro domain(s) IPR001471 Pathogenesis-related transcriptional factor and ERF, DNA-binding
Solyc01g109120	WD-40 repeat family protein (AHRD V1 **-- Q1EPE0_MUSAC); contains Interpro domain(s) IPR020472 G-protein beta WD-40 repeat, region
Solyc01g109210	Unknown Protein (AHRD V1)
Solyc01g109460	Solute carrier family 2, facilitated glucose transporter member 3 (AHRD V1 ***- GTR3_RAT); contains Interpro domain(s) IPR003663 Sugar/inositol transporter
Solyc01g110130	DNA replication licensing factor (AHRD V1 ***- Q2TZM7_ASPOR); contains Interpro domain(s) IPR008047 MCM protein 4
Solyc01g111340	Endo-1 4-beta-xylanase (AHRD V1 **-- B6SW51_MAIZE); contains Interpro domain(s) IPR013781 Glycoside hydrolase, subgroup, catalytic core
Solyc01g111630	Glyoxylate/hydroxypyruvate reductase B (AHRD V1 **** GHRB_YERPS); contains Interpro domain(s) IPR006140 D-isomer specific 2-hydroxyacid dehydrogenase, NAD-binding
Solyc01g111830	24-sterol C-methyltransferase (AHRD V1 **** B0FDL7_GOSHI); contains Interpro domain(s) IPR013705 Sterol methyltransferase C-terminal
Solyc02g020940	Glyceraldehyde-3-phosphate dehydrogenase (AHRD V1 **** D7UNZ5_BRARC); contains Interpro domain(s) IPR000173 Glyceraldehyde 3-phosphate dehydrogenase
Solyc02g021490	Unknown Protein (AHRD V1)
Solyc02g030230	UDP-glucose 4-epimerase (AHRD V1 **** B1XPB1_SYNP2); contains Interpro domain(s) IPR005886 UDP-glucose 4-epimerase
Solyc02g036350	1-aminocyclopropane-1-carboxylate oxidase (AHRD V1 ***- A4ZYQ6_SOLLC); contains Interpro domain(s) IPR005123 Oxoglutarate and iron-dependent oxygenase
Solyc02g036370	MYB transcription factor (Fragment) (AHRD V1 **-* A1DR85_CATRO); contains Interpro domain(s) IPR006447 Myb-like DNA-binding region, SHAQKYF class
Solyc02g037510	Amino acid transporter (AHRD V1 **** B7GLG7_ANOFW); contains Interpro domain(s) IPR015606 Cationic amino acid transporter
Solyc02g038740	3-hydroxy-3-methylglutaryl coenzyme A reductase (AHRD V1 **** Q9FS01_SOLTU); contains Interpro domain(s) IPR004554 Hydroxymethylglutaryl-CoA reductase, class I, catalytic
Solyc02g062340	Fructose-bisphosphate aldolase (AHRD V1 ***- Q9SXX4_NICPA); contains Interpro domain(s) IPR000741 Fructose-bisphosphate aldolase, class-I
Solyc02g062730	Unknown Protein (AHRD V1)
Solyc02g062780	Chromodomain-helicase-DNA-binding protein 6 (AHRD V1 **-* CHD6_HUMAN); contains Interpro domain(s) IPR000330 SNF2-related
Solyc02g063420	Hydroxyproline-rich glycoprotein (AHRD V1 **-- A9YWR1_MEDTR)
Solyc02g065400	Oxygen-evolving enhancer protein 1 of photosystem II (AHRD V1 ***- A8J0E4_CHLRE); contains Interpro domain(s) IPR002628 Photosystem II manganese-stabilizing protein PsbO
Solyc02g066830	Ras GTPase-activating protein-binding protein 2 (AHRD V1 *--- B5X4A8_SALSA); contains Interpro domain(s) IPR018222 Nuclear transport factor 2, Eukaryote
Solyc02g067040	cDNA clone J075153F01 full insert sequence (AHRD V1 *--- B7F9A7_ORYSJ); contains Interpro domain(s) IPR009769 Protein of unknown function DUF1336
Solyc02g068080	Voltage-gated chloride channel (AHRD V1 **** Q96325_ARATH); contains Interpro domain(s) IPR002251 Chloride channel plant CLC
Solyc02g069170	Os12g0574800 protein (Fragment) (AHRD V1 *-*- Q0IME3_ORYSJ); contains Interpro domain(s) IPR006565 Bromodomain transcription factor
Solyc02g069930	Lipase-like protein (AHRD V1 **-- Q9M3D1_ARATH); contains Interpro domain(s) IPR000073 Alpha/beta hydrolase fold-1
Solyc02g070020	UDP-glucosyltransferase (AHRD V1 **-* Q8LKG3_STERE); contains Interpro domain(s) IPR002213 UDP-glucuronosyl/UDP-glucosyltransferase
Solyc02g070180	FAD-binding domain-containing protein (AHRD V1 **-- D7MFI0_ARALY); contains Interpro domain(s) IPR006094 FAD linked oxidase, N-terminal
Solyc02g070500	Susceptibility homeodomain transcription factor (Fragment) (AHRD V1 ***- Q8SAA7_ORYSA); contains Interpro domain(s) IPR007493 Protein of unknown function DUF538
Solyc02g070780	DNA replication licensing factor MCM3 (AHRD V1 **** Q16NY8_AEDAE); contains Interpro domain(s) IPR008046 MCM protein 3
Solyc02g070890	Receptor like kinase, RLK
Solyc02g071620	GDSL esterase/lipase At1g29670 (AHRD V1 ***- GDL15_ARATH); contains Interpro domain(s) IPR001087 Lipase, GDSL
Solyc02g071800	Receptor like kinase, RLK
Solyc02g072080	U-box domain-containing protein 17 (AHRD V1 **-- PUB17_ARATH); contains Interpro domain(s) IPR011989 Armadillo-like helical
Solyc02g076680	Unknown Protein (AHRD V1); contains Interpro domain(s) IPR007789 Protein of unknown function DUF688
Solyc02g076800	Unknown Protein (AHRD V1)
Solyc02g077040	Cathepsin B-like cysteine proteinase 5 (AHRD V1 **-* CPR5_CAEEL); contains Interpro domain(s) IPR013128 Peptidase C1A, papain
Solyc02g077710	E6-2 protein kinase (AHRD V1 *-*- B6E139_GOSHI)
Solyc02g077940	Unknown Protein (AHRD V1)
Solyc02g078480	CBS domain containing protein (AHRD V1 ***- B6SWR6_MAIZE); contains Interpro domain(s) IPR000644 Cystathionine beta-synthase, core
Solyc02g079490	Hydroxycinnamoyl-CoA shikimate/quinate hydroxycinnamoyl transferase (AHRD V1 **-* D1GJ94_COFAR); contains Interpro domain(s) IPR003480 Transferase
Solyc02g079950	Oxygen-evolving enhancer protein 3 (AHRD V1 ***- Q7Y1T5_PEA); contains Interpro domain(s) IPR008797 Photosystem II oxygen evolving complex protein PsbQ
Solyc02g080540	ATP synthase gamma chain (AHRD V1 ***- B7FIR4_MEDTR); contains Interpro domain(s) IPR000131 ATPase, F1 complex, gamma subunit
Solyc02g081490	Receptor-like kinase (AHRD V1 *-*- Q9LL53_ORYSA)
Solyc02g081500	Receptor-like kinase (AHRD V1 ***- Q9LKY7_ORYSA); contains Interpro domain(s) IPR002290 Serine/threonine protein kinase
Solyc02g083110	UNE1-like protein (AHRD V1 ***- B2ZAS0_9ROSI); contains Interpro domain(s) IPR006943 Protein of unknown function DUF641, plant
Solyc02g083120	CM0216.240.nc protein (AHRD V1 ***- B0BLH5_LOTJA); contains Interpro domain(s) IPR004320 Protein of unknown function DUF241, plant
Solyc02g084990	Mannan endo-1 4-beta-mannosidase (AHRD V1 ***- A8FDC6_BACP2); contains Interpro domain(s) IPR001547 Glycoside hydrolase, family 5
Solyc02g086300	Glutamine amidotransferase (AHRD V1 *-*- C6YZA6_9BACE); contains Interpro domain(s) IPR011697 Peptidase C26
Solyc02g087350	Glycosyltransferase (AHRD V1 ***- B9N4D7_POPTR); contains Interpro domain(s) IPR002495 Glycosyl transferase, family 8
Solyc02g087770	Aldose-1-epimerase-like protein (AHRD V1 **** O48971_TOBAC); contains Interpro domain(s) IPR015443 Aldose-1-epimerase
Solyc02g087850	Glutaredoxin family protein (AHRD V1 **-- D7LM49_ARALY); contains Interpro domain(s) IPR012335 Thioredoxin fold
Solyc02g088340	WRKY transcription factor-c (AHRD V1 **** Q5DJV3_CAPAN); contains Interpro domain(s) IPR003657 DNA-binding WRKY
Solyc02g088750	UDP-glucuronosyltransferase (AHRD V1 **** Q5UB81_ARATH); contains Interpro domain(s) IPR002213 UDP-glucuronosyl/UDP-glucosyltransferase
Solyc02g089660	Unknown Protein (AHRD V1)
Solyc02g089690	Leaf senescence protein-like (AHRD V1 ***- Q8RV74_ORYSJ); contains Interpro domain(s) IPR004253 Protein of unknown function DUF231, plant
Solyc02g090030	Oxygen-evolving enhancer protein 1 of photosystem II (AHRD V1 ***- A8J0E4_CHLRE); contains Interpro domain(s) IPR002628 Photosystem II manganese-stabilizing protein PsbO
Solyc02g090870	Unknown Protein (AHRD V1)
Solyc02g090890	Zeaxanthin epoxidase, chloroplastic
Solyc02g091180	cDNA clone J100026I16 full insert sequence (AHRD V1 **-- B7FA06_ORYSJ)
Solyc02g091500	Calmodulin (AHRD V1 ***- B6TGU5_MAIZE); contains Interpro domain(s) IPR011992 EF-Hand type
Solyc02g091560	Serine hydroxymethyltransferase (AHRD V1 **** C6ZJZ0_SOYBN); contains Interpro domain(s) IPR001085 Serine hydroxymethyltransferase
Solyc02g091690	BHLH transcription factor (AHRD V1 **-* A9YWR2_MEDTR); contains Interpro domain(s) IPR011598 Helix-loop-helix DNA-binding
Solyc02g092110	Phytosulfokines 3 (AHRD V1 ***- PSK3_ARATH); contains Interpro domain(s) IPR009438 Phytosulfokine
Solyc02g092240	Os10g0352000 protein (Fragment) (AHRD V1 *-*- Q0IY85_ORYSJ)
Solyc02g092930	MYB transcription factor (AHRD V1 **** A3F8D7_CAPAN); contains Interpro domain(s) IPR015495 Myb transcription factor
Solyc02g093210	MAPprotein kinase-like protein (AHRD V1 **-- Q6YW97_ORYSJ); contains Interpro domain(s) IPR017946 PLC-like phosphodiesterase, TIM beta/alpha-barrel domain
Solyc02g093300	DNA polymerase (AHRD V1 **** B9SC90_RICCO); contains Interpro domain(s) IPR004578 DNA-directed DNA polymerase, family B, pol2
Solyc02g094000	Calmodulin-like protein (AHRD V1 ***- Q0VJ70_DATME); contains Interpro domain(s) IPR011992 EF-Hand type
Solyc03g005330	CBL-interacting protein kinase 20 (AHRD V1 **** C4P7W9_VITVI); contains Interpro domain(s) IPR002290 Serine/threonine protein kinase
Solyc03g006330	LRR receptor-like serine/threonine-protein kinase, RLP
Solyc03g006490	Aluminum-induced protein-like (AHRD V1 ***- Q9FG81_ARATH)
Solyc03g013240	Homology to unknown gene (AHRD V1 ***- Q01H71_OSTTA)
Solyc03g019660	Thylakoid lumenal 17.9 kDa protein, chloroplastic (AHRD V1 ***- TL1Y_ARATH)
Solyc03g019890	Beta-galactosidase (AHRD V1 ***- A2JGX1_SOLLC); contains Interpro domain(s) IPR001944 Glycoside hydrolase, family 35
Solyc03g026280	CRT binding factor 2 (AHRD V1 *-*- B3TPN7_SOLHA); contains Interpro domain(s) IPR001471 Pathogenesis-related transcriptional factor and ERF, DNA-binding
Solyc03g031830	Zinc finger family protein (AHRD V1 *-*- D7MVE2_ARALY); contains Interpro domain(s) IPR001841 Zinc finger, RING-type
Solyc03g034220	Ribulose bisphosphate carboxylase small chain (AHRD V1 ***- A9YTZ7_SOLTU); contains Interpro domain(s) IPR000894 Ribulose bisphosphate carboxylase, small chain
Solyc03g034320	Class I glutamine amidotransferase (AHRD V1 *-*- D4V3L4_BACVU); contains Interpro domain(s) IPR011697 Peptidase C26
Solyc03g078150	Amino acid transporter family protein (AHRD V1 **** D7LGK0_ARALY); contains Interpro domain(s) IPR013057 Amino acid transporter, transmembrane
Solyc03g083440	Glutamate synthase (AHRD V1 **** C1E4G5_9CHLO); contains Interpro domain(s) IPR012220 Glutamate synthase, eukaryotic IPR006005 Glutamate synthase, NADH/NADPH, small subunit 1
Solyc03g083560	Expressed protein (Fragment) (AHRD V1 ***- B3VJP0_POPTN); contains Interpro domain(s) IPR006766 Phosphate-induced protein 1 conserved region
Solyc03g083800	Serine/threonine-protein phosphatase 7 long form homolog (AHRD V1 *-*- PPP7L_ARATH); contains Interpro domain(s) IPR019557 Aminotransferase-like, plant mobile domain
Solyc03g093080	Xyloglucan endotransglucosylase/hydrolase 9 (AHRD V1 **** C0IRG8_9ERIC); contains Interpro domain(s) IPR016455 Xyloglucan endotransglucosylase/hydrolase
Solyc03g093110	Xyloglucan endotransglucosylase/hydrolase 9 (AHRD V1 **** C0IRG8_9ERIC); contains Interpro domain(s) IPR016455 Xyloglucan endotransglucosylase/hydrolase
Solyc03g093120	Xyloglucan endotransglucosylase/hydrolase 9 (AHRD V1 **** C0IRG8_9ERIC); contains Interpro domain(s) IPR016455 Xyloglucan endotransglucosylase/hydrolase
Solyc03g093130	Xyloglucan endotransglucosylase/hydrolase 9 (AHRD V1 **** C0IRG8_9ERIC); contains Interpro domain(s) IPR016455 Xyloglucan endotransglucosylase/hydrolase IPR008263 Glycoside hydrolase, family 16, active site
Solyc03g093540	Ethylene responsive transcription factor 1a (AHRD V1 *-*- C0J9I9_9ROSA); contains Interpro domain(s) IPR001471 Pathogenesis-related transcriptional factor and ERF, DNA-binding
Solyc03g093550	Ethylene responsive transcription factor 1a (AHRD V1 *-*- C0J9I9_9ROSA); contains Interpro domain(s) IPR001471 Pathogenesis-related transcriptional factor and ERF, DNA-binding
Solyc03g093560	Ethylene-responsive transcription factor 2 (AHRD V1 ***- B6U860_MAIZE); contains Interpro domain(s) IPR001471 Pathogenesis-related transcriptional factor and ERF, DNA-binding
Solyc03g096290	Aquaporin-like protein (AHRD V1 ***- Q8W1A9_PETHY); contains Interpro domain(s) IPR012269 Aquaporin
Solyc03g097050	Cellulose synthase-like protein (AHRD V1 **** B9IPJ4_POPTR); contains Interpro domain(s) IPR005150 Cellulose synthase
Solyc03g097440	11-beta-hydroxysteroid dehydrogenase-like (AHRD V1 **** Q9LUF1_ARATH); contains Interpro domain(s) IPR002347 Glucose/ribitol dehydrogenase
Solyc03g098020	Hydrolase alpha/beta fold family protein (AHRD V1 **-- D7KRI7_ARALY); contains Interpro domain(s) IPR000073 Alpha/beta hydrolase fold-1
Solyc03g111050	Plastid RNA-binding protein (AHRD V1 **-- D6QX33_NICBE); contains Interpro domain(s) IPR003029 Ribosomal protein S1, RNA binding domain
Solyc03g111100	AtIII18x5-like protein (Fragment) (AHRD V1 *-*- D9YU68_ARAHA)
Solyc03g111170	4-coumarate-coa ligase (AHRD V1 **** B9I3N1_POPTR); contains Interpro domain(s) IPR000873 AMP-dependent synthetase and ligase
Solyc03g112010	Cytochrome P450
Solyc03g112040	Cytochrome P450
Solyc03g113240	Unknown Protein (AHRD V1); contains Interpro domain(s) IPR009500 Protein of unknown function DUF1118
Solyc03g113280	Membrane protein HPP family (AHRD V1 *-*- D9Y9E6_9DELT); contains Interpro domain(s) IPR007065 HPP
Solyc03g114360	Poly polymerase catalytic domain containing protein expressed (AHRD V1 **-- Q84T80_ORYSJ); contains Interpro domain(s) IPR012317 Poly(ADP-ribose) polymerase, catalytic region
Solyc03g115980	Geranylgeranyl reductase (AHRD V1 ***- Q1ZYL0_OLEEU); contains Interpro domain(s) IPR011774 Geranylgeranyl reductase, plants and cyanobacteria
Solyc03g116710	GTP binding protein (AHRD V1 ***- B6TE93_MAIZE); contains Interpro domain(s) IPR007612 Protein of unknown function DUF567
Solyc03g117210	Unknown Protein (AHRD V1)
Solyc03g118470	Diphosphoinositol polyphosphate phosphohydrolase 1 (AHRD V1 *-** C1BIE3_ONCMY); contains Interpro domain(s) IPR000086 NUDIX hydrolase domain
Solyc03g119060	Alpha-dioxygenase 2 (AHRD V1 **-- Q5WM33_SOLLC); contains Interpro domain(s) IPR002007 Haem peroxidase, animal
Solyc03g120420	Unknown Protein (AHRD V1)
Solyc03g121090	Cold induced protein-like (AHRD V1 **-- Q94JH8_ORYSJ)
Solyc03g121140	Chloroplast unusual positioning 1A (AHRD V1 *--- B3IYT7_ADICA)
Solyc03g121620	Harpin-induced protein-like (Fragment) (AHRD V1 **-- D2CFH8_COFAR); contains Interpro domain(s) IPR010847 Harpin-induced 1
Solyc03g123620	Pectinesterase (AHRD V1 ***- B9GXZ7_POPTR); contains Interpro domain(s) IPR000070 Pectinesterase, catalytic
Solyc03g124110	CRT binding factor 2 (AHRD V1 ***- B3TPN7_SOLHA); contains Interpro domain(s) IPR001471 Pathogenesis-related transcriptional factor and ERF, DNA-binding
Solyc04g007580	cDNA clone J100026I16 full insert sequence (AHRD V1 **-- B7FA06_ORYSJ)
Solyc04g008200	Cc-nbs-lrr, resistance protein
Solyc04g009030	Glyceraldehyde-3-phosphate dehydrogenase (AHRD V1 **** D7UNZ5_BRARC); contains Interpro domain(s) IPR000173 Glyceraldehyde 3-phosphate dehydrogenase
Solyc04g012140	Unknown Protein (AHRD V1)
Solyc04g015140	Unknown Protein (AHRD V1)
Solyc04g015360	GATA transcription factor 9 (AHRD V1 *-*- B6STZ1_MAIZE); contains Interpro domain(s) IPR000679 Zinc finger, GATA-type
Solyc04g015520	DNA binding protein (AHRD V1 **** B6TND2_MAIZE); contains Interpro domain(s) IPR005516 Remorin, C-terminal region
Solyc04g016470	Beta-1 3-glucanase (AHRD V1 ***- B2ZP01_VITRI); contains Interpro domain(s) IPR000490 Glycoside hydrolase, family 17
Solyc04g016550	Folylpolyglutamate synthase (AHRD V1 **** B9IHV7_POPTR); contains Interpro domain(s) IPR001645 Folylpolyglutamate synthetase
Solyc04g017610	F-box domain containing protein expressed (AHRD V1 ***- Q2R211_ORYSJ); contains Interpro domain(s) IPR001810 Cyclin-like F-box
Solyc04g017620	Phosphatidylinositol-4-phosphate 5-kinase 9 (AHRD V1 ***- B6SXI7_MAIZE); contains Interpro domain(s) IPR016034 Phosphatidylinositol-4-phosphate 5-kinase, core, subgroup
Solyc04g018080	Unknown Protein (AHRD V1)
Solyc04g018120	Unknown Protein (AHRD V1)
Solyc04g018130	Unknown Protein (AHRD V1)
Solyc04g040220	NPR1-like protein (Fragment) (AHRD V1 ***- Q2QBV6_PYRCO); contains Interpro domain(s) IPR013069 BTB/POZ
Solyc04g051280	F16G16.9 protein (Fragment) (AHRD V1 *-*- Q9SS51_ARATH)
Solyc04g056340	Tyrosine phosphatase family protein (AHRD V1 **** B8N9Z8_ASPFN); contains Interpro domain(s) IPR020428 Protein-tyrosine phosphatase, dual specificity phosphatase, eukaryotic
Solyc04g058150	Type 2 metallothionein (AHRD V1 ***- B3VKV5_SOLNI); contains Interpro domain(s) IPR000347 Plant metallothionein, family 15
Solyc04g071030	U-box domain-containing protein (AHRD V1 ***- D7MRW3_ARALY); contains Interpro domain(s) IPR003613 U box domain
Solyc04g071070	Unknown Protein (AHRD V1); contains Interpro domain(s) IPR006706 Extensin-like region
Solyc04g071480	Exocyst subunit Exo70-interacting protein Roh1 (Fragment) (AHRD V1 *-*- C1IJU1_TOBAC); contains Interpro domain(s) IPR008511 Protein of unknown function DUF793
Solyc04g071520	Os11g0166800 protein (Fragment) (AHRD V1 *--- Q0IUD4_ORYSJ); contains Interpro domain(s) IPR010990 Transcription elongation factor, TFIIS/elongin A/CRSP70, N-terminal
Solyc04g071660	Unknown Protein (AHRD V1)
Solyc04g074410	Os06g0220000 protein (Fragment) (AHRD V1 ***- Q0DDJ2_ORYSJ); contains Interpro domain(s) IPR006766 Phosphate-induced protein 1 conserved region
Solyc04g074440	Os06g0220000 protein (Fragment) (AHRD V1 ***- Q0DDJ2_ORYSJ); contains Interpro domain(s) IPR006766 Phosphate-induced protein 1 conserved region
Solyc04g074450	Phi-1 protein (Fragment) (AHRD V1 ***- Q4LAX0_CAPCH); contains Interpro domain(s) IPR006766 Phosphate-induced protein 1 conserved region
Solyc04g076880	Phosphoenolpyruvate carboxykinase (AHRD V1 **** Q8W505_SOLLC); contains Interpro domain(s) IPR001272 Phosphoenolpyruvate carboxykinase, ATP-utilising
Solyc04g076940	Unknown Protein (AHRD V1)
Solyc04g077470	Cellulose synthase-like C1-2 glycosyltransferase family 2 protein (AHRD V1 **** D8T077_SELML); contains Interpro domain(s) IPR001173 Glycosyl transferase, family 2
Solyc04g077640	Serine carboxypeptidase 1 (AHRD V1 ***- B6TC80_MAIZE); contains Interpro domain(s) IPR001563 Peptidase S10, serine carboxypeptidase
Solyc04g077980	Zinc-finger protein (AHRD V1 ***- Q40899_PETHY); contains Interpro domain(s) IPR007087 Zinc finger, C2H2-type
Solyc04g078420	MYB transcription factor (AHRD V1 *-*- A3F8D7_CAPAN); contains Interpro domain(s) IPR015495 Myb transcription factor
Solyc04g078900	Cytochrome P450
Solyc04g079060	Serine carboxypeptidase 1 (AHRD V1 ***- B6TC80_MAIZE); contains Interpro domain(s) IPR001563 Peptidase S10, serine carboxypeptidase
Solyc04g081490	Tubulin beta-1 chain (AHRD V1 ***- D7KT68_ARALY); contains Interpro domain(s) IPR002453 Beta tubulin
Solyc04g081610	Unknown Protein (AHRD V1)
Solyc04g081710	Unknown Protein (AHRD V1)
Solyc04g081720	Unknown Protein (AHRD V1)
Solyc04g081890	Ring H2 finger protein (AHRD V1 *-*- D9ZHD8_HYPPE); contains Interpro domain(s) IPR018957 Zinc finger, C3HC4 RING-type
Solyc04g082000	Phospholipase D (AHRD V1 **** Q6AVR2_ORYSJ); contains Interpro domain(s) IPR011402 Phospholipase D, plant
Solyc04g082010	Plastocyanin (AHRD V1 ***- Q0W9E5_SOLCO); contains Interpro domain(s) IPR000923 Blue (type 1) copper domain
Solyc04g082880	Diphosphate--fructose-6-phosphate 1-phosphotransferase (AHRD V1 ***- C8PT93_9SPIO); contains Interpro domain(s) IPR011183 Pyrophosphate-dependent phosphofructokinase PfpB
Solyc05g005150	F-box/Kelch repeat-containing F-box family protein (AHRD V1 ***- C4PVT9_ARATH); contains Interpro domain(s) IPR015915 Kelch-type beta propeller
Solyc05g005160	ATP-citrate lyase A-2 (AHRD V1 **** D7KWP3_ARALY); contains Interpro domain(s) IPR016102 Succinyl-CoA synthetase-like
Solyc05g006390	Unknown Protein (AHRD V1)
Solyc05g006440	Homology to unknown gene (AHRD V1 *--- Q00X05_OSTTA)
Solyc05g006980	Homeobox-leucine zipper-like protein (AHRD V1 *-*- Q3HRT1_PICGL); contains Interpro domain(s) IPR001356 Homeobox
Solyc05g007140	Receptor-like protein kinase At3g21340 (AHRD V1 **** RLK6_ARATH); contains Interpro domain(s) IPR002290 Serine/threonine protein kinase
Solyc05g007470	AAA-ATPase (AHRD V1 **-* C3TX92_BRASY); contains Interpro domain(s) IPR003959 ATPase, AAA-type, core
Solyc05g009470	Alpha-glucosidase (AHRD V1 **** Q9LEC9_SOLTU); contains Interpro domain(s) IPR000322 Glycoside hydrolase, family 31
Solyc05g009490	Unknown Protein (AHRD V1)
Solyc05g009550	IST1 homolog (AHRD V1 *--- IST1_HUMAN); contains Interpro domain(s) IPR005061 Protein of unknown function DUF292, eukaryotic
Solyc05g009610	Acetyl esterase (AHRD V1 **-- AES_SHIF8); contains Interpro domain(s) IPR013094 Alpha/beta hydrolase fold-3
Solyc05g009630	Disease resistance protein (AHRD V1 -**- D1GEE5_BRARP)
Solyc05g009720	Myb family transcription factor-like (AHRD V1 **-* Q6Z869_ORYSJ); contains Interpro domain(s) IPR006447 Myb-like DNA-binding region, SHAQKYF class
Solyc05g010470	Unknown Protein (AHRD V1); contains Interpro domain(s) IPR010683 Protein of unknown function DUF1262
Solyc05g013630	Unknown protein (Fragment) (AHRD V1 ***- Q43520_SOLLC)
Solyc05g013970	RNA-binding protein 39 (AHRD V1 *--- B5X2I3_SALSA); contains Interpro domain(s) IPR012677 Nucleotide-binding, alpha-beta plait
Solyc05g014280	Heat shock protein (AHRD V1 ***- A9QVH3_9FABA); contains Interpro domain(s) IPR002068 Heat shock protein Hsp20
Solyc05g014790	Lipoxygenase (AHRD V1 **** B9RMJ4_RICCO); contains Interpro domain(s) IPR001246 Lipoxygenase, plant
Solyc05g015030	Homeobox leucine-zipper protein (AHRD V1 **-- Q8H962_ZINEL); contains Interpro domain(s) IPR002913 Lipid-binding START
Solyc05g015350	Cytochrome P450
Solyc05g023910	Unknown Protein (AHRD V1)
Solyc05g046340	Phosphomannomutase 3
Solyc05g047460	Auxin response factor 19 (AHRD V1 ***- D9IA29_SOLLC); contains Interpro domain(s) IPR010525 Auxin response factor
Solyc05g049980	Glycoside hydrolase family 28 protein/polygalacturonase family protein (AHRD V1 **-- Q1PF10_ARATH); contains Interpro domain(s) IPR012334 Pectin lyase fold
Solyc05g051240	Aspartic proteinase nepenthesin I (AHRD V1 ***- A9ZMF9_NEPAL); contains Interpro domain(s) IPR001461 Peptidase A1
Solyc05g051400	Mitochondrial 2-oxoglutarate/malate carrier protein (AHRD V1 **** B6TRY7_MAIZE); contains Interpro domain(s) IPR001993 Mitochondrial substrate carrier
Solyc05g051800	Zinc finger C3HC4 type family protein (AHRD V1 ***- B6TBG5_MAIZE); contains Interpro domain(s) IPR011016 Zinc finger, RING-CH-type
Solyc05g052040	Ethylene responsive transcription factor 1a (AHRD V1 *-** D1MWZ3_CITLA); contains Interpro domain(s) IPR001471 Pathogenesis-related transcriptional factor and ERF, DNA-binding
Solyc05g052550	Zinc finger CCCH domain-containing protein 29 (AHRD V1 ***- C3H29_ARATH)
Solyc05g052570	Zinc finger CCCH domain-containing protein 66 (AHRD V1 ***- C3H66_ARATH); contains Interpro domain(s) IPR002110 Ankyrin
Solyc05g052860	Os12g0581300 protein (Fragment) (AHRD V1 *-*- Q0IMB2_ORYSJ); contains Interpro domain(s) IPR006873 Protein of unknown function DUF620
Solyc05g052870	UDP-glucosyltransferase family 1 protein (AHRD V1 **-* C6KI45_CITSI); contains Interpro domain(s) IPR002213 UDP-glucuronosyl/UDP-glucosyltransferase
Solyc05g052940	UPF0497 membrane protein At5g02060 (AHRD V1 ***- U497X_ARATH); contains Interpro domain(s) IPR006702 Uncharacterised protein family UPF0497, trans-membrane plant
Solyc05g053000	AT-hook DNA-binding protein (Fragment) (AHRD V1 **-* A1DR81_CATRO); contains Interpro domain(s) IPR014476 Predicted AT-hook DNA-binding
Solyc05g053070	Unknown Protein (AHRD V1)
Solyc05g053080	Unknown Protein (AHRD V1)
Solyc05g053100	Dihydrolipoyl dehydrogenase (AHRD V1 ***- B9RZN2_RICCO); contains Interpro domain(s) IPR006258 Dihydrolipoamide dehydrogenase
Solyc05g053330	MYB transcription factor (AHRD V1 ***- Q39550_CRAPL); contains Interpro domain(s) IPR015495 Myb transcription factor
Solyc05g054090	Unknown Protein (AHRD V1)
Solyc05g056540	Alcohol dehydrogenase-like protein (AHRD V1 **** Q8LDF7_ARATH); contains Interpro domain(s) IPR002085 Alcohol dehydrogenase superfamily, zinc-containing
Solyc06g005650	RING finger protein 126 (AHRD V1 *--- RN126_XENTR)
Solyc06g007190	Integrin-linked kinase-associated serine/threonine phosphatase 2C (AHRD V1 **** ILKAP_MOUSE); contains Interpro domain(s) IPR015655 Protein phosphatase 2C
Solyc06g008300	LRR receptor-like serine/threonine-protein kinase, RLP
Solyc06g008510	CDT1a protein (AHRD V1 ***- Q710F0_ARATH); contains Interpro domain(s) IPR014939 DNA replication factor CDT1-like
Solyc06g008760	Glutaredoxin (AHRD V1 ***- B3F8F2_SOLTU); contains Interpro domain(s) IPR011905 Glutaredoxin-like, plant II
Solyc06g009420	Unknown Protein (AHRD V1)
Solyc06g009490	Pentatricopeptide repeat-containing protein At5g27110 (AHRD V1 ***- PP398_ARATH)
Solyc06g035560	Unknown Protein (AHRD V1)
Solyc06g035570	Transcription factor MADS-box (AHRD V1 ***- A2Q6H2_MEDTR); contains Interpro domain(s) IPR002100 Transcription factor, MADS-box
Solyc06g035940	Homeobox-leucine zipper protein PROTODERMAL FACTOR 2 (AHRD V1 **** PDF2_ARATH); contains Interpro domain(s) IPR002913 Lipid-binding START
Solyc06g036110	C2 domain-containing protein (AHRD V1 *--- Q5DVL6_HORVD); contains Interpro domain(s) IPR018029 C2 membrane targeting protein
Solyc06g036290	Heat shock protein 90 (Fragment) (AHRD V1 **-- Q00NU9_WHEAT); contains Interpro domain(s) IPR003594 ATP-binding region, ATPase-like IPR001404 Heat shock protein Hsp90
Solyc06g048530	Hydroxyacylglutathione hydrolase (AHRD V1 **** B6T2Y2_MAIZE); contains Interpro domain(s) IPR017782 Hydroxyacylglutathione hydrolase
Solyc06g049020	Sorghum bicolor protein targeted either to mitochondria or chloroplast proteins T50848 (AHRD V1 ***- C7IVU8_9POAL)
Solyc06g051010	Peptide-N4-(N-acetyl-beta-glucosaminyl)asparagine amidase A (AHRD V1 ***- B2W0X1_PYRTR)
Solyc06g051800	Expansin (AHRD V1 ***- O04359_SOLLC); contains Interpro domain(s) IPR007112 Expansin 45, endoglucanase-like IPR007117 Pollen allergen/expansin, C-terminal
Solyc06g052090	U1 small nuclear ribonucleoprotein A (AHRD V1 *--- SNRPA_DROME); contains Interpro domain(s) IPR012677 Nucleotide-binding, alpha-beta plait
Solyc06g053170	Cytochrome b5 (AHRD V1 ***- A5Z1Y7_MALDO); contains Interpro domain(s) IPR001199 Cytochrome b5
Solyc06g054010	Inositol 1 4 5-trisphosphate 5-phosphatase (AHRD V1 **** Q712G2_ARATH); contains Interpro domain(s) IPR000300 Inositol polyphosphate related phosphatase
Solyc06g059720	Stearoyl-acyl carrier protein desaturase (AHRD V1 **** Q8LA10_ARATH); contains Interpro domain(s) IPR005067 Fatty acid desaturase, type 2
Solyc06g060340	Chloroplast photosystem II-associated protein (AHRD V1 ***- A8HPM2_CHLRE); contains Interpro domain(s) IPR001344 Chlorophyll A-B binding protein
Solyc06g061070	Glycine cleavage system H protein 1 (AHRD V1 **** B6UHJ7_MAIZE); contains Interpro domain(s) IPR017453 Glycine cleavage H-protein, subgroup
Solyc06g061200	Glycine-rich protein TomR2 (AHRD V1 *-*- Q7XJI7_SOLLC)
Solyc06g063370	Chlorophyll a-b binding protein 1A, chloroplastic (AHRD V1 ***- CB2A_PYRPY); contains Interpro domain(s) IPR001344 Chlorophyll A-B binding protein
Solyc06g064940	Phosphatidylinositol transfer protein SFH5 (AHRD V1 *--- SFH5_YARLI); contains Interpro domain(s) IPR001251 Cellular retinaldehyde-binding/triple function, C-terminal
Solyc06g065910	At1g62390-like protein (Fragment) (AHRD V1 *--- C0JCT4_9BRAS); contains Interpro domain(s) IPR011990 Tetratricopeptide-like helical
Solyc06g066030	Os02g0200800 protein (Fragment) (AHRD V1 *-*- Q0E303_ORYSJ); contains Interpro domain(s) IPR009675 Targeting for Xklp2
Solyc06g068270	1-aminocyclopropane-1-carboxylate oxidase 1 (AHRD V1 **-* ACCO1_MALDO); contains Interpro domain(s) IPR005123 Oxoglutarate and iron-dependent oxygenase
Solyc06g068520	Hydroxyproline-rich systemin (AHRD V1 ***- HSY1_SOLLC)
Solyc06g069580	Heparanase-like protein 2 (AHRD V1 **** B6U6D3_MAIZE); contains Interpro domain(s) IPR005199 Glycoside hydrolase family 79, N-terminal
Solyc06g072760	Syntaxin (AHRD V1 ***- Q8LJR4_SOYBN); contains Interpro domain(s) IPR010989 t-SNARE
Solyc06g074030	CCR4-NOT transcription complex subunit 7 (AHRD V1 ***- B4FG48_MAIZE); contains Interpro domain(s) IPR006941 Ribonuclease CAF1
Solyc06g075690	Auxin-regulated protein (AHRD V1 ***- Q945F5_SOLLC); contains Interpro domain(s) IPR010369 Protein of unknown function DUF966
Solyc06g076660	Proliferating cell nuclear antigen (AHRD V1 ***- Q8H0Q1_SOLLC); contains Interpro domain(s) IPR000730 Proliferating cell nuclear antigen, PCNA
Solyc06g076790	Unknown Protein (AHRD V1)
Solyc06g082080	Integrin-linked kinase-associated serine/threonine phosphatase 2C (AHRD V1 **** ILKAP_BOVIN); contains Interpro domain(s) IPR015655 Protein phosphatase 2C
Solyc06g082440	CBL-interacting protein kinase 16 (AHRD V1 ***- A0MNK3_POPTR); contains Interpro domain(s) IPR002290 Serine/threonine protein kinase
Solyc06g082780	Coiled-coil domain containing 109B (AHRD V1 *--- Q3ZBZ7_BOVIN); contains Interpro domain(s) IPR006769 Protein of unknown function DUF607
Solyc06g083480	Short chain alcohol dehydrogenase-like (AHRD V1 **-* Q8LFZ4_ARATH); contains Interpro domain(s) IPR002347 Glucose/ribitol dehydrogenase
Solyc06g083490	Tropinone reductase-like protein 16 (AHRD V1 **-- B2BXZ1_9BRAS); contains Interpro domain(s) IPR002347 Glucose/ribitol dehydrogenase
Solyc06g084280	Unknown Protein (AHRD V1)
Solyc07g005100	Chitinase-like protein (AHRD V1 ***- O81861_ARATH); contains Interpro domain(s) IPR011583 Chitinase II
Solyc07g006500	Alpha alpha-trehalose-phosphate synthase (UDP-forming) (AHRD V1 **** D2REU5_ARCPA); contains Interpro domain(s) IPR001830 Glycosyl transferase, family 20
Solyc07g006890	Cytochrome P450
Solyc07g007130	NHL repeat-containing protein (AHRD V1 **-- D7M6N9_ARALY)
Solyc07g008210	TPR domain protein (AHRD V1 *-*- B6U810_MAIZE); contains Interpro domain(s) IPR011990 Tetratricopeptide-like helical
Solyc07g008560	Purple acid phosphatase (AHRD V1 **-* B0WRM8_CULQU); contains Interpro domain(s) IPR008963 Purple acid phosphatase-like, N-terminal
Solyc07g017520	Conserved oligomeric Golgi complex subunit 3 (AHRD V1 ***- COG3_MOUSE); contains Interpro domain(s) IPR007265 Sec34-like protein
Solyc07g017530	Conserved oligomeric Golgi complex subunit 3 (AHRD V1 ***- COG3_HUMAN); contains Interpro domain(s) IPR007265 Sec34-like protein
Solyc07g018300	Single-stranded DNA binding protein p30 subunit (AHRD V1 **** C5JUU5_AJEDS); contains Interpro domain(s) IPR014646 Replication protein A, subunit RPA32
Solyc07g032080	V-type proton ATPase subunit a (AHRD V1 **** VPH1_NEUCR); contains Interpro domain(s) IPR002490 ATPase, V0/A0 complex, 116-kDa subunit
Solyc07g040960	Os07g0175100 protein (Fragment) (AHRD V1 *--- Q0D898_ORYSJ)
Solyc07g040990	Protein phosphatase 2C (AHRD V1 ***- A5A6P8_WHEAT); contains Interpro domain(s) IPR015655 Protein phosphatase 2C
Solyc07g042440	Alkyl hydroperoxide reductase/Thiol specific antioxidant family protein (AHRD V1 **-- B0C2Q1_ACAM1); contains Interpro domain(s) IPR000866 Alkyl hydroperoxide reductase/ Thiol specific antioxidant/ Mal allergen
Solyc07g043550	UDP-glucose 4-epimerase (AHRD V1 **** A6LK35_THEM4); contains Interpro domain(s) IPR005886 UDP-glucose 4-epimerase
Solyc07g047980	Es2 (Fragment) (AHRD V1 *--- A9YJX0_DROME); contains Interpro domain(s) IPR019148 Nuclear protein DGCR14
Solyc07g049140	Metallocarboxypeptidase inhibitor (AHRD V1 ***- O24639_SOLTU); contains Interpro domain(s) IPR009632 Putative metallocarboxypeptidase inhibitor
Solyc07g049200	Unknown Protein (AHRD V1)
Solyc07g049210	BAH-PHD domain-containing protein (Fragment) (AHRD V1 **-- A9S8N5_PHYPA); contains Interpro domain(s) IPR001025 Bromo adjacent region
Solyc07g049310	D-xylose transporter (AHRD V1 **** D0DTW3_LACFE); contains Interpro domain(s) IPR003663 Sugar/inositol transporter
Solyc07g049400	Zinc finger family protein (AHRD V1 ***- D7MVE2_ARALY); contains Interpro domain(s) IPR018957 Zinc finger, C3HC4 RING-type
Solyc07g049690	Cytochrome P450
Solyc07g049700	Cc-nbs-lrr, resistance protein
Solyc07g051880	Protein serine/threonine kinase (AHRD V1 ***- D3BP85_POLPA); contains Interpro domain(s) IPR002290 Serine/threonine protein kinase
Solyc07g051930	Protein serine/threonine kinase (AHRD V1 **** D3BP85_POLPA); contains Interpro domain(s) IPR002290 Serine/threonine protein kinase
Solyc07g051950	C4-dicarboxylate transporter/malic acid transport family protein (AHRD V1 ***- D7KUS7_ARALY); contains Interpro domain(s) IPR004695 C4-dicarboxylate transporter/malic acid transport protein
Solyc07g052470	Syntaxin (AHRD V1 ***- Q6X9V9_HORVD); contains Interpro domain(s) IPR010989 t-SNARE
Solyc07g052480	Isocitrate lyase (AHRD V1 **** Q9FQD2_IPOBA); contains Interpro domain(s) IPR006254 Isocitrate lyase
Solyc07g052670	Transcription factor (Fragment) (AHRD V1 **** D6MKL1_9ASPA); contains Interpro domain(s) IPR011598 Helix-loop-helix DNA-binding
Solyc07g052700	MADS-box transcription factor 1 (AHRD V1 ***- D1MFS6_HEVBR); contains Interpro domain(s) IPR002100 Transcription factor, MADS-box
Solyc07g052860	Storekeeper protein (AHRD V1 ***- Q94IK2_SOLTU)
Solyc07g052960	GRAS family transcription factor (AHRD V1 **-* B9MXU3_POPTR); contains Interpro domain(s) IPR005202 GRAS transcription factor
Solyc07g052990	Unknown Protein (AHRD V1)
Solyc07g053050	Calmodulin (AHRD V1 **-- A7E7G2_SCLS1); contains Interpro domain(s) IPR011992 EF-Hand type
Solyc07g053090	S-locus receptor kinase-4 (Fragment) (AHRD V1 **-* Q6L8R5_RAPSA); contains Interpro domain(s) IPR001480 Curculin-like (mannose-binding) lectin
Solyc07g053100	S-receptor kinase-like protein 1 (AHRD V1 **** Q5NJB1_SENSQ); contains Interpro domain(s) IPR002290 Serine/threonine protein kinase
Solyc07g053140	CONSTANS-like zinc finger protein (AHRD V1 *-*- D0EP07_SOYBN); contains Interpro domain(s) IPR000315 Zinc finger, B-box
Solyc07g053160	cDNA clone J013073D14 full insert sequence (AHRD V1 *--- B7ECD3_ORYSJ); contains Interpro domain(s) IPR012866 Protein of unknown function DUF1644
Solyc07g053240	Myb-related transcription factor (AHRD V1 *--- B5RHV2_MUSBA); contains Interpro domain(s) IPR015495 Myb transcription factor
Solyc07g053530	Fasciclin-like arabinogalactan protein 4 (AHRD V1 ***- A9XTK9_GOSHI); contains Interpro domain(s) IPR000782 FAS1 domain
Solyc07g053540	Fasciclin-like arabinogalactan protein 4 (AHRD V1 ***- A9XTK9_GOSHI); contains Interpro domain(s) IPR000782 FAS1 domain
Solyc07g053550	Glutaredoxin (AHRD V1 ***- B9HGW6_POPTR); contains Interpro domain(s) IPR011905 Glutaredoxin-like, plant II
Solyc07g053580	FAM119A (AHRD V1 **-- B9EP45_SALSA); contains Interpro domain(s) IPR019410 Methyltransferase-16, putative
Solyc07g053640	Arabinogalactan-protein (AHRD V1 *-*- Q41256_NICAL)
Solyc07g053710	Tyrosine aminotransferase (AHRD V1 **** D3K4J1_PAPSO); contains Interpro domain(s) IPR005958 Tyrosine/nicotianamine aminotransferase
Solyc07g053740	Ethylene-responsive transcription factor 4 (AHRD V1 *-*- B6THY5_MAIZE); contains Interpro domain(s) IPR001471 Pathogenesis-related transcriptional factor and ERF, DNA-binding
Solyc07g053760	Serine/threonine phosphatase family protein (AHRD V1 **** C1E0J1_9CHLO); contains Interpro domain(s) IPR015655 Protein phosphatase 2C
Solyc07g053980	Glucan synthase like 1 (AHRD V1 ***- D8R536_SELML); contains Interpro domain(s) IPR003440 Glycosyl transferase, family 48
Solyc07g054060	Unknown Protein (AHRD V1)
Solyc07g054500	Receptor like kinase, RLK
Solyc07g054630	B3 domain-containing protein Os11g0197600 (AHRD V1 ***- Y1176_ORYSJ); contains Interpro domain(s) IPR003340 Transcriptional factor B3
Solyc07g054670	NADH dehydrogenase like protein (AHRD V1 **** O65414_ARATH); contains Interpro domain(s) IPR013027 FAD-dependent pyridine nucleotide-disulphide oxidoreductase
Solyc07g054730	Wound-responsive protein-related (AHRD V1 ***- A8IXM2_BRACM)
Solyc07g054740	Membrane associated protein-like protein (AHRD V1 ***- Q8LAZ8_ARATH); contains Interpro domain(s) IPR008962 PapD-like
Solyc07g054760	Wound induced protein (AHRD V1 ***- B6T0U0_MAIZE)
Solyc07g054780	Wound induced protein (AHRD V1 ***- B6T0U0_MAIZE)
Solyc07g054800	Wound induced protein (AHRD V1 ***- B6T327_MAIZE)
Solyc07g054850	Uncharacterized GPI-anchored protein At4g28100 (AHRD V1 ***- UGPI7_ARATH)
Solyc07g055010	Metal ion binding protein (AHRD V1 **-* B6T4Q0_MAIZE); contains Interpro domain(s) IPR006121 Heavy metal transport/detoxification protein
Solyc07g055200	Kinase family protein (AHRD V1 ***- D7M6L5_ARALY); contains Interpro domain(s) IPR002290 Serine/threonine protein kinase
Solyc07g055340	Peroxisomal membrane protein 2 (AHRD V1 **-- B6UGE4_MAIZE); contains Interpro domain(s) IPR007248 Mpv17/PMP22
Solyc07g055540	Cytochrome P450
Solyc07g055700	Solute carrier family 35 member C2 (Fragment) (AHRD V1 *--- Q5GMH1_MOUSE); contains Interpro domain(s) IPR004853 Protein of unknown function DUF250
Solyc07g055930	Glycosyltransferase (AHRD V1 ***- B9IA47_POPTR); contains Interpro domain(s) IPR002495 Glycosyl transferase, family 8
Solyc07g056000	Xyloglucan endotransglucosylase/hydrolase 7 (AHRD V1 **** C0IRG6_ACTDE); contains Interpro domain(s) IPR016455 Xyloglucan endotransglucosylase/hydrolase IPR008263 Glycoside hydrolase, family 16, active site
Solyc07g056190	NBS-LRR class disease resistance protein (AHRD V1 *--- D5L9G7_ORYSI)
Solyc07g056450	Glutathione S-transferase-like protein (AHRD V1 **** Q8GVD1_SOLLC); contains Interpro domain(s) IPR004045 Glutathione S-transferase, N-terminal
Solyc07g061790	Heme-binding protein 2 (AHRD V1 **** B6T0C0_MAIZE); contains Interpro domain(s) IPR006917 SOUL haem-binding protein
Solyc07g062220	Os06g0207500 protein (Fragment) (AHRD V1 **-- Q0DDQ9_ORYSJ); contains Interpro domain(s) IPR004253 Protein of unknown function DUF231, plant
Solyc07g062670	Unknown Protein (AHRD V1)
Solyc07g063750	Serine/threonine-protein kinase receptor (AHRD V1 **** B6U2B7_MAIZE); contains Interpro domain(s) IPR002290 Serine/threonine protein kinase
Solyc07g064160	Thiazole biosynthetic enzyme (AHRD V1 ***- D6N3H1_GOSHI); contains Interpro domain(s) IPR002922 Thiamine biosynthesis Thi4 protein
Solyc07g064410	Ubiquitin-conjugating enzyme-like protein (AHRD V1 *--- A4HBP2_LEIBR); contains Interpro domain(s) IPR019547 Kua-ubiquitin conjugating enzyme hybrid, localisation
Solyc07g065980	Alkaline alpha galactosidase I (AHRD V1 **-- Q3Y5A3_CUCSA); contains Interpro domain(s) IPR008811 Raffinose synthase
Solyc07g066160	Zinc finger family protein (AHRD V1 *-*- D7MD22_ARALY); contains Interpro domain(s) IPR007087 Zinc finger, C2H2-type
Solyc08g005760	Alcohol acetyltransferase (AHRD V1 **-* B1A9J8_CUCME); contains Interpro domain(s) IPR003480 Transferase
Solyc08g006110	Opaque 2 (Fragment) (AHRD V1 *--- Q84Y96_ZEAMM); contains Interpro domain(s) IPR011616 bZIP transcription factor, bZIP-1
Solyc08g006350	UDP-glucose glucosyltransferase (AHRD V1 **** B6EWX8_LYCBA); contains Interpro domain(s) IPR002213 UDP-glucuronosyl/UDP-glucosyltransferase
Solyc08g007080	Inositol 1 4 5-trisphosphate 5-phosphatase (AHRD V1 **** Q712G2_ARATH); contains Interpro domain(s) IPR000300 Inositol polyphosphate related phosphatase
Solyc08g008370	Genomic DNA chromosome 5 P1 clone MJC20 (AHRD V1 *--- Q9FHX9_ARATH); contains Interpro domain(s) IPR013089 Kelch related
Solyc08g014000	Lipoxygenase (AHRD V1 **** Q43190_SOLTU); contains Interpro domain(s) IPR001246 Lipoxygenase, plant
Solyc08g014130	2-isopropylmalate synthase 1 (AHRD V1 **** Q30DX9_9BRAS); contains Interpro domain(s) IPR005671 Bacterial 2-isopropylmalate synthase
Solyc08g014430	Formin 3 (AHRD V1 *-*- D0QAN4_ARATH); contains Interpro domain(s) IPR015425 Actin-binding FH2
Solyc08g016150	Avr9/Cf-9 rapidly elicited protein 180 (AHRD V1 ***- Q9FQZ1_TOBAC)
Solyc08g041860	Unknown Protein (AHRD V1)
Solyc08g048390	Transcription factor CYCLOIDEA (Fragment) (AHRD V1 *-** CYCLD_ANTML); contains Interpro domain(s) IPR005333 Transcription factor, TCP
Solyc08g062340	Class II small heat shock protein Le-HSP17.6 (AHRD V1 ***- Q96489_SOLLC); contains Interpro domain(s) IPR002068 Heat shock protein Hsp20
Solyc08g062450	class II heat shock protein (AHRD V1 ***- B6T339_MAIZE); contains Interpro domain(s) IPR002068 Heat shock protein Hsp20
Solyc08g062680	MIP02663p (Fragment) (AHRD V1 **-- B8A3Z9_DROME)
Solyc08g066220	Decarboxylase family protein (AHRD V1 *-*- A7GHE9_CLOBL); contains Interpro domain(s) IPR002129 Pyridoxal phosphate-dependent decarboxylase
Solyc08g067300	F-box family protein (AHRD V1 ***- B9HCN7_POPTR); contains Interpro domain(s) IPR001810 Cyclin-like F-box
Solyc08g067310	CBL-interacting protein kinase 6 (AHRD V1 ***- A0MNL4_POPTR); contains Interpro domain(s) IPR002290 Serine/threonine protein kinase
Solyc08g068390	Fatty acid oxidation complex subunit alpha (AHRD V1 ***- FADJ_ECOHS); contains Interpro domain(s) IPR006176 3-hydroxyacyl-CoA dehydrogenase, NAD binding
Solyc08g068440	Lipoyl synthase (AHRD V1 **** B8J937_ANAD2); contains Interpro domain(s) IPR013785 Aldolase-type TIM barrel
Solyc08g068600	Decarboxylase family protein (AHRD V1 ***- B1ILJ6_CLOBK); contains Interpro domain(s) IPR002129 Pyridoxal phosphate-dependent decarboxylase
Solyc08g074480	Cortical cell-delineating protein (AHRD V1 **-- B6UGA2_MAIZE); contains Interpro domain(s) IPR013770 Plant lipid transfer protein and hydrophobic protein, helical
Solyc08g075120	Pollen-specific kinase partner protein (AHRD V1 ***- B6UC56_MAIZE); contains Interpro domain(s) IPR005512 Rop nucleotide exchanger, PRONE
Solyc08g075940	DNA-directed RNA polymerase (AHRD V1 ***- B9IL57_POPTR); contains Interpro domain(s) IPR015712 DNA-directed RNA polymerase, subunit 2
Solyc08g076050	ARK3 product/receptor-like serine/threonine protein kinase ARK3 (AHRD V1 **** Q9S971_ARATH); contains Interpro domain(s) IPR002290 Serine/threonine protein kinase
Solyc08g076220	Phosphoribulokinase/uridine kinase (AHRD V1 ***- B7KI62_CYAP7); contains Interpro domain(s) IPR006083 Phosphoribulokinase/uridine kinase
Solyc08g076390	Lysine-specific demethylase 5A (AHRD V1 *--- KDM5A_HUMAN); contains Interpro domain(s) IPR013129 Transcription factor jumonji
Solyc08g077020	Unknown Protein (AHRD V1)
Solyc08g077060	Zinc finger protein LSD1 (AHRD V1 **-- Q6QUK7_ORYSJ); contains Interpro domain(s) IPR005735 Zinc finger, LSD1-type
Solyc08g077330	Expansin-like protein (AHRD V1 ***- A2ICD7_CUNLA); contains Interpro domain(s) IPR007112 Expansin 45, endoglucanase-like
Solyc08g077530	Beta-amylase (AHRD V1 **** Q5F305_SOYBN); contains Interpro domain(s) IPR001371 Glycoside hydrolase, family 14B, plant
Solyc08g077560	ATP binding / serine-threonine kinase (AHRD V1 **** C5DB71_VITVI); contains Interpro domain(s) IPR002290 Serine/threonine protein kinase
Solyc08g078190	Ethylene responsive transcription factor 1a (AHRD V1 *-*- C0J9I9_9ROSA); contains Interpro domain(s) IPR001471 Pathogenesis-related transcriptional factor and ERF, DNA-binding
Solyc08g078950	Nitrate transporter (AHRD V1 **** Q852P7_TOBAC); contains Interpro domain(s) IPR000109 TGF-beta receptor, type I/II extracellular region
Solyc08g080050	PGR5-like protein 1A, chloroplastic (AHRD V1 ***- PGL1A_ARATH)
Solyc08g080270	3&apos-phosphoadenosine 5&apos-phosphosulfate transporter 1 (AHRD V1 **** B2BMP5_CANFA); contains Interpro domain(s) IPR013657 UAA transporter
Solyc08g081160	( related) (AHRD V1 *-*- Q2HTJ8_MEDTR)
Solyc08g082170	Glycoside hydrolase family 28 protein/polygalacturonase family protein (AHRD V1 **-- Q1PF10_ARATH); contains Interpro domain(s) IPR012334 Pectin lyase fold
Solyc08g083050	Unknown Protein (AHRD V1)
Solyc08g083130	Homeobox leucine zipper protein (AHRD V1 *-*- B8YIB0_MIRJA); contains Interpro domain(s) IPR001356 Homeobox
Solyc09g005560	Zinc finger and SCAN domain containing 29 (Predicted) (AHRD V1 *--- A9X1B1_PAPAN); contains Interpro domain(s) IPR017877 MYB-like
Solyc09g007730	Serine/threonine-protein kinase receptor (AHRD V1 **** B6U5V2_MAIZE); contains Interpro domain(s) IPR002290 Serine/threonine protein kinase
Solyc09g007760	Aquaporin 2 (AHRD V1 ***- O65357_SAMSA); contains Interpro domain(s) IPR012269 Aquaporin
Solyc09g007770	Aquaporin 2 (AHRD V1 ***- O65357_SAMSA); contains Interpro domain(s) IPR012269 Aquaporin
Solyc09g008170	Auxin responsive SAUR protein (AHRD V1 *-*- Q1SN26_MEDTR); contains Interpro domain(s) IPR003676 Auxin responsive SAUR protein
Solyc09g008770	Group 3 late embryogenesis abundant protein (AHRD V1 **-- Q2N1E0_PHAVU); contains Interpro domain(s) IPR004238 Late embryogenesis abundant protein
Solyc09g008860	Receptor like kinase, RLK
Solyc09g008970	Unknown Protein (AHRD V1)
Solyc09g010000	1-aminocyclopropane-1-carboxylate oxidase-like protein (AHRD V1 **-* Q9LTH8_ARATH); contains Interpro domain(s) IPR005123 Oxoglutarate and iron-dependent oxygenase
Solyc09g010020	1-aminocyclopropane-1-carboxylate oxidase-like protein (AHRD V1 **-* Q9LTH8_ARATH); contains Interpro domain(s) IPR005123 Oxoglutarate and iron-dependent oxygenase
Solyc09g010120	Unknown Protein (AHRD V1)
Solyc09g010210	Endoglucanase 1 (AHRD V1 ***- B6TRZ3_MAIZE); contains Interpro domain(s) IPR008928 Six-hairpin glycosidase-like IPR012341 Six-hairpin glycosidase IPR018221 Glycoside hydrolase, family 9, active site IPR001701 Glycoside hydrolase, family 9
Solyc09g010380	Inorganic pyrophosphatase-like protein (AHRD V1 **** Q9LFF9_ARATH); contains Interpro domain(s) IPR008162 Inorganic pyrophosphatase
Solyc09g010840	Myb family transcription factor (AHRD V1 **-* D1LXI9_9ROSI); contains Interpro domain(s) IPR015495 Myb transcription factor
Solyc09g011160	Regulator of chromosome condensation RCC1 (AHRD V1 *--- B8FLG8_DESAA); contains Interpro domain(s) IPR009091 Regulator of chromosome condensation/beta-lactamase-inhibitor protein II
Solyc09g011560	Glutathione S-transferase-like protein (AHRD V1 **** A8DUB0_SOLLC); contains Interpro domain(s) IPR004046 Glutathione S-transferase, C-terminal
Solyc09g011580	Glutathione S-transferase-like protein (AHRD V1 **** A8DUB0_SOLLC); contains Interpro domain(s) IPR004046 Glutathione S-transferase, C-terminal
Solyc09g011690	Unknown Protein (AHRD V1)
Solyc09g011810	Fructose-1 6-bisphosphatase class 1 (AHRD V1 **** D0MHZ8_RHOM4); contains Interpro domain(s) IPR000146 Fructose-1,6-bisphosphatase
Solyc09g015850	Ribosomal protein S3 (Fragment) (AHRD V1 ***- A4KYC6_BALVI)
Solyc09g018060	Receptor tyrosine-protein kinase erbB-4 (AHRD V1 **** ERBB4_RAT); contains Interpro domain(s) IPR015784 Tyrosine-protein kinase, ATN1-like
Solyc09g050020	Cytochrome b (AHRD V1 **** Q95871_TOBAC); contains Interpro domain(s) IPR016175 Cytochrome b/b6
Solyc09g059550	Genomic DNA chromosome 3 P1 clone MJL12 (AHRD V1 *-*- Q9LSG4_ARATH)
Solyc09g064500	Photosystem II reaction center psb28 protein (AHRD V1 ***- C6SZM2_SOYBN); contains Interpro domain(s) IPR005610 Photosystem II protein Psb28, class 1
Solyc09g064510	Transcriptional activator TenA family (AHRD V1 *-*- Q117V2_TRIEI); contains Interpro domain(s) IPR004305 TENA/THI-4 protein/Coenzyme PQQ biosynthesis protein C
Solyc09g065240	Patatin-like protein 3 (AHRD V1 ***- B6TPQ5_MAIZE); contains Interpro domain(s) IPR002641 Patatin
Solyc09g075020	Multidrug resistance protein ABC transporter family (AHRD V1 **-- B9GS96_POPTR); contains Interpro domain(s) IPR001140 ABC transporter, transmembrane region
Solyc09g075120	Bifunctional polymyxin resistance protein ArnA (AHRD V1 **-- ARNA_SALDC); contains Interpro domain(s) IPR016040 NAD(P)-binding domain
Solyc09g082690	Early light-induced protein 7 (AHRD V1 ***- B2BJD6_RHOCT)
Solyc09g082700	Early light-induced protein 7 (AHRD V1 ***- B2BJD6_RHOCT)
Solyc09g082720	Aldo/keto reductase family protein (AHRD V1 **** D7KWQ9_ARALY); contains Interpro domain(s) IPR001395 Aldo/keto reductase
Solyc09g082790	DNA repair and recombination protein RAD51 (AHRD V1 **-- A9CT16_ENTBH); contains Interpro domain(s) IPR011940 Meiotic recombinase Dmc1
Solyc09g083390	Genomic DNA chromosome 5 TAC clone K9D7 (AHRD V1 *-*- Q9FIX7_ARATH); contains Interpro domain(s) IPR018144 Plus-3 domain, subgroup
Solyc09g090400	Translation initiation factor 2B (AHRD V1 **** Q2UBN6_ASPOR); contains Interpro domain(s) IPR000649 Initiation factor 2B related
Solyc09g091420	Nucleoside-triphosphatase (AHRD V1 **** B2VUE6_PYRTR); contains Interpro domain(s) IPR002637 Ham1-like protein
Solyc09g091430	Pectate lyase 1-27 (AHRD V1 **** B9TU35_9ROSI); contains Interpro domain(s) IPR002022 Pectate lyase/Amb allergen
Solyc09g091600	Male sterility MS5 family protein (AHRD V1 **-- D7KE75_ARALY); contains Interpro domain(s) IPR011990 Tetratricopeptide-like helical
Solyc09g092270	Hydroxycinnamoyl-CoA shikimate/quinate hydroxycinnamoyl transferase (AHRD V1 *--* D1GJ93_COFAR); contains Interpro domain(s) IPR003480 Transferase
Solyc09g092390	Adenosylhomocysteinase (AHRD V1 **** Q2XTD0_SOLTU); contains Interpro domain(s) IPR000043 S-adenosyl-L-homocysteine hydrolase
Solyc09g092450	Long-chain-fatty-acid CoA ligase (AHRD V1 ***- Q9LK39_ARATH); contains Interpro domain(s) IPR000873 AMP-dependent synthetase and ligase
Solyc09g092480	UDP-glucosyltransferase family 1 protein (AHRD V1 **** C6KI44_CITSI); contains Interpro domain(s) IPR002213 UDP-glucuronosyl/UDP-glucosyltransferase
Solyc09g092490	UDP-glucosyltransferase family 1 protein (AHRD V1 **** C6KI44_CITSI); contains Interpro domain(s) IPR002213 UDP-glucuronosyl/UDP-glucosyltransferase
Solyc09g092540	F-box family protein (AHRD V1 ***- B9GTQ9_POPTR); contains Interpro domain(s) IPR013187 F-box associated type 3
Solyc09g092580	Cytochrome P450
Solyc09g097870	Transcription factor (AHRD V1 *-** D6MKM4_9ASPA); contains Interpro domain(s) IPR011598 Helix-loop-helix DNA-binding
Solyc09g098050	Ankyrin repeat-containing protein At5g02620 (AHRD V1 *--- Y5262_ARATH); contains Interpro domain(s) IPR002110 Ankyrin
Solyc09g098290	Receptor like kinase, RLK
Solyc09g098510	Unknown Protein (AHRD V1); contains Interpro domain(s) IPR006706 Extensin-like region
Solyc10g005200	Novel protein (AHRD V1 *-*- B8JM89_DANRE); contains Interpro domain(s) IPR008166 Protein of unknown function DUF23
Solyc10g006230	Chlorophyll a-b binding protein 7, chloroplastic (AHRD V1 ***- CB12_SOLLC); contains Interpro domain(s) IPR001344 Chlorophyll A-B binding protein
Solyc10g006660	Calcium-binding EF hand family protein (Fragment) (AHRD V1 **-- D7MEH5_ARALY); contains Interpro domain(s) IPR011992 EF-Hand type
Solyc10g006690	S-locus receptor kinase-18 (Fragment) (AHRD V1 **** Q6L8R1_RAPSA); contains Interpro domain(s) IPR000858 S-locus glycoprotein
Solyc10g006700	Calcium-binding EF hand family protein (Fragment) (AHRD V1 **-* D7MEH5_ARALY); contains Interpro domain(s) IPR011992 EF-Hand type
Solyc10g008350	Unknown Protein (AHRD V1)
Solyc10g008400	RING finger protein 5 (AHRD V1 *--- B6TI40_MAIZE); contains Interpro domain(s) IPR018957 Zinc finger, C3HC4 RING-type
Solyc10g008660	Malonyl CoA anthocyanin 5-O-glucoside-6&apos&apos&apos-O-malonyltransferase (AHRD V1 ***- Q8W1X0_PERFR)
Solyc10g009110	Ethylene-responsive transcription factor 4 (AHRD V1 ***- B6SIZ8_MAIZE); contains Interpro domain(s) IPR001471 Pathogenesis-related transcriptional factor and ERF, DNA-binding
Solyc10g012210	ARID/BRIGHT DNA-binding domain-containing protein/ELM2 domain-containing protein/Myb-like DNA-binding domain-containing protein (AHRD V1 *--- Q1PEA0_ARATH); contains Interpro domain(s) IPR000949 ELM2
Solyc10g017960	F-box protein PP2-B1 (AHRD V1 *-*- PP2B1_ARATH); contains Interpro domain(s) IPR001810 Cyclin-like F-box
Solyc10g049220	Unknown Protein (AHRD V1)
Solyc10g049470	Ycf1 (Fragment) (AHRD V1 *-*- A2T907_RANLY); contains Interpro domain(s) IPR008896 Ycf1
Solyc10g055630	Aquaporin (AHRD V1 ***- Q8W506_TOBAC); contains Interpro domain(s) IPR012269 Aquaporin
Solyc10g055800	Chitinase (AHRD V1 ***- B9VRK7_CAPAN); contains Interpro domain(s) IPR016283 Glycoside hydrolase, family 19
Solyc10g055820	Chitinase (AHRD V1 ***- B9VRK7_CAPAN); contains Interpro domain(s) IPR000726 Glycoside hydrolase, family 19, catalytic
Solyc10g079420	Calmodulin (AHRD V1 ***- B6TKX0_MAIZE); contains Interpro domain(s) IPR011992 EF-Hand type
Solyc10g080840	Cytochrome P450
Solyc10g081970	HIN1-like protein (Fragment) (AHRD V1 **-- Q32ZJ1_SOLTU); contains Interpro domain(s) IPR010847 Harpin-induced 1
Solyc10g081980	Harpin-induced protein-like (Fragment) (AHRD V1 **-- D2CFH8_COFAR); contains Interpro domain(s) IPR010847 Harpin-induced 1
Solyc10g083230	F-box family protein (AHRD V1 ***- B9MYU0_POPTR)
Solyc10g083880	Aquaporin (AHRD V1 ***- D6BRE1_9ROSI); contains Interpro domain(s) IPR012269 Aquaporin
Solyc10g084880	Avr9/Cf-9 rapidly elicited protein 137 (AHRD V1 ***- Q9FQZ2_TOBAC); contains Interpro domain(s) IPR007700 Protein of unknown function DUF668
Solyc10g085020	Tubulin beta chain (AHRD V1 ***- B9HP96_POPTR); contains Interpro domain(s) IPR002453 Beta tubulin
Solyc10g085210	BZIP family transcription factor (AHRD V1 ***- D7LZU5_ARALY)
Solyc10g085270	Unknown Protein (AHRD V1)
Solyc10g086180	Phenylalanine ammonia-lyase (AHRD V1 ***- D2CFQ1_9SOLA); contains Interpro domain(s) IPR005922 Phenylalanine ammonia-lyase
Solyc10g086280	Heavy metal-associated domain containing protein expressed (AHRD V1 *-*- Q10RN8_ORYSJ); contains Interpro domain(s) IPR006121 Heavy metal transport/detoxification protein
Solyc11g005190	WD-40 repeat protein (AHRD V1 **-- B7K999_CYAP7); contains Interpro domain(s) IPR017986 WD40 repeat, region
Solyc11g005620	Acetylglutamate kinase-like protein (AHRD V1 ***- Q949B4_ORYSA); contains Interpro domain(s) IPR011148 N-acetylglutamate kinase
Solyc11g006300	3-oxo-5-alpha-steroid 4-dehydrogenase family protein (AHRD V1 ***- D7M7I5_ARALY); contains Interpro domain(s) IPR001104 3-oxo-5-alpha-steroid 4-dehydrogenase, C-terminal
Solyc11g006740	F-box protein PP2-B1 (AHRD V1 ***- PP2B1_ARATH)
Solyc11g006990	Os06g0207500 protein (Fragment) (AHRD V1 **-- Q0DDQ9_ORYSJ); contains Interpro domain(s) IPR004253 Protein of unknown function DUF231, plant
Solyc11g007990	Malate dehydrogenase (AHRD V1 **** Q5NE17_SOLLC); contains Interpro domain(s) IPR011273 Malate dehydrogenase, NADP-dependent, plants
Solyc11g008870	Methylenetetrahydrofolate reductase (AHRD V1 ***- A5ATB7_VITVI); contains Interpro domain(s) IPR004621 Eukaryotic-type methylenetetrahydrofolate reductase
Solyc11g009010	Hydrolase alpha/beta fold family protein (AHRD V1 ***- D7M978_ARALY); contains Interpro domain(s) IPR000073 Alpha/beta hydrolase fold-1
Solyc11g010330	RING finger protein (AHRD V1 *-*- C6EUD3_SOYBN); contains Interpro domain(s) IPR018957 Zinc finger, C3HC4 RING-type
Solyc11g010380	Mate efflux family protein (AHRD V1 **-- D7MN36_ARALY); contains Interpro domain(s) IPR002528 Multi antimicrobial extrusion protein MatE
Solyc11g010390	Unknown Protein (AHRD V1)
Solyc11g011210	Gibberellin regulated protein (AHRD V1 **-- A2Q374_MEDTR); contains Interpro domain(s) IPR003854 Gibberellin regulated protein
Solyc11g011300	Rhamnogalacturonate lyase (AHRD V1 ***- A3XLZ2_LEEBM); contains Interpro domain(s) IPR010325 Rhamnogalacturonate lyase
Solyc11g011440	Aspartic proteinase nepenthesin-1 (AHRD V1 **-- B6TS94_MAIZE); contains Interpro domain(s) IPR001461 Peptidase A1
Solyc11g011570	RING finger protein 44 (AHRD V1 *--- RNF44_DANRE); contains Interpro domain(s) IPR011016 Zinc finger, RING-CH-type
Solyc11g011610	Fatty acid-binding protein-like protein (AHRD V1 ***- D6FMZ4_MYCTU); contains Interpro domain(s) IPR014878 Region of unknown function DUF1794
Solyc11g011620	Fatty acid-binding protein-like protein (AHRD V1 ***- D6FMZ4_MYCTU); contains Interpro domain(s) IPR014878 Region of unknown function DUF1794
Solyc11g011840	Oxidoreductase family protein (AHRD V1 ***- D7LXC3_ARALY); contains Interpro domain(s) IPR016040 NAD(P)-binding domain
Solyc11g011920	Glutamate decarboxylase (AHRD V1 ***- Q8LKR4_TOBAC); contains Interpro domain(s) IPR010107 Glutamate decarboxylase
Solyc11g012310	Unknown Protein (AHRD V1)
Solyc11g012320	Unknown Protein (AHRD V1)
Solyc11g066150	Bifunctional polymyxin resistance protein ArnA (AHRD V1 **-- ARNA_AERHH); contains Interpro domain(s) IPR016040 NAD(P)-binding domain
Solyc11g066310	mRNA clone RAFL24-05-D16 (AHRD V1 ***- Q67YW5_ARATH)
Solyc11g066470	Unknown Protein (AHRD V1)
Solyc11g066820	Cellulose synthase-like C6 glycosyltransferase family 2 (AHRD V1 **-- A6N4C3_PHYPA); contains Interpro domain(s) IPR001173 Glycosyl transferase, family 2
Solyc11g066860	Os02g0448600 protein (Fragment) (AHRD V1 *--- Q0E1G8_ORYSJ)
Solyc11g068710	F-box family protein (AHRD V1 ***- B9MYU0_POPTR)
Solyc11g071280	Branched-chain amino acid aminotransferase like protein (AHRD V1 **** Q0WW83_ARATH); contains Interpro domain(s) IPR001544 Aminotransferase, class IV
Solyc11g071810	CRABS CLAW (Fragment) (AHRD V1 **-- Q5EMM7_GOSHI); contains Interpro domain(s) IPR006780 YABBY protein
Solyc11g072470	LOB domain protein 1 (AHRD V1 ***- D7KHW8_ARALY); contains Interpro domain(s) IPR004883 Lateral organ boundaries, LOB
Solyc11g073120	MYB transcription factor (AHRD V1 *-*- Q56UT4_ORYSJ); contains Interpro domain(s) IPR015495 Myb transcription factor
Solyc12g005340	GRAS family transcription factor (AHRD V1 **-- B9I7E1_POPTR); contains Interpro domain(s) IPR005202 GRAS transcription factor
Solyc12g005630	Cytochrome b6-f complex iron-sulfur subunit (AHRD V1 ***- A9PEX3_POPTR); contains Interpro domain(s) IPR005805 Rieske iron-sulphur protein, C-terminal
Solyc12g005730	Glycosyltransferase-like protein (AHRD V1 **-- D8QTD2_SELML); contains Interpro domain(s) IPR006740 Protein of unknown function DUF604
Solyc12g009000	Os07g0175100 protein (Fragment) (AHRD V1 ***- Q0D898_ORYSJ)
Solyc12g009240	Ethylene-responsive transcription factor 4 (AHRD V1 *-*- ERF78_ARATH); contains Interpro domain(s) IPR001471 Pathogenesis-related transcriptional factor and ERF, DNA-binding
Solyc12g010540	NAD dependent epimerase/dehydratase family protein expressed (AHRD V1 ***- Q2MJA7_ORYSJ); contains Interpro domain(s) IPR016040 NAD(P)-binding domain
Solyc12g010900	MAX2-like protein (Fragment) (AHRD V1 *-*- B6VC85_PONTR); contains Interpro domain(s) IPR006553 Leucine-rich repeat, cysteine-containing subtype
Solyc12g017240	Xyloglucan endotransglucosylase/hydrolase 7 (AHRD V1 ***- C0IRG6_ACTDE); contains Interpro domain(s) IPR016455 Xyloglucan endotransglucosylase/hydrolase
Solyc12g019410	Kinase family protein (AHRD V1 ***- D7KBF8_ARALY); contains Interpro domain(s) IPR016253 Integrin-linked protein kinase
Solyc12g038430	Kinesin-like calmodulin binding protein (AHRD V1 *-*- Q9FQL7_MAIZE)
Solyc12g039080	Receptor-like kinase (AHRD V1 ***- A7VM37_MARPO)
Solyc12g039100	ACT domain containing protein expressed (AHRD V1 *--- Q10P44_ORYSJ)
Solyc12g042830	class I heat shock protein (AHRD V1 -**- Q69BI7_CARPA); contains Interpro domain(s) IPR008978 HSP20-like chaperone
Solyc12g042880	cDNA clone J013073D14 full insert sequence (AHRD V1 *--- B7ECD3_ORYSJ); contains Interpro domain(s) IPR012866 Protein of unknown function DUF1644
Solyc12g044240	Dynein light chain 1 cytoplasmic (AHRD V1 ***- C1C420_RANCA); contains Interpro domain(s) IPR001372 Dynein light chain, type 1 and 2
Solyc12g056830	ATP synthase delta subunit (AHRD V1 ***- Q7XYM8_BIGNA); contains Interpro domain(s) IPR000711 ATPase, F1 complex, OSCP/delta subunit
Solyc12g057160	Unknown Protein (AHRD V1)
Solyc12g062990	Unknown Protein (AHRD V1); contains Interpro domain(s) IPR000515 Binding-protein-dependent transport systems inner membrane component
Solyc12g098580	UDP-glucosyltransferase family 1 protein (AHRD V1 ***- C6KI44_CITSI); contains Interpro domain(s) IPR002213 UDP-glucuronosyl/UDP-glucosyltransferase
Solyc12g098620	Transcription factor (AHRD V1 *-** D6MKM4_9ASPA); contains Interpro domain(s) IPR011598 Helix-loop-helix DNA-binding
Solyc12g099160	Serine carboxypeptidase K10B2.2 (AHRD V1 ***- B6TSK4_MAIZE); contains Interpro domain(s) IPR001563 Peptidase S10, serine carboxypeptidase
Solyc12g099430	Epoxide hydrolase 1 (AHRD V1 ***- D8L7V7_PRUPE); contains Interpro domain(s) IPR000639 Epoxide hydrolase-like
