# Supplementary material for: Ectopic expression of ORANGE promotes carotenoid accumulation and fruit development in tomato
Source: Plant Biotechnol J. 2018 May 31;17(1):33–49. doi: 10.1111/pbi.12945 (PMC6330546; doi:10.1111/pbi.12945)
Supplement: Supplementary file 5 — Table S4 Common DEGs of AtOR WT or AtOR His among early (7–27 DPA) or late (MG‐R) fruit developmental stages. [file PBI-17-33-s001.xlsx]

## Sheet: 83 ORwt 7-27 DPA stages
Table S4. Common DEGs of AtORWT among early (7-27 DPA) fruit developmental stages
GeneID	annotation	ORHis21b-Fruit-7d-1	ORHis21b-Fruit-7d-2	ORHis21b-Fruit-7d-3	mean	M82-Fruit-7d-1	M82-Fruit-7d-2	M82-Fruit-7d-3	mean	ratio	adjusted p	ORHis21b-Fruit-17d-1	ORHis21b-Fruit-17d-2	ORHis21b-Fruit-17d-3	mean	M82-Fruit-17d-1	M82-Fruit-17d-2	M82-Fruit-17d-3	mean	ratio	adjusted p	ORHis21b-Fruit-27d-1	ORHis21b-Fruit-27d-2	ORHis21b-Fruit-27d-3	mean	M82-Fruit-27d-1	M82-Fruit-27d-2	M82-Fruit-27d-3	mean	ratio	adjusted p
Solyc00g174330	Pathogenesis related protein PR-1 (AHRD V1 ***- Q9SC15_SOLTU); contains Interpro domain(s) IPR001283 Allergen V5/Tpx-1 related	15.31	20.45	12.19	15.98	430.43	289.23	445.78	388.48	24.31	6.24474e-20	31.45	110.25	29.92	57.21	25.25	195.54	52.67	91.15	1.59	1	22.82	26.17	42.6	30.53	173.83	133.4	142.78	150	4.91	8.15874e-14
Solyc00g174340	Pathogenesis-related protein 1b (AHRD V1 ***- Q941G6_SOLTU); contains Interpro domain(s) IPR018244 Allergen V5/Tpx-1 related, conserved site	6.8	6.83	8.4	7.34	217.57	146.4	254.72	206.23	28.08	3.05822e-12	14.03	52.99	15.12	27.38	16.57	93.72	27.95	46.08	1.68	1	8.87	7.63	16.53	11.01	85.46	69.55	60.64	71.88	6.53	4.01681e-13
Solyc01g010980	Unknown Protein (AHRD V1)	48.05	33.47	65.8	49.11	0	0	0	0	0	8.58402e-12	98.13	64.2	83.47	81.93	0	0	0	0	0	1.56353e-20	93.31	109.35	66.68	89.78	0	0	0	0	0	1.76758e-25
Solyc01g015070	Unknown Protein (AHRD V1)	16.29	3.81	20.28	13.46	0	0	0	0	0	0.000242271	8.05	14.95	9.96	10.99	0	0	0	0	0	3.12411e-07	18.18	6.95	9.49	11.54	0	0	0	0	0	5.41608e-05
Solyc01g056370	Unknown Protein (AHRD V1)	76.23	60.17	97.53	77.98	0	0	0	0	0	9.26285e-28	76.33	67.54	63.86	69.24	0	0	0	0	0	4.30545e-27	83.8	73.42	68.87	75.36	0	0	0	0	0	2.11948e-36
Solyc01g073970	Histone H3 (AHRD V1 ***- D8L9K7_WHEAT); contains Interpro domain(s) IPR000164 Histone H3	0	0	0	0	46.79	23.02	19.25	29.69	2968.67	2.93756e-15	0	0	0	0	26.54	13.92	27.78	22.75	2274.67	9.46498e-09	0	0	0	0	12.01	8.26	6.69	8.99	898.67	4.46301e-06
Solyc01g081640	Legume lectin beta domain (AHRD V1 ***- A2Q3C0_MEDTR); contains Interpro domain(s) IPR010341 Protein of unknown function DUF936, plant	0.39	0.99	0.1	0.49	6.26	4.02	2.64	4.31	8.73	3.33992e-06	0.47	0.49	0.45	0.47	5.55	4.47	5	5.01	10.65	1.97408e-07	0.34	0.52	0.12	0.33	1.08	1.12	1.52	1.24	3.8	0.226416
Solyc01g097240	Pathogenesis-related protein 4B (Fragment) (AHRD V1 **-- Q6LBM4_TOBAC); contains Interpro domain(s) IPR018226 Barwin, conserved site IPR001153 Barwin	12.02	20.61	17.33	16.65	30.88	18.98	26.22	25.36	1.52	0.462708	7.34	26.01	10.91	14.75	0.79	5.89	1.65	2.78	0.19	0.339932	16.76	27.71	25.39	23.29	67.7	69.41	75.6	70.9	3.04	1.42687e-06
Solyc02g021490	Unknown Protein (AHRD V1)	0.64	0	0.28	0.31	9.21	5.44	4.01	6.22	20.28	0.000154037	0.14	0	0.14	0.09	5.22	8.22	4.72	6.05	64.86	2.0541e-07	0	0	0	0	9.1	5.05	6.42	6.86	685.67	6.31933e-08
Solyc02g062730	Unknown Protein (AHRD V1)	47.22	110.03	90.14	82.46	0	0	0	0	0	2.86462e-10	49.53	52.62	48.55	50.23	0	0	0	0	0	7.62924e-09	112.95	118.45	31.83	87.74	0	0	0	0	0	8.48998e-06
Solyc02g069110	Cathepsin B (AHRD V1 ***- Q1HER6_NICBE); contains Interpro domain(s) IPR015643 Peptidase C1A, cathepsin B	1.25	1.32	0.9	1.16	45.44	29.44	28.85	34.58	29.89	1.04023e-33	1.12	0.48	0.53	0.71	44.49	21.94	44.89	37.11	52.26	1.52972e-06	1	0.46	1.75	1.07	16.76	13.64	16.68	15.69	14.67	8.42931e-16
Solyc02g077930	Unknown Protein (AHRD V1)	9.7	15.31	8.78	11.26	0	0	0	0	0	0.000795451	9.71	12.02	40.65	20.79	0	0	0	0	0	0.0604407	25.06	31.93	54.91	37.3	0.83	0	0	0.28	0.01	3.46063e-08
Solyc02g077940	Unknown Protein (AHRD V1)	831.06	694.27	733.95	753.09	0	2.73	0	0.91	0	2.76797e-138	661.06	586.24	917.31	721.54	0	1.93	0.86	0.93	0	3.95839e-40	1317.91	1520.54	828.87	1222.44	1.53	0.71	9.03	3.76	0	1.903e-30
Solyc02g082920	Endochitinase (Chitinase) (AHRD V1 **** Q43184_SOLTU); contains Interpro domain(s) IPR000726 Glycoside hydrolase, family 19, catalytic	5.06	4.3	5.54	4.97	30.12	14.19	17.51	20.61	4.15	2.22208e-05	1.56	8.71	1.86	4.04	2.83	6.05	4.12	4.33	1.07	1	1.12	0.32	0.61	0.68	2.49	1.69	1.5	1.89	2.77	0.69467
Solyc03g006030	Receptor like kinase, RLK	4.78	6.75	4.12	5.22	0.24	0.21	0.12	0.19	0.04	4.815e-17	2.23	4.12	2.2	2.85	0.3	0.17	0.26	0.24	0.09	0.000114837	1.39	2.3	1.41	1.7	0.13	0.12	0.15	0.13	0.08	7.18244e-10
Solyc03g006100	Receptor like kinase, RLK	1.26	0.95	1.2	1.14	5.95	3.12	3.26	4.11	3.62	0.00133955	0.8	1.36	0.97	1.04	7.96	5.28	5.1	6.11	5.86	0.00149501	0	0.81	0.69	0.5	1.96	2.25	2.07	2.09	4.19	0.00644725
Solyc03g114330	Peroxin Pex14 (AHRD V1 *-*- Q9FT86_ARATH); contains Interpro domain(s) IPR006785 Peroxisome membrane anchor protein Pex14p, N-terminal	1.11	1.56	2.88	1.85	8.7	5.11	5.04	6.28	3.4	0.00951125	1.24	2.04	0.63	1.3	7.2	14.31	8.68	10.06	7.72	2.51386e-06	3.19	0.41	1.17	1.59	9.6	9.66	13.18	10.81	6.8	1.0253e-07
Solyc04g015520	DNA binding protein (AHRD V1 **** B6TND2_MAIZE); contains Interpro domain(s) IPR005516 Remorin, C-terminal region	4.88	6.16	10.73	7.26	0.79	1.09	0.34	0.74	0.1	0.000283648	7.28	3.36	3.93	4.86	0	1.74	0.94	0.89	0.18	0.00412165	8.17	10.45	7.17	8.6	1.53	0.9	2.01	1.48	0.17	1.52164e-07
Solyc04g016550	Folylpolyglutamate synthase (AHRD V1 **** B9IHV7_POPTR); contains Interpro domain(s) IPR001645 Folylpolyglutamate synthetase	0.12	0	0.48	0.2	6.09	3.66	2.83	4.19	20.97	1.6392e-05	0.08	0	0	0.03	7.07	9.36	8.28	8.24	308.87	1.49209e-18	0	0	0	0	4.83	6.6	10.45	7.29	729.33	3.52697e-08
Solyc04g017620	Phosphatidylinositol-4-phosphate 5-kinase 9 (AHRD V1 ***- B6SXI7_MAIZE); contains Interpro domain(s) IPR016034 Phosphatidylinositol-4-phosphate 5-kinase, core, subgroup	0	0	0.62	0.21	8.62	6.06	4.72	6.47	31.29	4.39891e-05	0	0	0	0	7.83	12.23	7.55	9.2	920.33	2.46577e-12	0.34	0	0	0.11	6.9	7.51	12.85	9.09	80.18	6.06479e-07
Solyc04g018080	Unknown Protein (AHRD V1)	0	0	0	0	76.11	50.05	45.26	57.14	5714	1.33917e-06	0	0	1.31	0.44	78.91	117.01	77.3	91.07	208.56	8.9495e-13	0	0	0	0	147.71	221.25	308.75	225.9	22590.3	1.01962e-11
Solyc04g077230	Unknown Protein (AHRD V1)	8.57	4.16	8.53	7.09	20.68	6.41	12.41	13.17	1.86	0.750216	0.44	3.63	4.61	2.89	1.01	4.95	6.98	4.31	1.49	1	6.63	17.37	12.45	12.15	3.38	4.16	1.02	2.85	0.23	0.0228126
Solyc04g081610	Unknown Protein (AHRD V1)	0	0	0	0	7.58	7.81	15.52	10.3	1030.33	0.0139277	0	0	0	0	12.88	31.79	21.88	22.18	2218.33	4.18953e-07	0	0	0	0	11.82	5.47	16.81	11.37	1136.67	0.0100199
Solyc04g081710	Unknown Protein (AHRD V1)	0	0	0	0	32.35	47.59	63.66	47.87	4786.67	9.34632e-08	0	0	0	0	81	50.54	73.19	68.24	6824.33	6.91409e-15	0	0	0	0	40.9	46.85	65.23	50.99	5099.33	3.22137e-16
Solyc04g081720	Unknown Protein (AHRD V1)	0	12.49	0	4.16	11.72	7.81	13.45	10.99	2.64	0.408168	0	0	0	0	14.39	25.43	20.93	20.25	2025	1.51356e-06	0	0	1.56	0.52	7.6	3.12	10.69	7.14	13.72	0.232382
Solyc04g082880	Diphosphate--fructose-6-phosphate 1-phosphotransferase (AHRD V1 ***- C8PT93_9SPIO); contains Interpro domain(s) IPR011183 Pyrophosphate-dependent phosphofructokinase PfpB	17	19.62	18.87	18.5	7.6	4.82	3.94	5.45	0.29	6.97978e-10	29.49	21.58	26.83	25.97	1.9	6.27	2.93	3.7	0.14	3.64202e-17	23.82	29.17	36.82	29.94	2.94	3.54	4.58	3.69	0.12	5.80987e-16
Solyc05g009630	Disease resistance protein (AHRD V1 -**- D1GEE5_BRARP)	5.28	1.04	11.52	5.95	38.6	24.23	20.69	27.84	4.68	4.17133e-05	3.96	4.09	2.3	3.45	59.09	55.81	51.06	55.32	16.03	3.16266e-16	6.63	16.29	10.89	11.27	54.86	50.5	37.18	47.51	4.22	8.73136e-07
Solyc05g013250	Lrr, resistance protein fragment	0	0	0.15	0.05	0.48	1.13	0.73	0.78	15.6	0.184728	0	0	0	0	1.51	2.73	0.56	1.6	160	0.00357636	0	0	0	0	0.99	1.01	1.34	1.11	111.33	0.0280787
Solyc05g013260	Cc-nbs, resistance protein fragment	0	0	0	0	0.59	0.77	0.44	0.6	60	0.00156775	0	0	0.03	0.01	1.04	1.68	0.37	1.03	103	0.00101296	0	0	0.2	0.07	0.83	1.2	1.18	1.07	16.05	0.000314283
Solyc05g013970	RNA-binding protein 39 (AHRD V1 *--- B5X2I3_SALSA); contains Interpro domain(s) IPR012677 Nucleotide-binding, alpha-beta plait	0.65	0.15	1.67	0.82	10.57	8.7	7.73	9	10.93	7.83114e-11	1.3	1.02	1	1.11	9.84	14.36	8.54	10.91	9.86	1.26842e-09	3.18	1.52	2.47	2.39	15.15	16.35	23.77	18.42	7.71	1.60057e-08
Solyc05g014190	CAAX amino terminal protease family protein (AHRD V1 **-- D7LQY7_ARALY); contains Interpro domain(s) IPR003675 Abortive infection protein	2.83	8.55	4.57	5.32	1.31	0	0.49	0.6	0.11	0.0142565	3.77	4.38	2.99	3.71	0.18	0	0	0.06	0.02	2.50064e-05	5.07	2.71	3.33	3.7	0	0	0	0	0	2.12974e-06
Solyc06g005000	IBR finger domain-containing protein (AHRD V1 *--- C1GML6_PARBD); contains Interpro domain(s) IPR002867 Zinc finger, C6HC-type	0	0.15	0.24	0.13	9.42	9.86	10.4	9.89	76.1	4.20308e-21	0.44	1.81	0	0.75	18.69	7.64	13.9	13.41	17.88	0.00270086	0.94	0	0.89	0.61	14.49	14.82	14.86	14.72	24.14	1.29198e-24
Solyc06g017860	Serine carboxypeptidase (AHRD V1 **** Q2Z1Y2_PRUMU); contains Interpro domain(s) IPR001563 Peptidase S10, serine carboxypeptidase	0.1	2.16	0	0.75	10.72	10.47	6.35	9.18	12.19	3.9814e-09	0.13	0.74	0.62	0.5	16.73	10.18	19.03	15.31	30.83	1.84529e-06	0.7	1.29	0.31	0.77	4.85	4.1	6.35	5.1	6.65	2.3191e-05
Solyc06g034390	Expressed protein (Fragment) (AHRD V1 ***- B3VJP0_POPTN); contains Interpro domain(s) IPR006766 Phosphate-induced protein 1 conserved region	1.85	2.03	2.58	2.15	9.44	5.11	7.45	7.33	3.41	0.0116481	0.29	0.59	1.09	0.66	8.84	3.97	7.27	6.69	10.19	0.0122105	0.41	0.47	0.67	0.52	5.84	5.51	4.18	5.18	10.02	7.05074e-05
Solyc06g035760	Cytochrome P450	17.94	18	21.15	19.03	180.97	131.14	145.94	152.68	8.02	5.65186e-42	14.03	9.55	11.27	11.62	262.94	62.65	227.75	184.45	15.88	0.0636069	1.28	0.82	1.25	1.12	115.61	103.91	98.82	106.11	95.03	1.19088e-112
Solyc06g035940	Homeobox-leucine zipper protein PROTODERMAL FACTOR 2 (AHRD V1 **** PDF2_ARATH); contains Interpro domain(s) IPR002913 Lipid-binding START	129.04	123.65	125.68	126.12	0.71	1.33	0.99	1.01	0.01	2.21874e-154	127.21	109.18	112.99	116.46	1.96	2.74	2.11	2.27	0.02	4.92619e-54	137.27	137.72	109.62	128.2	8.98	5.77	19.92	11.56	0.09	1.80936e-43
Solyc06g036250	Genomic DNA chromosome 5 BAC clone F6N7 (AHRD V1 ***- Q9LTG2_ARATH)	0	0.74	0.3	0.35	35.78	20.16	22.9	26.28	75.81	9.681e-22	0.63	0	0	0.21	45.27	21.19	44.63	37.03	176.33	5.39973e-08	0	0	0	0	58.48	55.78	62.93	59.06	5906.33	1.89832e-53
Solyc06g036620	Ankyrin repeat domain-containing protein 13C-A (AHRD V1 *-*- C0H9Z7_SALSA); contains Interpro domain(s) IPR002110 Ankyrin	0	0.12	0	0.04	9.71	7.03	6.18	7.64	191	5.01391e-21	0	0	0	0	6.69	5.23	5.98	5.97	596.67	3.41069e-22	0.11	0	0	0.04	6.52	5.91	4.26	5.56	151.73	3.81022e-16
Solyc06g036630	Ankyrin repeat protein-like (AHRD V1 **-- Q6KA74_ORYSJ)	0	0	0	0	14.64	7.26	7.1	9.67	966.67	5.20045e-07	0	0	0	0	6.19	6.23	9.64	7.35	735.33	1.66946e-07	0	0	0	0	9.38	9.44	8.49	9.1	910.33	6.24796e-07
Solyc06g048420	Superoxide dismutase (AHRD V1 **** Q7YK44_SOLLC); contains Interpro domain(s) IPR001189 Manganese/iron superoxide dismutase	0.92	0	1.59	0.84	122.45	93.64	92.2	102.76	122.82	1.29693e-54	1.03	0.21	1.37	0.87	90.34	23.04	106.96	73.45	84.42	0.00323024	0.88	0	0.48	0.45	13.89	17.7	16.37	15.99	35.26	3.84893e-10
Solyc06g048530	Hydroxyacylglutathione hydrolase (AHRD V1 **** B6T2Y2_MAIZE); contains Interpro domain(s) IPR017782 Hydroxyacylglutathione hydrolase	2.29	4.52	4.94	3.92	52.17	42.9	38.94	44.67	11.41	8.95038e-23	0.89	2.1	1.82	1.6	57.77	19.43	64.47	47.22	29.45	0.00637891	0.82	1.89	0	0.9	59.15	54.72	49.7	54.52	60.36	2.73523e-48
Solyc06g060570	Ovarian cancer-associated gene 2 protein homolog (AHRD V1 **-- B5X7T4_SALSA); contains Interpro domain(s) IPR005645 Protein of unknown function DUF341	1.73	3.93	1.74	2.47	3.61	2.21	2.41	2.74	1.11	1	6.27	2.51	4.14	4.31	2.5	2.46	1.84	2.27	0.53	0.429099	5.23	3.47	4.82	4.51	0.33	0.61	1.18	0.71	0.16	0.000560526
Solyc07g017530	Conserved oligomeric Golgi complex subunit 3 (AHRD V1 ***- COG3_HUMAN); contains Interpro domain(s) IPR007265 Sec34-like protein	5.47	6.84	5.01	5.77	26.21	31.42	23.12	26.92	4.66	6.25356e-06	6.7	4.71	10.28	7.23	39.97	63	44.28	49.08	6.79	1.77843e-08	10.8	10.13	9.68	10.2	55.82	77.19	80.26	71.09	6.97	1.66914e-14
Solyc07g032080	V-type proton ATPase subunit a (AHRD V1 **** VPH1_NEUCR); contains Interpro domain(s) IPR002490 ATPase, V0/A0 complex, 116-kDa subunit	0.18	0.95	0.47	0.53	13.72	9.42	8.08	10.41	19.51	2.50432e-23	0	0.17	0.23	0.13	8	13.78	8.54	10.11	75.8	1.71521e-27	0.09	0.5	0	0.2	7.11	7.06	7.09	7.09	36.03	8.45816e-22
Solyc07g048110	Uncharacterized membrane protein C24H6.13 (AHRD V1 **-- YA7D_SCHPO); contains Interpro domain(s) IPR003864 Protein of unknown function DUF221	3.29	2.35	3.13	2.92	0.52	0.23	0.39	0.38	0.13	8.96454e-07	2.11	1.84	1.93	1.96	0.43	0.13	0.12	0.23	0.12	1.27808e-05	1.34	2.66	0.98	1.66	0.05	0	0.19	0.08	0.05	0.000970606
Solyc07g049140	Metallocarboxypeptidase inhibitor (AHRD V1 ***- O24639_SOLTU); contains Interpro domain(s) IPR009632 Putative metallocarboxypeptidase inhibitor	12764.7	19332.8	15967.7	16021.7	3219.65	1769.38	1762.75	2250.59	0.14	1.03172e-16	14852.9	13204.6	10495.5	12851	11.71	19.66	11.77	14.38	0	2.16042e-116	7468.31	6722.69	6022.27	6737.76	21.75	9.26	322.11	117.71	0.02	2.23935e-103
Solyc07g049180	Receptor-like protein kinase At5g59670 (AHRD V1 *-** RLK7_ARATH); contains Interpro domain(s) IPR002290 Serine/threonine protein kinase	6.63	8.84	6.12	7.2	6.54	5.84	4.87	5.75	0.8	0.528163	5.85	3.69	5.11	4.88	0.97	2.96	1.37	1.77	0.36	0.00138817	8.38	12.08	4.96	8.47	2.89	2.74	4.14	3.26	0.38	0.063138
Solyc07g052700	MADS-box transcription factor 1 (AHRD V1 ***- D1MFS6_HEVBR); contains Interpro domain(s) IPR002100 Transcription factor, MADS-box	109.04	102.62	91.44	101.03	12.81	9.12	4.6	8.84	0.09	2.77755e-37	76.59	79.86	86.84	81.1	0.2	0	0	0.07	0	2.47317e-53	97.76	70.77	60.69	76.41	0	0	0.4	0.13	0	4.52956e-28
Solyc07g053100	S-receptor kinase-like protein 1 (AHRD V1 **** Q5NJB1_SENSQ); contains Interpro domain(s) IPR002290 Serine/threonine protein kinase	9.16	7.79	7.47	8.14	3.34	2.91	0.88	2.38	0.29	0.000773067	7.62	7.28	8.41	7.77	0.86	2.11	0.81	1.26	0.16	2.0541e-07	12.14	8.12	6.21	8.82	2.16	1.67	1.41	1.75	0.2	0.000508269
Solyc07g053290	BHLH transcription factor (AHRD V1 *--* B4FMK3_MAIZE); contains Interpro domain(s) IPR001092 Basic helix-loop-helix dimerisation region bHLH	8.31	19.83	11.25	13.13	1.35	1.06	2.42	1.61	0.12	0.000892156	4.13	7.31	3.68	5.04	1.48	1.66	0.93	1.36	0.27	0.0411531	4.71	4.77	10.03	6.5	2.47	1.37	1.19	1.68	0.26	0.0396194
Solyc07g053530	Fasciclin-like arabinogalactan protein 4 (AHRD V1 ***- A9XTK9_GOSHI); contains Interpro domain(s) IPR000782 FAS1 domain	0.79	0.93	1.02	0.91	16.2	12.92	11.95	13.69	14.99	1.38441e-09	1.58	1.63	1.25	1.49	16.45	22.17	13.46	17.36	11.68	2.25645e-09	0	0	0.62	0.21	6.73	5.76	7	6.5	31.44	1.90216e-06
Solyc07g053550	Glutaredoxin (AHRD V1 ***- B9HGW6_POPTR); contains Interpro domain(s) IPR011905 Glutaredoxin-like, plant II	14.28	9.96	16.32	13.52	9.72	4.64	4.86	6.41	0.47	0.0669163	4.88	4.57	8.22	5.89	0	0.71	0	0.24	0.04	1.77836e-05	5.24	8.2	4.7	6.05	0.85	0.26	2.82	1.31	0.22	0.0173876
Solyc07g053900	Plant-specific domain TIGR01615 family protein (AHRD V1 *-*- B6UDN7_MAIZE); contains Interpro domain(s) IPR006502 Protein of unknown function DUF506, plant	0.31	0.24	0.2	0.25	14.39	3.65	4.35	7.46	29.85	0.0031579	0.72	0.21	0.39	0.44	13.57	17.5	12	14.36	32.63	4.06087e-16	0.44	0	0	0.15	3.94	4.38	4.05	4.12	28.11	4.87436e-05
Solyc07g054600	F-box family protein (AHRD V1 ***- B9I698_POPTR); contains Interpro domain(s) IPR001810 Cyclin-like F-box	1.33	0	1.15	0.83	0.85	0.47	0.23	0.52	0.62	0.754183	1.7	1.76	2.04	1.83	0	0.24	0	0.08	0.04	5.20438e-05	1.91	2.92	2.27	2.37	0.09	0.09	0	0.06	0.03	6.02885e-07
Solyc07g054670	NADH dehydrogenase like protein (AHRD V1 **** O65414_ARATH); contains Interpro domain(s) IPR013027 FAD-dependent pyridine nucleotide-disulphide oxidoreductase	0	0.27	0	0.09	10.23	5.74	5.12	7.03	78.11	1.23551e-16	0	0	0.05	0.02	6.9	15.36	7.76	10.01	600.4	2.61747e-17	0	0	0	0	15.97	15.59	15.32	15.63	1562.67	3.86034e-41
Solyc07g054730	Wound-responsive protein-related (AHRD V1 ***- A8IXM2_BRACM)	1169.37	907.27	1119.87	1065.5	33.4	36.53	42.66	37.53	0.04	5.42538e-64	552.2	676.74	431.39	553.44	32.41	40.97	37.27	36.88	0.07	6.28272e-20	264.95	350.07	335.24	316.75	46.12	50.31	26.38	40.94	0.13	1.03366e-43
Solyc07g054780	Wound induced protein (AHRD V1 ***- B6T0U0_MAIZE)	111.89	160.82	103.58	125.43	54.16	17.88	20.93	30.99	0.25	1.62975e-06	188.7	61.61	178.77	143.03	11.27	36.59	9.06	18.97	0.13	0.00686012	158.05	183.22	164.85	168.71	16.58	10.69	12.73	13.33	0.08	5.13552e-43
Solyc07g054860	Aromatic amino acid decarboxylase (AHRD V1 **** D4NUX2_CIMRA); contains Interpro domain(s) IPR010977 Aromatic-L-amino-acid decarboxylase	6.95	5.41	5.45	5.94	37.74	17.66	21.4	25.6	4.31	5.37492e-08	12.29	8.9	11.94	11.04	55.2	70.4	55.86	60.49	5.48	2.42244e-08	7.03	7.42	10.17	8.21	59.84	51.03	44.55	51.81	6.31	1.11121e-20
Solyc07g055670	Receptor-like kinase (AHRD V1 **** B6EB06_NICGU); contains Interpro domain(s) IPR002290 Serine/threonine protein kinase	0.21	0.66	1.88	0.92	3.33	2.27	1.96	2.52	2.75	0.447469	1.11	0.14	1.06	0.77	0.16	1.11	0.2	0.49	0.64	1	2.09	0.68	1.31	1.36	0.71	0	0	0.24	0.17	0.20246
Solyc07g062490	S-locus-specific glycoprotein (AHRD V1 **-- SLSG0_BRAOA); contains Interpro domain(s) IPR001480 Curculin-like (mannose-binding) lectin	29.38	25.42	27.91	27.57	24.98	19.95	21.87	22.27	0.81	0.258371	2.66	11.2	4.32	6.06	1.91	20.09	7.18	9.73	1.61	1	7.39	12.02	11.75	10.39	6.09	4.72	4.74	5.18	0.5	0.0171733
Solyc07g064380	Serine/threonine-protein phosphatase 7 long form homolog (AHRD V1 *--- PPP7L_ARATH); contains Interpro domain(s) IPR019557 Aminotransferase-like, plant mobile domain	0.06	0	0.07	0.04	2	1.25	0.96	1.4	32.38	0.000181079	0.04	0.51	0.04	0.2	1.8	1.41	1.82	1.68	8.53	0.00143641	0.16	0	0.09	0.08	3.04	3.67	2.88	3.2	38.36	5.76813e-11
Solyc08g068440	Lipoyl synthase (AHRD V1 **** B8J937_ANAD2); contains Interpro domain(s) IPR013785 Aldolase-type TIM barrel	0.46	1.1	0	0.52	15.37	10.01	10.68	12.02	23.12	1.30512e-08	0.47	0.32	0.59	0.46	16.36	14.18	16.97	15.84	34.43	1.29395e-13	0.33	0	0	0.11	9.11	7.88	8.97	8.65	78.67	3.32275e-08
Solyc08g077760	Unknown Protein (AHRD V1)	17.99	39.04	11.63	22.89	47	31.4	25.86	34.75	1.52	0.828012	30.02	20.12	18.56	22.9	5.17	28.9	6.49	13.52	0.59	0.822807	54.86	40.72	42.43	46	13.43	14.2	10.42	12.68	0.28	0.0234584
Solyc08g078700	Heat shock protein 22 (AHRD V1 ***- Q27JQ0_METAN); contains Interpro domain(s) IPR002068 Heat shock protein Hsp20	5.39	7.77	5.76	6.31	145.22	160.97	176.98	161.06	25.54	1.71642e-17	48.67	9.04	46.6	34.77	42.72	61.27	59.52	54.5	1.57	1	40.04	52.49	43.51	45.35	9.6	9.25	8.51	9.12	0.2	9.85572e-18
Solyc08g080650	Osmotin-like protein (Fragment) (AHRD V1 **-- Q8S4L1_SOLNI); contains Interpro domain(s) IPR001938 Thaumatin, pathogenesis-related	0.2	2.21	0.26	0.89	2.23	1.7	3.56	2.5	2.81	0.36557	3.08	2.48	2.42	2.66	0.31	5.79	1.16	2.42	0.91	1	10.35	9.89	19.84	13.36	35.2	40.62	42.22	39.35	2.95	5.9033e-06
Solyc09g007940	Adenosine kinase (AHRD V1 **** D2D2Z6_GOSHI); contains Interpro domain(s) IPR001805 Adenosine kinase	0.29	0.46	0.94	0.56	155.35	115.63	125.58	132.19	234.65	4.76764e-109	0.19	0.1	0.18	0.16	39.1	29.37	43.94	37.47	239.17	9.89142e-19	0	0	0	0	8.29	9.39	8.51	8.73	873	5.65611e-15
Solyc09g056120	Unknown Protein (AHRD V1)	8.8	11.25	11.93	10.66	25.12	30.29	25.86	27.09	2.54	0.0239731	2.24	11.25	4.53	6.01	26.96	47.6	18.14	30.9	5.14	0.0353227	3.01	7.59	5.27	5.29	42.2	51.29	73.48	55.66	10.52	6.08324e-08
Solyc09g082790	DNA repair and recombination protein RAD51 (AHRD V1 **-- A9CT16_ENTBH); contains Interpro domain(s) IPR011940 Meiotic recombinase Dmc1	1.18	1.4	1.15	1.24	9.47	5.11	8.65	7.74	6.23	0.000147117	0.1	0.3	0.19	0.2	13.12	7.12	12.92	11.05	56.2	3.72353e-07	0	0.49	0	0.16	6.68	6.76	6.39	6.61	40.47	3.27415e-09
Solyc09g091000	Major allergen Mal d 1 (AHRD V1 ***- Q84LA7_MALDO); contains Interpro domain(s) IPR000916 Bet v I allergen	57.08	60.57	86.12	67.92	9.06	7.12	6.63	7.6	0.11	6.13419e-14	0.42	6.55	1.01	2.66	1.94	1.7	2.74	2.13	0.8	1	1.37	0.52	3.99	1.96	2.16	1	1.22	1.46	0.74	1
Solyc09g092480	UDP-glucosyltransferase family 1 protein (AHRD V1 **** C6KI44_CITSI); contains Interpro domain(s) IPR002213 UDP-glucuronosyl/UDP-glucosyltransferase	3.48	1.83	3.14	2.82	1.32	0.45	0.55	0.77	0.27	0.0141612	1.13	1.96	1.41	1.5	0.24	0.9	0.61	0.58	0.39	0.283942	0.15	0.17	0.17	0.16	0	0	0	0	0.06	0.759205
Solyc09g092580	Cytochrome P450	0.3	1.71	0.51	0.84	24.74	11.46	11.1	15.77	18.77	6.05197e-12	0.26	0.41	0.12	0.26	14.23	20.96	13.33	16.17	61.42	2.51961e-26	0	0	0.15	0.05	8.64	8.85	6.23	7.91	158.13	2.15851e-18
Solyc09g092620	Cytochrome P450	0.1	0	0	0.03	12.07	3.99	3.43	6.5	194.9	2.47948e-05	0	0	0	0	4.5	4.05	4.12	4.22	422.33	9.07551e-14	0	0	0	0	7.56	6.13	7.3	7	699.67	2.3377e-17
Solyc09g092670	Cytochrome P450	9.46	13.04	7.72	10.07	0.35	0.24	0.1	0.23	0.02	1.1393e-17	16.21	13.29	15.49	15	1.07	0.64	0.86	0.86	0.06	2.32035e-21	25	22.28	14.4	20.56	0	0.08	0	0.03	0	1.09975e-25
Solyc10g017970	Chitinase (AHRD V1 ***- Q9SQL3_POAPR); contains Interpro domain(s) IPR001002 Chitin-binding, type 1	4.05	23.04	6.29	11.13	101.14	53.17	63.59	72.63	6.53	4.36737e-08	89.32	33.49	58.71	60.51	1.86	761.78	10.14	257.93	4.26	1	32.59	98.79	58.66	63.35	54.66	49.92	51.35	51.98	0.82	0.912067
Solyc10g017980	Chitinase (AHRD V1 ***- B8QVJ5_ZEAMP); contains Interpro domain(s) IPR001002 Chitin-binding, type 1	1.55	4.88	1	2.48	23.16	19.71	14.55	19.14	7.73	0.00429746	27.86	12.77	24.54	21.72	0.59	101	2.23	34.61	1.59	1	3.33	12.72	8.51	8.19	13.19	8.54	5.97	9.23	1.13	1
Solyc10g086320	Phosphatidylinositol-4-phosphate 5-kinase 9 (AHRD V1 ***- B6SXI7_MAIZE); contains Interpro domain(s) IPR017163 Phosphatidylinositol-4-phosphate 5-kinase, plant	0.19	0	0.16	0.12	1	1.22	0.79	1	8.6	0.0415679	0.42	0.65	0.24	0.44	3.31	2.75	2.05	2.7	6.19	0.00129299	0.54	1.13	0.3	0.66	4.86	6.92	7.64	6.47	9.86	1.45e-10
Solyc11g008420	SKP1-like protein (AHRD V1 ***- C3V9V9_CITMA); contains Interpro domain(s) IPR016897 E3 ubiquitin ligase, SCF complex, Skp subunit	0	0	0	0	14.69	10.75	13.88	13.11	1310.67	5.60119e-12	0	0	0	0	4.19	5.86	4.76	4.94	493.67	4.25672e-06	0	0	0	0	4.22	2.47	2.81	3.17	316.67	0.00706306
Solyc11g011570	RING finger protein 44 (AHRD V1 *--- RNF44_DANRE); contains Interpro domain(s) IPR011016 Zinc finger, RING-CH-type	11.49	12.85	11.35	11.9	0	0.1	0	0.03	0	8.79564e-23	9.59	8.46	10.03	9.36	0.12	0	0.15	0.09	0.01	1.97144e-18	9.16	12.87	8.78	10.27	0	0	0	0	0	8.35154e-26
Solyc11g012560	F-box family protein (AHRD V1 ***- B9GFB6_POPTR); contains Interpro domain(s) IPR017451 F-box associated type 1	5.64	4.59	4.94	5.06	0	0	0	0	0	1.86132e-09	4.73	3.63	3.46	3.94	0	0	0	0	0	1.40259e-08	4.18	2.4	2.57	3.05	0	0	0.14	0.05	0.02	5.68363e-06
Solyc11g071410	Disease resistance protein R3a-like protein (Fragment) (AHRD V1 ***- B3F576_SOLDE)	3.33	5.26	6.47	5.02	32.92	18.56	22.08	24.52	4.88	0.00200175	12.62	6.89	9.88	9.8	31.49	50.6	24.05	35.38	3.61	0.0452465	9.57	11.89	10.49	10.65	39.36	47.38	51.07	45.94	4.31	2.00931e-05
Solyc12g039080	Receptor-like kinase (AHRD V1 ***- A7VM37_MARPO)	4.16	4.21	2.37	3.58	1.04	0.2	0.87	0.7	0.2	0.00887916	3.45	3.55	3.17	3.39	0.38	0	0.32	0.23	0.07	6.09069e-05	3.59	3.29	2.36	3.08	0.85	0.53	0.13	0.5	0.16	0.00351831
Solyc12g042250	Solute carrier family 15 member 4 (AHRD V1 **-- S15A4_RAT); contains Interpro domain(s) IPR000109 TGF-beta receptor, type I/II extracellular region	0	0	0	0	10.07	6.24	6.4	7.57	757	2.45902e-07	0	0	0	0	5.06	6.82	4.95	5.61	561	1.95206e-07	0	0	0	0	3.55	3.09	3.59	3.41	341	0.00261116
Solyc12g042880	cDNA clone J013073D14 full insert sequence (AHRD V1 *--- B7ECD3_ORYSJ); contains Interpro domain(s) IPR012866 Protein of unknown function DUF1644	0.28	0	0.18	0.15	3.47	2.77	2.74	2.99	19.52	0.00150658	0	0.48	0.26	0.25	3.28	6.66	4.52	4.82	19.54	3.06168e-06	0.2	0	0	0.07	7.66	7.2	5.44	6.77	101.5	4.83834e-11

## Sheet: 105 ORwt MG-R stages
Table S4. Common DEGs of AtORWT among late (MG-R) fruit developmental stages
GeneID	annotation	ORwt20-Fruit-B-1	ORwt20-Fruit-B-2	ORwt20-Fruit-B-3	mean	M82-Fruit-B-1	M82-Fruit-B-2	M82-Fruit-B-3	mean	ratio	adjusted p	ORwt20-Fruit-MG-1	ORwt20-Fruit-MG-2	ORwt20-Fruit-MG-3	mean	M82-Fruit-MG-1	M82-Fruit-MG-2	M82-Fruit-MG-3	mean	ratio	adjusted p	ORwt20-Fruit-or-1	ORwt20-Fruit-or-2	ORwt20-Fruit-or-3	mean	M82-Fruit-or-1	M82-Fruit-or-2	M82-Fruit-or-3	mean	ratio	adjusted p	ORwt20-Fruit-Red-1	ORwt20-Fruit-Red-2	ORwt20-Fruit-Red-3	mean	M82-Fruit-Red-1	M82-Fruit-Red-2	M82-Fruit-Red-3	mean	ratio	adjusted p
Solyc01g005730	LRR receptor-like serine/threonine-protein kinase, RLP	0	0	0	0	8.83	7.44	10.09	8.79	878.67	4.55861e-65	0	0	0	0	20.24	25.45	28.23	24.64	2464	1.24651e-153	0	0	0	0	48.6	54.31	42.92	48.61	4861	4.31944e-241	0	0	0	0	12.13	14.14	21.95	16.07	1607.33	1.454e-51
Solyc01g005760	LRR receptor-like serine/threonine-protein kinase, RLP	0	0	0	0	3.44	3.29	3.62	3.45	345	2.039e-30	0	0	0	0	9.33	11.16	12.7	11.06	1106.33	4.03653e-86	0	0	0	0	7.36	10.98	6.94	8.43	842.67	2.58012e-55	0	0	0	0	4.3	4.94	6.76	5.33	533.33	2.53078e-30
Solyc01g008510	Photosystem II 5 kDa protein, chloroplastic (AHRD V1 *-*- PST2_GOSHI)	81.44	126.55	94.19	100.73	8.29	12.13	9.17	9.86	0.1	1.77765e-30	64.73	54.33	88.03	69.03	0.52	0.84	0	0.45	0.01	3.49291e-40	127.59	82.23	135.93	115.25	10.98	12.97	11.61	11.85	0.1	9.68373e-14	56.57	23.82	22.1	34.16	5.47	8.5	4.27	6.08	0.18	0.000112745
Solyc01g009690	LRR receptor-like serine/threonine-protein kinase, RLP	0	0	0	0	1.11	0.94	0.5	0.85	85	1.39509e-07	0.08	0.05	0.25	0.13	1.53	2.13	2.31	1.99	15.71	2.49246e-12	0	0	0	0	5.02	3.71	4.57	4.43	443.33	1.07642e-30	0	0	0.16	0.05	1.31	1.2	1.86	1.46	27.31	9.06609e-08
Solyc01g015050	Unknown Protein (AHRD V1)	5.59	7.13	9.51	7.41	0	0	0	0	0	4.39665e-05	15.46	6.2	17.99	13.22	0	0	0	0	0	1.26443e-07	6.09	6.21	6.81	6.37	0	0	0	0	0	3.7798e-05	5.88	3.28	2.25	3.8	0	0	0	0	0	0.00476436
Solyc01g015070	Unknown Protein (AHRD V1)	10.36	10.62	12.07	11.02	0	0	0	0	0	1.42307e-06	24.82	26.54	22.4	24.59	0	0	0	0	0	3.95408e-17	18.15	13.79	17.59	16.51	0	0	0.47	0.16	0.01	1.82739e-10	15.32	28.26	22.58	22.05	0	0	0	0	0	6.17007e-08
Solyc01g056370	Unknown Protein (AHRD V1)	41.76	31.21	37.38	36.78	0	0	1.58	0.53	0.01	5.4739e-14	77.68	68.38	67.24	71.1	0	0	0	0	0	1.70805e-35	34.79	45.95	48.93	43.22	0	0	0	0	0	1.1995e-21	51.88	49.68	78.21	59.92	0.74	0	0	0.25	0	8.61684e-12
Solyc01g079500	DNA replication licensing factor (AHRD V1 **** Q2U020_ASPOR); contains Interpro domain(s) IPR008050 MCM protein 7	1.92	2.78	2.63	2.44	0.67	0.15	0.4	0.41	0.17	7.41307e-05	1.35	0.82	1.49	1.22	7.22	6.96	8.12	7.43	6.09	4.9827e-20	3.26	3.28	4.36	3.63	0.86	1.05	0.64	0.85	0.23	2.27683e-05	2.46	2.73	2.28	2.49	8.19	7.01	8.95	8.05	3.23	2.06616e-06
Solyc01g079660	Long cell-linked locus protein (AHRD V1 ***- Q946U8_MAIZE)	27.8	62.65	45.98	45.48	0	1.15	0	0.38	0.01	5.56193e-17	0.88	0.72	0.9	0.83	13.1	19.29	20.96	17.78	21.34	2.19516e-24	37.92	16.91	31.85	28.89	9.07	7.69	6.31	7.69	0.27	0.00517648	18.71	7.07	11.3	12.36	1.44	1.45	4.37	2.42	0.2	5.46076e-05
Solyc01g080620	Kelch-like protein 3 (AHRD V1 *-*- KLHL3_HUMAN); contains Interpro domain(s) IPR013069 BTB/POZ	8.37	7.23	9.83	8.48	1.69	2.13	2.34	2.05	0.24	1.80887e-07	14.73	12.41	12.99	13.38	3.54	3.28	3.74	3.52	0.26	8.48884e-18	7.14	9.36	8.35	8.28	2.33	2.37	3.16	2.62	0.32	6.47952e-06	9.85	11.54	11.95	11.11	3.47	2.84	3.44	3.25	0.29	2.92627e-05
Solyc01g087590	Polyamine oxidase (AHRD V1 **** Q4H439_TOBAC); contains Interpro domain(s) IPR002937 Amine oxidase	4.58	4.79	6.74	5.37	0.32	0.22	0	0.18	0.03	1.55991e-14	2.88	2.55	2.06	2.5	13.46	12.69	14.62	13.59	5.44	5.09486e-22	4.76	5.43	4.2	4.8	0.44	0.6	0.54	0.53	0.11	2.50919e-09	15.89	11.99	11.01	12.96	0.55	0.22	0.58	0.45	0.03	6.95119e-31
Solyc01g091530	Fasciclin-like arabinogalactan protein 13 (AHRD V1 ***- A9XTL8_GOSHI); contains Interpro domain(s) IPR000782 FAS1 domain	1.92	1.79	2.38	2.03	6.96	5.09	6.99	6.35	3.13	1.61915e-06	28.39	20.1	25.33	24.61	129.18	158.73	154.93	147.61	6	3.73853e-75	0.13	0.12	0.84	0.36	5.5	9.18	5.19	6.62	18.23	2.0184e-17	0.45	0.21	0.17	0.28	2.95	4.49	4.97	4.14	14.95	7.93599e-08
Solyc01g095080	1-aminocyclopropane-1-carboxylate synthase (AHRD V1 **** O65209_NICGU); contains Interpro domain(s) IPR004839 Aminotransferase, class I and II IPR004838 Aminotransferases, class-I, pyridoxal-phosphate-binding site	322.7	545.9	444.87	437.82	109.33	90.07	108.69	102.7	0.23	8.59583e-14	104.1	79.67	119.03	100.93	1.12	0.2	0.49	0.6	0.01	2.02794e-112	620.38	510.82	726.67	619.29	40.86	63.85	43.77	49.49	0.08	5.67185e-40	1419.19	648.67	843.14	970.33	24.51	37.3	45.67	35.83	0.04	3.63159e-27
Solyc01g096220	Ras-related protein Rab-25 (AHRD V1 ***- RAB25_BOVIN); contains Interpro domain(s) IPR015595 Rab11-related	23.71	35.83	23.45	27.66	2.41	4.21	3.76	3.46	0.13	6.08926e-18	4.92	3.9	5.95	4.92	10.64	25.7	24.1	20.15	4.09	0.000109529	61.34	50.58	58.71	56.88	1.62	2.67	2.21	2.17	0.04	1.02507e-61	19.26	11.14	9.05	13.15	1.3	2.02	1.52	1.61	0.12	1.22529e-11
Solyc01g108240	Ethylene responsive transcription factor 2b (AHRD V1 *-*- C0J9I6_9ROSA); contains Interpro domain(s) IPR001471 Pathogenesis-related transcriptional factor and ERF, DNA-binding	8.25	6.65	5.38	6.76	0	0	0	0	0	9.16785e-13	0.11	0.15	0	0.09	4.89	3.28	6.62	4.93	56.88	9.56707e-12	13.41	10.3	12.44	12.05	0	0.51	0	0.17	0.01	7.56317e-26	23.58	17.16	22.13	20.96	0.31	0	0.14	0.15	0.01	4.00354e-38
Solyc02g005530	Helitron helicase-like protein (AHRD V1 *-*- D0NJ00_PHYIN); contains Interpro domain(s) IPR010285 Protein of unknown function DUF889, eukaryote	1.96	2.46	2.12	2.18	0	0	0	0	0	1.7713e-06	2.71	2.12	2.53	2.45	0	0	0	0	0	1.30127e-08	1.83	1.82	1.96	1.87	0	0	0	0	0.01	1.91636e-06	2.64	1.54	1.58	1.92	0.11	0.67	0	0.26	0.14	0.00148661
Solyc02g021490	Unknown Protein (AHRD V1)	0	0	0	0	2.3	0.7	1.67	1.56	155.67	0.000966417	0	0.59	0.74	0.44	7.55	7.12	4.14	6.27	14.14	6.08682e-07	0.12	1.27	0	0.46	4.17	2.81	2.82	3.27	7.05	7.99163e-06	0.4	0.19	0	0.2	4.88	5.9	7.82	6.2	31.53	3.49552e-08
Solyc02g062730	Unknown Protein (AHRD V1)	86.85	130.52	76.26	97.88	0	0	0	0	0	6.78291e-16	101.63	49.46	112.63	87.91	0	0	0	0	0	2.80796e-12	122.78	91.63	174.09	129.5	0	0	0	0	0	3.21093e-15	103.65	103.31	74.44	93.8	0	0	0	0	0	4.13559e-17
Solyc02g066830	Ras GTPase-activating protein-binding protein 2 (AHRD V1 *--- B5X4A8_SALSA); contains Interpro domain(s) IPR018222 Nuclear transport factor 2, Eukaryote	0.27	0.32	0.54	0.38	1.6	3.92	2.42	2.65	7.03	0.00523459	2.17	2.27	1.28	1.91	7.09	4.38	5.9	5.79	3.04	0.00122995	0.69	0.49	0.37	0.52	5.27	10.4	6.63	7.43	14.39	1.92286e-12	0.58	0.78	0.53	0.63	5.78	7.94	7.74	7.15	11.35	7.57987e-11
Solyc02g076800	Unknown Protein (AHRD V1)	17.69	22.18	16.36	18.74	4.45	3.66	3.78	3.96	0.21	4.15713e-07	57.01	47.46	76.1	60.19	1.57	6.08	5.21	4.29	0.07	2.44497e-26	38.62	28.68	29.53	32.28	2.06	2.35	2.6	2.34	0.07	1.37747e-26	53.81	36.91	46.73	45.82	4.01	3.99	5.8	4.6	0.1	4.49029e-24
Solyc02g077940	Unknown Protein (AHRD V1)	3136.17	1351.57	1680.02	2055.92	29.16	35.42	32.51	32.36	0.02	2.11813e-05	919.83	677.62	594.25	730.57	8.78	10.61	2.18	7.19	0.01	9.83067e-33	1021.81	1453.63	824.8	1100.08	27.96	36.46	52.45	38.96	0.04	5.48505e-11	2862.46	5762.69	5667.67	4764.27	88.94	93.6	58.51	80.35	0.02	7.78148e-08
Solyc02g081970	Vacuolar sorting receptor 7 (AHRD V1 **** B6UEQ5_MAIZE); contains Interpro domain(s) IPR003137 Protease-associated PA	32.72	32.52	29.49	31.58	3.18	4.06	3.71	3.65	0.12	6.36969e-36	10.44	9.79	11.17	10.47	1.89	2.36	2.69	2.31	0.22	4.96363e-14	48.01	52.17	48.11	49.43	14.03	17.57	15.05	15.55	0.31	2.71564e-15	64.53	49.38	54.27	56.06	10.21	9.34	12.27	10.61	0.19	7.6831e-25
Solyc02g088630	Glycosyltransferase (AHRD V1 ***- B9IK47_POPTR); contains Interpro domain(s) IPR002495 Glycosyl transferase, family 8	8.63	9.41	10.13	9.39	0.4	1.01	0.81	0.74	0.08	1.90681e-18	10.79	8.9	10.54	10.08	44.01	49.8	57.44	50.42	5	2.17954e-48	4.07	3.03	3.9	3.67	21.43	22.21	16.68	20.11	5.48	4.72942e-38	8.35	7.5	8.78	8.21	2.2	1.94	3.39	2.51	0.31	6.56493e-06
Solyc03g083800	Serine/threonine-protein phosphatase 7 long form homolog (AHRD V1 *-*- PPP7L_ARATH); contains Interpro domain(s) IPR019557 Aminotransferase-like, plant mobile domain	0	0	0	0	1.41	0.63	0.99	1.01	101	0.00144222	0	0.13	0	0.04	3	2.84	3.39	3.08	71	3.13833e-10	0	0	0	0	1.93	1.47	1.69	1.7	169.67	1.20589e-07	0	0	0	0	1.19	2.56	3.02	2.26	225.67	1.00219e-05
Solyc03g093080	Xyloglucan endotransglucosylase/hydrolase 9 (AHRD V1 **** C0IRG8_9ERIC); contains Interpro domain(s) IPR016455 Xyloglucan endotransglucosylase/hydrolase	79.15	129.39	112.11	106.88	1.68	1.51	2.19	1.79	0.02	1.67552e-55	31.28	25.28	35.28	30.61	141.98	162.11	162.13	155.41	5.08	5.14372e-59	41.01	29.12	48.53	39.55	14.54	14.67	10.05	13.09	0.33	9.95934e-05	48	31.68	29.27	36.32	3.95	4.39	5.61	4.65	0.13	3.0737e-23
Solyc03g093110	Xyloglucan endotransglucosylase/hydrolase 9 (AHRD V1 **** C0IRG8_9ERIC); contains Interpro domain(s) IPR016455 Xyloglucan endotransglucosylase/hydrolase	63.39	105.75	79.76	82.97	1.67	3.01	3.02	2.57	0.03	1.5098e-42	20.05	15.27	25.07	20.13	76.51	107.02	110.17	97.9	4.86	3.78094e-45	57.04	41.83	62.87	53.91	8.39	13.23	4.81	8.81	0.16	4.09519e-14	58.98	23.06	22.99	35.01	4.25	4.94	4.73	4.64	0.13	4.94833e-05
Solyc03g093120	Xyloglucan endotransglucosylase/hydrolase 9 (AHRD V1 **** C0IRG8_9ERIC); contains Interpro domain(s) IPR016455 Xyloglucan endotransglucosylase/hydrolase	62.5	94.54	73.89	76.98	0.19	1.7	3.37	1.75	0.02	4.06299e-77	17.44	14.22	23.22	18.29	85.61	110.11	112.36	102.69	5.61	4.08146e-56	56.37	44.89	64.13	55.13	9.34	12.93	5.23	9.17	0.17	1.21993e-18	61.62	25	28.53	38.38	4.89	6.11	5.17	5.39	0.14	6.98421e-07
Solyc03g093130	Xyloglucan endotransglucosylase/hydrolase 9 (AHRD V1 **** C0IRG8_9ERIC); contains Interpro domain(s) IPR016455 Xyloglucan endotransglucosylase/hydrolase IPR008263 Glycoside hydrolase, family 16, active site	68.92	109.34	96.49	91.58	1.86	1.5	1.85	1.74	0.02	2.11384e-60	21.78	13.85	24.48	20.04	80.7	109.05	98.64	96.13	4.8	1.92579e-46	63.26	40.29	69.95	57.83	12.97	13.06	8.01	11.35	0.2	2.06578e-07	65.77	32.34	34.86	44.32	6.45	6.66	8.59	7.23	0.16	2.6366e-13
Solyc03g116710	GTP binding protein (AHRD V1 ***- B6TE93_MAIZE); contains Interpro domain(s) IPR007612 Protein of unknown function DUF567	1.25	2.89	2.43	2.19	0	0	0.23	0.08	0.04	0.00984018	24.4	15.83	30.03	23.42	6.26	9.4	7.17	7.61	0.32	1.59722e-05	7.54	6.49	7.51	7.18	2.28	1.42	1.81	1.84	0.26	0.00319757	6.59	9.46	7.05	7.7	0.43	0.52	0.97	0.64	0.08	1.92388e-06
Solyc03g119060	Alpha-dioxygenase 2 (AHRD V1 **-- Q5WM33_SOLLC); contains Interpro domain(s) IPR002007 Haem peroxidase, animal	41.17	48.06	49	46.08	8.7	7.27	8.93	8.3	0.18	4.37536e-28	148.72	129.07	158	145.26	39.29	51.3	47.53	46.04	0.32	1.5255e-29	41.1	36.97	45.42	41.16	4.65	4.67	4.44	4.59	0.11	5.05014e-51	26.83	16.47	17.55	20.28	5.08	3.46	6.65	5.06	0.25	1.50545e-13
Solyc03g120420	Unknown Protein (AHRD V1)	942.55	1554.65	801.4	1099.53	400.91	345.7	311.46	352.69	0.32	0.00159207	1260.69	813.6	1638.53	1237.61	153.16	147.65	140.04	146.95	0.12	1.09027e-10	1860.97	1333.04	1687.52	1627.18	69.97	108.62	76.21	84.93	0.05	1.31698e-50	986.76	558.72	581.48	708.99	19.29	37.52	35.14	30.65	0.04	1.26663e-60
Solyc03g124110	CRT binding factor 2 (AHRD V1 ***- B3TPN7_SOLHA); contains Interpro domain(s) IPR001471 Pathogenesis-related transcriptional factor and ERF, DNA-binding	9.85	11.68	9.73	10.42	0	0.24	0.22	0.15	0.01	1.43903e-14	1.81	0.62	1.35	1.26	7.65	12.76	9.23	9.88	7.84	8.25042e-11	39.29	20.69	25.21	28.4	0.6	0.45	0.52	0.52	0.02	3.16302e-12	20.43	18.75	20.62	19.93	0.2	0.5	0.75	0.48	0.02	2.25824e-25
Solyc04g015520	DNA binding protein (AHRD V1 **** B6TND2_MAIZE); contains Interpro domain(s) IPR005516 Remorin, C-terminal region	37.36	73.02	54.34	54.91	2.99	1.96	2.07	2.34	0.04	4.353e-19	63.78	48.47	67.04	59.76	1.19	1.28	1.58	1.35	0.02	2.29309e-89	95.83	72.3	104.56	90.9	5.06	9.24	5.44	6.58	0.07	2.20676e-34	140.07	45.15	55.51	80.24	2.53	3.42	3.94	3.3	0.04	2.01677e-06
Solyc04g016470	Beta-1 3-glucanase (AHRD V1 ***- B2ZP01_VITRI); contains Interpro domain(s) IPR000490 Glycoside hydrolase, family 17	204.47	338.12	271.66	271.42	46.81	39.25	41.35	42.47	0.16	9.03586e-23	81.98	56.48	102.61	80.36	4.89	3.93	4.63	4.48	0.06	5.28741e-22	82.45	63.66	109.69	85.27	17.65	19.42	16.45	17.84	0.21	4.74354e-07	39.41	20.48	22.64	27.51	5.63	4.75	7.27	5.88	0.21	2.67201e-14
Solyc04g016550	Folylpolyglutamate synthase (AHRD V1 **** B9IHV7_POPTR); contains Interpro domain(s) IPR001645 Folylpolyglutamate synthetase	0	0	0	0	3.99	2.29	2.52	2.93	293.33	2.21409e-12	0	0	0	0	4.05	3.51	3.68	3.75	374.67	6.51979e-16	0	0	0	0	2.3	1.75	3.54	2.53	253	1.00321e-07	0	0	0	0	5.07	6.54	5.95	5.85	585.33	4.76778e-17
Solyc04g017620	Phosphatidylinositol-4-phosphate 5-kinase 9 (AHRD V1 ***- B6SXI7_MAIZE); contains Interpro domain(s) IPR016034 Phosphatidylinositol-4-phosphate 5-kinase, core, subgroup	0	0	0.21	0.07	5.91	4.68	6.27	5.62	80.29	1.94134e-11	0	0	0.21	0.07	5.8	5.38	9.62	6.93	99.05	2.12385e-14	0.66	0	0.48	0.38	10.56	12.29	8.69	10.51	27.67	6.26549e-21	0	0	0	0	8.06	11.58	12.89	10.84	1084.33	2.18739e-16
Solyc04g018080	Unknown Protein (AHRD V1)	6.63	0	0	2.21	189.32	155.57	130.89	158.59	71.76	3.74476e-30	0	0	0	0	65.4	74.95	90.02	76.79	7679	1.24702e-19	4.59	4.1	0	2.9	162.92	127.42	131.42	140.59	48.53	3.50393e-31	0	0	0	0	173.63	207.65	202.83	194.7	19470.3	7.02471e-31
Solyc04g018130	Unknown Protein (AHRD V1)	0	0	0	0	28.18	13.77	25.48	22.48	2247.67	3.63764e-12	0	0	0	0	8.78	7.96	11.64	9.46	946	1.06491e-05	0	0	0	0	13.58	21.88	9.09	14.85	1485	6.74477e-10	0	0	0	0	11.53	10.95	13.5	11.99	1199.33	5.87859e-05
Solyc04g074350	UDP-glucuronosyltransferase (AHRD V1 **-* Q5UB81_ARATH); contains Interpro domain(s) IPR002213 UDP-glucuronosyl/UDP-glucosyltransferase	2.59	3.34	2.62	2.85	0.33	0.44	0.49	0.42	0.15	0.000229611	1.22	1.01	1.39	1.21	0.12	0.1	0.08	0.1	0.08	0.00176834	2.24	1.3	3.44	2.33	0.63	0.1	0.16	0.3	0.13	0.00641996	4.54	1.18	2.03	2.58	0.09	0.22	0.59	0.3	0.12	0.00484279
Solyc04g074430	Phi-1 protein (Fragment) (AHRD V1 *-*- Q4LAX0_CAPCH); contains Interpro domain(s) IPR006766 Phosphate-induced protein 1 conserved region	5.99	12.37	10.67	9.68	0.4	0.81	0.36	0.52	0.05	1.46849e-06	3.51	2.05	5.46	3.67	10.44	20.1	20.16	16.9	4.6	1.19433e-07	11.81	9.61	7.85	9.76	1.98	2.64	2.31	2.31	0.24	0.0028608	9.8	3.02	4.28	5.7	0.34	0.41	0.93	0.56	0.1	0.00120258
Solyc04g074440	Os06g0220000 protein (Fragment) (AHRD V1 ***- Q0DDJ2_ORYSJ); contains Interpro domain(s) IPR006766 Phosphate-induced protein 1 conserved region	16.46	19.3	18.92	18.23	1.01	0.17	0.61	0.6	0.03	3.1605e-28	6.76	6.6	8.52	7.29	25.22	35.39	38.74	33.12	4.54	8.48172e-27	32.8	20.69	28.96	27.48	2.5	5.24	2.8	3.51	0.13	1.33351e-13	34.46	22	18.7	25.05	1.29	2.95	2.22	2.15	0.09	6.91936e-26
Solyc04g078420	MYB transcription factor (AHRD V1 *-*- A3F8D7_CAPAN); contains Interpro domain(s) IPR015495 Myb transcription factor	72.92	74.33	72.17	73.14	13.81	11.51	14.1	13.14	0.18	4.58759e-26	104.48	86.68	92.98	94.71	22.2	22.61	24.81	23.21	0.25	5.09726e-32	74.31	66.95	83.46	74.91	15.49	22.4	14.61	17.5	0.23	1.7769e-23	94.77	75.86	85.92	85.52	17.07	20.81	15.42	17.77	0.21	7.57461e-22
Solyc04g081610	Unknown Protein (AHRD V1)	0	0	0	0	12.83	15.15	17.4	15.13	1512.67	4.4718e-08	0	0	0	0	13.28	33.06	32.81	26.38	2638.33	9.05373e-11	0	0	0	0	34.27	29.08	20.77	28.04	2804	4.16303e-18	0	0	0	0	39.86	50.38	49.5	46.58	4658	6.67697e-17
Solyc04g081710	Unknown Protein (AHRD V1)	0	0	0	0	42.76	29.14	29	33.63	3363.33	1.55363e-22	0	0	0	0	84.52	65.07	91.72	80.44	8043.67	4.29299e-38	0	0	0	0	59.48	46.28	53.85	53.2	5320.33	5.31208e-36	0	0	0	0	66.2	84.25	95.2	81.88	8188.33	3.00793e-34
Solyc04g081720	Unknown Protein (AHRD V1)	0	0	0	0	7.48	7.58	6.77	7.28	727.67	0.00092863	0	0	0	0	19.32	11.67	13.6	14.86	1486.33	6.87442e-08	0	0	0	0	11.42	6.02	11.54	9.66	966	1.7436e-06	0	0	0	0	11.78	15.33	12.38	13.16	1316.33	6.68321e-05
Solyc04g082880	Diphosphate--fructose-6-phosphate 1-phosphotransferase (AHRD V1 ***- C8PT93_9SPIO); contains Interpro domain(s) IPR011183 Pyrophosphate-dependent phosphofructokinase PfpB	29.93	37.13	38.83	35.3	11.87	8.59	12.77	11.08	0.31	1.44111e-11	18.28	17.2	25.27	20.25	4.01	2.99	3.18	3.39	0.17	5.14383e-21	42.04	31.64	39.26	37.65	3.7	3.58	2.37	3.22	0.09	1.50346e-50	26.32	12.93	11.42	16.89	4.99	3.46	8.22	5.56	0.33	0.000702534
Solyc05g009520	Genomic DNA chromosome 3 P1 clone MPE11 (AHRD V1 ***- Q9LUA5_ARATH)	15.68	28.23	19.31	21.07	1.52	3.69	7.14	4.12	0.2	3.35253e-06	12.13	12.11	15.54	13.26	1.03	2.21	1.59	1.61	0.12	2.61495e-09	20.36	14.25	16.96	17.19	3.74	2.28	2.19	2.74	0.16	4.05042e-09	27.76	11.14	12.14	17.01	0.26	0.93	2.58	1.26	0.07	2.60892e-07
Solyc05g009630	Disease resistance protein (AHRD V1 -**- D1GEE5_BRARP)	2.12	3.66	4.88	3.55	18.89	15.51	22.55	18.98	5.34	6.11355e-11	5.78	2.12	5.41	4.44	29.38	41.81	35.21	35.47	7.99	1.98315e-23	4.23	6.56	6.96	5.92	32.51	35.09	31.28	32.96	5.57	2.62965e-24	4.65	1.19	0.95	2.26	43.18	36.88	60.23	46.76	20.66	1.31831e-26
Solyc05g013970	RNA-binding protein 39 (AHRD V1 *--- B5X2I3_SALSA); contains Interpro domain(s) IPR012677 Nucleotide-binding, alpha-beta plait	0.69	1.81	1.05	1.18	14.09	11.83	14.91	13.61	11.5	1.32192e-33	2.31	1.95	1.28	1.85	17.38	17.99	18.17	17.85	9.66	5.94598e-41	1.08	0.37	0.46	0.64	18.15	21.93	17.76	19.28	30.28	1.20512e-75	2	4.16	2.13	2.76	12.95	14.84	15.58	14.46	5.23	1.67966e-12
Solyc05g014280	Heat shock protein (AHRD V1 ***- A9QVH3_9FABA); contains Interpro domain(s) IPR002068 Heat shock protein Hsp20	3.11	3.2	2.52	2.94	18.54	9.02	16.98	14.85	5.04	1.46723e-05	0.3	0.41	0.38	0.36	4.08	3.07	1.8	2.98	8.21	0.00189905	6.7	3.32	7.84	5.95	134.77	216.12	134.27	161.72	27.16	3.26972e-34	1.26	1.2	0	0.82	240.96	377.19	523.85	380.67	464.23	3.84153e-40
Solyc06g005170	Mitogen-activated protein kinase 3 (AHRD V1 **** Q84MI4_SOLLC); contains Interpro domain(s) IPR002290 Serine/threonine protein kinase	53.78	59.01	64.18	58.99	6.15	4.2	5.94	5.43	0.09	1.12578e-43	37.3	29.46	38.5	35.09	99.27	110.62	106.98	105.62	3.01	3.89474e-30	52.77	37.21	43.62	44.53	7.05	10.86	7.51	8.47	0.19	7.76579e-17	35.59	34.2	23.42	31.07	6.78	6.44	9.49	7.57	0.24	7.49307e-09
Solyc06g007190	Integrin-linked kinase-associated serine/threonine phosphatase 2C (AHRD V1 **** ILKAP_MOUSE); contains Interpro domain(s) IPR015655 Protein phosphatase 2C	8.51	10.67	7.88	9.02	0	0.83	0.25	0.36	0.04	4.92635e-18	4.76	3.92	3.8	4.16	13.98	10.89	15.37	13.41	3.22	9.21321e-10	40.68	29.65	43.03	37.79	6.37	5.1	4.89	5.45	0.14	5.77173e-20	26.05	18.03	25.36	23.15	0.46	0.84	1.15	0.82	0.04	4.3812e-35
Solyc06g035560	Unknown Protein (AHRD V1)	0	0	0	0	2.06	6.94	3.72	4.24	424	0.00653979	0	0	1.64	0.55	11.61	19.32	6.67	12.53	22.93	0.000130348	0	0.63	0	0.21	3.94	5.78	13.81	7.84	37.35	0.0089757	0	0	0	0	11.61	7.02	9.52	9.38	938.33	1.42656e-05
Solyc06g035570	Transcription factor MADS-box (AHRD V1 ***- A2Q6H2_MEDTR); contains Interpro domain(s) IPR002100 Transcription factor, MADS-box	0.96	0	0	0.32	14.58	9.84	6.15	10.19	31.84	4.95067e-05	4.25	4.12	4.66	4.34	51.59	50.38	35.65	45.87	10.56	3.66817e-11	0.5	0	0.9	0.47	31.95	46.49	41.96	40.13	86	1.35547e-25	0	0	0	0	29.65	29.87	15	24.84	2484	1.33478e-06
Solyc06g035940	Homeobox-leucine zipper protein PROTODERMAL FACTOR 2 (AHRD V1 **** PDF2_ARATH); contains Interpro domain(s) IPR002913 Lipid-binding START	100.35	122.67	105.16	109.39	4.42	4.48	3.21	4.04	0.04	6.90166e-109	108.64	96.97	115.49	107.03	3.3	5.46	4.43	4.4	0.04	5.58674e-153	79.96	72.41	89.27	80.55	1.17	1.7	1.31	1.39	0.02	5.62215e-162	125.45	89.33	104.33	106.37	1.41	1.78	2.68	1.96	0.02	4.29759e-101
Solyc06g048530	Hydroxyacylglutathione hydrolase (AHRD V1 **** B6T2Y2_MAIZE); contains Interpro domain(s) IPR017782 Hydroxyacylglutathione hydrolase	0.2	0.12	0	0.11	32.2	29.46	40.68	34.11	319.81	6.23574e-72	0.26	0.53	0	0.26	13.52	17.46	13.44	14.81	56.23	7.57605e-33	0.53	0	0	0.18	10.18	12.97	10.99	11.38	64.42	6.28396e-31	0	0.34	1.65	0.66	6.65	5.92	9.88	7.48	11.28	6.12118e-09
Solyc06g071820	Speckle-type poz protein (AHRD V1 *--- Q179U2_AEDAE); contains Interpro domain(s) IPR000197 Zinc finger, TAZ-type	59.9	83.24	65.63	69.59	16.8	14.53	16.57	15.97	0.23	5.38408e-20	408.46	366.73	452.87	409.35	98.32	114.18	115	109.17	0.27	1.50841e-41	84.34	76.99	91.1	84.14	25.48	27.93	19.89	24.43	0.29	9.31776e-18	19.28	12.35	9.15	13.59	67.55	69.16	92.41	76.37	5.62	4.45512e-22
Solyc07g008210	TPR domain protein (AHRD V1 *-*- B6U810_MAIZE); contains Interpro domain(s) IPR011990 Tetratricopeptide-like helical	0	0.28	0.37	0.22	2.31	3.28	2.51	2.7	12.46	0.000339576	0.14	0.39	0	0.18	118.91	114.07	119.68	117.55	665.4	1.19566e-146	0	0.43	0.22	0.22	1.71	1.09	1.67	1.49	6.88	0.00483327	0.4	0.19	0.31	0.3	2.94	7.11	5.54	5.2	17.32	3.03137e-05
Solyc07g017530	Conserved oligomeric Golgi complex subunit 3 (AHRD V1 ***- COG3_HUMAN); contains Interpro domain(s) IPR007265 Sec34-like protein	5.63	5.35	4.16	5.05	54.93	62.09	71.27	62.76	12.44	9.21262e-53	7.54	6.69	8.07	7.43	35.61	38.09	33.37	35.69	4.8	8.96431e-22	8.89	10.2	6.65	8.58	49.2	48.05	56.19	51.15	5.96	1.21859e-23	7.29	7.8	8.2	7.76	62.83	77.73	64.07	68.21	8.79	2.4668e-20
Solyc07g032080	V-type proton ATPase subunit a (AHRD V1 **** VPH1_NEUCR); contains Interpro domain(s) IPR002490 ATPase, V0/A0 complex, 116-kDa subunit	0	0	0	0	1.24	0.46	1.18	0.96	96	9.37518e-07	0	0	0	0	5.6	10.33	7.91	7.95	794.67	1.54273e-30	0.1	0	0	0.03	2.95	2.39	2.91	2.75	82.5	2.09181e-25	0	0.05	0.09	0.05	3.21	3.74	5.44	4.13	88.5	3.47903e-21
Solyc07g049400	Zinc finger family protein (AHRD V1 ***- D7MVE2_ARALY); contains Interpro domain(s) IPR018957 Zinc finger, C3HC4 RING-type	0	0.19	0	0.06	6.56	6.33	4.8	5.9	93.11	1.1111e-09	0.2	0.53	0.25	0.33	3.18	4.26	5.38	4.27	13.08	1.98873e-05	0.48	0.58	0.58	0.55	6.42	7.33	5.4	6.38	11.68	3.94605e-09	0	0	0	0	6.09	4.48	6.51	5.69	569.33	2.13737e-07
Solyc07g049660	Acetyl coenzyme A cis-3-hexen-1-ol acetyl transferase (AHRD V1 **-* Q9SRQ2_ARATH); contains Interpro domain(s) IPR003480 Transferase	0.91	1.31	0.55	0.92	23.99	21.51	27.57	24.36	26.38	1.27097e-61	1.71	1.45	2.83	2	20.77	25.04	21.54	22.45	11.24	6.15146e-48	5.01	3.57	3.83	4.14	13.61	13.6	12.16	13.12	3.17	4.42435e-16	0.89	0.19	0	0.36	5.9	5.03	3.97	4.97	13.8	1.32639e-06
Solyc07g052470	Syntaxin (AHRD V1 ***- Q6X9V9_HORVD); contains Interpro domain(s) IPR010989 t-SNARE	238.14	348.79	279.89	288.94	88.04	89.65	102.66	93.45	0.32	1.87251e-15	69.25	63.56	93.41	75.41	8.68	11.6	9.41	9.9	0.13	1.12785e-29	439.92	306.75	429.79	392.15	9.48	13.43	13.58	12.16	0.03	9.04916e-49	267.06	112.87	144.96	174.96	13.17	11.99	17.8	14.32	0.08	6.27085e-13
Solyc07g053230	Myb-related transcription factor (AHRD V1 *--- B5RHV2_MUSBA); contains Interpro domain(s) IPR015495 Myb transcription factor	6.53	12.29	7.51	8.78	0	0	0.19	0.06	0.01	5.64481e-15	2.65	3.78	4.92	3.78	11.26	13.31	14.29	12.95	3.42	1.22994e-08	4.92	2.15	5.13	4.07	0.17	0	0.61	0.26	0.06	0.000140677	9.79	5.13	9.04	7.99	0	0	0	0	0	4.04633e-16
Solyc07g053550	Glutaredoxin (AHRD V1 ***- B9HGW6_POPTR); contains Interpro domain(s) IPR011905 Glutaredoxin-like, plant II	215.86	380.46	254.35	283.56	56.32	61.37	60.33	59.34	0.21	4.97018e-10	19.04	21.6	23.51	21.38	0.81	3.59	0.27	1.56	0.07	5.80947e-16	464.68	300.3	419.3	394.76	11.79	12.45	14.46	12.9	0.03	1.53822e-33	467.87	173.48	173.94	271.76	11.25	18.38	22.43	17.35	0.06	3.94214e-06
Solyc07g053640	Arabinogalactan-protein (AHRD V1 *-*- Q41256_NICAL)	21.43	28.96	25.74	25.38	6.13	4.88	7.53	6.18	0.24	1.88686e-13	5.74	5.48	6.57	5.93	0.25	0.5	0.49	0.41	0.07	1.50472e-14	46.88	37.78	40.77	41.81	0.09	0.21	0.39	0.23	0.01	2.27189e-112	17.45	10.5	8.17	12.04	0.19	0	0.17	0.12	0.01	6.81503e-27
Solyc07g054500	Receptor like kinase, RLK	0.34	0.24	0.38	0.32	2.29	1.91	2.5	2.23	6.98	5.59689e-09	0.93	1.32	1.46	1.24	7.24	6.51	9.7	7.82	6.32	5.79018e-20	0.17	0.19	0.19	0.18	2.94	3.73	3.93	3.53	19.27	2.22095e-25	0.35	0.34	0.72	0.47	4.46	5.39	4.64	4.83	10.28	1.13752e-13
Solyc07g054630	B3 domain-containing protein Os11g0197600 (AHRD V1 ***- Y1176_ORYSJ); contains Interpro domain(s) IPR003340 Transcriptional factor B3	1.92	2.45	3.05	2.47	1.11	0.37	0.42	0.63	0.26	0.00832057	4.44	2.51	3.84	3.6	0.73	0.92	1.87	1.17	0.33	0.00130409	5.14	3.14	3.87	4.05	0.68	0.95	0.73	0.79	0.19	2.24458e-06	5.95	5.31	5.41	5.56	0.86	0.38	0.93	0.72	0.13	1.23947e-10
Solyc07g054670	NADH dehydrogenase like protein (AHRD V1 **** O65414_ARATH); contains Interpro domain(s) IPR013027 FAD-dependent pyridine nucleotide-disulphide oxidoreductase	0.46	0.22	0	0.23	3.99	3.29	4.95	4.08	17.99	3.72667e-17	0	0.08	0.07	0.05	13.73	14.85	16.12	14.9	298	8.97988e-76	0	0	0	0	12.66	13.32	11.29	12.42	1242.33	3.49086e-79	0	0.15	0	0.05	16.51	16.54	19.7	17.58	351.67	5.24657e-52
Solyc07g054850	Uncharacterized GPI-anchored protein At4g28100 (AHRD V1 ***- UGPI7_ARATH)	2.33	1.21	1.48	1.67	5.86	6.28	6.36	6.17	3.69	2.53045e-06	17.99	24.3	20.89	21.06	92.54	98.3	86.42	92.42	4.39	1.64346e-28	1.21	0.92	0.78	0.97	21.62	20.43	25.32	22.46	23.15	1.15607e-29	1.9	2.1	2.68	2.23	20.3	20.6	16.04	18.98	8.52	2.28199e-10
Solyc07g055010	Metal ion binding protein (AHRD V1 **-* B6T4Q0_MAIZE); contains Interpro domain(s) IPR006121 Heavy metal transport/detoxification protein	0	0	0	0	10.9	15.31	13.04	13.08	1308.33	4.68699e-21	0.44	0	0.84	0.43	3.57	3.2	2.63	3.13	7.34	0.00765483	0	0	0	0	7.23	7.92	10.12	8.42	842.33	6.2548e-17	0.92	0	0	0.31	13.11	18.01	16.56	15.89	51.83	2.56132e-14
Solyc07g056000	Xyloglucan endotransglucosylase/hydrolase 7 (AHRD V1 **** C0IRG6_ACTDE); contains Interpro domain(s) IPR016455 Xyloglucan endotransglucosylase/hydrolase IPR008263 Glycoside hydrolase, family 16, active site	18.24	26.66	20.46	21.79	1.48	0.19	0.17	0.61	0.03	9.03098e-32	11.7	12.91	18.69	14.43	52.4	57.06	62.52	57.33	3.97	1.41695e-30	26.51	21	30.05	25.85	1.98	5.22	3.74	3.65	0.14	1.41406e-19	20.84	16.09	15.33	17.42	0.47	1.9	2.58	1.65	0.09	5.98897e-18
Solyc07g056190	NBS-LRR class disease resistance protein (AHRD V1 *--- D5L9G7_ORYSI)	15.76	23.95	17.48	19.06	2.09	0.85	1.89	1.61	0.08	8.10169e-10	18.25	11.33	11.68	13.75	3.77	6.84	2.19	4.27	0.31	0.000787499	22.39	16.52	15.54	18.15	1.37	1.57	0	0.98	0.05	2.48131e-13	8.73	4.18	3.89	5.6	0.35	0.43	0	0.26	0.05	0.000130691
Solyc07g063750	Serine/threonine-protein kinase receptor (AHRD V1 **** B6U2B7_MAIZE); contains Interpro domain(s) IPR002290 Serine/threonine protein kinase	6.27	8.54	7.76	7.52	2.03	2.57	1.97	2.19	0.29	1.28765e-06	1.9	2.4	1.57	1.96	0	0.2	0.11	0.1	0.05	1.67588e-08	8.6	7.81	8.1	8.17	1.25	1.16	1.15	1.19	0.15	1.25037e-16	10.73	7.26	7.05	8.35	1.6	2.08	2.02	1.9	0.23	5.95066e-11
Solyc08g014430	Formin 3 (AHRD V1 *-*- D0QAN4_ARATH); contains Interpro domain(s) IPR015425 Actin-binding FH2	0	0	0	0	0.28	0.5	1.02	0.6	60	0.00163267	0	0	0	0	0.4	0.45	0.69	0.51	51.33	0.000252763	0	0	0	0	0.35	0.46	0.61	0.47	47.33	8.66397e-05	0	0	0.09	0.03	0.6	0.79	1.2	0.86	28.78	0.000364782
Solyc08g048390	Transcription factor CYCLOIDEA (Fragment) (AHRD V1 *-** CYCLD_ANTML); contains Interpro domain(s) IPR005333 Transcription factor, TCP	0.96	1.16	1	1.04	14.19	12.27	9.47	11.98	11.52	4.61603e-17	5.42	2.57	2.97	3.65	16.34	20.8	14.64	17.26	4.72	9.43439e-12	0.14	2.28	0.51	0.98	12.34	12.15	14.57	13.02	13.33	1.3182e-26	0.48	0.46	0.37	0.44	10.74	10.87	13.93	11.85	27.13	9.52653e-22
Solyc08g062340	Class II small heat shock protein Le-HSP17.6 (AHRD V1 ***- Q96489_SOLLC); contains Interpro domain(s) IPR002068 Heat shock protein Hsp20	91.18	178.07	123.81	131.02	17.82	13.53	14.25	15.2	0.12	2.02634e-11	7.49	6.1	12.05	8.55	87.85	83.21	87.2	86.09	10.07	1.59483e-53	201.95	148.45	193.23	181.21	664.08	591.96	515.8	590.61	3.26	1.03687e-20	8.95	6.28	3.19	6.14	110.91	163.24	217.9	164.02	26.71	9.37974e-29
Solyc08g068390	Fatty acid oxidation complex subunit alpha (AHRD V1 ***- FADJ_ECOHS); contains Interpro domain(s) IPR006176 3-hydroxyacyl-CoA dehydrogenase, NAD binding	1.27	1.18	1.03	1.16	4.81	5.25	5.91	5.32	4.59	2.15676e-12	8.87	10.46	9.07	9.47	34.39	39.32	43.22	38.98	4.12	9.56577e-41	2.21	2.14	2.45	2.27	7.85	8.32	7.57	7.91	3.49	1.36722e-17	0.79	0.88	1.2	0.96	24.59	26.27	35.39	28.75	30.05	3.92051e-55
Solyc08g068440	Lipoyl synthase (AHRD V1 **** B8J937_ANAD2); contains Interpro domain(s) IPR013785 Aldolase-type TIM barrel	1.99	0.91	0.81	1.24	2.76	5.84	4.76	4.45	3.6	0.00458604	0.94	1.28	0.2	0.81	7.65	8.22	6.95	7.61	9.43	3.1788e-09	1.55	0.69	1.17	1.14	11.76	14.83	9.75	12.11	10.66	2.63208e-18	0.22	1.05	0.67	0.65	10.85	11.31	20.92	14.36	22.21	5.37614e-14
Solyc08g068610	Decarboxylase family protein (AHRD V1 ***- B1ILJ6_CLOBK); contains Interpro domain(s) IPR002129 Pyridoxal phosphate-dependent decarboxylase	5.17	9.09	10.48	8.25	1.59	0.8	0.82	1.07	0.13	3.11543e-06	11.03	7.3	13.76	10.7	2.3	5.36	2.71	3.46	0.32	0.000228298	3.8	1.15	5.27	3.41	0	0.32	0.33	0.22	0.06	0.00920639	1.97	0.94	2.11	1.67	0	0.23	0.17	0.13	0.08	0.000481731
Solyc08g076050	ARK3 product/receptor-like serine/threonine protein kinase ARK3 (AHRD V1 **** Q9S971_ARATH); contains Interpro domain(s) IPR002290 Serine/threonine protein kinase	4.53	6.81	4.36	5.23	0.64	0.58	0.71	0.64	0.12	5.6693e-12	4.28	4.24	5.93	4.82	0	0.39	0.21	0.2	0.04	1.27362e-20	6.81	5.78	6.31	6.3	0.82	0.54	1.08	0.81	0.13	9.1486e-15	9.63	3.87	4.47	5.99	0.91	1.46	0.99	1.12	0.19	1.51564e-05
Solyc08g078460	Inositol 2-dehydrogenase like protein (AHRD V1 **-- O23580_ARATH); contains Interpro domain(s) IPR016040 NAD(P)-binding domain	46.58	60.41	48.85	51.95	17.49	17.99	15.04	16.84	0.32	7.65485e-11	3.99	5.19	6.02	5.07	2.25	1.68	1.06	1.66	0.33	0.000962828	27.78	24.19	27.65	26.54	3.15	3.73	2.66	3.18	0.12	4.47779e-28	15.97	20.62	20.26	18.95	4.58	5.1	5.27	4.98	0.26	9.25538e-05
Solyc09g011600	Glutathione S-transferase-like protein (AHRD V1 **** A8DUB0_SOLLC); contains Interpro domain(s) IPR004046 Glutathione S-transferase, C-terminal	19.23	24.42	19.34	21	8.58	7.2	4.88	6.89	0.33	6.97991e-05	34.44	26.62	36.45	32.5	6.92	8.47	8.81	8.07	0.25	3.82353e-13	25.03	29.1	36.51	30.21	7.66	11.73	9.17	9.52	0.32	2.17547e-06	85.6	62.76	66.96	71.77	8.73	8.54	13.63	10.3	0.14	5.71354e-25
Solyc09g056120	Unknown Protein (AHRD V1)	0.9	0.27	0	0.39	14.5	18.8	22.12	18.47	47.37	1.10368e-19	0.28	0	0.36	0.21	28.65	21.01	17.29	22.32	104.61	2.8467e-11	0.47	0.42	0	0.3	17.87	21.67	20.86	20.13	67.87	1.32783e-26	0.79	0.38	0	0.39	38.39	46.41	24.47	36.42	93.39	2.55023e-09
Solyc09g059170	Anthocyanidin 3-O-glucosyltransferase (AHRD V1 **** B6SU01_MAIZE); contains Interpro domain(s) IPR002213 UDP-glucuronosyl/UDP-glucosyltransferase	12.62	13.62	7.93	11.39	0.22	0.44	1.39	0.68	0.06	1.36281e-09	1.91	0.56	1.4	1.29	4.21	5.78	3.77	4.59	3.56	0.00197595	7.57	8.67	10.8	9.01	46.27	55.06	49.97	50.43	5.6	5.38737e-44	0.19	0.18	0	0.12	2.41	3.37	2.37	2.72	22.03	0.00126484
Solyc09g072820	Cellulose synthase (AHRD V1 **** B8XPP6_9ROSI); contains Interpro domain(s) IPR005150 Cellulose synthase	0.05	0	0.08	0.04	0.41	0.52	0.37	0.43	10	0.00433428	0	0.13	0.08	0.07	0.69	0.51	1.11	0.77	11	9.99255e-06	0.11	0	0	0.04	0.5	0.48	0.62	0.53	14.55	6.39333e-05	0	0.13	0	0.04	0.73	0.78	0.83	0.78	18	0.00031955
Solyc09g082690	Early light-induced protein 7 (AHRD V1 ***- B2BJD6_RHOCT)	1186.42	2145.9	1533.61	1621.98	33.69	33.54	39.27	35.5	0.02	4.69367e-36	271.14	214.65	312.19	265.99	66.66	89.38	78.35	78.13	0.29	4.40249e-26	5231.96	3742	5068.7	4680.89	876.62	1087.27	739.61	901.17	0.19	2.39871e-20	219.11	107.93	104.58	143.87	2107.62	2399.4	3363.05	2623.36	18.23	1.57001e-73
Solyc09g082790	DNA repair and recombination protein RAD51 (AHRD V1 **-- A9CT16_ENTBH); contains Interpro domain(s) IPR011940 Meiotic recombinase Dmc1	0	0.29	0	0.1	12.92	8.72	13.71	11.78	121.9	1.32687e-32	0.5	0.27	0	0.26	4.14	6.24	4.18	4.85	18.91	1.07159e-11	0.08	0.15	0.15	0.13	15.74	18.56	15.73	16.68	131.66	5.62861e-60	0.56	0.27	0.21	0.35	13.52	15.86	25.49	18.29	52.76	1.85072e-27
Solyc09g092480	UDP-glucosyltransferase family 1 protein (AHRD V1 **** C6KI44_CITSI); contains Interpro domain(s) IPR002213 UDP-glucuronosyl/UDP-glucosyltransferase	6.68	8.19	8.07	7.65	1.14	1.15	1.44	1.24	0.16	6.90087e-09	8.68	9.09	8.38	8.72	0.39	0.31	0.51	0.4	0.05	6.22864e-23	13.99	14.26	13.15	13.8	0.75	0.21	0.49	0.48	0.04	4.80922e-35	16.67	10.07	12.45	13.06	0.48	0.82	0.88	0.73	0.06	1.03749e-25
Solyc09g092490	UDP-glucosyltransferase family 1 protein (AHRD V1 **** C6KI44_CITSI); contains Interpro domain(s) IPR002213 UDP-glucuronosyl/UDP-glucosyltransferase	40.47	42.72	41.64	41.61	7.08	5.68	8.39	7.05	0.17	1.02948e-16	16.3	15.94	16.19	16.14	0.55	1.33	1.28	1.05	0.07	8.12123e-18	95.4	94.52	112.2	100.71	3.81	5.27	5.09	4.72	0.05	2.19237e-75	57.8	47.41	44.22	49.81	6.2	6	5.46	5.89	0.12	3.83881e-25
Solyc09g092540	F-box family protein (AHRD V1 ***- B9GTQ9_POPTR); contains Interpro domain(s) IPR013187 F-box associated type 3	0	0	0	0	1.83	4.62	2.12	2.86	285.67	0.000107644	0	0	0	0	2.21	1.66	1.85	1.91	190.67	2.40744e-08	0	0	0	0	2.36	2.69	2.25	2.43	243.33	5.30115e-13	0	0	0	0	2.98	2.14	1.91	2.34	234.33	2.66721e-07
Solyc09g092580	Cytochrome P450	0	0	0.17	0.06	5.63	6.45	6.25	6.11	107.82	7.68762e-29	1.13	1.17	1.1	1.13	2.16	4.45	6.92	4.51	3.98	0.00426571	0.11	0.1	0.1	0.1	4.98	4.98	4.21	4.72	45.71	1.56023e-25	0	0	0	0	2.61	3.7	4.1	3.47	347	6.88177e-13
Solyc09g098290	Receptor like kinase, RLK	0.21	0.16	0.3	0.22	8.76	5.82	7.2	7.26	32.51	4.30068e-33	3.92	3.67	3.75	3.78	25.57	24.62	25.87	25.35	6.71	1.9958e-59	0.03	0	0.05	0.03	4.12	5.49	4.78	4.8	179.88	2.6433e-54	0	0.04	0	0.01	4.34	4.05	4.97	4.45	334	1.06219e-28
Solyc10g008660	Malonyl CoA anthocyanin 5-O-glucoside-6&apos&apos&apos-O-malonyltransferase (AHRD V1 ***- Q8W1X0_PERFR)	123	168.49	131.78	141.09	63.64	25.77	49.1	46.17	0.33	3.02116e-07	101.7	119.47	131.56	117.58	5.75	9.26	9.53	8.18	0.07	2.61498e-32	170.19	156.87	228.18	185.08	4.18	6.37	3.66	4.74	0.03	2.1362e-34	110.06	70.74	66.68	82.49	7.91	11.3	9.82	9.68	0.12	1.36964e-16
Solyc10g050970	Ethylene responsive transcription factor 2b (AHRD V1 *-*- C0J9I6_9ROSA); contains Interpro domain(s) IPR001471 Pathogenesis-related transcriptional factor and ERF, DNA-binding	9.48	9.94	9.6	9.67	0	0	0	0	0	7.64124e-16	0	0	0	0	7.01	9.77	6.07	7.62	761.67	6.82604e-18	3.94	3.29	4.44	3.89	0.2	0	0.69	0.3	0.08	0.000212159	14.34	13.73	12.71	13.59	0.2	0.73	0.18	0.37	0.03	5.43736e-19
Solyc10g055630	Aquaporin (AHRD V1 ***- Q8W506_TOBAC); contains Interpro domain(s) IPR012269 Aquaporin	5.61	6.82	5.76	6.06	1.69	0.57	2.21	1.49	0.25	0.00293272	29.38	30.17	32.49	30.68	8.93	5.99	10	8.31	0.27	1.11279e-13	7.76	7.1	6.31	7.06	0.77	0.18	1.49	0.81	0.12	1.45354e-07	4.59	4.08	4.76	4.48	2.07	0.96	0.87	1.3	0.29	0.00950408
Solyc10g084040	Thylakoid lumen 15.0-kDa protein (Fragment) (AHRD V1 **-- B8C1L2_THAPS)	43.18	57.49	48.3	49.66	11.66	14.51	18.23	14.8	0.3	2.23017e-09	30.34	29.06	37.48	32.29	6.04	6.85	6.55	6.48	0.2	2.39955e-16	64.65	48.5	58.56	57.24	9.98	9.12	12.24	10.45	0.18	2.84581e-22	38.71	22.49	21.68	27.63	4.12	5.23	7.31	5.55	0.2	4.42279e-12
Solyc10g085270	Unknown Protein (AHRD V1)	12.25	18.61	19.85	16.9	1.03	1.04	0	0.69	0.04	6.61365e-05	11.55	6.98	17.25	11.93	1.16	0	0	0.39	0.03	0.000129713	23.32	16.07	49.74	29.71	0	0	0.74	0.25	0.01	0.000278907	21.48	15.43	4.11	13.67	0	0	0	0	0	0.000357636
Solyc11g011570	RING finger protein 44 (AHRD V1 *--- RNF44_DANRE); contains Interpro domain(s) IPR011016 Zinc finger, RING-CH-type	19.18	24.98	18.18	20.78	0	0	0	0	0	6.1408e-43	24.65	24.13	19.57	22.78	0	0	0	0	0	3.13116e-41	19.2	17.45	24.39	20.35	0	0	0	0	0	6.97204e-49	19.22	9.63	11.94	13.6	0	0	0	0	0	2.96845e-31
Solyc11g073160	GTP cyclohydrolase II/3 4-dihydroxy-2-butanone 4-phosphate synthase (AHRD V1 **-- Q6A4W9_MALDO); contains Interpro domain(s) IPR016299 Riboflavin biosynthesis protein RibA	5.49	7.21	5.61	6.1	0.33	0.11	0.7	0.38	0.06	5.62064e-13	5.39	3.1	6.19	4.89	0.62	1.01	1.41	1.01	0.21	2.91348e-06	18.77	13.03	15.65	15.82	3	5.09	3.03	3.71	0.23	1.10283e-11	0.87	0.28	0.74	0.63	2.53	2.83	5.12	3.49	5.54	6.53288e-05
Solyc12g039080	Receptor-like kinase (AHRD V1 ***- A7VM37_MARPO)	8.04	9.99	7.82	8.62	2.88	1.09	1.79	1.92	0.22	4.08727e-05	12.58	7.94	12.8	11.11	0.41	0	0.13	0.18	0.02	7.47376e-24	7.33	5.46	5.02	5.94	0.15	0	0	0.05	0.01	4.93749e-14	10.5	5.1	7.19	7.6	0.15	0	0.14	0.1	0.01	7.93273e-16
Solyc12g042880	cDNA clone J013073D14 full insert sequence (AHRD V1 *--- B7ECD3_ORYSJ); contains Interpro domain(s) IPR012866 Protein of unknown function DUF1644	0.3	0	0.12	0.14	4.33	4.23	1.75	3.44	24.55	2.02211e-05	0.28	0.13	0.48	0.3	4.38	5.7	6.93	5.67	19.11	4.68742e-15	0.46	0.55	0.56	0.52	3.31	3.08	3.65	3.35	6.39	6.33554e-08	0.52	0.5	0.2	0.41	4.05	5.2	5.07	4.77	11.74	4.8541e-07
Solyc12g056620	One-helix protein (AHRD V1 **-- A9Z0U6_IPONI)	38.88	64.53	38.36	47.26	6.47	3.79	4.31	4.86	0.1	1.33125e-12	4.68	5.49	7.89	6.02	0	0.31	2.29	0.87	0.14	0.00164892	96.03	72.03	97.27	88.44	29.1	24.59	26.46	26.72	0.3	8.49939e-12	10.37	3.41	5.44	6.41	35.77	48.14	47.56	43.82	6.84	6.79223e-15
Solyc12g057160	Unknown Protein (AHRD V1)	21.95	41.24	27.82	30.34	1.61	2.03	2.18	1.94	0.06	3.61231e-14	6.27	4.09	4.5	4.95	18.16	21.57	24.37	21.37	4.31	3.69805e-09	54.92	27.73	33.29	38.65	5.29	6.41	4.63	5.44	0.14	7.23442e-05	24.14	13.07	11.78	16.33	2.72	5.35	4.96	4.34	0.27	9.77137e-05
Solyc12g096500	CONSTANS-like protein (AHRD V1 ***- Q0MQL9_SOLTU); contains Interpro domain(s) IPR010402 CCT domain	3.84	4.85	3.59	4.09	0.89	0.6	0.81	0.77	0.19	0.000851141	97.32	79.57	136.5	104.46	20.18	28.3	29.31	25.93	0.25	3.2407e-09	5.91	5.75	5.96	5.87	0.24	0.7	0.21	0.38	0.07	5.55603e-11	7.91	4.47	2.38	4.92	0.5	0.61	0.57	0.56	0.11	0.000133449

## Sheet: 73 ORhis 7-27 DPA stages
Table S4. Common DEGs of AtORHis among early (7-27 DPA) fruit developmental stages
GeneID	annotation	ORHis21b-Fruit-7d-1	ORHis21b-Fruit-7d-2	ORHis21b-Fruit-7d-3	mean	M82-Fruit-7d-1	M82-Fruit-7d-2	M82-Fruit-7d-3	mean	ratio	adjusted p	ORHis21b-Fruit-17d-1	ORHis21b-Fruit-17d-2	ORHis21b-Fruit-17d-3	mean	M82-Fruit-17d-1	M82-Fruit-17d-2	M82-Fruit-17d-3	mean	ratio	adjusted p	ORHis21b-Fruit-27d-1	ORHis21b-Fruit-27d-2	ORHis21b-Fruit-27d-3	mean	M82-Fruit-27d-1	M82-Fruit-27d-2	M82-Fruit-27d-3	mean	ratio	adjusted p
Solyc00g222460	Gag-Pol polyprotein (AHRD V1 ***- B8YLY4_MEDTR)	36.97	33.7	43.77	38.15	0	0	0	0	0	6.86687e-24	51.1	46.59	47.29	48.33	0	0	0.5	0.17	0	3.38571e-27	21.67	28.29	48.31	32.76	1.33	0.82	0	0.72	0.02	1.67644e-07
Solyc01g010610	Unknown Protein (AHRD V1); contains Interpro domain(s) IPR003656 Zinc finger, BED-type predicted	14.55	16.54	5.27	12.12	0	0.35	0	0.12	0.01	2.37852e-05	6.99	9.21	8.13	8.11	0.89	0.62	1.12	0.88	0.11	0.0066138	17.54	21.08	19.22	19.28	0.99	0.46	4.49	1.98	0.1	9.36291e-07
Solyc01g010980	Unknown Protein (AHRD V1)	48.05	33.47	65.8	49.11	0	0	0	0	0	8.58402e-12	98.13	64.2	83.47	81.93	0	0	0	0	0	1.56353e-20	93.31	109.35	66.68	89.78	0	0	0	0	0	1.76758e-25
Solyc01g015070	Unknown Protein (AHRD V1)	16.29	3.81	20.28	13.46	0	0	0	0	0	0.000242271	8.05	14.95	9.96	10.99	0	0	0	0	0	3.12411e-07	18.18	6.95	9.49	11.54	0	0	0	0	0	5.41608e-05
Solyc01g056370	Unknown Protein (AHRD V1)	76.23	60.17	97.53	77.98	0	0	0	0	0	9.26285e-28	76.33	67.54	63.86	69.24	0	0	0	0	0	4.30545e-27	83.8	73.42	68.87	75.36	0	0	0	0	0	2.11948e-36
Solyc01g073640	Uncharacterized oxidoreductase Mb1385 (AHRD V1 ***- Y1385_MYCBO); contains Interpro domain(s) IPR002347 Glucose/ribitol dehydrogenase	258.75	292.83	279.52	277.03	2839.29	1229.67	1913.05	1994	7.2	4.15707e-10	21.47	21.08	19.69	20.75	1588.52	677.81	2114.51	1460.28	70.39	0.000250525	3.82	4.7	6.58	5.03	58.11	36.94	31.29	42.11	8.37	1.80129e-05
Solyc01g073970	Histone H3 (AHRD V1 ***- D8L9K7_WHEAT); contains Interpro domain(s) IPR000164 Histone H3	0	0	0	0	46.79	23.02	19.25	29.69	2968.67	2.93756e-15	0	0	0	0	26.54	13.92	27.78	22.75	2274.67	9.46498e-09	0	0	0	0	12.01	8.26	6.69	8.99	898.67	4.46301e-06
Solyc01g080620	Kelch-like protein 3 (AHRD V1 *-*- KLHL3_HUMAN); contains Interpro domain(s) IPR013069 BTB/POZ	11.64	9.59	12.18	11.14	1.79	1.96	1.63	1.79	0.16	2.93699e-17	11.31	12.69	11.11	11.7	2.6	3.34	1.45	2.46	0.21	2.07956e-10	10.39	11	10.34	10.58	3.42	3.65	3.44	3.5	0.33	4.34398e-10
Solyc02g005160	Gag-Pol polyprotein (AHRD V1 ***- B8YLY4_MEDTR)	88.73	71.43	76.02	78.73	0	0	0	0	0	1.63557e-87	72.86	110.54	92.98	92.13	0	0.48	0.21	0.23	0	9.22725e-39	90.73	96.04	80.93	89.23	0.76	1.4	2.06	1.41	0.02	1.8143e-87
Solyc02g021490	Unknown Protein (AHRD V1)	0.64	0	0.28	0.31	9.21	5.44	4.01	6.22	20.28	0.000154037	0.14	0	0.14	0.09	5.22	8.22	4.72	6.05	64.86	2.0541e-07	0	0	0	0	9.1	5.05	6.42	6.86	685.67	6.31933e-08
Solyc02g033030	Unknown Protein (AHRD V1)	20.27	37.12	13.63	23.67	1.13	0.49	1.7	1.11	0.05	0.000274135	16.24	15.63	14.42	15.43	0	1.74	0	0.58	0.04	6.65387e-06	16.29	17.35	16.58	16.74	0	0	0.63	0.21	0.01	1.97775e-07
Solyc02g036350	1-aminocyclopropane-1-carboxylate oxidase (AHRD V1 ***- A4ZYQ6_SOLLC); contains Interpro domain(s) IPR005123 Oxoglutarate and iron-dependent oxygenase	36.64	32.21	36.38	35.08	5.17	2.25	4.04	3.82	0.11	4.47161e-25	26.01	31.6	20.42	26.01	5.33	6.62	5.95	5.97	0.23	6.25255e-09	65.89	64.64	48.14	59.56	11.21	11.47	13.85	12.18	0.2	9.9178e-17
Solyc02g062730	Unknown Protein (AHRD V1)	47.22	110.03	90.14	82.46	0	0	0	0	0	2.86462e-10	49.53	52.62	48.55	50.23	0	0	0	0	0	7.62924e-09	112.95	118.45	31.83	87.74	0	0	0	0	0	8.48998e-06
Solyc02g069110	Cathepsin B (AHRD V1 ***- Q1HER6_NICBE); contains Interpro domain(s) IPR015643 Peptidase C1A, cathepsin B	1.25	1.32	0.9	1.16	45.44	29.44	28.85	34.58	29.89	1.04023e-33	1.12	0.48	0.53	0.71	44.49	21.94	44.89	37.11	52.26	1.52972e-06	1	0.46	1.75	1.07	16.76	13.64	16.68	15.69	14.67	8.42931e-16
Solyc02g077940	Unknown Protein (AHRD V1)	831.06	694.27	733.95	753.09	0	2.73	0	0.91	0	2.76797e-138	661.06	586.24	917.31	721.54	0	1.93	0.86	0.93	0	3.95839e-40	1317.91	1520.54	828.87	1222.44	1.53	0.71	9.03	3.76	0	1.903e-30
Solyc03g006030	Receptor like kinase, RLK	4.78	6.75	4.12	5.22	0.24	0.21	0.12	0.19	0.04	4.815e-17	2.23	4.12	2.2	2.85	0.3	0.17	0.26	0.24	0.09	0.000114837	1.39	2.3	1.41	1.7	0.13	0.12	0.15	0.13	0.08	7.18244e-10
Solyc03g006100	Receptor like kinase, RLK	1.26	0.95	1.2	1.14	5.95	3.12	3.26	4.11	3.62	0.00133955	0.8	1.36	0.97	1.04	7.96	5.28	5.1	6.11	5.86	0.00149501	0	0.81	0.69	0.5	1.96	2.25	2.07	2.09	4.19	0.00644725
Solyc03g114330	Peroxin Pex14 (AHRD V1 *-*- Q9FT86_ARATH); contains Interpro domain(s) IPR006785 Peroxisome membrane anchor protein Pex14p, N-terminal	1.11	1.56	2.88	1.85	8.7	5.11	5.04	6.28	3.4	0.00951125	1.24	2.04	0.63	1.3	7.2	14.31	8.68	10.06	7.72	2.51386e-06	3.19	0.41	1.17	1.59	9.6	9.66	13.18	10.81	6.8	1.0253e-07
Solyc04g011970	Gag-Pol polyprotein (AHRD V1 ***- B8YLY4_MEDTR); contains Interpro domain(s) IPR013103 Reverse transcriptase, RNA-dependent DNA polymerase	28.99	24	24.96	25.98	0.13	0.14	0.2	0.16	0.01	2.0705e-100	24.73	32.59	29.38	28.9	0.07	0.45	0.27	0.26	0.01	8.25313e-56	25.06	26.58	25.91	25.85	0.52	1.04	0.8	0.79	0.03	6.9304e-88
Solyc04g015520	DNA binding protein (AHRD V1 **** B6TND2_MAIZE); contains Interpro domain(s) IPR005516 Remorin, C-terminal region	4.88	6.16	10.73	7.26	0.79	1.09	0.34	0.74	0.1	0.000283648	7.28	3.36	3.93	4.86	0	1.74	0.94	0.89	0.18	0.00412165	8.17	10.45	7.17	8.6	1.53	0.9	2.01	1.48	0.17	1.52164e-07
Solyc04g016550	Folylpolyglutamate synthase (AHRD V1 **** B9IHV7_POPTR); contains Interpro domain(s) IPR001645 Folylpolyglutamate synthetase	0.12	0	0.48	0.2	6.09	3.66	2.83	4.19	20.97	1.6392e-05	0.08	0	0	0.03	7.07	9.36	8.28	8.24	308.87	1.49209e-18	0	0	0	0	4.83	6.6	10.45	7.29	729.33	3.52697e-08
Solyc04g017620	Phosphatidylinositol-4-phosphate 5-kinase 9 (AHRD V1 ***- B6SXI7_MAIZE); contains Interpro domain(s) IPR016034 Phosphatidylinositol-4-phosphate 5-kinase, core, subgroup	0	0	0.62	0.21	8.62	6.06	4.72	6.47	31.29	4.39891e-05	0	0	0	0	7.83	12.23	7.55	9.2	920.33	2.46577e-12	0.34	0	0	0.11	6.9	7.51	12.85	9.09	80.18	6.06479e-07
Solyc04g018080	Unknown Protein (AHRD V1)	0	0	0	0	76.11	50.05	45.26	57.14	5714	1.33917e-06	0	0	1.31	0.44	78.91	117.01	77.3	91.07	208.56	8.9495e-13	0	0	0	0	147.71	221.25	308.75	225.9	22590.3	1.01962e-11
Solyc04g081710	Unknown Protein (AHRD V1)	0	0	0	0	32.35	47.59	63.66	47.87	4786.67	9.34632e-08	0	0	0	0	81	50.54	73.19	68.24	6824.33	6.91409e-15	0	0	0	0	40.9	46.85	65.23	50.99	5099.33	3.22137e-16
Solyc04g082880	Diphosphate--fructose-6-phosphate 1-phosphotransferase (AHRD V1 ***- C8PT93_9SPIO); contains Interpro domain(s) IPR011183 Pyrophosphate-dependent phosphofructokinase PfpB	17	19.62	18.87	18.5	7.6	4.82	3.94	5.45	0.29	6.97978e-10	29.49	21.58	26.83	25.97	1.9	6.27	2.93	3.7	0.14	3.64202e-17	23.82	29.17	36.82	29.94	2.94	3.54	4.58	3.69	0.12	5.80987e-16
Solyc05g009630	Disease resistance protein (AHRD V1 -**- D1GEE5_BRARP)	5.28	1.04	11.52	5.95	38.6	24.23	20.69	27.84	4.68	4.17133e-05	3.96	4.09	2.3	3.45	59.09	55.81	51.06	55.32	16.03	3.16266e-16	6.63	16.29	10.89	11.27	54.86	50.5	37.18	47.51	4.22	8.73136e-07
Solyc05g013260	Cc-nbs, resistance protein fragment	0	0	0	0	0.59	0.77	0.44	0.6	60	0.00156775	0	0	0.03	0.01	1.04	1.68	0.37	1.03	103	0.00101296	0	0	0.2	0.07	0.83	1.2	1.18	1.07	16.05	0.000314283
Solyc05g013970	RNA-binding protein 39 (AHRD V1 *--- B5X2I3_SALSA); contains Interpro domain(s) IPR012677 Nucleotide-binding, alpha-beta plait	0.65	0.15	1.67	0.82	10.57	8.7	7.73	9	10.93	7.83114e-11	1.3	1.02	1	1.11	9.84	14.36	8.54	10.91	9.86	1.26842e-09	3.18	1.52	2.47	2.39	15.15	16.35	23.77	18.42	7.71	1.60057e-08
Solyc06g005000	IBR finger domain-containing protein (AHRD V1 *--- C1GML6_PARBD); contains Interpro domain(s) IPR002867 Zinc finger, C6HC-type	0	0.15	0.24	0.13	9.42	9.86	10.4	9.89	76.1	4.20308e-21	0.44	1.81	0	0.75	18.69	7.64	13.9	13.41	17.88	0.00270086	0.94	0	0.89	0.61	14.49	14.82	14.86	14.72	24.14	1.29198e-24
Solyc06g008030	BHLH transcription factor (AHRD V1 *-** B6TXR4_MAIZE); contains Interpro domain(s) IPR011598 Helix-loop-helix DNA-binding	20.64	21.31	16.84	19.6	1.01	0.82	0.3	0.71	0.04	5.75939e-36	8.37	16.46	8.82	11.22	1.11	3.51	1.39	2	0.18	0.00608413	10.93	8.89	7.73	9.18	1.89	1.98	1.79	1.89	0.21	8.24803e-11
Solyc06g017860	Serine carboxypeptidase (AHRD V1 **** Q2Z1Y2_PRUMU); contains Interpro domain(s) IPR001563 Peptidase S10, serine carboxypeptidase	0.1	2.16	0	0.75	10.72	10.47	6.35	9.18	12.19	3.9814e-09	0.13	0.74	0.62	0.5	16.73	10.18	19.03	15.31	30.83	1.84529e-06	0.7	1.29	0.31	0.77	4.85	4.1	6.35	5.1	6.65	2.3191e-05
Solyc06g035940	Homeobox-leucine zipper protein PROTODERMAL FACTOR 2 (AHRD V1 **** PDF2_ARATH); contains Interpro domain(s) IPR002913 Lipid-binding START	129.04	123.65	125.68	126.12	0.71	1.33	0.99	1.01	0.01	2.21874e-154	127.21	109.18	112.99	116.46	1.96	2.74	2.11	2.27	0.02	4.92619e-54	137.27	137.72	109.62	128.2	8.98	5.77	19.92	11.56	0.09	1.80936e-43
Solyc06g036110	C2 domain-containing protein (AHRD V1 *--- Q5DVL6_HORVD); contains Interpro domain(s) IPR018029 C2 membrane targeting protein	6.95	3.45	6.68	5.69	32.53	63.8	80.8	59.04	10.37	0.0047651	7.96	3.42	8.45	6.61	23.12	28.94	31.9	27.99	4.23	0.000647356	57.31	52	44.36	51.22	196.95	186.44	337.78	240.39	4.69	0.00138884
Solyc06g036250	Genomic DNA chromosome 5 BAC clone F6N7 (AHRD V1 ***- Q9LTG2_ARATH)	0	0.74	0.3	0.35	35.78	20.16	22.9	26.28	75.81	9.681e-22	0.63	0	0	0.21	45.27	21.19	44.63	37.03	176.33	5.39973e-08	0	0	0	0	58.48	55.78	62.93	59.06	5906.33	1.89832e-53
Solyc06g036620	Ankyrin repeat domain-containing protein 13C-A (AHRD V1 *-*- C0H9Z7_SALSA); contains Interpro domain(s) IPR002110 Ankyrin	0	0.12	0	0.04	9.71	7.03	6.18	7.64	191	5.01391e-21	0	0	0	0	6.69	5.23	5.98	5.97	596.67	3.41069e-22	0.11	0	0	0.04	6.52	5.91	4.26	5.56	151.73	3.81022e-16
Solyc06g036630	Ankyrin repeat protein-like (AHRD V1 **-- Q6KA74_ORYSJ)	0	0	0	0	14.64	7.26	7.1	9.67	966.67	5.20045e-07	0	0	0	0	6.19	6.23	9.64	7.35	735.33	1.66946e-07	0	0	0	0	9.38	9.44	8.49	9.1	910.33	6.24796e-07
Solyc06g048420	Superoxide dismutase (AHRD V1 **** Q7YK44_SOLLC); contains Interpro domain(s) IPR001189 Manganese/iron superoxide dismutase	0.92	0	1.59	0.84	122.45	93.64	92.2	102.76	122.82	1.29693e-54	1.03	0.21	1.37	0.87	90.34	23.04	106.96	73.45	84.42	0.00323024	0.88	0	0.48	0.45	13.89	17.7	16.37	15.99	35.26	3.84893e-10
Solyc06g048530	Hydroxyacylglutathione hydrolase (AHRD V1 **** B6T2Y2_MAIZE); contains Interpro domain(s) IPR017782 Hydroxyacylglutathione hydrolase	2.29	4.52	4.94	3.92	52.17	42.9	38.94	44.67	11.41	8.95038e-23	0.89	2.1	1.82	1.6	57.77	19.43	64.47	47.22	29.45	0.00637891	0.82	1.89	0	0.9	59.15	54.72	49.7	54.52	60.36	2.73523e-48
Solyc07g017530	Conserved oligomeric Golgi complex subunit 3 (AHRD V1 ***- COG3_HUMAN); contains Interpro domain(s) IPR007265 Sec34-like protein	5.47	6.84	5.01	5.77	26.21	31.42	23.12	26.92	4.66	6.25356e-06	6.7	4.71	10.28	7.23	39.97	63	44.28	49.08	6.79	1.77843e-08	10.8	10.13	9.68	10.2	55.82	77.19	80.26	71.09	6.97	1.66914e-14
Solyc07g032080	V-type proton ATPase subunit a (AHRD V1 **** VPH1_NEUCR); contains Interpro domain(s) IPR002490 ATPase, V0/A0 complex, 116-kDa subunit	0.18	0.95	0.47	0.53	13.72	9.42	8.08	10.41	19.51	2.50432e-23	0	0.17	0.23	0.13	8	13.78	8.54	10.11	75.8	1.71521e-27	0.09	0.5	0	0.2	7.11	7.06	7.09	7.09	36.03	8.45816e-22
Solyc07g048110	Uncharacterized membrane protein C24H6.13 (AHRD V1 **-- YA7D_SCHPO); contains Interpro domain(s) IPR003864 Protein of unknown function DUF221	3.29	2.35	3.13	2.92	0.52	0.23	0.39	0.38	0.13	8.96454e-07	2.11	1.84	1.93	1.96	0.43	0.13	0.12	0.23	0.12	1.27808e-05	1.34	2.66	0.98	1.66	0.05	0	0.19	0.08	0.05	0.000970606
Solyc07g049140	Metallocarboxypeptidase inhibitor (AHRD V1 ***- O24639_SOLTU); contains Interpro domain(s) IPR009632 Putative metallocarboxypeptidase inhibitor	12764.7	19332.8	15967.7	16021.7	3219.65	1769.38	1762.75	2250.59	0.14	1.03172e-16	14852.9	13204.6	10495.5	12851	11.71	19.66	11.77	14.38	0	2.16042e-116	7468.31	6722.69	6022.27	6737.76	21.75	9.26	322.11	117.71	0.02	2.23935e-103
Solyc07g052700	MADS-box transcription factor 1 (AHRD V1 ***- D1MFS6_HEVBR); contains Interpro domain(s) IPR002100 Transcription factor, MADS-box	109.04	102.62	91.44	101.03	12.81	9.12	4.6	8.84	0.09	2.77755e-37	76.59	79.86	86.84	81.1	0.2	0	0	0.07	0	2.47317e-53	97.76	70.77	60.69	76.41	0	0	0.4	0.13	0	4.52956e-28
Solyc07g053090	S-locus receptor kinase-4 (Fragment) (AHRD V1 **-* Q6L8R5_RAPSA); contains Interpro domain(s) IPR001480 Curculin-like (mannose-binding) lectin	7.89	5.32	6.13	6.45	1.32	1.47	1.1	1.3	0.2	4.09344e-06	5.97	5.14	6.62	5.91	0.48	0.23	1.01	0.57	0.1	6.24235e-10	3.78	5.72	4.8	4.77	1.17	0.33	0.81	0.77	0.16	6.45358e-07
Solyc07g053100	S-receptor kinase-like protein 1 (AHRD V1 **** Q5NJB1_SENSQ); contains Interpro domain(s) IPR002290 Serine/threonine protein kinase	9.16	7.79	7.47	8.14	3.34	2.91	0.88	2.38	0.29	0.000773067	7.62	7.28	8.41	7.77	0.86	2.11	0.81	1.26	0.16	2.0541e-07	12.14	8.12	6.21	8.82	2.16	1.67	1.41	1.75	0.2	0.000508269
Solyc07g053530	Fasciclin-like arabinogalactan protein 4 (AHRD V1 ***- A9XTK9_GOSHI); contains Interpro domain(s) IPR000782 FAS1 domain	0.79	0.93	1.02	0.91	16.2	12.92	11.95	13.69	14.99	1.38441e-09	1.58	1.63	1.25	1.49	16.45	22.17	13.46	17.36	11.68	2.25645e-09	0	0	0.62	0.21	6.73	5.76	7	6.5	31.44	1.90216e-06
Solyc07g053580	FAM119A (AHRD V1 **-- B9EP45_SALSA); contains Interpro domain(s) IPR019410 Methyltransferase-16, putative	17.37	9.72	14.22	13.77	4.14	3.87	3.91	3.97	0.29	0.000106554	13.65	18.16	18.15	16.65	3.37	1.18	3.17	2.57	0.15	1.10624e-08	9.47	17.73	20.4	15.87	2.25	2.6	2.04	2.3	0.14	2.80146e-05
Solyc07g053900	Plant-specific domain TIGR01615 family protein (AHRD V1 *-*- B6UDN7_MAIZE); contains Interpro domain(s) IPR006502 Protein of unknown function DUF506, plant	0.31	0.24	0.2	0.25	14.39	3.65	4.35	7.46	29.85	0.0031579	0.72	0.21	0.39	0.44	13.57	17.5	12	14.36	32.63	4.06087e-16	0.44	0	0	0.15	3.94	4.38	4.05	4.12	28.11	4.87436e-05
Solyc07g054300	Phosphatase 2C family protein (AHRD V1 ***- D7KDP0_ARALY); contains Interpro domain(s) IPR015655 Protein phosphatase 2C	2.2	2.81	4.46	3.16	20.26	10.92	12.68	14.62	4.63	9.06642e-08	2.51	2.45	2.32	2.43	16.34	23.41	12.97	17.57	7.24	1.67575e-08	0.9	1.55	2.63	1.69	18.02	14.12	21.48	17.87	10.56	1.32855e-14
Solyc07g054670	NADH dehydrogenase like protein (AHRD V1 **** O65414_ARATH); contains Interpro domain(s) IPR013027 FAD-dependent pyridine nucleotide-disulphide oxidoreductase	0	0.27	0	0.09	10.23	5.74	5.12	7.03	78.11	1.23551e-16	0	0	0.05	0.02	6.9	15.36	7.76	10.01	600.4	2.61747e-17	0	0	0	0	15.97	15.59	15.32	15.63	1562.67	3.86034e-41
Solyc07g054730	Wound-responsive protein-related (AHRD V1 ***- A8IXM2_BRACM)	1169.37	907.27	1119.87	1065.5	33.4	36.53	42.66	37.53	0.04	5.42538e-64	552.2	676.74	431.39	553.44	32.41	40.97	37.27	36.88	0.07	6.28272e-20	264.95	350.07	335.24	316.75	46.12	50.31	26.38	40.94	0.13	1.03366e-43
Solyc07g054780	Wound induced protein (AHRD V1 ***- B6T0U0_MAIZE)	111.89	160.82	103.58	125.43	54.16	17.88	20.93	30.99	0.25	1.62975e-06	188.7	61.61	178.77	143.03	11.27	36.59	9.06	18.97	0.13	0.00686012	158.05	183.22	164.85	168.71	16.58	10.69	12.73	13.33	0.08	5.13552e-43
Solyc07g054860	Aromatic amino acid decarboxylase (AHRD V1 **** D4NUX2_CIMRA); contains Interpro domain(s) IPR010977 Aromatic-L-amino-acid decarboxylase	6.95	5.41	5.45	5.94	37.74	17.66	21.4	25.6	4.31	5.37492e-08	12.29	8.9	11.94	11.04	55.2	70.4	55.86	60.49	5.48	2.42244e-08	7.03	7.42	10.17	8.21	59.84	51.03	44.55	51.81	6.31	1.11121e-20
Solyc07g064380	Serine/threonine-protein phosphatase 7 long form homolog (AHRD V1 *--- PPP7L_ARATH); contains Interpro domain(s) IPR019557 Aminotransferase-like, plant mobile domain	0.06	0	0.07	0.04	2	1.25	0.96	1.4	32.38	0.000181079	0.04	0.51	0.04	0.2	1.8	1.41	1.82	1.68	8.53	0.00143641	0.16	0	0.09	0.08	3.04	3.67	2.88	3.2	38.36	5.76813e-11
Solyc08g068440	Lipoyl synthase (AHRD V1 **** B8J937_ANAD2); contains Interpro domain(s) IPR013785 Aldolase-type TIM barrel	0.46	1.1	0	0.52	15.37	10.01	10.68	12.02	23.12	1.30512e-08	0.47	0.32	0.59	0.46	16.36	14.18	16.97	15.84	34.43	1.29395e-13	0.33	0	0	0.11	9.11	7.88	8.97	8.65	78.67	3.32275e-08
Solyc09g007940	Adenosine kinase (AHRD V1 **** D2D2Z6_GOSHI); contains Interpro domain(s) IPR001805 Adenosine kinase	0.29	0.46	0.94	0.56	155.35	115.63	125.58	132.19	234.65	4.76764e-109	0.19	0.1	0.18	0.16	39.1	29.37	43.94	37.47	239.17	9.89142e-19	0	0	0	0	8.29	9.39	8.51	8.73	873	5.65611e-15
Solyc09g063150	Glutathione S-transferase (AHRD V1 **** Q8H9E5_CUCMA); contains Interpro domain(s) IPR017933 Glutathione S-transferase/chloride channel, C-terminal	6.94	10.25	10.42	9.2	1.4	0.95	0.47	0.94	0.1	3.96622e-06	6.13	11.25	7.53	8.3	1.37	2.88	3.01	2.42	0.29	0.00608413	9.64	9.21	13.02	10.62	4.01	2.47	4.15	3.54	0.33	0.00100106
Solyc09g074380	N-rich protein (Fragment) (AHRD V1 *--- A6N0R0_ORYSI); contains Interpro domain(s) IPR013989 Development and cell death domain	1.84	2.23	1.92	2	10.75	7.65	6.73	8.38	4.2	2.64867e-06	0.76	2.58	0.67	1.34	11.7	14.71	8.92	11.78	8.81	1.99227e-10	0.51	0.82	1.67	1	15.76	14.75	13.28	14.6	14.6	1.06132e-25
Solyc09g082790	DNA repair and recombination protein RAD51 (AHRD V1 **-- A9CT16_ENTBH); contains Interpro domain(s) IPR011940 Meiotic recombinase Dmc1	1.18	1.4	1.15	1.24	9.47	5.11	8.65	7.74	6.23	0.000147117	0.1	0.3	0.19	0.2	13.12	7.12	12.92	11.05	56.2	3.72353e-07	0	0.49	0	0.16	6.68	6.76	6.39	6.61	40.47	3.27415e-09
Solyc09g092580	Cytochrome P450	0.3	1.71	0.51	0.84	24.74	11.46	11.1	15.77	18.77	6.05197e-12	0.26	0.41	0.12	0.26	14.23	20.96	13.33	16.17	61.42	2.51961e-26	0	0	0.15	0.05	8.64	8.85	6.23	7.91	158.13	2.15851e-18
Solyc09g092620	Cytochrome P450	0.1	0	0	0.03	12.07	3.99	3.43	6.5	194.9	2.47948e-05	0	0	0	0	4.5	4.05	4.12	4.22	422.33	9.07551e-14	0	0	0	0	7.56	6.13	7.3	7	699.67	2.3377e-17
Solyc09g092670	Cytochrome P450	9.46	13.04	7.72	10.07	0.35	0.24	0.1	0.23	0.02	1.1393e-17	16.21	13.29	15.49	15	1.07	0.64	0.86	0.86	0.06	2.32035e-21	25	22.28	14.4	20.56	0	0.08	0	0.03	0	1.09975e-25
Solyc10g076840	1-aminocyclopropane-1-carboxylate oxidase 1 (AHRD V1 **-- ACCO1_MALDO); contains Interpro domain(s) IPR005123 Oxoglutarate and iron-dependent oxygenase	11.09	11.67	12.87	11.88	5.25	1.98	2.23	3.15	0.27	9.3413e-06	5.79	6.26	5.6	5.88	0.87	1.52	0.96	1.12	0.19	2.47421e-05	4.28	4.68	3.58	4.18	0.85	0.67	0.77	0.76	0.18	0.000225546
Solyc11g008420	SKP1-like protein (AHRD V1 ***- C3V9V9_CITMA); contains Interpro domain(s) IPR016897 E3 ubiquitin ligase, SCF complex, Skp subunit	0	0	0	0	14.69	10.75	13.88	13.11	1310.67	5.60119e-12	0	0	0	0	4.19	5.86	4.76	4.94	493.67	4.25672e-06	0	0	0	0	4.22	2.47	2.81	3.17	316.67	0.00706306
Solyc11g011570	RING finger protein 44 (AHRD V1 *--- RNF44_DANRE); contains Interpro domain(s) IPR011016 Zinc finger, RING-CH-type	11.49	12.85	11.35	11.9	0	0.1	0	0.03	0	8.79564e-23	9.59	8.46	10.03	9.36	0.12	0	0.15	0.09	0.01	1.97144e-18	9.16	12.87	8.78	10.27	0	0	0	0	0	8.35154e-26
Solyc11g012560	F-box family protein (AHRD V1 ***- B9GFB6_POPTR); contains Interpro domain(s) IPR017451 F-box associated type 1	5.64	4.59	4.94	5.06	0	0	0	0	0	1.86132e-09	4.73	3.63	3.46	3.94	0	0	0	0	0	1.40259e-08	4.18	2.4	2.57	3.05	0	0	0.14	0.05	0.02	5.68363e-06
Solyc11g017210	Protein FAR1-RELATED SEQUENCE 12 (AHRD V1 **-- FRS12_ARATH); contains Interpro domain(s) IPR004330 Transcription factor, FAR1-related	6.98	20.21	9.03	12.07	0.81	0	0	0.27	0.02	0.00135898	12.43	14.02	3.7	10.05	0.45	0	0	0.15	0.01	0.00372979	49.28	21.08	32.03	34.13	0	0	0	0	0	2.34566e-09
Solyc11g044440	Serine/threonine-protein phosphatase 7 long form homolog (AHRD V1 **-- PPP7L_ARATH); contains Interpro domain(s) IPR019557 Aminotransferase-like, plant mobile domain	9.31	5.67	7.91	7.63	0	0.08	0	0.03	0	3.43887e-18	3.82	4.94	3.29	4.02	0.31	0.28	0	0.2	0.05	5.01876e-08	4.77	5.47	2.72	4.32	0.23	0.1	0	0.11	0.03	5.43319e-10
Solyc11g062200	Transposon Ty1-A Gag-Pol polyprotein (AHRD V1 *-*- YA11B_YEAST); contains Interpro domain(s) IPR013103 Reverse transcriptase, RNA-dependent DNA polymerase	25.46	21.31	21.27	22.68	0.06	0.08	0.09	0.08	0	1.33257e-99	22.47	26.5	23.59	24.19	0.03	0.24	0.13	0.13	0.01	1.76604e-57	22.17	24.24	23.44	23.28	0.43	0.54	0.35	0.44	0.02	2.24796e-96
Solyc12g015770	Cellulose synthase (AHRD V1 ***- Q2HT16_MEDTR); contains Interpro domain(s) IPR005150 Cellulose synthase	0.64	0.6	0.99	0.74	7.91	2.63	3.8	4.78	6.43	0.000719295	0.89	0.22	1.21	0.77	4.78	6.69	5.76	5.74	7.43	1.99165e-06	0.55	0.63	0.6	0.59	6.04	4.48	4.13	4.88	8.23	1.71077e-08
Solyc12g039080	Receptor-like kinase (AHRD V1 ***- A7VM37_MARPO)	4.16	4.21	2.37	3.58	1.04	0.2	0.87	0.7	0.2	0.00887916	3.45	3.55	3.17	3.39	0.38	0	0.32	0.23	0.07	6.09069e-05	3.59	3.29	2.36	3.08	0.85	0.53	0.13	0.5	0.16	0.00351831
Solyc12g042250	Solute carrier family 15 member 4 (AHRD V1 **-- S15A4_RAT); contains Interpro domain(s) IPR000109 TGF-beta receptor, type I/II extracellular region	0	0	0	0	10.07	6.24	6.4	7.57	757	2.45902e-07	0	0	0	0	5.06	6.82	4.95	5.61	561	1.95206e-07	0	0	0	0	3.55	3.09	3.59	3.41	341	0.00261116
Solyc12g042880	cDNA clone J013073D14 full insert sequence (AHRD V1 *--- B7ECD3_ORYSJ); contains Interpro domain(s) IPR012866 Protein of unknown function DUF1644	0.28	0	0.18	0.15	3.47	2.77	2.74	2.99	19.52	0.00150658	0	0.48	0.26	0.25	3.28	6.66	4.52	4.82	19.54	3.06168e-06	0.2	0	0	0.07	7.66	7.2	5.44	6.77	101.5	4.83834e-11

## Sheet: 97 ORhis MG-R stages
Table S4. Common DEGs of AtORHis among late (MG-R) fruit developmental stages
GeneID	annotation																															ORHis21b-Fruit-B-1	ORHis21b-Fruit-B-2	ORHis21b-Fruit-B-3	mean	M82-Fruit-B-1	M82-Fruit-B-2	M82-Fruit-B-3	mean	ratio	adjusted p	ORHis21b-Fruit-MG-1	ORHis21b-Fruit-MG-2	ORHis21b-Fruit-MG-3	mean	M82-Fruit-MG-1	M82-Fruit-MG-2	M82-Fruit-MG-3	mean
Solyc00g060810	Major latex-like protein (AHRD V1 **-- B5THI3_PANGI); contains Interpro domain(s) IPR000916 Bet v I allergen																															2.18	5.85	3.77	3.93	101.09	97.91	64.44	87.81	22.33	2.61578e-19	2.61	2.92	3.54	3.02	39.84	44.98	43.28	42.7
Solyc00g222460	Gag-Pol polyprotein (AHRD V1 ***- B8YLY4_MEDTR)																															15.93	18.1	13.6	15.88	0	0	1.02	0.34	0.02	2.37943e-09	27.74	32.82	36.55	32.37	0	0	0	0
Solyc01g005160	U-box domain-containing protein (AHRD V1 ***- D7MID4_ARALY); contains Interpro domain(s) IPR003613 U box domain																															8.03	5.59	7.36	6.99	0	0	0	0	0	5.37959e-23	1.22	0.95	0.51	0.89	2.68	4.31	4.52	3.84
Solyc01g005730	LRR receptor-like serine/threonine-protein kinase, RLP																															0.06	0	0	0.02	8.83	7.44	10.09	8.79	439.33	7.56539e-64	0	0	0	0	20.24	25.45	28.23	24.64
Solyc01g005760	LRR receptor-like serine/threonine-protein kinase, RLP																															0	0.07	0	0.02	3.44	3.29	3.62	3.45	147.86	6.30477e-28	0	0	0	0	9.33	11.16	12.7	11.06
Solyc01g015050	Unknown Protein (AHRD V1)																															4.83	3.02	4.53	4.13	0	0	0	0	0	0.00388271	13.29	5.74	10.36	9.8	0	0	0	0
Solyc01g015070	Unknown Protein (AHRD V1)																															10.07	6.99	13.5	10.19	0	0	0	0	0	2.57966e-06	18.75	18.54	26.82	21.37	0	0	0	0
Solyc01g056370	Unknown Protein (AHRD V1)																															93.22	72.35	69.57	78.38	0	0	1.58	0.53	0.01	4.04201e-31	91.81	120.11	178.34	130.09	0	0	0	0
Solyc01g079660	Long cell-linked locus protein (AHRD V1 ***- Q946U8_MAIZE)																															14.8	10.92	15.62	13.78	0	1.15	0	0.38	0.03	4.48303e-15	0.58	0.21	0.61	0.47	13.1	19.29	20.96	17.78
Solyc01g080620	Kelch-like protein 3 (AHRD V1 *-*- KLHL3_HUMAN); contains Interpro domain(s) IPR013069 BTB/POZ																															9.5	12.46	10.87	10.94	1.69	2.13	2.34	2.05	0.19	5.39924e-17	18.67	13.74	15.38	15.93	3.54	3.28	3.74	3.52
Solyc01g091530	Fasciclin-like arabinogalactan protein 13 (AHRD V1 ***- A9XTL8_GOSHI); contains Interpro domain(s) IPR000782 FAS1 domain																															20.55	21.96	22.97	21.83	6.96	5.09	6.99	6.35	0.29	1.90552e-09	49.62	42.73	44.62	45.66	129.18	158.73	154.93	147.61
Solyc01g095140	Late embryogenesis abundant protein (Fragment) (AHRD V1 **-- B7TGG5_PINSY); contains Interpro domain(s) IPR013990 Water Stress and Hypersensitive response																															173.76	111.78	148.99	144.84	0	2.02	0	0.67	0	4.95025e-40	12.62	17.43	23.36	17.8	195.36	241.27	268.39	235.01
Solyc01g095630	WRKY transcription factor (AHRD V1 ***- D3YEX5_SOLLC); contains Interpro domain(s) IPR003657 DNA-binding WRKY																															36.06	30.44	47.45	37.98	8.57	6.42	6.6	7.2	0.19	3.459e-11	8.96	3.93	7.21	6.7	18.81	33.9	34.07	28.93
Solyc01g099370	SRC2 homolog (Fragment) (AHRD V1 ***- B3IYJ9_9SOLA); contains Interpro domain(s) IPR018029 C2 membrane targeting protein																															133.8	112.16	176.58	140.85	22.42	19.01	24.42	21.95	0.16	3.97967e-13	49.4	46.79	49.57	48.59	175.27	225.83	235.62	212.24
Solyc01g107400	Indole-3-acetic acid-amido synthetase GH3.8 (AHRD V1 ***- B6U4E2_MAIZE)																															3.46	2.7	1.74	2.63	704.48	384.9	538.47	542.62	206.06	3.63367e-30	0.52	0	2.73	1.08	9.68	21.1	33.59	21.46
Solyc01g107800	Expressed protein (Fragment) (AHRD V1 *-*- B3VV16_POPTN); contains Interpro domain(s) IPR006514 Protein of unknown function DUF579, plant																															25.48	22.56	28.12	25.39	2.88	0.69	1.84	1.8	0.07	5.24299e-29	8.54	8.29	6.8	7.88	27.02	29.63	32.52	29.72
Solyc01g111340	Endo-1 4-beta-xylanase (AHRD V1 **-- B6SW51_MAIZE); contains Interpro domain(s) IPR013781 Glycoside hydrolase, subgroup, catalytic core																															2.26	3.03	2.13	2.47	7.9	7.21	7.67	7.59	3.07	1.29846e-10	5.11	3.84	4.65	4.53	0.44	0.44	2.04	0.97
Solyc02g005160	Gag-Pol polyprotein (AHRD V1 ***- B8YLY4_MEDTR)																															40.51	31.61	48.54	40.22	0.48	0	1.3	0.59	0.01	2.03652e-33	62.54	82.14	97.05	80.58	0.27	0.44	0.54	0.42
Solyc02g021260	B3 domain-containing protein LOC_Os12g40080 (AHRD V1 *-*- Y1208_ORYSJ); contains Interpro domain(s) IPR003340 Transcriptional factor B3																															0	0	0	0	0.45	0.49	0.51	0.48	48.33	9.53353e-07	0	0	0.04	0.01	0.87	1.51	2.16	1.51
Solyc02g062730	Unknown Protein (AHRD V1)																															79.21	101.6	61.5	80.77	0	0	0	0	0	2.93589e-13	52.41	51.37	92.06	65.28	0	0	0	0
Solyc02g070020	UDP-glucosyltransferase (AHRD V1 **-* Q8LKG3_STERE); contains Interpro domain(s) IPR002213 UDP-glucuronosyl/UDP-glucosyltransferase																															7.83	8.84	10.38	9.02	189.98	183.64	223.02	198.88	22.06	1.71773e-183	3.2	1.71	1.33	2.08	7.55	8.2	6.42	7.39
Solyc02g076800	Unknown Protein (AHRD V1)																															43.71	25.37	37.16	35.41	4.45	3.66	3.78	3.96	0.11	2.62762e-10	41.75	45.26	61.78	49.6	1.57	6.08	5.21	4.29
Solyc02g077940	Unknown Protein (AHRD V1)																															1122.33	1352.63	2030.77	1501.91	29.16	35.42	32.51	32.36	0.02	2.90607e-18	1264.89	1342.04	1245.71	1284.21	8.78	10.61	2.18	7.19
Solyc02g078480	CBS domain containing protein (AHRD V1 ***- B6SWR6_MAIZE); contains Interpro domain(s) IPR000644 Cystathionine beta-synthase, core																															4.97	4.52	4.24	4.58	0.92	0.4	1.19	0.84	0.18	6.58274e-05	3.38	2.11	3.85	3.11	15.17	21.55	24.24	20.32
Solyc02g089690	Leaf senescence protein-like (AHRD V1 ***- Q8RV74_ORYSJ); contains Interpro domain(s) IPR004253 Protein of unknown function DUF231, plant																															3.55	2.29	2.89	2.91	0.13	0	0.45	0.19	0.07	5.37246e-06	1.68	1.83	1.49	1.67	7.65	8.45	9.3	8.47
Solyc02g094000	Calmodulin-like protein (AHRD V1 ***- Q0VJ70_DATME); contains Interpro domain(s) IPR011992 EF-Hand type																															31	27.04	38.98	32.34	1.13	1.14	1.7	1.32	0.04	2.82993e-22	0.77	4.94	1.22	2.31	60.79	57.18	57.76	58.58
Solyc03g006490	Aluminum-induced protein-like (AHRD V1 ***- Q9FG81_ARATH)																															72.76	59.8	79.42	70.66	14.31	11.08	10.85	12.08	0.17	5.92504e-28	138.57	96.2	136.46	123.74	10.7	20.67	22.05	17.81
Solyc03g083800	Serine/threonine-protein phosphatase 7 long form homolog (AHRD V1 *-*- PPP7L_ARATH); contains Interpro domain(s) IPR019557 Aminotransferase-like, plant mobile domain																															0	0.17	0	0.06	1.41	0.63	0.99	1.01	17.82	0.0041375	0	0.23	0	0.08	3	2.84	3.39	3.08
Solyc03g093080	Xyloglucan endotransglucosylase/hydrolase 9 (AHRD V1 **** C0IRG8_9ERIC); contains Interpro domain(s) IPR016455 Xyloglucan endotransglucosylase/hydrolase																															130.71	98.05	109.72	112.83	1.68	1.51	2.19	1.79	0.02	7.23288e-62	13.39	16.84	14.92	15.05	141.98	162.11	162.13	155.41
Solyc03g093110	Xyloglucan endotransglucosylase/hydrolase 9 (AHRD V1 **** C0IRG8_9ERIC); contains Interpro domain(s) IPR016455 Xyloglucan endotransglucosylase/hydrolase																															92.36	81.39	80.3	84.68	1.67	3.01	3.02	2.57	0.03	7.67525e-87	7.24	10.15	3.82	7.07	76.51	107.02	110.17	97.9
Solyc03g093120	Xyloglucan endotransglucosylase/hydrolase 9 (AHRD V1 **** C0IRG8_9ERIC); contains Interpro domain(s) IPR016455 Xyloglucan endotransglucosylase/hydrolase																															111.54	89.47	91.72	97.58	0.19	1.7	3.37	1.75	0.02	1.86194e-69	5.17	9.1	5.24	6.5	85.61	110.11	112.36	102.69
Solyc03g093130	Xyloglucan endotransglucosylase/hydrolase 9 (AHRD V1 **** C0IRG8_9ERIC); contains Interpro domain(s) IPR016455 Xyloglucan endotransglucosylase/hydrolase IPR008263 Glycoside hydrolase, family 16, active site																															94.11	80.4	82.86	85.79	1.86	1.5	1.85	1.74	0.02	8.77333e-97	8.77	11.5	7.23	9.17	80.7	109.05	98.64	96.13
Solyc03g114890	COBRA-like protein (AHRD V1 ***- B6E8Y8_9MYRT); contains Interpro domain(s) IPR006918 Glycosyl-phosphatidyl inositol-anchored, plant																															0.34	0.29	0.92	0.52	2.53	2.29	3.61	2.81	5.44	7.34059e-06	0	0	0	0	3	2.3	2.59	2.63
Solyc03g120420	Unknown Protein (AHRD V1)																															102.76	88.09	113.9	101.58	400.91	345.7	311.46	352.69	3.47	2.35936e-22	61.01	39.69	39.65	46.78	153.16	147.65	140.04	146.95
Solyc03g121620	Harpin-induced protein-like (Fragment) (AHRD V1 **-- D2CFH8_COFAR); contains Interpro domain(s) IPR010847 Harpin-induced 1																															66.4	63.73	75.5	68.54	33.31	17.57	14.25	21.71	0.32	4.87921e-07	11.88	8.29	11.88	10.68	102.72	124.26	141.68	122.89
Solyc03g123620	Pectinesterase (AHRD V1 ***- B9GXZ7_POPTR); contains Interpro domain(s) IPR000070 Pectinesterase, catalytic																															32.86	29.57	40.61	34.35	0	0.38	0.26	0.21	0.01	1.02344e-71	6.09	5.76	8.56	6.8	40.71	38.26	34.09	37.69
Solyc04g011970	Gag-Pol polyprotein (AHRD V1 ***- B8YLY4_MEDTR); contains Interpro domain(s) IPR013103 Reverse transcriptase, RNA-dependent DNA polymerase																															11.39	10.31	12.99	11.56	1.02	0.31	0.46	0.6	0.05	1.28958e-45	18.91	24.14	28.02	23.69	0.06	0.23	0.27	0.19
Solyc04g015520	DNA binding protein (AHRD V1 **** B6TND2_MAIZE); contains Interpro domain(s) IPR005516 Remorin, C-terminal region																															25.19	18.29	32.17	25.22	2.99	1.96	2.07	2.34	0.09	9.24718e-12	6.5	7.69	11.04	8.41	1.19	1.28	1.58	1.35
Solyc04g016550	Folylpolyglutamate synthase (AHRD V1 **** B9IHV7_POPTR); contains Interpro domain(s) IPR001645 Folylpolyglutamate synthetase																															0	0	0	0	3.99	2.29	2.52	2.93	293.33	3.29604e-12	0	0	0	0	4.05	3.51	3.68	3.75
Solyc04g017620	Phosphatidylinositol-4-phosphate 5-kinase 9 (AHRD V1 ***- B6SXI7_MAIZE); contains Interpro domain(s) IPR016034 Phosphatidylinositol-4-phosphate 5-kinase, core, subgroup																															0	0	0	0	5.91	4.68	6.27	5.62	562	3.62042e-12	0	0.94	0	0.31	5.8	5.38	9.62	6.93
Solyc04g018080	Unknown Protein (AHRD V1)																															0	0	0	0	189.32	155.57	130.89	158.59	15859.3	5.45484e-33	0	0	7.23	2.41	65.4	74.95	90.02	76.79
Solyc04g018130	Unknown Protein (AHRD V1)																															0	0	0	0	28.18	13.77	25.48	22.48	2247.67	4.49797e-12	0	0	0	0	8.78	7.96	11.64	9.46
Solyc04g025650	Monooxygenase FAD-binding (AHRD V1 **-- A1TC37_MYCVP); contains Interpro domain(s) IPR003042 Aromatic-ring hydroxylase-like																															26.59	22.64	27.72	25.65	0.81	0.41	0	0.41	0.02	1.10654e-53	11.26	10.36	9.52	10.38	30.72	30.03	35.55	32.1
Solyc04g056340	Tyrosine phosphatase family protein (AHRD V1 **** B8N9Z8_ASPFN); contains Interpro domain(s) IPR020428 Protein-tyrosine phosphatase, dual specificity phosphatase, eukaryotic																															14.76	13.05	14.31	14.04	2.38	3.48	3.35	3.07	0.22	6.77849e-06	12.78	10.8	16.9	13.49	2.69	4.57	5.94	4.4
Solyc04g064690	Peroxidase (AHRD V1 **** Q5K4K5_GOSHI); contains Interpro domain(s) IPR002016 Haem peroxidase, plant/fungal/bacterial																															6.15	5.17	5.07	5.46	0	0.14	0.25	0.13	0.02	9.83393e-13	1.56	0.9	2.09	1.52	3.27	5.76	7.63	5.55
Solyc04g074410	Os06g0220000 protein (Fragment) (AHRD V1 ***- Q0DDJ2_ORYSJ); contains Interpro domain(s) IPR006766 Phosphate-induced protein 1 conserved region																															28.72	33.69	25.54	29.32	0.17	0.69	1.08	0.65	0.02	7.34834e-38	1.05	1.12	0.92	1.03	22.37	21.28	25.69	23.11
Solyc04g074440	Os06g0220000 protein (Fragment) (AHRD V1 ***- Q0DDJ2_ORYSJ); contains Interpro domain(s) IPR006766 Phosphate-induced protein 1 conserved region																															26.85	26.12	27.25	26.74	1.01	0.17	0.61	0.6	0.02	2.17179e-43	1.22	2.71	0.18	1.37	25.22	35.39	38.74	33.12
Solyc04g074450	Phi-1 protein (Fragment) (AHRD V1 ***- Q4LAX0_CAPCH); contains Interpro domain(s) IPR006766 Phosphate-induced protein 1 conserved region																															38.29	32.93	42.56	37.93	1.7	1.72	2.15	1.86	0.05	8.86014e-46	1.92	3.22	2.94	2.69	36.61	41.21	47.89	41.9
Solyc04g076940	Unknown Protein (AHRD V1)																															69.24	82.04	83.21	78.16	24.11	22.28	30.32	25.57	0.33	0.000182855	158.26	189.51	208.77	185.51	42.61	35.27	36.87	38.25
Solyc04g077980	Zinc-finger protein (AHRD V1 ***- Q40899_PETHY); contains Interpro domain(s) IPR007087 Zinc finger, C2H2-type																															210.68	204.01	275	229.9	49.15	39.6	21.67	36.81	0.16	2.47302e-20	9.47	7.17	11.31	9.32	74.25	95.74	135.51	101.83
Solyc04g081610	Unknown Protein (AHRD V1)																															0	0	0	0	12.83	15.15	17.4	15.13	1512.67	5.66534e-08	0	0	0	0	13.28	33.06	32.81	26.38
Solyc04g081710	Unknown Protein (AHRD V1)																															0	0	0.95	0.32	42.76	29.14	29	33.63	106.21	1.49992e-20	0	0	0	0	84.52	65.07	91.72	80.44
Solyc04g081720	Unknown Protein (AHRD V1)																															0	0	0	0	7.48	7.58	6.77	7.28	727.67	0.00061444	0	0	0	0	19.32	11.67	13.6	14.86
Solyc04g082740	Heat shock protein-like protein (AHRD V1 ***- Q84KA7_CUCME); contains Interpro domain(s) IPR008978 HSP20-like chaperone																															13.2	12.16	12.11	12.49	0.27	2.19	1.71	1.39	0.11	9.25475e-09	13.03	12.99	13.74	13.25	3.05	3.44	2.63	3.04
Solyc05g007470	AAA-ATPase (AHRD V1 **-* C3TX92_BRASY); contains Interpro domain(s) IPR003959 ATPase, AAA-type, core																															12.77	12.13	14.46	13.12	0.48	1.47	1.57	1.17	0.09	8.09074e-24	5.96	5.92	4.92	5.6	24.78	24.7	28.29	25.92
Solyc05g009780	Methionine aminopeptidase (AHRD V1 ***- B9SEJ2_RICCO); contains Interpro domain(s) IPR002467 Peptidase M24A, methionine aminopeptidase, subfamily 1																															16.51	15.24	15.5	15.75	1.92	2.85	1.74	2.17	0.14	2.45019e-15	36.2	29.8	25.81	30.6	3.51	3.1	4.99	3.87
Solyc05g013970	RNA-binding protein 39 (AHRD V1 *--- B5X2I3_SALSA); contains Interpro domain(s) IPR012677 Nucleotide-binding, alpha-beta plait																															2.57	4.93	4.71	4.07	14.09	11.83	14.91	13.61	3.34	5.39245e-18	2.57	3.64	5.08	3.76	17.38	17.99	18.17	17.85
Solyc05g014280	Heat shock protein (AHRD V1 ***- A9QVH3_9FABA); contains Interpro domain(s) IPR002068 Heat shock protein Hsp20																															0.21	0.77	0.28	0.42	18.54	9.02	16.98	14.85	35.35	1.44936e-12	0	0	0.26	0.09	4.08	3.07	1.8	2.98
Solyc05g050380	Cyclic nucleotide-gated ion channel 1 (AHRD V1 **** B6U0R1_MAIZE); contains Interpro domain(s) IPR000595 Cyclic nucleotide-binding																															5.2	5.75	5.16	5.37	0.26	0.27	0.48	0.34	0.06	2.0111e-14	3.97	3.2	2.28	3.15	7.55	9.2	11.98	9.58
Solyc05g056540	Alcohol dehydrogenase-like protein (AHRD V1 **** Q8LDF7_ARATH); contains Interpro domain(s) IPR002085 Alcohol dehydrogenase superfamily, zinc-containing																															63.97	53.87	52.27	56.7	8.02	9.12	12.61	9.92	0.17	4.15025e-27	78.49	82.44	75.91	78.95	19.1	20.43	15.71	18.41
Solyc06g007190	Integrin-linked kinase-associated serine/threonine phosphatase 2C (AHRD V1 **** ILKAP_MOUSE); contains Interpro domain(s) IPR015655 Protein phosphatase 2C																															22.17	16.77	17.06	18.67	0	0.83	0.25	0.36	0.02	8.8307e-35	1.4	2.68	1.91	2	13.98	10.89	15.37	13.41
Solyc06g035570	Transcription factor MADS-box (AHRD V1 ***- A2Q6H2_MEDTR); contains Interpro domain(s) IPR002100 Transcription factor, MADS-box																															1.67	1.04	4.47	2.39	14.58	9.84	6.15	10.19	4.26	0.00756389	0	0.71	5.26	1.99	51.59	50.38	35.65	45.87
Solyc06g035940	Homeobox-leucine zipper protein PROTODERMAL FACTOR 2 (AHRD V1 **** PDF2_ARATH); contains Interpro domain(s) IPR002913 Lipid-binding START																															187.71	162.46	181.88	177.35	4.42	4.48	3.21	4.04	0.02	3.8211e-191	129.85	140.63	137.02	135.83	3.3	5.46	4.43	4.4
Solyc06g048530	Hydroxyacylglutathione hydrolase (AHRD V1 **** B6T2Y2_MAIZE); contains Interpro domain(s) IPR017782 Hydroxyacylglutathione hydrolase																															0.18	0.22	0.71	0.37	32.2	29.46	40.68	34.11	92.2	1.43865e-69	1.06	0.6	1.34	1	13.52	17.46	13.44	14.81
Solyc06g082440	CBL-interacting protein kinase 16 (AHRD V1 ***- A0MNK3_POPTR); contains Interpro domain(s) IPR002290 Serine/threonine protein kinase																															53.61	46.26	47.15	49.01	3.18	2.19	2.19	2.52	0.05	1.06547e-65	6.54	11.78	11.16	9.83	28.03	40.63	35.25	34.64
Solyc07g017520	Conserved oligomeric Golgi complex subunit 3 (AHRD V1 ***- COG3_MOUSE); contains Interpro domain(s) IPR007265 Sec34-like protein																															2.29	1.76	2.37	2.14	5.55	6.24	7.99	6.59	3.08	2.42661e-05	1.69	2.55	2	2.08	10.68	7.85	9.39	9.31
Solyc07g017530	Conserved oligomeric Golgi complex subunit 3 (AHRD V1 ***- COG3_HUMAN); contains Interpro domain(s) IPR007265 Sec34-like protein																															5.71	4.23	10.49	6.81	54.93	62.09	71.27	62.76	9.22	4.56408e-55	5.82	4.13	3.47	4.47	35.61	38.09	33.37	35.69
Solyc07g032080	V-type proton ATPase subunit a (AHRD V1 **** VPH1_NEUCR); contains Interpro domain(s) IPR002490 ATPase, V0/A0 complex, 116-kDa subunit																															0.11	0.14	0.15	0.13	1.24	0.46	1.18	0.96	7.2	0.000235758	0	0.05	0	0.02	5.6	10.33	7.91	7.95
Solyc07g049280	Diphosphate-fructose-6-phosphate 1-phosphotransferase (AHRD V1 ***- D0TAW1_9BACE); contains Interpro domain(s) IPR011183 Pyrophosphate-dependent phosphofructokinase PfpB																															5.45	4.85	4.21	4.84	0.29	0.49	0.35	0.38	0.08	2.23246e-11	5.64	4.56	6.05	5.42	0.87	1.14	0.29	0.77
Solyc07g053980	Glucan synthase like 1 (AHRD V1 ***- D8R536_SELML); contains Interpro domain(s) IPR003440 Glycosyl transferase, family 48																															3.94	3.74	5.04	4.24	0.86	1.05	1.02	0.98	0.23	3.11009e-11	3.81	3.1	3.12	3.34	11.27	13.62	14.07	12.99
Solyc07g054060	Unknown Protein (AHRD V1)																															202.03	157.23	146.28	168.51	1753.87	909.64	1199.76	1287.76	7.64	2.54081e-08	91.27	79	92.27	87.51	18.76	12.48	8.11	13.12
Solyc07g054630	B3 domain-containing protein Os11g0197600 (AHRD V1 ***- Y1176_ORYSJ); contains Interpro domain(s) IPR003340 Transcriptional factor B3																															4.12	4.45	4.78	4.45	1.11	0.37	0.42	0.63	0.14	9.16538e-08	4.93	3.5	4.9	4.44	0.73	0.92	1.87	1.17
Solyc07g054670	NADH dehydrogenase like protein (AHRD V1 **** O65414_ARATH); contains Interpro domain(s) IPR013027 FAD-dependent pyridine nucleotide-disulphide oxidoreductase																															0	0	0.21	0.07	3.99	3.29	4.95	4.08	58.24	2.61329e-21	0	0	0	0	13.73	14.85	16.12	14.9
Solyc07g054780	Wound induced protein (AHRD V1 ***- B6T0U0_MAIZE)																															93.9	63.46	83.47	80.28	260.27	259.6	265.24	261.7	3.26	3.05999e-31	122.89	123.87	128.13	124.96	15.09	31.83	34.29	27.07
Solyc07g056000	Xyloglucan endotransglucosylase/hydrolase 7 (AHRD V1 **** C0IRG6_ACTDE); contains Interpro domain(s) IPR016455 Xyloglucan endotransglucosylase/hydrolase IPR008263 Glycoside hydrolase, family 16, active site																															61.47	60.9	67.06	63.14	1.48	0.19	0.17	0.61	0.01	1.4119e-88	4.58	5.41	2.01	4	52.4	57.06	62.52	57.33
Solyc08g014000	Lipoxygenase (AHRD V1 **** Q43190_SOLTU); contains Interpro domain(s) IPR001246 Lipoxygenase, plant																															523.43	491.87	481.46	498.92	40.42	37.77	38.11	38.77	0.08	8.59238e-129	494.05	442.9	449.15	462.03	135.81	153.53	146.75	145.36
Solyc08g068440	Lipoyl synthase (AHRD V1 **** B8J937_ANAD2); contains Interpro domain(s) IPR013785 Aldolase-type TIM barrel																															0	1.08	1.16	0.75	2.76	5.84	4.76	4.45	5.96	5.06113e-05	0.26	0.55	0.27	0.36	7.65	8.22	6.95	7.61
Solyc08g077020	Unknown Protein (AHRD V1)																															39.94	31.89	55.06	42.3	7.33	2.18	2.73	4.08	0.1	2.98521e-10	5.76	10.06	8.4	8.07	30.67	29.4	22.26	27.44
Solyc08g077560	ATP binding / serine-threonine kinase (AHRD V1 **** C5DB71_VITVI); contains Interpro domain(s) IPR002290 Serine/threonine protein kinase																															147.65	141.61	147.31	145.52	28.81	22.44	26.64	25.96	0.18	1.79388e-44	51.16	40.02	48.97	46.72	137.53	165.06	178.58	160.39
Solyc08g080490	2S albumin seed storage protein (Fragment) (AHRD V1 *-*- Q7Y1C2_JUGNI); contains Interpro domain(s) IPR003612 Plant lipid transfer protein/seed storage/trypsin-alpha amylase inhibitor																															9.17	9.88	16.12	11.72	0	0	0.33	0.11	0.01	2.8661e-11	11.36	11.29	16.76	13.14	37.05	69.74	61.26	56.02
Solyc09g010210	Endoglucanase 1 (AHRD V1 ***- B6TRZ3_MAIZE); contains Interpro domain(s) IPR008928 Six-hairpin glycosidase-like IPR012341 Six-hairpin glycosidase IPR018221 Glycoside hydrolase, family 9, active site IPR001701 Glycoside hydrolase, family 9																															1.4	4.44	2.13	2.66	21.16	27.5	25.94	24.87	9.36	1.84428e-34	3.03	1.51	1.77	2.1	8.75	6.65	7.19	7.53
Solyc09g064750	Unknown Protein (AHRD V1)																															12.9	7.76	12.81	11.16	1.11	0	0	0.37	0.03	1.90932e-06	9.15	4.06	13.86	9.02	0	0	0.42	0.14
Solyc09g072560	Legumin 11S-globulin (AHRD V1 **-- Q39770_GINBI); contains Interpro domain(s) IPR014710 RmlC-like jelly roll fold																															7.9	7.37	14.42	9.9	0.22	0	0	0.07	0.01	2.56272e-11	13.78	15.44	16.45	15.22	92.31	106.61	93.22	97.38
Solyc09g074380	N-rich protein (Fragment) (AHRD V1 *--- A6N0R0_ORYSI); contains Interpro domain(s) IPR013989 Development and cell death domain																															1.64	1.64	0.88	1.39	12.92	10.68	10.03	11.21	8.08	7.18703e-33	2.04	1.73	2.98	2.25	8.9	13.7	13.39	12
Solyc09g082340	Vicilin-like protein (Fragment) (AHRD V1 **-- Q9SEW4_9ROSI); contains Interpro domain(s) IPR014710 RmlC-like jelly roll fold																															4.02	3.62	7.45	5.03	0.28	0.19	0.25	0.24	0.05	1.44403e-06	9.06	9.37	10.56	9.66	158.13	191.22	164.6	171.32
Solyc09g082790	DNA repair and recombination protein RAD51 (AHRD V1 **-- A9CT16_ENTBH); contains Interpro domain(s) IPR011940 Meiotic recombinase Dmc1																															0.14	0	0.18	0.11	12.92	8.72	13.71	11.78	110.47	5.17764e-32	0.33	0.12	0	0.15	4.14	6.24	4.18	4.85
Solyc09g091430	Pectate lyase 1-27 (AHRD V1 **** B9TU35_9ROSI); contains Interpro domain(s) IPR002022 Pectate lyase/Amb allergen																															1.42	1.65	0.82	1.3	18.45	15.8	15.29	16.51	12.74	1.55518e-40	0.97	0.52	1.54	1.01	2.4	4.84	4.87	4.04
Solyc09g092580	Cytochrome P450																															0	0	0	0	5.63	6.45	6.25	6.11	611	1.49415e-30	0.11	0.31	0	0.14	2.16	4.45	6.92	4.51
Solyc10g007600	L-lactate dehydrogenase (AHRD V1 ***- LLDD_VIBPA); contains Interpro domain(s) IPR012133 Alpha-hydroxy acid dehydrogenase, FMN-dependent																															587.56	543.26	498.32	543.05	61.93	53.38	58.07	57.79	0.11	1.10486e-67	721.33	619.46	743.24	694.68	177.86	202.96	199.51	193.44
Solyc10g081970	HIN1-like protein (Fragment) (AHRD V1 **-- Q32ZJ1_SOLTU); contains Interpro domain(s) IPR010847 Harpin-induced 1																															15.61	21.14	18.32	18.36	4.55	2.69	4.11	3.78	0.21	1.09093e-05	4.28	3.04	1.23	2.85	23.98	19.65	24.12	22.58
Solyc10g081980	Harpin-induced protein-like (Fragment) (AHRD V1 **-- D2CFH8_COFAR); contains Interpro domain(s) IPR010847 Harpin-induced 1																															83.4	83.44	96.88	87.91	31.69	21.31	29.3	27.43	0.31	4.78417e-13	26.73	22.59	19.2	22.84	92.16	108.63	115.6	105.46
Solyc10g084880	Avr9/Cf-9 rapidly elicited protein 137 (AHRD V1 ***- Q9FQZ2_TOBAC); contains Interpro domain(s) IPR007700 Protein of unknown function DUF668																															26.01	25.66	22.29	24.65	2.62	2.08	3.3	2.67	0.11	1.89459e-30	2.81	3.07	2.47	2.78	12.87	15.24	15.36	14.49
Solyc10g086570	Palmitoyltransferase PFA4 (AHRD V1 **-- B6TA04_MAIZE); contains Interpro domain(s) IPR001594 Zinc finger, DHHC-type																															108.69	107.86	94.44	103.66	0	2.98	3.42	2.13	0.02	2.17945e-62	289.24	273.72	256.53	273.16	7.61	3.83	3.47	4.97
Solyc11g011570	RING finger protein 44 (AHRD V1 *--- RNF44_DANRE); contains Interpro domain(s) IPR011016 Zinc finger, RING-CH-type																															12.13	12.94	10.91	11.99	0	0	0	0	0	9.40949e-27	12.22	8.42	9.33	9.99	0	0	0	0
Solyc11g062200	Transposon Ty1-A Gag-Pol polyprotein (AHRD V1 *-*- YA11B_YEAST); contains Interpro domain(s) IPR013103 Reverse transcriptase, RNA-dependent DNA polymerase																															10.37	10.6	10.93	10.63	0.29	0.3	0.27	0.29	0.03	1.34319e-53	21.12	21.31	25.49	22.64	0.17	0.27	0.18	0.21
Solyc12g009000	Os07g0175100 protein (Fragment) (AHRD V1 ***- Q0D898_ORYSJ)																															78.48	74.8	73.17	75.48	18.63	15.51	14.25	16.13	0.21	8.46153e-31	11.77	11.73	13.36	12.29	47.05	64.75	59.64	57.15
Solyc12g042880	cDNA clone J013073D14 full insert sequence (AHRD V1 *--- B7ECD3_ORYSJ); contains Interpro domain(s) IPR012866 Protein of unknown function DUF1644																															0	0	0.17	0.06	4.33	4.23	1.75	3.44	60.65	8.54037e-07	0.31	0	0	0.1	4.38	5.7	6.93	5.67
[truncated: 22 more columns]
