# Supplementary material for: Ectopic expression of ORANGE promotes carotenoid accumulation and fruit development in tomato
Source: Plant Biotechnol J. 2018 May 31;17(1):33–49. doi: 10.1111/pbi.12945 (PMC6330546; doi:10.1111/pbi.12945)
Supplement: Supplementary file 6 — Table S5 MapMan groups of DEGs of AtOR WT vs M82 and AtOR His vs M82 at all fruit developmental stages. [file PBI-17-33-s002.xlsx]

## Sheet: ORHis vs M82-7D
Table S5. MapMan groups of DEGs of AtORHis vs M82 at 7 DPA fruit developmental stage
bin	name	elements
1	PS	12			bin	name	elements
1.1	PS.lightreaction	8			1	PS	12
1.1.1	PS.lightreaction.photosystem II	4			2	major CHO metabolism	9
1.1.1.1	PS.lightreaction.photosystem II.LHC-II	1			3	minor CHO metabolism	12
1.1.1.2	PS.lightreaction.photosystem II.PSII polypeptide subunits	3			4	glycolysis	2
1.1.2	PS.lightreaction.photosystem I	1			5	fermentation	2
1.1.2.1	PS.lightreaction.photosystem I.LHC-I	1			6	gluconeogenese/ glyoxylate cycle	3
1.1.5	PS.lightreaction.other electron carrier (ox/red)	1			7	OPP	2
1.1.5.2	PS.lightreaction.other electron carrier (ox/red).ferredoxin	1			8	TCA / org. transformation	10
1.1.6	PS.lightreaction.NADH DH	1			9	mitochondrial electron transport / ATP synthesis	3
1.1.40	PS.lightreaction.cyclic electron flow-chlororespiration	1			10	cell wall	84
1.3	PS.calvin cycle	4			11	lipid metabolism	41
1.3.5	PS.calvin cycle.TPI	1			12	N-metabolism	3
1.3.6	PS.calvin cycle.aldolase	3			13	amino acid metabolism	36
2	major CHO metabolism	9			14	S-assimilation	5
2.1	major CHO metabolism.synthesis	3			15	metal handling	3
2.1.2	major CHO metabolism.synthesis.starch	3			16	secondary metabolism	28
2.1.2.1	major CHO metabolism.synthesis.starch.AGPase	1			17	hormone metabolism	71
2.1.2.3	major CHO metabolism.synthesis.starch.starch branching	1			18	Co-factor and vitamine metabolism	4
2.2	major CHO metabolism.degradation	6			19	tetrapyrrole synthesis	1
2.2.1	major CHO metabolism.degradation.sucrose	3			20	stress	104
2.2.1.1	major CHO metabolism.degradation.sucrose.fructokinase	1			21	redox	9
2.2.1.3	major CHO metabolism.degradation.sucrose.invertases	2			22	polyamine metabolism	4
2.2.1.3.1	major CHO metabolism.degradation.sucrose.invertases.neutral	1			23	nucleotide metabolism	11
2.2.1.3.3	major CHO metabolism.degradation.sucrose.invertases.vacuolar	1			24	Biodegradation of Xenobiotics	3
2.2.2	major CHO metabolism.degradation.starch	3			25	C1-metabolism	5
2.2.2.1	major CHO metabolism.degradation.starch.starch cleavage	3			26	misc	152
2.2.2.1.2	major CHO metabolism.degradation.starch.starch cleavage.beta amylase	2			27	RNA	232
3	minor CHO metabolism	12			28	DNA	29
3.1	minor CHO metabolism.raffinose family	3			29	protein	209
3.1.1	minor CHO metabolism.raffinose family.galactinol synthases	1			30	signalling	150
3.1.1.2	minor CHO metabolism.raffinose family.galactinol synthases.putative	1			31	cell	77
3.1.2	minor CHO metabolism.raffinose family.raffinose synthases	1			33	development	47
3.1.2.2	minor CHO metabolism.raffinose family.raffinose synthases.putative	1			34	transport	97
3.1.3	minor CHO metabolism.raffinose family.stachyose synthases	1			35	not assigned	501
3.2	minor CHO metabolism.trehalose	5
3.2.2	minor CHO metabolism.trehalose.TPP	2
3.2.3	minor CHO metabolism.trehalose.potential TPS/TPP	2
3.2.4	minor CHO metabolism.trehalose.trehalase	1
3.5	minor CHO metabolism.others	3
3.6	minor CHO metabolism.callose	1
4	glycolysis	2
4.1	glycolysis.cytosolic branch	1
4.1.12	glycolysis.cytosolic branch.phosphoglycerate mutase	1
4.2	glycolysis.plastid branch	1
4.2.14	glycolysis.plastid branch.pyruvate kinase (PK)	1
5	fermentation	2
5.1	fermentation.LDH	2
6	gluconeogenese/ glyoxylate cycle	3
6.1	gluconeogenese/ glyoxylate cycle.citrate synthase	1
6.2	gluconeogenese/ glyoxylate cycle.malate synthase	1
6.9	gluconeogenese/ glyoxylate cycle.isocitrate lyase	1
7	OPP	2
7.1	OPP.oxidative PP	2
7.1.2	OPP.oxidative PP.6-phosphogluconolactonase	2
8	TCA / org. transformation	10
8.1	TCA / org. transformation.TCA	5
8.1.1	TCA / org. transformation.TCA.pyruvate DH	1
8.1.1.1	TCA / org. transformation.TCA.pyruvate DH.E1	1
8.1.5	TCA / org. transformation.TCA.2-oxoglutarate dehydrogenase	2
8.1.8	TCA / org. transformation.TCA.fumarase	1
8.1.9	TCA / org. transformation.TCA.malate DH	1
8.2	TCA / org. transformation.other organic acid transformations	5
8.2.10	TCA / org. transformation.other organic acid transformaitons.malic	2
8.2.11	TCA / org. transformation.other organic acid transformaitons.atp-citrate lyase	3
9	mitochondrial electron transport / ATP synthesis	3
9.2	mitochondrial electron transport / ATP synthesis.NADH-DH.type II	2
9.2.1	mitochondrial electron transport / ATP synthesis.NADH-DH.type II.internal matrix	1
9.2.2	mitochondrial electron transport / ATP synthesis.NADH-DH.type II.external	1
9.9	mitochondrial electron transport / ATP synthesis.F1-ATPase	1
10	cell wall	84
10.1	cell wall.precursor synthesis	15
10.1.2	cell wall.precursor synthesis.UGE	2
10.1.3	cell wall.precursor synthesis.AXS	2
10.1.4	cell wall.precursor synthesis.UGD	2
10.1.5	cell wall.precursor synthesis.UXS	2
10.1.6	cell wall.precursor synthesis.GAE	5
10.1.10	cell wall.precursor synthesis.UDP-glucose 4,6-dehydratase	1
10.1.12	cell wall.precursor synthesis.KDO pathway	1
10.1.12.1	cell wall.precursor synthesis.KDO pathway.arabinose-5-phosphate isomerase	1
10.1.20	cell wall.precursor synthesis.phosphomannose isomerase	1
10.2	cell wall.cellulose synthesis	13
10.2.1	cell wall.cellulose synthesis.cellulose synthase	7
10.2.2	cell wall.cellulose synthesis.COBRA	2
10.3	cell wall.hemicellulose synthesis	1
10.4	cell wall.pectin synthesis	1
10.4.3	cell wall.pectin synthesis.rhamnogalacturonan II	1
10.4.3.6	cell wall.pectin synthesis.rhamnogalacturonan II.Xylose Transferase with Fucose Acceptor	1
10.5	cell wall.cell wall proteins	12
10.5.1	cell wall.cell wall proteins.AGPs	8
10.5.1.1	cell wall.cell wall proteins.AGPs.AGP	8
10.5.2	cell wall.cell wall proteins.proline rich proteins	1
10.5.3	cell wall.cell wall proteins.LRR	1
10.5.5	cell wall.cell wall proteins.RGP	1
10.6	cell wall.degradation	13
10.6.1	cell wall.degradation.cellulases and beta -1,4-glucanases	3
10.6.2	cell wall.degradation.mannan-xylose-arabinose-fucose	3
10.6.3	cell wall.degradation.pectate lyases and polygalacturonases	7
10.7	cell wall.modification	21
10.8	cell wall.pectin*esterases	8
10.8.1	cell wall.pectin*esterases.PME	7
10.8.2	cell wall.pectin*esterases.acetyl esterase	1
11	lipid metabolism	41
11.1	lipid metabolism.FA synthesis and FA elongation	12
11.1.1	lipid metabolism.FA synthesis and FA elongation.Acetyl CoA Carboxylation	1
11.1.1.2	lipid metabolism.FA synthesis and FA elongation.Acetyl CoA Carboxylation.heteromeric Complex	1
11.1.1.2.1	lipid metabolism.FA synthesis and FA elongation.Acetyl CoA Carboxylation.heteromeric Complex.alpha Carboxyltransferase	1
11.1.6	lipid metabolism.FA synthesis and FA elongation.enoyl ACP reductase	1
11.1.7	lipid metabolism.FA synthesis and FA elongation.ACP thioesterase	1
11.1.8	lipid metabolism.FA synthesis and FA elongation.acyl coa ligase	5
11.1.13	lipid metabolism.FA synthesis and FA elongation.acyl-CoA binding protein	1
11.1.30	lipid metabolism.FA synthesis and FA elongation.pyruvate kinase	2
11.1.31	lipid metabolism.FA synthesis and FA elongation.pyruvate DH	1
11.2	lipid metabolism.FA desaturation	1
11.2.3	lipid metabolism.FA desaturation.omega 3 desaturase	1
11.3	lipid metabolism.Phospholipid synthesis	5
11.3.2	lipid metabolism.Phospholipid synthesis.choline kinase	1
11.3.5	lipid metabolism.Phospholipid synthesis.diacylglycerol kinase	2
11.5	lipid metabolism.glyceral metabolism	1
11.5.2	lipid metabolism.glyceral metabolism.Glycerol-3-phosphate dehydrogenase (NAD+)	1
11.6	lipid metabolism.lipid transfer proteins etc	2
11.8	lipid metabolism.'exotics' (steroids, squalene etc)	6
11.8.1	lipid metabolism.'exotics' (steroids, squalene etc).sphingolipids	5
11.8.3	lipid metabolism.'exotics' (steroids, squalene etc).UDP-glucose:sterol glucosyltransferase	1
11.9	lipid metabolism.lipid degradation	14
11.9.2	lipid metabolism.lipid degradation.lipases	8
11.9.2.1	lipid metabolism.lipid degradation.lipases.triacylglycerol lipase	6
11.9.3	lipid metabolism.lipid degradation.lysophospholipases	4
11.9.3.1	lipid metabolism.lipid degradation.lysophospholipases.phospholipase D	1
11.9.3.3	lipid metabolism.lipid degradation.lysophospholipases.glycerophosphodiester phosphodiesterase	3
11.9.4	lipid metabolism.lipid degradation.beta-oxidation	2
11.9.4.9	lipid metabolism.lipid degradation.beta-oxidation.multifunctional	2
12	N-metabolism	3
12.1	N-metabolism.nitrate metabolism	2
12.1.1	N-metabolism.nitrate metabolism.NR	1
12.1.2	N-metabolism.nitrate metabolism.nitrite reductase	1
12.2	N-metabolism.ammonia metabolism	1
12.2.2	N-metabolism.ammonia metabolism.glutamine synthase	1
13	amino acid metabolism	36
13.1	amino acid metabolism.synthesis	17
13.1.1	amino acid metabolism.synthesis.central amino acid metabolism	2
13.1.1.1	amino acid metabolism.synthesis.central amino acid metabolism.GABA	1
13.1.1.1.1	amino acid metabolism.synthesis.central amino acid metabolism.GABA.Glutamate decarboxylase	1
13.1.1.3	amino acid metabolism.synthesis.central amino acid metabolism.alanine	1
13.1.1.3.1	amino acid metabolism.synthesis.central amino acid metabolism.alanine.alanine aminotransferase	1
13.1.2	amino acid metabolism.synthesis.glutamate family	1
13.1.2.3	amino acid metabolism.synthesis.glutamate family.arginine	1
13.1.2.3.31	amino acid metabolism.synthesis.glutamate family.arginine.aspartate racemase	1
13.1.3	amino acid metabolism.synthesis.aspartate family	5
13.1.3.1	amino acid metabolism.synthesis.aspartate family.asparagine	1
13.1.3.4	amino acid metabolism.synthesis.aspartate family.methionine	3
13.1.3.5	amino acid metabolism.synthesis.aspartate family.lysine	1
13.1.3.5.5	amino acid metabolism.synthesis.aspartate family.lysine.diaminopimelate decarboxylase	1
13.1.5	amino acid metabolism.synthesis.serine-glycine-cysteine group	3
13.1.5.1	amino acid metabolism.synthesis.serine-glycine-cysteine group.serine	1
13.1.5.1.2	amino acid metabolism.synthesis.serine-glycine-cysteine group.serine.phosphoserine aminotransferase	1
13.1.5.3	amino acid metabolism.synthesis.serine-glycine-cysteine group.cysteine	2
13.1.5.3.1	amino acid metabolism.synthesis.serine-glycine-cysteine group.cysteine.OASTL	1
13.1.6	amino acid metabolism.synthesis.aromatic aa	6
13.1.6.3	amino acid metabolism.synthesis.aromatic aa.phenylalanine	2
13.1.6.3.1	amino acid metabolism.synthesis.aromatic aa.phenylalanine.arogenate dehydratase / prephenate dehydratase	2
13.1.6.4	amino acid metabolism.synthesis.aromatic aa.tyrosine	1
13.1.6.4.1	amino acid metabolism.synthesis.aromatic aa.tyrosine.arogenate dehydrogenase \& prephenate dehydrogenase	1
13.1.6.5	amino acid metabolism.synthesis.aromatic aa.tryptophan	3
13.2	amino acid metabolism.degradation	19
13.2.2	amino acid metabolism.degradation.glutamate family	2
13.2.2.2	amino acid metabolism.degradation.glutamate family.proline	1
13.2.2.3	amino acid metabolism.degradation.glutamate family.arginine	1
13.2.3	amino acid metabolism.degradation.aspartate family	2
13.2.3.2	amino acid metabolism.degradation.aspartate family.threonine	1
13.2.3.5	amino acid metabolism.degradation.aspartate family.lysine	1
13.2.4	amino acid metabolism.degradation.branched chain group	4
13.2.4.4	amino acid metabolism.degradation.branched-chain group.leucine	4
13.2.6	amino acid metabolism.degradation.aromatic aa	3
13.2.6.2	amino acid metabolism.degradation.aromatic aa.tyrosine	2
13.2.6.3	amino acid metabolism.degradation.aromatic aa.tryptophan	1
13.2.7	amino acid metabolism.degradation.histidine	8
14	S-assimilation	5
14.1	S-assimilation.ATPS	1
14.2	S-assimilation.APR	3
14.15	S-assimilation.AKN	1
15	metal handling	3
15.2	metal handling.binding, chelation and storage	3
16	secondary metabolism	28
16.1	secondary metabolism.isoprenoids	8
16.1.1	secondary metabolism.isoprenoids.non-mevalonate pathway	2
16.1.1.10	secondary metabolism.isoprenoids.non-mevalonate pathway.geranylgeranyl pyrophosphate synthase	1
16.1.2	secondary metabolism.isoprenoids.mevalonate pathway	2
16.1.2.3	secondary metabolism.isoprenoids.mevalonate pathway.HMG-CoA reductase	1
16.1.2.9	secondary metabolism.isoprenoids.mevalonate pathway.farnesyl pyrophosphate synthetase	1
16.1.3	secondary metabolism.isoprenoids.tocopherol biosynthesis	1
16.1.3.1	secondary metabolism.isoprenoids.tocopherol biosynthesis.hydroxyphenylpyruvate dioxygenase	1
16.1.5	secondary metabolism.isoprenoids.terpenoids	3
16.2	secondary metabolism.phenylpropanoids	10
16.2.1	secondary metabolism.phenylpropanoids.lignin biosynthesis	1
16.2.1.6	secondary metabolism.phenylpropanoids.lignin biosynthesis.CCoAOMT	1
16.4	secondary metabolism.N misc	1
16.4.1	secondary metabolism.N misc.alkaloid-like	1
16.7	secondary metabolism.wax	4
16.8	secondary metabolism.flavonoids	4
16.8.2	secondary metabolism.flavonoids.chalcones	2
16.8.3	secondary metabolism.flavonoids.dihydroflavonols	2
16.10	secondary metabolism.simple phenols	1
17	hormone metabolism	71
17.1	hormone metabolism.abscisic acid	7
17.1.1	hormone metabolism.abscisic acid.synthesis-degradation	1
17.1.1.1	hormone metabolism.abscisic acid.synthesis-degradation.synthesis	1
17.1.1.1.10	hormone metabolism.abscisic acid.synthesis-degradation.synthesis.9-cis-epoxycarotenoid dioxygenase	1
17.1.2	hormone metabolism.abscisic acid.signal transduction	1
17.1.3	hormone metabolism.abscisic acid.induced-regulated-responsive-activated	5
17.2	hormone metabolism.auxin	14
17.2.1	hormone metabolism.auxin.synthesis-degradation	1
17.2.2	hormone metabolism.auxin.signal transduction	1
17.2.3	hormone metabolism.auxin.induced-regulated-responsive-activated	12
17.3	hormone metabolism.brassinosteroid	2
17.3.1	hormone metabolism.brassinosteroid.synthesis-degradation	1
17.3.1.1	hormone metabolism.brassinosteroid.synthesis-degradation.BRs	1
17.3.1.1.1	hormone metabolism.brassinosteroid.synthesis-degradation.BRs.DET2	1
17.3.2	hormone metabolism.brassinosteroid.signal transduction	1
17.3.2.2	hormone metabolism.brassinosteroid.signal transduction.BZR	1
17.4	hormone metabolism.cytokinin	1
17.4.2	hormone metabolism.cytokinin.signal transduction	1
17.5	hormone metabolism.ethylene	32
17.5.1	hormone metabolism.ethylene.synthesis-degradation	17
17.5.1.1	hormone metabolism.ethylene.synthesis-degradation.1-aminocyclopropane-1-carboxylate synthase	4
17.5.2	hormone metabolism.ethylene.signal transduction	15
17.6	hormone metabolism.gibberelin	5
17.6.1	hormone metabolism.gibberelin.synthesis-degradation	1
17.6.2	hormone metabolism.gibberelin.signal transduction	1
17.6.3	hormone metabolism.gibberelin.induced-regulated-responsive-activated	3
17.7	hormone metabolism.jasmonate	8
17.7.1	hormone metabolism.jasmonate.synthesis-degradation	5
17.7.1.2	hormone metabolism.jasmonate.synthesis-degradation.lipoxygenase	3
17.7.1.3	hormone metabolism.jasmonate.synthesis-degradation.allene oxidase synthase	2
17.7.2	hormone metabolism.jasmonate.signal transduction	3
17.8	hormone metabolism.salicylic acid	2
17.8.1	hormone metabolism.salicylic acid.synthesis-degradation	2
18	Co-factor and vitamine metabolism	4
18.2	Co-factor and vitamine metabolism.thiamine	1
18.11	Co-factor and vitamine metabolism.lipoic acid	1
19	tetrapyrrole synthesis	1
19.3	tetrapyrrole synthesis.GSA	1
20	stress	104
20.1	stress.biotic	32
20.1.1	stress.biotic.respiratory burst	1
20.1.3	stress.biotic.signalling	5
20.1.3.1	stress.biotic.signalling.MLO-like	1
20.1.7	stress.biotic.PR-proteins	5
20.2	stress.abiotic	72
20.2.1	stress.abiotic.heat	36
20.2.2	stress.abiotic.cold	3
20.2.3	stress.abiotic.drought/salt	14
20.2.4	stress.abiotic.touch/wounding	8
20.2.99	stress.abiotic.unspecified	7
21	redox	9
21.1	redox.thioredoxin	6
21.4	redox.glutaredoxins	2
21.6	redox.dismutases and catalases	1
22	polyamine metabolism	4
22.1	polyamine metabolism.synthesis	3
22.1.2	polyamine metabolism.synthesis.SAM decarboxylase	2
22.1.6	polyamine metabolism.synthesis.spermidine synthase	1
22.2	polyamine metabolism.degradation	1
22.2.1	polyamine metabolism.degradation.polyamin oxidase	1
23	nucleotide metabolism	11
23.1	nucleotide metabolism.synthesis	2
23.1.1	nucleotide metabolism.synthesis.pyrimidine	1
23.1.1.10	nucleotide metabolism.synthesis.pyrimidine.CTP synthetase	1
23.1.99	nucleotide metabolism.synthesis.unspecified	1
23.2	nucleotide metabolism.degradation	2
23.3	nucleotide metabolism.salvage	5
23.3.2	nucleotide metabolism.salvage.nucleoside kinases	1
23.3.2.1	nucleotide metabolism.salvage.nucleoside kinases.adenosine kinase	1
23.3.3	nucleotide metabolism.salvage.NUDIX hydrolases	4
23.4	nucleotide metabolism.phosphotransfer and pyrophosphatases	2
23.4.2	nucleotide metabolism.phosphotransfer and pyrophosphatases.guanylate kinase	1
23.4.3	nucleotide metabolism.phosphotransfer and pyrophosphatases.uridylate kinase	1
24	Biodegradation of Xenobiotics	3
24.1	Biodegradation of Xenobiotics.hydroxyacylglutathione hydrolase	1
24.2	Biodegradation of Xenobiotics.lactoylglutathione lyase	1
25	C1-metabolism	5
25.1	C1-metabolism.glycine hydroxymethyltransferase	2
25.6	C1-metabolism.methylenetetrahydrofolate reductase	1
25.8	C1-metabolism.tetrahydrofolate synthase	1
26	misc	152
26.1	misc.misc2	2
26.2	misc.UDP glucosyl and glucoronyl transferases	40
26.3	misc.gluco-, galacto- and mannosidases	7
26.3.1	misc.gluco-, galacto- and mannosidases.alpha-galactosidase	1
26.3.2	misc.gluco-, galacto- and mannosidases.beta-galactosidase	3
26.3.4	misc.gluco-, galacto- and mannosidases.endoglucanase	1
26.4	misc.beta 1,3 glucan hydrolases	6
26.4.1	misc.beta 1,3 glucan hydrolases.glucan endo-1,3-beta-glucosidase	4
26.5	misc.acyl transferases	1
26.6	misc.O-methyl transferases	1
26.7	misc.oxidases - copper, flavone etc.	13
26.8	misc.nitrilases, *nitrile lyases, berberine bridge enzymes, reticuline oxidases, troponine reductases	2
26.9	misc.glutathione S transferases	6
26.10	misc.cytochrome P450	25
26.12	misc.peroxidases	8
26.13	misc.acid and other phosphatases	6
26.14	misc.oxygenases	3
26.16	misc.myrosinases-lectin-jacalin	4
26.17	misc.dynamin	2
26.18	misc.invertase/pectin methylesterase inhibitor family protein	7
26.19	misc.plastocyanin-like	2
26.21	misc.protease inhibitor/seed storage/lipid transfer protein (LTP) family protein	3
26.22	misc.short chain dehydrogenase/reductase (SDR)	4
26.23	misc.rhodanese	1
26.24	misc.GCN5-related N-acetyltransferase	4
26.28	misc.GDSL-motif lipase	6
27	RNA	232
27.1	RNA.processing	10
27.1.1	RNA.processing.splicing	1
27.1.2	RNA.processing.RNA helicase	1
27.1.19	RNA.processing.ribonucleases	6
27.1.20	RNA.processing.degradation dicer	1
27.2	RNA.transcription	1
27.3	RNA.regulation of transcription	214
27.3.2	RNA.regulation of transcription.Alfin-like	1
27.3.3	RNA.regulation of transcription.AP2/EREBP, APETALA2/Ethylene-responsive element binding protein family	29
27.3.5	RNA.regulation of transcription.ARR	3
27.3.6	RNA.regulation of transcription.bHLH,Basic Helix-Loop-Helix family	17
27.3.7	RNA.regulation of transcription.C2C2(Zn) CO-like, Constans-like zinc finger family	8
27.3.8	RNA.regulation of transcription.C2C2(Zn) DOF zinc finger family	3
27.3.9	RNA.regulation of transcription.C2C2(Zn) GATA transcription factor family	3
27.3.11	RNA.regulation of transcription.C2H2 zinc finger family	11
27.3.12	RNA.regulation of transcription.C3H zinc finger family	2
27.3.18	RNA.regulation of transcription.E2F/DP transcription factor family	1
27.3.20	RNA.regulation of transcription.G2-like transcription factor family, GARP	3
27.3.21	RNA.regulation of transcription.GRAS transcription factor family	8
27.3.22	RNA.regulation of transcription.HB,Homeobox transcription factor family	14
27.3.23	RNA.regulation of transcription.HSF,Heat-shock transcription factor family	7
27.3.24	RNA.regulation of transcription.MADS box transcription factor family	4
27.3.25	RNA.regulation of transcription.MYB domain transcription factor family	12
27.3.26	RNA.regulation of transcription.MYB-related transcription factor family	4
27.3.27	RNA.regulation of transcription.NAC domain transcription factor family	1
27.3.29	RNA.regulation of transcription.TCP transcription factor family	2
27.3.32	RNA.regulation of transcription.WRKY domain transcription factor family	12
27.3.35	RNA.regulation of transcription.bZIP transcription factor family	3
27.3.36	RNA.regulation of transcription.Argonaute	1
27.3.37	RNA.regulation of transcription.AS2,Lateral Organ Boundaries Gene Family	3
27.3.40	RNA.regulation of transcription.Aux/IAA family	3
27.3.41	RNA.regulation of transcription.B3 transcription factor family	1
27.3.42	RNA.regulation of transcription.Bromodomain proteins	1
27.3.44	RNA.regulation of transcription.Chromatin Remodeling Factors	4
27.3.46	RNA.regulation of transcription.DNA methyltransferases	1
27.3.47	RNA.regulation of transcription.ELF3	1
27.3.52	RNA.regulation of transcription.Global transcription factor group	1
27.3.55	RNA.regulation of transcription.HDA	1
27.3.57	RNA.regulation of transcription.JUMONJI family	2
27.3.59	RNA.regulation of transcription.Methyl binding domain proteins	1
27.3.60	RNA.regulation of transcription.NIN-like bZIP-related family	1
27.3.64	RNA.regulation of transcription.PHOR1	7
27.3.66	RNA.regulation of transcription.Psudo ARR transcription factor family	1
27.3.67	RNA.regulation of transcription.putative transcription regulator	6
27.3.69	RNA.regulation of transcription.SET-domain transcriptional regulator family	1
27.3.71	RNA.regulation of transcription.SNF7	1
27.3.73	RNA.regulation of transcription.Zn-finger(CCHC)	2
27.3.80	RNA.regulation of transcription.zf-HD	2
27.3.99	RNA.regulation of transcription.unclassified	24
27.4	RNA.RNA binding	7
28	DNA	29
28.1	DNA.synthesis/chromatin structure	16
28.1.3	DNA.synthesis/chromatin structure.histone	6
28.2	DNA.repair	4
28.99	DNA.unspecified	9
29	protein	209
29.1	protein.aa activation	1
29.2	protein.synthesis	11
29.2.1	protein.synthesis.ribosomal protein	8
29.2.1.1	protein.synthesis.ribosomal protein.prokaryotic	2
29.2.1.1.1	protein.synthesis.ribosomal protein.prokaryotic.chloroplast	2
29.2.1.1.1.1	protein.synthesis.ribosomal protein.prokaryotic.chloroplast.30S subunit	1
29.2.1.1.1.1.3	protein.synthesis.ribosomal protein.prokaryotic.chloroplast.30S subunit.S3	1
29.2.1.1.1.2	protein.synthesis.ribosomal protein.prokaryotic.chloroplast.50S subunit	1
29.2.1.1.1.2.2	protein.synthesis.ribosomal protein.prokaryotic.chloroplast.50S subunit.L2	1
29.2.1.2	protein.synthesis.ribosomal protein.eukaryotic	3
29.2.1.2.1	protein.synthesis.ribosomal protein.eukaryotic.40S subunit	1
29.2.1.2.1.23	protein.synthesis.ribosomal protein.eukaryotic.40S subunit.S23	1
29.2.1.2.2	protein.synthesis.ribosomal protein.eukaryotic.60S subunit	2
29.2.1.2.2.34	protein.synthesis.ribosomal protein.eukaryotic.60S subunit.L34	1
29.2.1.2.2.80	protein.synthesis.ribosomal protein.eukaryotic.60S subunit.P0	1
29.2.1.99	protein.synthesis.ribosomal protein.unknown	3
29.2.1.99.99	protein.synthesis.ribosomal protein.unknown.unknown	3
29.2.3	protein.synthesis.initiation	1
29.2.4	protein.synthesis.elongation	1
29.2.6	protein.synthesis.ribosomal RNA	1
29.3	protein.targeting	13
29.3.1	protein.targeting.nucleus	6
29.3.2	protein.targeting.mitochondria	1
29.3.4	protein.targeting.secretory pathway	5
29.3.4.2	protein.targeting.secretory pathway.golgi	1
29.3.4.3	protein.targeting.secretory pathway.vacuole	2
29.3.4.99	protein.targeting.secretory pathway.unspecified	2
29.3.5	protein.targeting.peroxisomes	1
29.4	protein.postranslational modification	70
29.4.1	protein.postranslational modification.kinase	18
29.4.1.57	protein.postranslational modification.kinase.receptor like cytoplasmatic kinase VII	18
29.5	protein.degradation	111
29.5.1	protein.degradation.subtilases	7
29.5.2	protein.degradation.autophagy	1
29.5.3	protein.degradation.cysteine protease	6
29.5.4	protein.degradation.aspartate protease	4
29.5.5	protein.degradation.serine protease	2
29.5.7	protein.degradation.metalloprotease	4
29.5.9	protein.degradation.AAA type	5
29.5.11	protein.degradation.ubiquitin	74
29.5.11.1	protein.degradation.ubiquitin.ubiquitin	3
29.5.11.2	protein.degradation.ubiquitin.E1	1
29.5.11.3	protein.degradation.ubiquitin.E2	3
29.5.11.4	protein.degradation.ubiquitin.E3	66
29.5.11.4.2	protein.degradation.ubiquitin.E3.RING	47
29.5.11.4.3	protein.degradation.ubiquitin.E3.SCF	19
29.5.11.4.3.1	protein.degradation.ubiquitin.E3.SCF.SKP	2
29.5.11.4.3.2	protein.degradation.ubiquitin.E3.SCF.FBOX	16
29.5.11.4.3.3	protein.degradation.ubiquitin.E3.SCF.cullin	1
29.6	protein.folding	2
29.8	protein.assembly and cofactor ligation	1
30	signalling	150
30.1	signalling.in sugar and nutrient physiology	12
30.1.1	signalling.in sugar and nutrient physiology	11
30.2	signalling.receptor kinases	57
30.2.3	signalling.receptor kinases.leucine rich repeat III	5
30.2.11	signalling.receptor kinases.leucine rich repeat XI	24
30.2.16	signalling.receptor kinases.Catharanthus roseus-like RLK1	2
30.2.17	signalling.receptor kinases.DUF 26	19
30.2.21	signalling.receptor kinases.lysine motif	1
30.2.24	signalling.receptor kinases.S-locus glycoprotein like	2
30.2.99	signalling.receptor kinases.misc	4
30.3	signalling.calcium	42
30.4	signalling.phosphinositides	7
30.4.1	signalling.phosphinositides.phosphatidylinositol-4-phosphate 5-kinase	3
30.4.4	signalling.phosphinositides.phosphoinositide phospholipase C	1
30.4.5	signalling.phosphinositides.inositol-1,3,4-trisphosphate 5/6-kinase	1
30.5	signalling.G-proteins	16
30.6	signalling.MAP kinases	1
30.8	signalling.misc	2
30.9	signalling.lipids	1
30.10	signalling.phosphorelay	2
30.11	signalling.light	10
30.11.1	signalling.light.COP9 signalosome	1
31	cell	77
31.1	cell.organisation	47
31.2	cell.division	3
31.3	cell.cycle	9
31.3.1	cell.cycle.peptidylprolyl isomerase	1
31.4	cell.vesicle transport	14
31.5	cell.cell death	4
31.5.1	cell.cell death.plants	2
33	development	47
33.1	development.storage proteins	3
33.2	development.late embryogenesis abundant	7
33.99	development.unspecified	37
34	transport	97
34.1	transport.p- and v-ATPases	4
34.2	transport.sugars	4
34.3	transport.amino acids	12
34.5	transport.ammonium	1
34.6	transport.sulphate	1
34.7	transport.phosphate	5
34.8	transport.metabolite transporters at the envelope membrane	3
34.9	transport.metabolite transporters at the mitochondrial membrane	6
34.10	transport.nucleotides	2
34.11	transport.NDP-sugars at the ER	2
34.12	transport.metal	5
34.13	transport.peptides and oligopeptides	7
34.14	transport.unspecified cations	1
34.15	transport.potassium	6
34.16	transport.ABC transporters and multidrug resistance systems	9
34.18	transport.unspecified anions	1
34.19	transport.Major Intrinsic Proteins	3
34.19.2	transport.Major Intrinsic Proteins.TIP	3
34.21	transport.calcium	2
34.22	transport.cyclic nucleotide or calcium regulated channels	1
34.23	transport.hormones	2
34.23.1	transport.hormones.auxin	2
34.98	transport.membrane system unknown	1
34.99	transport.misc	18
35	not assigned	501
35.2	not assigned.unknown	501

## Sheet: ORHis vs M82-17D
Table S5. MapMan groups of DEGs of AtORHis vs M82 at 17 DPA fruit developmental stage
bin	name	elements
3	minor CHO metabolism	1
3.6	minor CHO metabolism.callose	1			bin	name	elements
9	mitochondrial electron transport / ATP synthesis	1			3	minor CHO metabolism	1
9.2	mitochondrial electron transport / ATP synthesis.NADH-DH.type II	1			9	mitochondrial electron transport / ATP synthesis	1
9.2.2	mitochondrial electron transport / ATP synthesis.NADH-DH.type II.external	1			10	cell wall	5
10	cell wall	5			16	secondary metabolism	5
10.2	cell wall.cellulose synthesis	2			17	hormone metabolism	4
10.2.1	cell wall.cellulose synthesis.cellulose synthase	1			18	Co-factor and vitamine metabolism	1
10.2.2	cell wall.cellulose synthesis.COBRA	1			20	stress	10
10.5	cell wall.cell wall proteins	2			21	redox	3
10.5.1	cell wall.cell wall proteins.AGPs	2			23	nucleotide metabolism	1
10.5.1.1	cell wall.cell wall proteins.AGPs.AGP	2			24	Biodegradation of Xenobiotics	1
10.6	cell wall.degradation	1			25	C1-metabolism	1
10.6.1	cell wall.degradation.cellulases and beta -1,4-glucanases	1			26	misc	18
16	secondary metabolism	5			27	RNA	9
16.2	secondary metabolism.phenylpropanoids	2			28	DNA	4
16.2.1	secondary metabolism.phenylpropanoids.lignin biosynthesis	1			29	protein	18
16.2.1.6	secondary metabolism.phenylpropanoids.lignin biosynthesis.CCoAOMT	1			30	signalling	19
16.4	secondary metabolism.N misc	1			31	cell	5
16.4.1	secondary metabolism.N misc.alkaloid-like	1			33	development	2
16.7	secondary metabolism.wax	2			34	transport	3
17	hormone metabolism	4			35	not assigned	53
17.1	hormone metabolism.abscisic acid	1
17.1.1	hormone metabolism.abscisic acid.synthesis-degradation	1
17.5	hormone metabolism.ethylene	3
17.5.1	hormone metabolism.ethylene.synthesis-degradation	3
18	Co-factor and vitamine metabolism	1
18.11	Co-factor and vitamine metabolism.lipoic acid	1
20	stress	10
20.1	stress.biotic	5
20.1.7	stress.biotic.PR-proteins	1
20.2	stress.abiotic	5
20.2.2	stress.abiotic.cold	1
20.2.3	stress.abiotic.drought/salt	2
20.2.4	stress.abiotic.touch/wounding	1
21	redox	3
21.2	redox.ascorbate and glutathione	1
21.2.1	redox.ascorbate and glutathione.ascorbate	1
21.4	redox.glutaredoxins	1
21.6	redox.dismutases and catalases	1
23	nucleotide metabolism	1
23.3	nucleotide metabolism.salvage	1
23.3.2	nucleotide metabolism.salvage.nucleoside kinases	1
23.3.2.1	nucleotide metabolism.salvage.nucleoside kinases.adenosine kinase	1
24	Biodegradation of Xenobiotics	1
24.1	Biodegradation of Xenobiotics.hydroxyacylglutathione hydrolase	1
25	C1-metabolism	1
25.8	C1-metabolism.tetrahydrofolate synthase	1
26	misc	18
26.2	misc.UDP glucosyl and glucoronyl transferases	1
26.7	misc.oxidases - copper, flavone etc.	3
26.9	misc.glutathione S transferases	1
26.10	misc.cytochrome P450	7
26.12	misc.peroxidases	1
26.13	misc.acid and other phosphatases	2
26.17	misc.dynamin	1
26.22	misc.short chain dehydrogenase/reductase (SDR)	1
26.28	misc.GDSL-motif lipase	1
27	RNA	9
27.3	RNA.regulation of transcription	7
27.3.6	RNA.regulation of transcription.bHLH,Basic Helix-Loop-Helix family	1
27.3.22	RNA.regulation of transcription.HB,Homeobox transcription factor family	2
27.3.24	RNA.regulation of transcription.MADS box transcription factor family	2
27.3.41	RNA.regulation of transcription.B3 transcription factor family	1
27.3.67	RNA.regulation of transcription.putative transcription regulator	1
27.4	RNA.RNA binding	2
28	DNA	4
28.1	DNA.synthesis/chromatin structure	3
28.1.3	DNA.synthesis/chromatin structure.histone	2
28.2	DNA.repair	1
29	protein	18
29.2	protein.synthesis	1
29.2.4	protein.synthesis.elongation	1
29.3	protein.targeting	2
29.3.4	protein.targeting.secretory pathway	1
29.3.4.2	protein.targeting.secretory pathway.golgi	1
29.3.5	protein.targeting.peroxisomes	1
29.4	protein.postranslational modification	3
29.4.1	protein.postranslational modification.kinase	1
29.4.1.57	protein.postranslational modification.kinase.receptor like cytoplasmatic kinase VII	1
29.5	protein.degradation	12
29.5.3	protein.degradation.cysteine protease	2
29.5.5	protein.degradation.serine protease	1
29.5.11	protein.degradation.ubiquitin	8
29.5.11.1	protein.degradation.ubiquitin.ubiquitin	1
29.5.11.4	protein.degradation.ubiquitin.E3	7
29.5.11.4.2	protein.degradation.ubiquitin.E3.RING	3
29.5.11.4.3	protein.degradation.ubiquitin.E3.SCF	4
29.5.11.4.3.1	protein.degradation.ubiquitin.E3.SCF.SKP	1
29.5.11.4.3.2	protein.degradation.ubiquitin.E3.SCF.FBOX	3
30	signalling	19
30.2	signalling.receptor kinases	12
30.2.11	signalling.receptor kinases.leucine rich repeat XI	3
30.2.17	signalling.receptor kinases.DUF 26	6
30.2.24	signalling.receptor kinases.S-locus glycoprotein like	1
30.2.25	signalling.receptor kinases.wall associated kinase	1
30.2.99	signalling.receptor kinases.misc	1
30.3	signalling.calcium	3
30.4	signalling.phosphinositides	2
30.4.1	signalling.phosphinositides.phosphatidylinositol-4-phosphate 5-kinase	2
30.11	signalling.light	2
31	cell	5
31.1	cell.organisation	3
31.4	cell.vesicle transport	1
31.5	cell.cell death	1
33	development	2
33.2	development.late embryogenesis abundant	1
33.99	development.unspecified	1
34	transport	3
34.1	transport.p- and v-ATPases	1
34.13	transport.peptides and oligopeptides	2
35	not assigned	53
35.2	not assigned.unknown	53

## Sheet: ORHis vs M82-27D
Table S5. MapMan groups of DEGs of AtORHis vs M82 at 27 DPA fruit developmental stage
bin	name	elements
1	PS	38
1.1	PS.lightreaction	26
1.1.1	PS.lightreaction.photosystem II	19			bin	name	elements
1.1.1.1	PS.lightreaction.photosystem II.LHC-II	14			1	PS	38
1.1.1.2	PS.lightreaction.photosystem II.PSII polypeptide subunits	5			2	major CHO metabolism	1
1.1.2	PS.lightreaction.photosystem I	1			3	minor CHO metabolism	1
1.1.2.2	PS.lightreaction.photosystem I.PSI polypeptide subunits	1			5	fermentation	1
1.1.4	PS.lightreaction.ATP synthase	2			7	OPP	1
1.1.4.7	PS.lightreaction.ATP synthase.delta chain	1			8	TCA / org. transformation	2
1.1.5	PS.lightreaction.other electron carrier (ox/red)	2			9	mitochondrial electron transport / ATP synthesis	4
1.1.5.2	PS.lightreaction.other electron carrier (ox/red).ferredoxin	2			10	cell wall	14
1.1.6	PS.lightreaction.NADH DH	2			11	lipid metabolism	15
1.2	PS.photorespiration	3			13	amino acid metabolism	5
1.2.2	PS.photorespiration.glycolate oxydase	1			15	metal handling	1
1.2.4	PS.photorespiration.glycine cleavage	1			16	secondary metabolism	15
1.2.4.4	PS.photorespiration.glycine cleavage.H protein	1			17	hormone metabolism	39
1.2.5	PS.photorespiration.serine hydroxymethyltransferase	1			18	Co-factor and vitamine metabolism	3
1.3	PS.calvin cycle	9			20	stress	52
1.3.2	PS.calvin cycle.rubisco small subunit	1			21	redox	4
1.3.4	PS.calvin cycle.GAP	3			22	polyamine metabolism	1
1.3.5	PS.calvin cycle.TPI	1			23	nucleotide metabolism	1
1.3.6	PS.calvin cycle.aldolase	2			24	Biodegradation of Xenobiotics	4
1.3.7	PS.calvin cycle.FBPase	1			25	C1-metabolism	1
1.3.13	PS.calvin cycle.rubisco interacting	1			26	misc	57
2	major CHO metabolism	1			27	RNA	76
2.2	major CHO metabolism.degradation	1			28	DNA	10
2.2.2	major CHO metabolism.degradation.starch	1			29	protein	68
2.2.2.1	major CHO metabolism.degradation.starch.starch cleavage	1			30	signalling	48
3	minor CHO metabolism	1			31	cell	17
3.1	minor CHO metabolism.raffinose family	1			33	development	10
3.1.2	minor CHO metabolism.raffinose family.raffinose synthases	1			34	transport	31
3.1.2.1	minor CHO metabolism.raffinose family.raffinose synthases.known	1			35	not assigned	162
5	fermentation	1
5.2	fermentation.PDC	1
7	OPP	1
7.2	OPP.non-reductive PP	1
7.2.4	OPP.non-reductive PP.ribose 5-phosphate isomerase	1
8	TCA / org. transformation	2
8.2	TCA / org. transformation.other organic acid transformations	2
8.2.9	TCA / org. transformation.other organic acid transformaitons.cyt MDH	1
8.2.10	TCA / org. transformation.other organic acid transformaitons.malic	1
9	mitochondrial electron transport / ATP synthesis	4
9.2	mitochondrial electron transport / ATP synthesis.NADH-DH.type II	2
9.2.2	mitochondrial electron transport / ATP synthesis.NADH-DH.type II.external	2
9.4	mitochondrial electron transport / ATP synthesis.alternative oxidase	1
9.9	mitochondrial electron transport / ATP synthesis.F1-ATPase	1
10	cell wall	14
10.2	cell wall.cellulose synthesis	4
10.2.1	cell wall.cellulose synthesis.cellulose synthase	3
10.2.2	cell wall.cellulose synthesis.COBRA	1
10.5	cell wall.cell wall proteins	3
10.5.1	cell wall.cell wall proteins.AGPs	2
10.5.1.1	cell wall.cell wall proteins.AGPs.AGP	2
10.5.5	cell wall.cell wall proteins.RGP	1
10.6	cell wall.degradation	5
10.6.1	cell wall.degradation.cellulases and beta -1,4-glucanases	2
10.6.3	cell wall.degradation.pectate lyases and polygalacturonases	3
10.8	cell wall.pectin*esterases	2
10.8.1	cell wall.pectin*esterases.PME	1
10.8.2	cell wall.pectin*esterases.acetyl esterase	1
11	lipid metabolism	15
11.1	lipid metabolism.FA synthesis and FA elongation	2
11.1.10	lipid metabolism.FA synthesis and FA elongation.beta ketoacyl CoA synthase	1
11.1.11	lipid metabolism.FA synthesis and FA elongation.fatty acid elongase	1
11.2	lipid metabolism.FA desaturation	3
11.2.1	lipid metabolism.FA desaturation.desaturase	1
11.2.3	lipid metabolism.FA desaturation.omega 3 desaturase	2
11.3	lipid metabolism.Phospholipid synthesis	1
11.3.2	lipid metabolism.Phospholipid synthesis.choline kinase	1
11.4	lipid metabolism.TAG synthesis	1
11.8	lipid metabolism.'exotics' (steroids, squalene etc)	2
11.8.1	lipid metabolism.'exotics' (steroids, squalene etc).sphingolipids	1
11.9	lipid metabolism.lipid degradation	5
11.9.2	lipid metabolism.lipid degradation.lipases	4
11.9.2.1	lipid metabolism.lipid degradation.lipases.triacylglycerol lipase	4
11.9.4	lipid metabolism.lipid degradation.beta-oxidation	1
11.9.4.9	lipid metabolism.lipid degradation.beta-oxidation.multifunctional	1
11.10	lipid metabolism.glycolipid synthesis	1
11.10.1	lipid metabolism.glycolipid synthesis.MGDG synthase	1
13	amino acid metabolism	5
13.1	amino acid metabolism.synthesis	4
13.1.3	amino acid metabolism.synthesis.aspartate family	1
13.1.3.5	amino acid metabolism.synthesis.aspartate family.lysine	1
13.1.3.5.5	amino acid metabolism.synthesis.aspartate family.lysine.diaminopimelate decarboxylase	1
13.1.5	amino acid metabolism.synthesis.serine-glycine-cysteine group	1
13.1.5.3	amino acid metabolism.synthesis.serine-glycine-cysteine group.cysteine	1
13.1.6	amino acid metabolism.synthesis.aromatic aa	2
13.1.6.3	amino acid metabolism.synthesis.aromatic aa.phenylalanine	1
13.1.6.3.1	amino acid metabolism.synthesis.aromatic aa.phenylalanine.arogenate dehydratase / prephenate dehydratase	1
13.1.6.5	amino acid metabolism.synthesis.aromatic aa.tryptophan	1
13.1.6.5.5	amino acid metabolism.synthesis.aromatic aa.tryptophan.tryptophan synthase	1
13.99	amino acid metabolism.misc	1
15	metal handling	1
15.3	metal handling.regulation	1
16	secondary metabolism	15
16.2	secondary metabolism.phenylpropanoids	10
16.2.1	secondary metabolism.phenylpropanoids.lignin biosynthesis	3
16.2.1.1	secondary metabolism.phenylpropanoids.lignin biosynthesis.PAL	1
16.2.1.10	secondary metabolism.phenylpropanoids.lignin biosynthesis.CAD	2
16.4	secondary metabolism.N misc	1
16.4.1	secondary metabolism.N misc.alkaloid-like	1
16.7	secondary metabolism.wax	1
16.8	secondary metabolism.flavonoids	3
16.8.2	secondary metabolism.flavonoids.chalcones	2
16.8.3	secondary metabolism.flavonoids.dihydroflavonols	1
17	hormone metabolism	39
17.2	hormone metabolism.auxin	6
17.2.1	hormone metabolism.auxin.synthesis-degradation	1
17.2.2	hormone metabolism.auxin.signal transduction	3
17.2.3	hormone metabolism.auxin.induced-regulated-responsive-activated	2
17.3	hormone metabolism.brassinosteroid	1
17.3.1	hormone metabolism.brassinosteroid.synthesis-degradation	1
17.3.1.1	hormone metabolism.brassinosteroid.synthesis-degradation.BRs	1
17.3.1.1.1	hormone metabolism.brassinosteroid.synthesis-degradation.BRs.DET2	1
17.5	hormone metabolism.ethylene	22
17.5.1	hormone metabolism.ethylene.synthesis-degradation	19
17.5.1.1	hormone metabolism.ethylene.synthesis-degradation.1-aminocyclopropane-1-carboxylate synthase	5
17.5.2	hormone metabolism.ethylene.signal transduction	3
17.7	hormone metabolism.jasmonate	8
17.7.1	hormone metabolism.jasmonate.synthesis-degradation	4
17.7.1.2	hormone metabolism.jasmonate.synthesis-degradation.lipoxygenase	2
17.7.1.3	hormone metabolism.jasmonate.synthesis-degradation.allene oxidase synthase	2
17.7.2	hormone metabolism.jasmonate.signal transduction	4
17.8	hormone metabolism.salicylic acid	2
17.8.1	hormone metabolism.salicylic acid.synthesis-degradation	2
18	Co-factor and vitamine metabolism	3
18.3	Co-factor and vitamine metabolism.riboflavin	1
18.8	Co-factor and vitamine metabolism.ubiquinone	1
18.8.1	Co-factor and vitamine metabolism.ubiquinone.hexaprenyldihydroxybenzoate methyltransferase	1
18.11	Co-factor and vitamine metabolism.lipoic acid	1
20	stress	52
20.1	stress.biotic	24
20.1.3	stress.biotic.signalling	4
20.1.7	stress.biotic.PR-proteins	4
20.2	stress.abiotic	28
20.2.1	stress.abiotic.heat	22
20.2.2	stress.abiotic.cold	1
20.2.3	stress.abiotic.drought/salt	2
20.2.4	stress.abiotic.touch/wounding	2
21	redox	4
21.1	redox.thioredoxin	1
21.2	redox.ascorbate and glutathione	1
21.2.1	redox.ascorbate and glutathione.ascorbate	1
21.6	redox.dismutases and catalases	2
22	polyamine metabolism	1
22.2	polyamine metabolism.degradation	1
22.2.1	polyamine metabolism.degradation.polyamin oxidase	1
23	nucleotide metabolism	1
23.3	nucleotide metabolism.salvage	1
23.3.2	nucleotide metabolism.salvage.nucleoside kinases	1
23.3.2.1	nucleotide metabolism.salvage.nucleoside kinases.adenosine kinase	1
24	Biodegradation of Xenobiotics	4
24.1	Biodegradation of Xenobiotics.hydroxyacylglutathione hydrolase	1
24.2	Biodegradation of Xenobiotics.lactoylglutathione lyase	1
25	C1-metabolism	1
25.8	C1-metabolism.tetrahydrofolate synthase	1
26	misc	57
26.1	misc.misc2	2
26.2	misc.UDP glucosyl and glucoronyl transferases	9
26.3	misc.gluco-, galacto- and mannosidases	2
26.4	misc.beta 1,3 glucan hydrolases	2
26.4.1	misc.beta 1,3 glucan hydrolases.glucan endo-1,3-beta-glucosidase	2
26.6	misc.O-methyl transferases	1
26.7	misc.oxidases - copper, flavone etc.	4
26.8	misc.nitrilases, *nitrile lyases, berberine bridge enzymes, reticuline oxidases, troponine reductases	1
26.9	misc.glutathione S transferases	2
26.10	misc.cytochrome P450	17
26.12	misc.peroxidases	2
26.13	misc.acid and other phosphatases	1
26.19	misc.plastocyanin-like	2
26.21	misc.protease inhibitor/seed storage/lipid transfer protein (LTP) family protein	2
26.22	misc.short chain dehydrogenase/reductase (SDR)	6
26.24	misc.GCN5-related N-acetyltransferase	2
26.28	misc.GDSL-motif lipase	1
26.30	misc. other Ferredoxins and Rieske domain	1
27	RNA	76
27.1	RNA.processing	3
27.1.19	RNA.processing.ribonucleases	2
27.1.20	RNA.processing.degradation dicer	1
27.3	RNA.regulation of transcription	71
27.3.3	RNA.regulation of transcription.AP2/EREBP, APETALA2/Ethylene-responsive element binding protein family	8
27.3.4	RNA.regulation of transcription.ARF, Auxin Response Factor family	1
27.3.6	RNA.regulation of transcription.bHLH,Basic Helix-Loop-Helix family	8
27.3.7	RNA.regulation of transcription.C2C2(Zn) CO-like, Constans-like zinc finger family	11
27.3.11	RNA.regulation of transcription.C2H2 zinc finger family	2
27.3.20	RNA.regulation of transcription.G2-like transcription factor family, GARP	2
27.3.21	RNA.regulation of transcription.GRAS transcription factor family	2
27.3.22	RNA.regulation of transcription.HB,Homeobox transcription factor family	2
27.3.24	RNA.regulation of transcription.MADS box transcription factor family	1
27.3.25	RNA.regulation of transcription.MYB domain transcription factor family	5
27.3.26	RNA.regulation of transcription.MYB-related transcription factor family	2
27.3.28	RNA.regulation of transcription.SBP,Squamosa promoter binding protein family	1
27.3.32	RNA.regulation of transcription.WRKY domain transcription factor family	6
27.3.35	RNA.regulation of transcription.bZIP transcription factor family	3
27.3.36	RNA.regulation of transcription.Argonaute	1
27.3.41	RNA.regulation of transcription.B3 transcription factor family	1
27.3.44	RNA.regulation of transcription.Chromatin Remodeling Factors	2
27.3.48	RNA.regulation of transcription.FHA transcription factor	1
27.3.57	RNA.regulation of transcription.JUMONJI family	1
27.3.60	RNA.regulation of transcription.NIN-like bZIP-related family	1
27.3.66	RNA.regulation of transcription.Psudo ARR transcription factor family	3
27.3.67	RNA.regulation of transcription.putative transcription regulator	3
27.3.99	RNA.regulation of transcription.unclassified	4
27.4	RNA.RNA binding	2
28	DNA	10
28.1	DNA.synthesis/chromatin structure	8
28.1.3	DNA.synthesis/chromatin structure.histone	5
28.2	DNA.repair	1
28.99	DNA.unspecified	1
29	protein	68
29.2	protein.synthesis	5
29.2.1	protein.synthesis.ribosomal protein	3
29.2.1.1	protein.synthesis.ribosomal protein.prokaryotic	2
29.2.1.1.1	protein.synthesis.ribosomal protein.prokaryotic.chloroplast	2
29.2.1.1.1.1	protein.synthesis.ribosomal protein.prokaryotic.chloroplast.30S subunit	2
29.2.1.1.1.1.3	protein.synthesis.ribosomal protein.prokaryotic.chloroplast.30S subunit.S3	1
29.2.1.1.1.1.4	protein.synthesis.ribosomal protein.prokaryotic.chloroplast.30S subunit.S4	1
29.2.1.2	protein.synthesis.ribosomal protein.eukaryotic	1
29.2.1.2.2	protein.synthesis.ribosomal protein.eukaryotic.60S subunit	1
29.2.1.2.2.34	protein.synthesis.ribosomal protein.eukaryotic.60S subunit.L34	1
29.2.4	protein.synthesis.elongation	1
29.2.5	protein.synthesis.release	1
29.3	protein.targeting	6
29.3.1	protein.targeting.nucleus	2
29.3.4	protein.targeting.secretory pathway	3
29.3.4.1	protein.targeting.secretory pathway.ER	1
29.3.4.2	protein.targeting.secretory pathway.golgi	1
29.3.4.4	protein.targeting.secretory pathway.plasma membrane	1
29.3.5	protein.targeting.peroxisomes	1
29.4	protein.postranslational modification	18
29.4.1	protein.postranslational modification.kinase	3
29.4.1.57	protein.postranslational modification.kinase.receptor like cytoplasmatic kinase VII	3
29.5	protein.degradation	38
29.5.1	protein.degradation.subtilases	6
29.5.3	protein.degradation.cysteine protease	3
29.5.4	protein.degradation.aspartate protease	1
29.5.5	protein.degradation.serine protease	2
29.5.7	protein.degradation.metalloprotease	1
29.5.9	protein.degradation.AAA type	4
29.5.11	protein.degradation.ubiquitin	16
29.5.11.3	protein.degradation.ubiquitin.E2	1
29.5.11.4	protein.degradation.ubiquitin.E3	14
29.5.11.4.2	protein.degradation.ubiquitin.E3.RING	7
29.5.11.4.3	protein.degradation.ubiquitin.E3.SCF	6
29.5.11.4.3.1	protein.degradation.ubiquitin.E3.SCF.SKP	1
29.5.11.4.3.2	protein.degradation.ubiquitin.E3.SCF.FBOX	4
29.5.11.4.3.3	protein.degradation.ubiquitin.E3.SCF.cullin	1
29.5.11.4.5	protein.degradation.ubiquitin.E3.BTB/POZ Cullin3	1
29.5.11.4.5.2	protein.degradation.ubiquitin.E3.BTB/POZ Cullin3.BTB/POZ	1
29.5.11.20	protein.degradation.ubiquitin.proteasom	1
29.7	protein.glycosylation	1
30	signalling	48
30.1	signalling.in sugar and nutrient physiology	2
30.1.1	signalling.in sugar and nutrient physiology	2
30.2	signalling.receptor kinases	23
30.2.11	signalling.receptor kinases.leucine rich repeat XI	8
30.2.17	signalling.receptor kinases.DUF 26	13
30.2.24	signalling.receptor kinases.S-locus glycoprotein like	1
30.2.99	signalling.receptor kinases.misc	1
30.3	signalling.calcium	6
30.4	signalling.phosphinositides	3
30.4.1	signalling.phosphinositides.phosphatidylinositol-4-phosphate 5-kinase	3
30.5	signalling.G-proteins	3
30.6	signalling.MAP kinases	2
30.11	signalling.light	9
31	cell	17
31.1	cell.organisation	12
31.2	cell.division	2
31.3	cell.cycle	1
31.4	cell.vesicle transport	1
31.5	cell.cell death	1
33	development	10
33.1	development.storage proteins	2
33.2	development.late embryogenesis abundant	1
33.3	development.squamosa promoter binding like (SPL)	1
33.99	development.unspecified	6
34	transport	31
34.1	transport.p- and v-ATPases	2
34.2	transport.sugars	3
34.2.1	transport.sugars.sucrose	1
34.3	transport.amino acids	2
34.7	transport.phosphate	2
34.8	transport.metabolite transporters at the envelope membrane	2
34.12	transport.metal	2
34.13	transport.peptides and oligopeptides	3
34.14	transport.unspecified cations	1
34.16	transport.ABC transporters and multidrug resistance systems	2
34.19	transport.Major Intrinsic Proteins	5
34.19.1	transport.Major Intrinsic Proteins.PIP	4
34.19.2	transport.Major Intrinsic Proteins.TIP	1
34.21	transport.calcium	1
34.99	transport.misc	6
35	not assigned	162
35.2	not assigned.unknown	162

## Sheet: ORHis vs M82-MG
Table S5. MapMan groups of DEGs of AtORHis vs M82 at mature green fruit developmental stage
bin	name	elements
1	PS	24
1.1	PS.lightreaction	16
1.1.1	PS.lightreaction.photosystem II	6
1.1.1.1	PS.lightreaction.photosystem II.LHC-II	1
1.1.1.2	PS.lightreaction.photosystem II.PSII polypeptide subunits	5			bin	name	elements
1.1.2	PS.lightreaction.photosystem I	1			1	PS	24
1.1.2.1	PS.lightreaction.photosystem I.LHC-I	1			2	major CHO metabolism	7
1.1.4	PS.lightreaction.ATP synthase	3			3	minor CHO metabolism	11
1.1.4.4	PS.lightreaction.ATP synthase.gamma chain	1			4	glycolysis	2
1.1.4.7	PS.lightreaction.ATP synthase.delta chain	1			5	fermentation	4
1.1.5	PS.lightreaction.other electron carrier (ox/red)	2			6	gluconeogenese/ glyoxylate cycle	2
1.1.5.2	PS.lightreaction.other electron carrier (ox/red).ferredoxin	1			7	OPP	1
1.1.5.4	PS.lightreaction.other electron carrier (ox/red).ferredoxin oxireductase	1			8	TCA / org. transformation	6
1.1.6	PS.lightreaction.NADH DH	3			9	mitochondrial electron transport / ATP synthesis	3
1.1.40	PS.lightreaction.cyclic electron flow-chlororespiration	1			10	cell wall	69
1.2	PS.photorespiration	3			11	lipid metabolism	36
1.2.2	PS.photorespiration.glycolate oxydase	2			12	N-metabolism	2
1.2.5	PS.photorespiration.serine hydroxymethyltransferase	1			13	amino acid metabolism	16
1.3	PS.calvin cycle	5			15	metal handling	5
1.3.5	PS.calvin cycle.TPI	1			16	secondary metabolism	23
1.3.6	PS.calvin cycle.aldolase	1			17	hormone metabolism	47
1.3.8	PS.calvin cycle.transketolase	1			18	Co-factor and vitamine metabolism	6
1.3.13	PS.calvin cycle.rubisco interacting	2			19	tetrapyrrole synthesis	1
2	major CHO metabolism	7			20	stress	94
2.1	major CHO metabolism.synthesis	3			21	redox	13
2.1.1	major CHO metabolism.synthesis.sucrose	1			22	polyamine metabolism	4
2.1.1.1	major CHO metabolism.synthesis.sucrose.SPS	1			23	nucleotide metabolism	5
2.1.2	major CHO metabolism.synthesis.starch	2			24	Biodegradation of Xenobiotics	3
2.1.2.1	major CHO metabolism.synthesis.starch.AGPase	1			25	C1-metabolism	2
2.2	major CHO metabolism.degradation	4			26	misc	131
2.2.1	major CHO metabolism.degradation.sucrose	1			27	RNA	160
2.2.1.3	major CHO metabolism.degradation.sucrose.invertases	1			28	DNA	19
2.2.1.3.1	major CHO metabolism.degradation.sucrose.invertases.neutral	1			29	protein	149
2.2.2	major CHO metabolism.degradation.starch	3			30	signalling	115
2.2.2.1	major CHO metabolism.degradation.starch.starch cleavage	3			31	cell	44
2.2.2.1.2	major CHO metabolism.degradation.starch.starch cleavage.beta amylase	2			33	development	41
3	minor CHO metabolism	11			34	transport	71
3.1	minor CHO metabolism.raffinose family	2			35	not assigned	410
3.1.1	minor CHO metabolism.raffinose family.galactinol synthases	1
3.1.1.2	minor CHO metabolism.raffinose family.galactinol synthases.putative	1
3.1.2	minor CHO metabolism.raffinose family.raffinose synthases	1
3.1.2.2	minor CHO metabolism.raffinose family.raffinose synthases.putative	1
3.2	minor CHO metabolism.trehalose	2
3.2.2	minor CHO metabolism.trehalose.TPP	1
3.2.3	minor CHO metabolism.trehalose.potential TPS/TPP	1
3.4	minor CHO metabolism.myo-inositol	1
3.4.4	minor CHO metabolism.myo-inositol.myo inositol oxygenases	1
3.5	minor CHO metabolism.others	4
3.6	minor CHO metabolism.callose	1
3.7	minor CHO metabolism.sugar kinases	1
4	glycolysis	2
4.1	glycolysis.cytosolic branch	1
4.1.13	glycolysis.cytosolic branch.enolase	1
4.3	glycolysis.unclear/dually targeted	1
4.3.12	glycolysis.unclear/dually targeted.phosphoglycerate mutase	1
5	fermentation	4
5.1	fermentation.LDH	1
5.3	fermentation.ADH	1
5.10	fermentation.aldehyde dehydrogenase	2
6	gluconeogenese/ glyoxylate cycle	2
6.2	gluconeogenese/ glyoxylate cycle.malate synthase	1
6.9	gluconeogenese/ glyoxylate cycle.isocitrate lyase	1
7	OPP	1
7.1	OPP.oxidative PP	1
7.1.2	OPP.oxidative PP.6-phosphogluconolactonase	1
8	TCA / org. transformation	6
8.1	TCA / org. transformation.TCA	3
8.1.1	TCA / org. transformation.TCA.pyruvate DH	1
8.1.1.3	TCA / org. transformation.TCA.pyruvate DH.E3	1
8.1.5	TCA / org. transformation.TCA.2-oxoglutarate dehydrogenase	1
8.1.9	TCA / org. transformation.TCA.malate DH	1
8.2	TCA / org. transformation.other organic acid transformations	2
8.2.10	TCA / org. transformation.other organic acid transformaitons.malic	1
8.2.11	TCA / org. transformation.other organic acid transformaitons.atp-citrate lyase	1
8.3	TCA / org. transformation.carbonic anhydrases	1
9	mitochondrial electron transport / ATP synthesis	3
9.2	mitochondrial electron transport / ATP synthesis.NADH-DH.type II	2
9.2.1	mitochondrial electron transport / ATP synthesis.NADH-DH.type II.internal matrix	1
9.2.2	mitochondrial electron transport / ATP synthesis.NADH-DH.type II.external	1
9.4	mitochondrial electron transport / ATP synthesis.alternative oxidase	1
10	cell wall	69
10.1	cell wall.precursor synthesis	10
10.1.2	cell wall.precursor synthesis.UGE	2
10.1.3	cell wall.precursor synthesis.AXS	1
10.1.4	cell wall.precursor synthesis.UGD	1
10.1.5	cell wall.precursor synthesis.UXS	1
10.1.6	cell wall.precursor synthesis.GAE	1
10.1.7	cell wall.precursor synthesis.GMD	1
10.1.8	cell wall.precursor synthesis.GER	1
10.1.10	cell wall.precursor synthesis.UDP-glucose 4,6-dehydratase	1
10.1.12	cell wall.precursor synthesis.KDO pathway	1
10.1.12.1	cell wall.precursor synthesis.KDO pathway.arabinose-5-phosphate isomerase	1
10.1.20	cell wall.precursor synthesis.phosphomannose isomerase	1
10.2	cell wall.cellulose synthesis	7
10.2.1	cell wall.cellulose synthesis.cellulose synthase	5
10.2.2	cell wall.cellulose synthesis.COBRA	2
10.3	cell wall.hemicellulose synthesis	1
10.5	cell wall.cell wall proteins	11
10.5.1	cell wall.cell wall proteins.AGPs	7
10.5.1.1	cell wall.cell wall proteins.AGPs.AGP	7
10.5.3	cell wall.cell wall proteins.LRR	2
10.5.5	cell wall.cell wall proteins.RGP	1
10.6	cell wall.degradation	15
10.6.1	cell wall.degradation.cellulases and beta -1,4-glucanases	3
10.6.2	cell wall.degradation.mannan-xylose-arabinose-fucose	4
10.6.3	cell wall.degradation.pectate lyases and polygalacturonases	8
10.7	cell wall.modification	18
10.8	cell wall.pectin*esterases	7
10.8.1	cell wall.pectin*esterases.PME	4
10.8.2	cell wall.pectin*esterases.acetyl esterase	3
11	lipid metabolism	36
11.1	lipid metabolism.FA synthesis and FA elongation	9
11.1.3	lipid metabolism.FA synthesis and FA elongation.ketoacyl ACP synthase	1
11.1.8	lipid metabolism.FA synthesis and FA elongation.acyl coa ligase	3
11.1.9	lipid metabolism.FA synthesis and FA elongation.long chain fatty acid CoA ligase	1
11.1.10	lipid metabolism.FA synthesis and FA elongation.beta ketoacyl CoA synthase	2
11.1.13	lipid metabolism.FA synthesis and FA elongation.acyl-CoA binding protein	1
11.1.15	lipid metabolism.FA synthesis and FA elongation.ACP desaturase	1
11.3	lipid metabolism.Phospholipid synthesis	2
11.3.5	lipid metabolism.Phospholipid synthesis.diacylglycerol kinase	1
11.4	lipid metabolism.TAG synthesis	3
11.6	lipid metabolism.lipid transfer proteins etc	3
11.8	lipid metabolism.'exotics' (steroids, squalene etc)	5
11.8.1	lipid metabolism.'exotics' (steroids, squalene etc).sphingolipids	3
11.9	lipid metabolism.lipid degradation	14
11.9.2	lipid metabolism.lipid degradation.lipases	7
11.9.2.1	lipid metabolism.lipid degradation.lipases.triacylglycerol lipase	6
11.9.3	lipid metabolism.lipid degradation.lysophospholipases	5
11.9.3.1	lipid metabolism.lipid degradation.lysophospholipases.phospholipase D	1
11.9.3.2	lipid metabolism.lipid degradation.lysophospholipases.carboxylesterase	1
11.9.3.3	lipid metabolism.lipid degradation.lysophospholipases.glycerophosphodiester phosphodiesterase	1
11.9.3.4	lipid metabolism.lipid degradation.lysophospholipases.phospholipase A2	1
11.9.4	lipid metabolism.lipid degradation.beta-oxidation	2
11.9.4.3	lipid metabolism.lipid degradation.beta-oxidation.enoyl CoA hydratase	1
11.9.4.9	lipid metabolism.lipid degradation.beta-oxidation.multifunctional	1
12	N-metabolism	2
12.1	N-metabolism.nitrate metabolism	1
12.1.1	N-metabolism.nitrate metabolism.NR	1
12.2	N-metabolism.ammonia metabolism	1
12.2.2	N-metabolism.ammonia metabolism.glutamine synthase	1
13	amino acid metabolism	16
13.1	amino acid metabolism.synthesis	7
13.1.3	amino acid metabolism.synthesis.aspartate family	3
13.1.3.4	amino acid metabolism.synthesis.aspartate family.methionine	2
13.1.3.5	amino acid metabolism.synthesis.aspartate family.lysine	1
13.1.3.5.5	amino acid metabolism.synthesis.aspartate family.lysine.diaminopimelate decarboxylase	1
13.1.6	amino acid metabolism.synthesis.aromatic aa	4
13.1.6.3	amino acid metabolism.synthesis.aromatic aa.phenylalanine	1
13.1.6.3.1	amino acid metabolism.synthesis.aromatic aa.phenylalanine.arogenate dehydratase / prephenate dehydratase	1
13.1.6.5	amino acid metabolism.synthesis.aromatic aa.tryptophan	3
13.1.6.5.5	amino acid metabolism.synthesis.aromatic aa.tryptophan.tryptophan synthase	1
13.2	amino acid metabolism.degradation	9
13.2.2	amino acid metabolism.degradation.glutamate family	3
13.2.2.2	amino acid metabolism.degradation.glutamate family.proline	1
13.2.2.3	amino acid metabolism.degradation.glutamate family.arginine	2
13.2.3	amino acid metabolism.degradation.aspartate family	2
13.2.3.1	amino acid metabolism.degradation.aspartate family.asparagine	1
13.2.3.1.1	amino acid metabolism.degradation.aspartate family.asparagine.L-asparaginase	1
13.2.3.5	amino acid metabolism.degradation.aspartate family.lysine	1
13.2.4	amino acid metabolism.degradation.branched chain group	1
13.2.4.4	amino acid metabolism.degradation.branched-chain group.leucine	1
13.2.6	amino acid metabolism.degradation.aromatic aa	1
13.2.6.3	amino acid metabolism.degradation.aromatic aa.tryptophan	1
13.2.7	amino acid metabolism.degradation.histidine	2
15	metal handling	5
15.1	metal handling.acquisition	1
15.2	metal handling.binding, chelation and storage	2
15.3	metal handling.regulation	1
16	secondary metabolism	23
16.1	secondary metabolism.isoprenoids	7
16.1.1	secondary metabolism.isoprenoids.non-mevalonate pathway	1
16.1.1.10	secondary metabolism.isoprenoids.non-mevalonate pathway.geranylgeranyl pyrophosphate synthase	1
16.1.2	secondary metabolism.isoprenoids.mevalonate pathway	2
16.1.2.2	secondary metabolism.isoprenoids.mevalonate pathway.HMG-CoA synthase	1
16.1.2.3	secondary metabolism.isoprenoids.mevalonate pathway.HMG-CoA reductase	1
16.1.3	secondary metabolism.isoprenoids.tocopherol biosynthesis	1
16.1.3.1	secondary metabolism.isoprenoids.tocopherol biosynthesis.hydroxyphenylpyruvate dioxygenase	1
16.1.4	secondary metabolism.isoprenoids.carotenoids	1
16.1.4.21	secondary metabolism.isoprenoids.carotenoids.violaxanthin de-epoxidase	1
16.1.5	secondary metabolism.isoprenoids.terpenoids	1
16.2	secondary metabolism.phenylpropanoids	8
16.2.1	secondary metabolism.phenylpropanoids.lignin biosynthesis	5
16.2.1.1	secondary metabolism.phenylpropanoids.lignin biosynthesis.PAL	3
16.2.1.3	secondary metabolism.phenylpropanoids.lignin biosynthesis.4CL	1
16.2.1.6	secondary metabolism.phenylpropanoids.lignin biosynthesis.CCoAOMT	1
16.4	secondary metabolism.N misc	2
16.4.1	secondary metabolism.N misc.alkaloid-like	2
16.7	secondary metabolism.wax	1
16.8	secondary metabolism.flavonoids	2
16.8.3	secondary metabolism.flavonoids.dihydroflavonols	2
16.10	secondary metabolism.simple phenols	3
17	hormone metabolism	47
17.1	hormone metabolism.abscisic acid	6
17.1.1	hormone metabolism.abscisic acid.synthesis-degradation	3
17.1.1.1	hormone metabolism.abscisic acid.synthesis-degradation.synthesis	2
17.1.1.1.1	hormone metabolism.abscisic acid.synthesis-degradation.synthesis.zeaxanthin epoxidase	1
17.1.1.1.10	hormone metabolism.abscisic acid.synthesis-degradation.synthesis.9-cis-epoxycarotenoid dioxygenase	1
17.1.3	hormone metabolism.abscisic acid.induced-regulated-responsive-activated	3
17.2	hormone metabolism.auxin	11
17.2.3	hormone metabolism.auxin.induced-regulated-responsive-activated	11
17.3	hormone metabolism.brassinosteroid	4
17.3.1	hormone metabolism.brassinosteroid.synthesis-degradation	4
17.3.1.1	hormone metabolism.brassinosteroid.synthesis-degradation.BRs	1
17.3.1.1.1	hormone metabolism.brassinosteroid.synthesis-degradation.BRs.DET2	1
17.3.1.2	hormone metabolism.brassinosteroid.synthesis-degradation.sterols	3
17.3.1.2.2	hormone metabolism.brassinosteroid.synthesis-degradation.sterols.SMT2	1
17.3.1.2.6	hormone metabolism.brassinosteroid.synthesis-degradation.sterols.DWF7	1
17.3.1.2.8	hormone metabolism.brassinosteroid.synthesis-degradation.sterols.DWF1	1
17.4	hormone metabolism.cytokinin	1
17.4.1	hormone metabolism.cytokinin.synthesis-degradation	1
17.5	hormone metabolism.ethylene	15
17.5.1	hormone metabolism.ethylene.synthesis-degradation	11
17.5.1.1	hormone metabolism.ethylene.synthesis-degradation.1-aminocyclopropane-1-carboxylate synthase	2
17.5.2	hormone metabolism.ethylene.signal transduction	2
17.5.3	hormone metabolism.ethylene.induced-regulated-responsive-activated	2
17.6	hormone metabolism.gibberelin	4
17.6.1	hormone metabolism.gibberelin.synthesis-degradation	1
17.6.3	hormone metabolism.gibberelin.induced-regulated-responsive-activated	3
17.7	hormone metabolism.jasmonate	5
17.7.1	hormone metabolism.jasmonate.synthesis-degradation	3
17.7.1.2	hormone metabolism.jasmonate.synthesis-degradation.lipoxygenase	1
17.7.1.3	hormone metabolism.jasmonate.synthesis-degradation.allene oxidase synthase	2
17.7.2	hormone metabolism.jasmonate.signal transduction	2
17.8	hormone metabolism.salicylic acid	1
17.8.1	hormone metabolism.salicylic acid.synthesis-degradation	1
18	Co-factor and vitamine metabolism	6
18.2	Co-factor and vitamine metabolism.thiamine	1
18.3	Co-factor and vitamine metabolism.riboflavin	1
18.3.1	Co-factor and vitamine metabolism.riboflavin.GTP cyclohydrolase II	1
18.5	Co-factor and vitamine metabolism.folate & vitamine K	1
18.5.2	Co-factor and vitamine metabolism.folate & vitamine K.vitamine K	1
18.5.2.5	Co-factor and vitamine metabolism.folate & vitamine K.vitamine K.naphthoate synthase	1
18.7	Co-factor and vitamine metabolism.iron-sulphur clusters	1
18.11	Co-factor and vitamine metabolism.lipoic acid	1
19	tetrapyrrole synthesis	1
19.3	tetrapyrrole synthesis.GSA	1
20	stress	94
20.1	stress.biotic	31
20.1.3	stress.biotic.signalling	2
20.1.7	stress.biotic.PR-proteins	7
20.2	stress.abiotic	63
20.2.1	stress.abiotic.heat	42
20.2.2	stress.abiotic.cold	2
20.2.3	stress.abiotic.drought/salt	6
20.2.4	stress.abiotic.touch/wounding	3
20.2.99	stress.abiotic.unspecified	7
21	redox	13
21.1	redox.thioredoxin	6
21.2	redox.ascorbate and glutathione	2
21.4	redox.glutaredoxins	3
21.5	redox.peroxiredoxin	1
21.6	redox.dismutases and catalases	1
22	polyamine metabolism	4
22.1	polyamine metabolism.synthesis	3
22.1.2	polyamine metabolism.synthesis.SAM decarboxylase	1
22.1.3	polyamine metabolism.synthesis.arginine decarboxylase	2
22.2	polyamine metabolism.degradation	1
22.2.1	polyamine metabolism.degradation.polyamin oxidase	1
23	nucleotide metabolism	5
23.3	nucleotide metabolism.salvage	3
23.3.2	nucleotide metabolism.salvage.nucleoside kinases	1
23.3.2.1	nucleotide metabolism.salvage.nucleoside kinases.adenosine kinase	1
23.3.3	nucleotide metabolism.salvage.NUDIX hydrolases	2
23.4	nucleotide metabolism.phosphotransfer and pyrophosphatases	1
23.4.1	nucleotide metabolism.phosphotransfer and pyrophosphatases.adenylate kinase	1
23.5	nucleotide metabolism.deoxynucleotide metabolism	1
23.5.5	nucleotide metabolism.deoxynucleotide metabolism.dUTP diphosphatase	1
24	Biodegradation of Xenobiotics	3
24.1	Biodegradation of Xenobiotics.hydroxyacylglutathione hydrolase	1
25	C1-metabolism	2
25.6	C1-metabolism.methylenetetrahydrofolate reductase	1
25.8	C1-metabolism.tetrahydrofolate synthase	1
26	misc	131
26.1	misc.misc2	3
26.2	misc.UDP glucosyl and glucoronyl transferases	23
26.3	misc.gluco-, galacto- and mannosidases	6
26.3.2	misc.gluco-, galacto- and mannosidases.beta-galactosidase	4
26.3.4	misc.gluco-, galacto- and mannosidases.endoglucanase	1
26.4	misc.beta 1,3 glucan hydrolases	8
26.4.1	misc.beta 1,3 glucan hydrolases.glucan endo-1,3-beta-glucosidase	4
26.6	misc.O-methyl transferases	1
26.7	misc.oxidases - copper, flavone etc.	13
26.8	misc.nitrilases, *nitrile lyases, berberine bridge enzymes, reticuline oxidases, troponine reductases	7
26.9	misc.glutathione S transferases	4
26.10	misc.cytochrome P450	24
26.11	misc.alcohol dehydrogenases	3
26.11.1	misc.alcohol dehydrogenases	3
26.12	misc.peroxidases	7
26.13	misc.acid and other phosphatases	1
26.14	misc.oxygenases	1
26.16	misc.myrosinases-lectin-jacalin	1
26.17	misc.dynamin	1
26.18	misc.invertase/pectin methylesterase inhibitor family protein	1
26.19	misc.plastocyanin-like	3
26.21	misc.protease inhibitor/seed storage/lipid transfer protein (LTP) family protein	6
26.22	misc.short chain dehydrogenase/reductase (SDR)	8
26.24	misc.GCN5-related N-acetyltransferase	6
26.28	misc.GDSL-motif lipase	5
27	RNA	160
27.1	RNA.processing	7
27.1.19	RNA.processing.ribonucleases	5
27.1.20	RNA.processing.degradation dicer	1
27.2	RNA.transcription	3
27.3	RNA.regulation of transcription	145
27.3.2	RNA.regulation of transcription.Alfin-like	1
27.3.3	RNA.regulation of transcription.AP2/EREBP, APETALA2/Ethylene-responsive element binding protein family	19
27.3.5	RNA.regulation of transcription.ARR	1
27.3.6	RNA.regulation of transcription.bHLH,Basic Helix-Loop-Helix family	8
27.3.7	RNA.regulation of transcription.C2C2(Zn) CO-like, Constans-like zinc finger family	5
27.3.9	RNA.regulation of transcription.C2C2(Zn) GATA transcription factor family	2
27.3.10	RNA.regulation of transcription.C2C2(Zn) YABBY family	1
27.3.11	RNA.regulation of transcription.C2H2 zinc finger family	8
27.3.15	RNA.regulation of transcription.CCAAT box binding factor family, HAP3	1
27.3.18	RNA.regulation of transcription.E2F/DP transcription factor family	1
27.3.20	RNA.regulation of transcription.G2-like transcription factor family, GARP	6
27.3.21	RNA.regulation of transcription.GRAS transcription factor family	1
27.3.22	RNA.regulation of transcription.HB,Homeobox transcription factor family	5
27.3.23	RNA.regulation of transcription.HSF,Heat-shock transcription factor family	4
27.3.24	RNA.regulation of transcription.MADS box transcription factor family	4
27.3.25	RNA.regulation of transcription.MYB domain transcription factor family	14
27.3.26	RNA.regulation of transcription.MYB-related transcription factor family	5
27.3.28	RNA.regulation of transcription.SBP,Squamosa promoter binding protein family	1
27.3.32	RNA.regulation of transcription.WRKY domain transcription factor family	6
27.3.34	RNA.regulation of transcription.Orphan family	1
27.3.35	RNA.regulation of transcription.bZIP transcription factor family	1
27.3.36	RNA.regulation of transcription.Argonaute	2
27.3.37	RNA.regulation of transcription.AS2,Lateral Organ Boundaries Gene Family	1
27.3.40	RNA.regulation of transcription.Aux/IAA family	9
27.3.41	RNA.regulation of transcription.B3 transcription factor family	3
27.3.44	RNA.regulation of transcription.Chromatin Remodeling Factors	2
27.3.47	RNA.regulation of transcription.ELF3	1
27.3.50	RNA.regulation of transcription.General Transcription	2
27.3.52	RNA.regulation of transcription.Global transcription factor group	1
27.3.57	RNA.regulation of transcription.JUMONJI family	1
27.3.60	RNA.regulation of transcription.NIN-like bZIP-related family	1
27.3.64	RNA.regulation of transcription.PHOR1	6
27.3.66	RNA.regulation of transcription.Psudo ARR transcription factor family	3
27.3.67	RNA.regulation of transcription.putative transcription regulator	6
27.3.73	RNA.regulation of transcription.Zn-finger(CCHC)	1
27.3.99	RNA.regulation of transcription.unclassified	13
27.4	RNA.RNA binding	5
28	DNA	19
28.1	DNA.synthesis/chromatin structure	13
28.1.1	DNA.synthesis/chromatin structure.retrotransposon/transposase	1
28.1.1.4	DNA.synthesis/chromatin structure.retrotransposon/transposase.hat-like transposase	1
28.1.3	DNA.synthesis/chromatin structure.histone	3
28.2	DNA.repair	3
28.99	DNA.unspecified	3
29	protein	149
29.2	protein.synthesis	10
29.2.1	protein.synthesis.ribosomal protein	7
29.2.1.1	protein.synthesis.ribosomal protein.prokaryotic	4
29.2.1.1.1	protein.synthesis.ribosomal protein.prokaryotic.chloroplast	3
29.2.1.1.1.1	protein.synthesis.ribosomal protein.prokaryotic.chloroplast.30S subunit	3
29.2.1.1.1.1.4	protein.synthesis.ribosomal protein.prokaryotic.chloroplast.30S subunit.S4	1
29.2.1.1.1.1.83	protein.synthesis.ribosomal protein.prokaryotic.chloroplast.30S subunit.PSRP3	1
29.2.1.1.1.1.530	protein.synthesis.ribosomal protein.prokaryotic.chloroplast.30S subunit.S30A	1
29.2.1.1.3	protein.synthesis.ribosomal protein.prokaryotic.unknown organellar	1
29.2.1.1.3.1	protein.synthesis.ribosomal protein.prokaryotic.unknown organellar.30S subunit	1
29.2.1.1.3.1.16	protein.synthesis.ribosomal protein.prokaryotic.unknown organellar.30S subunit.S16	1
29.2.1.2	protein.synthesis.ribosomal protein.eukaryotic	2
29.2.1.2.2	protein.synthesis.ribosomal protein.eukaryotic.60S subunit	2
29.2.1.2.2.34	protein.synthesis.ribosomal protein.eukaryotic.60S subunit.L34	2
29.2.1.99	protein.synthesis.ribosomal protein.unknown	1
29.2.1.99.99	protein.synthesis.ribosomal protein.unknown.unknown	1
29.2.3	protein.synthesis.initiation	2
29.2.5	protein.synthesis.release	1
29.3	protein.targeting	14
29.3.1	protein.targeting.nucleus	2
29.3.4	protein.targeting.secretory pathway	10
29.3.4.1	protein.targeting.secretory pathway.ER	2
29.3.4.2	protein.targeting.secretory pathway.golgi	3
29.3.4.3	protein.targeting.secretory pathway.vacuole	3
29.3.4.99	protein.targeting.secretory pathway.unspecified	2
29.3.5	protein.targeting.peroxisomes	1
29.3.99	protein.targeting.unknown	1
29.4	protein.postranslational modification	47
29.4.1	protein.postranslational modification.kinase	10
29.4.1.57	protein.postranslational modification.kinase.receptor like cytoplasmatic kinase VII	10
29.5	protein.degradation	72
29.5.1	protein.degradation.subtilases	7
29.5.3	protein.degradation.cysteine protease	7
29.5.4	protein.degradation.aspartate protease	2
29.5.5	protein.degradation.serine protease	3
29.5.7	protein.degradation.metalloprotease	2
29.5.9	protein.degradation.AAA type	6
29.5.11	protein.degradation.ubiquitin	40
29.5.11.1	protein.degradation.ubiquitin.ubiquitin	2
29.5.11.3	protein.degradation.ubiquitin.E2	1
29.5.11.4	protein.degradation.ubiquitin.E3	37
29.5.11.4.2	protein.degradation.ubiquitin.E3.RING	25
29.5.11.4.3	protein.degradation.ubiquitin.E3.SCF	12
29.5.11.4.3.1	protein.degradation.ubiquitin.E3.SCF.SKP	1
29.5.11.4.3.2	protein.degradation.ubiquitin.E3.SCF.FBOX	11
29.6	protein.folding	3
29.7	protein.glycosylation	1
29.8	protein.assembly and cofactor ligation	2
30	signalling	115
30.1	signalling.in sugar and nutrient physiology	11
30.1.1	signalling.in sugar and nutrient physiology	11
30.2	signalling.receptor kinases	42
30.2.3	signalling.receptor kinases.leucine rich repeat III	3
30.2.11	signalling.receptor kinases.leucine rich repeat XI	21
30.2.17	signalling.receptor kinases.DUF 26	16
30.2.24	signalling.receptor kinases.S-locus glycoprotein like	1
30.2.99	signalling.receptor kinases.misc	2
30.3	signalling.calcium	29
30.4	signalling.phosphinositides	4
30.4.1	signalling.phosphinositides.phosphatidylinositol-4-phosphate 5-kinase	3
30.4.5	signalling.phosphinositides.inositol-1,3,4-trisphosphate 5/6-kinase	1
30.5	signalling.G-proteins	14
30.6	signalling.MAP kinases	1
30.7	signalling.14-3-3 proteins	1
30.8	signalling.misc	3
30.11	signalling.light	10
31	cell	44
31.1	cell.organisation	26
31.2	cell.division	4
31.2.5	cell.division.plastid	1
31.3	cell.cycle	6
31.3.1	cell.cycle.peptidylprolyl isomerase	2
31.4	cell.vesicle transport	7
31.5	cell.cell death	1
33	development	41
33.1	development.storage proteins	10
33.2	development.late embryogenesis abundant	9
33.3	development.squamosa promoter binding like (SPL)	1
33.99	development.unspecified	21
34	transport	71
34.1	transport.p- and v-ATPases	1
34.2	transport.sugars	2
34.3	transport.amino acids	5
34.4	transport.nitrate	1
34.5	transport.ammonium	1
34.6	transport.sulphate	1
34.7	transport.phosphate	4
34.8	transport.metabolite transporters at the envelope membrane	4
34.9	transport.metabolite transporters at the mitochondrial membrane	5
34.10	transport.nucleotides	2
34.11	transport.NDP-sugars at the ER	2
34.12	transport.metal	6
34.13	transport.peptides and oligopeptides	5
34.14	transport.unspecified cations	2
34.15	transport.potassium	2
34.16	transport.ABC transporters and multidrug resistance systems	6
34.18	transport.unspecified anions	2
34.18.1	transport.unspecified anions.arsenite-transporting ATPase	1
34.19	transport.Major Intrinsic Proteins	5
34.19.1	transport.Major Intrinsic Proteins.PIP	3
34.19.2	transport.Major Intrinsic Proteins.TIP	2
34.22	transport.cyclic nucleotide or calcium regulated channels	1
34.98	transport.membrane system unknown	1
34.99	transport.misc	13
35	not assigned	410
35.2	not assigned.unknown	410

## Sheet: ORHis vs M82-B
Table S5. MapMan groups of DEGs of AtORHis vs M82 at breaker fruit developmental stage
bin	name	elements
1	PS	47
1.1	PS.lightreaction	26
1.1.1	PS.lightreaction.photosystem II	11			bin	name	elements
1.1.1.1	PS.lightreaction.photosystem II.LHC-II	6			1	PS	47
1.1.1.2	PS.lightreaction.photosystem II.PSII polypeptide subunits	5			2	major CHO metabolism	23
1.1.2	PS.lightreaction.photosystem I	1			3	minor CHO metabolism	24
1.1.2.2	PS.lightreaction.photosystem I.PSI polypeptide subunits	1			4	glycolysis	7
1.1.3	PS.lightreaction.cytochrome b6/f	1			5	fermentation	7
1.1.4	PS.lightreaction.ATP synthase	3			6	gluconeogenese/ glyoxylate cycle	2
1.1.4.4	PS.lightreaction.ATP synthase.gamma chain	1			7	OPP	3
1.1.5	PS.lightreaction.other electron carrier (ox/red)	5			8	TCA / org. transformation	15
1.1.5.2	PS.lightreaction.other electron carrier (ox/red).ferredoxin	5			9	mitochondrial electron transport / ATP synthesis	8
1.1.6	PS.lightreaction.NADH DH	3			10	cell wall	125
1.1.40	PS.lightreaction.cyclic electron flow-chlororespiration	2			11	lipid metabolism	93
1.2	PS.photorespiration	5			12	N-metabolism	4
1.2.2	PS.photorespiration.glycolate oxydase	3			13	amino acid metabolism	68
1.2.3	PS.photorespiration.aminotransferases peroxisomal	1			14	S-assimilation	3
1.2.5	PS.photorespiration.serine hydroxymethyltransferase	1			15	metal handling	9
1.3	PS.calvin cycle	15			16	secondary metabolism	77
1.3.2	PS.calvin cycle.rubisco small subunit	3			17	hormone metabolism	136
1.3.4	PS.calvin cycle.GAP	3			18	Co-factor and vitamine metabolism	10
1.3.6	PS.calvin cycle.aldolase	1			19	tetrapyrrole synthesis	8
1.3.7	PS.calvin cycle.FBPase	3			20	stress	175
1.3.8	PS.calvin cycle.transketolase	1			21	redox	21
1.3.13	PS.calvin cycle.rubisco interacting	4			22	polyamine metabolism	4
2	major CHO metabolism	23			23	nucleotide metabolism	34
2.1	major CHO metabolism.synthesis	8			24	Biodegradation of Xenobiotics	10
2.1.1	major CHO metabolism.synthesis.sucrose	2			25	C1-metabolism	3
2.1.1.1	major CHO metabolism.synthesis.sucrose.SPS	2			26	misc	317
2.1.2	major CHO metabolism.synthesis.starch	6			27	RNA	482
2.1.2.1	major CHO metabolism.synthesis.starch.AGPase	2			28	DNA	123
2.1.2.2	major CHO metabolism.synthesis.starch.starch synthase	1			29	protein	489
2.1.2.3	major CHO metabolism.synthesis.starch.starch branching	1			30	signalling	254
2.1.2.4	major CHO metabolism.synthesis.starch.debranching	1			31	cell	123
2.2	major CHO metabolism.degradation	15			33	development	111
2.2.1	major CHO metabolism.degradation.sucrose	7			34	transport	215
2.2.1.3	major CHO metabolism.degradation.sucrose.invertases	2			35	not assigned	936
2.2.1.3.2	major CHO metabolism.degradation.sucrose.invertases.cell wall	1
2.2.1.3.3	major CHO metabolism.degradation.sucrose.invertases.vacuolar	1
2.2.1.4	major CHO metabolism.degradation.sucrose.hexokinase	3
2.2.1.5	major CHO metabolism.degradation.sucrose.Susy	2
2.2.2	major CHO metabolism.degradation.starch	8
2.2.2.1	major CHO metabolism.degradation.starch.starch cleavage	3
2.2.2.2	major CHO metabolism.degradation.starch.starch phosphorylase	3
2.2.2.4	major CHO metabolism.degradation.starch.D enzyme	1
2.2.2.6	major CHO metabolism.degradation.starch.transporter	1
3	minor CHO metabolism	24
3.1	minor CHO metabolism.raffinose family	3
3.1.1	minor CHO metabolism.raffinose family.galactinol synthases	2
3.1.1.2	minor CHO metabolism.raffinose family.galactinol synthases.putative	2
3.1.2	minor CHO metabolism.raffinose family.raffinose synthases	1
3.1.2.1	minor CHO metabolism.raffinose family.raffinose synthases.known	1
3.2	minor CHO metabolism.trehalose	4
3.2.1	minor CHO metabolism.trehalose.TPS	2
3.2.2	minor CHO metabolism.trehalose.TPP	1
3.2.3	minor CHO metabolism.trehalose.potential TPS/TPP	1
3.2.4	minor CHO metabolism.trehalose.trehalase	1
3.4	minor CHO metabolism.myo-inositol	4
3.4.2	minor CHO metabolism.myo-inositol.InsP-Kinases	1
3.4.3	minor CHO metabolism.myo-inositol.InsP Synthases	1
3.4.4	minor CHO metabolism.myo-inositol.myo inositol oxygenases	1
3.4.5	minor CHO metabolism.myo-inositol.inositol phosphatase	1
3.5	minor CHO metabolism.others	8
3.6	minor CHO metabolism.callose	1
3.7	minor CHO metabolism.sugar kinases	1
3.8	minor CHO metabolism.galactose	3
3.8.1	minor CHO metabolism.galactose.galactokinases	1
3.8.2	minor CHO metabolism.galactose.alpha-galactosidases	2
4	glycolysis	7
4.1	glycolysis.cytosolic branch	4
4.1.8	glycolysis.cytosolic branch.glyceraldehyde 3-phosphate dehydrogenase (GAP-DH)	1
4.1.12	glycolysis.cytosolic branch.phosphoglycerate mutase	1
4.1.13	glycolysis.cytosolic branch.enolase	1
4.1.15	glycolysis.cytosolic branch.phospho-enol-pyruvate carboxylase (PEPC)	1
4.2	glycolysis.plastid branch	2
4.2.4	glycolysis.plastid branch.phosphofructokinase (PFK)	1
4.2.14	glycolysis.plastid branch.pyruvate kinase (PK)	1
4.3	glycolysis.unclear/dually targeted	1
4.3.12	glycolysis.unclear/dually targeted.phosphoglycerate mutase	1
5	fermentation	7
5.1	fermentation.LDH	1
5.3	fermentation.ADH	2
5.10	fermentation.aldehyde dehydrogenase	4
6	gluconeogenese/ glyoxylate cycle	2
6.3	gluconeogenesis.Malate DH	1
6.5	gluconeogenese/ glyoxylate cycle.pyruvate dikinase	1
7	OPP	3
7.1	OPP.oxidative PP	2
7.1.1	OPP.oxidative PP.G6PD	1
7.1.3	OPP.oxidative PP.6-phosphogluconate dehydrogenase	1
7.2	OPP.non-reductive PP	1
7.2.4	OPP.non-reductive PP.ribose 5-phosphate isomerase	1
8	TCA / org. transformation	15
8.1	TCA / org. transformation.TCA	7
8.1.1	TCA / org. transformation.TCA.pyruvate DH	3
8.1.1.1	TCA / org. transformation.TCA.pyruvate DH.E1	2
8.1.1.3	TCA / org. transformation.TCA.pyruvate DH.E3	1
8.1.3	TCA / org. transformation.TCA.aconitase	1
8.1.4	TCA / org. transformation.TCA.IDH	1
8.1.8	TCA / org. transformation.TCA.fumarase	1
8.1.9	TCA / org. transformation.TCA.malate DH	1
8.2	TCA / org. transformation.other organic acid transformations	6
8.2.9	TCA / org. transformation.other organic acid transformaitons.cyt MDH	1
8.2.10	TCA / org. transformation.other organic acid transformaitons.malic	3
8.2.11	TCA / org. transformation.other organic acid transformaitons.atp-citrate lyase	2
8.3	TCA / org. transformation.carbonic anhydrases	2
9	mitochondrial electron transport / ATP synthesis	8
9.2	mitochondrial electron transport / ATP synthesis.NADH-DH.type II	1
9.2.2	mitochondrial electron transport / ATP synthesis.NADH-DH.type II.external	1
9.6	mitochondrial electron transport / ATP synthesis.cytochrome c	1
9.7	mitochondrial electron transport / ATP synthesis.cytochrome c oxidase	2
9.9	mitochondrial electron transport / ATP synthesis.F1-ATPase	4
10	cell wall	125
10.1	cell wall.precursor synthesis	17
10.1.1	cell wall.precursor synthesis.NDP sugar pyrophosphorylase	1
10.1.1.1	cell wall.precursor synthesis.NDP sugar pyrophosphorylase.GDP mannose	1
10.1.2	cell wall.precursor synthesis.UGE	1
10.1.3	cell wall.precursor synthesis.AXS	2
10.1.5	cell wall.precursor synthesis.UXS	2
10.1.6	cell wall.precursor synthesis.GAE	4
10.1.7	cell wall.precursor synthesis.GMD	1
10.1.10	cell wall.precursor synthesis.UDP-glucose 4,6-dehydratase	2
10.1.12	cell wall.precursor synthesis.KDO pathway	1
10.1.12.2	cell wall.precursor synthesis.KDO pathway.KDO-8-Phosphate Synthase	1
10.1.20	cell wall.precursor synthesis.phosphomannose isomerase	1
10.1.21	cell wall.precursor synthesis.phosphomannomutase	1
10.1.30	cell wall.precursor synthesis.sugar kinases	1
10.1.30.1	cell wall.precursor synthesis.sugar kinases.galacturonic acid kinase	1
10.2	cell wall.cellulose synthesis	16
10.2.1	cell wall.cellulose synthesis.cellulose synthase	7
10.2.2	cell wall.cellulose synthesis.COBRA	3
10.3	cell wall.hemicellulose synthesis	2
10.5	cell wall.cell wall proteins	10
10.5.1	cell wall.cell wall proteins.AGPs	7
10.5.1.1	cell wall.cell wall proteins.AGPs.AGP	7
10.5.2	cell wall.cell wall proteins.proline rich proteins	1
10.5.3	cell wall.cell wall proteins.LRR	1
10.5.5	cell wall.cell wall proteins.RGP	1
10.6	cell wall.degradation	42
10.6.1	cell wall.degradation.cellulases and beta -1,4-glucanases	12
10.6.2	cell wall.degradation.mannan-xylose-arabinose-fucose	10
10.6.3	cell wall.degradation.pectate lyases and polygalacturonases	20
10.7	cell wall.modification	22
10.8	cell wall.pectin*esterases	16
10.8.1	cell wall.pectin*esterases.PME	11
10.8.2	cell wall.pectin*esterases.acetyl esterase	5
11	lipid metabolism	93
11.1	lipid metabolism.FA synthesis and FA elongation	20
11.1.1	lipid metabolism.FA synthesis and FA elongation.Acetyl CoA Carboxylation	1
11.1.1.1	lipid metabolism.FA synthesis and FA elongation.Acetyl CoA Carboxylation.homomeric Enzyme	1
11.1.3	lipid metabolism.FA synthesis and FA elongation.ketoacyl ACP synthase	2
11.1.8	lipid metabolism.FA synthesis and FA elongation.acyl coa ligase	5
11.1.9	lipid metabolism.FA synthesis and FA elongation.long chain fatty acid CoA ligase	3
11.1.10	lipid metabolism.FA synthesis and FA elongation.beta ketoacyl CoA synthase	3
11.1.13	lipid metabolism.FA synthesis and FA elongation.acyl-CoA binding protein	1
11.1.15	lipid metabolism.FA synthesis and FA elongation.ACP desaturase	2
11.1.20	lipid metabolism.FA synthesis and FA elongation.MCD	2
11.1.30	lipid metabolism.FA synthesis and FA elongation.pyruvate kinase	1
11.2	lipid metabolism.FA desaturation	3
11.2.1	lipid metabolism.FA desaturation.desaturase	1
11.2.3	lipid metabolism.FA desaturation.omega 3 desaturase	2
11.2.4	lipid metabolism.FA desaturation.omega 6 desaturase	1
11.3	lipid metabolism.Phospholipid synthesis	9
11.3.1	lipid metabolism.Phospholipid synthesis.1-acylglycerol-3-phosphate O-acyltransferase	2
11.3.2	lipid metabolism.Phospholipid synthesis.choline kinase	1
11.3.5	lipid metabolism.Phospholipid synthesis.diacylglycerol kinase	1
11.3.7	lipid metabolism.Phospholipid synthesis.cyclopropane-fatty-acyl-phospholipid synthase	1
11.4	lipid metabolism.TAG synthesis	4
11.5	lipid metabolism.glyceral metabolism	1
11.5.2	lipid metabolism.glyceral metabolism.Glycerol-3-phosphate dehydrogenase (NAD+)	1
11.6	lipid metabolism.lipid transfer proteins etc	2
11.7	lipid metabolism.unassigned	1
11.8	lipid metabolism.'exotics' (steroids, squalene etc)	18
11.8.1	lipid metabolism.'exotics' (steroids, squalene etc).sphingolipids	9
11.8.3	lipid metabolism.'exotics' (steroids, squalene etc).UDP-glucose:sterol glucosyltransferase	3
11.8.4	lipid metabolism.'exotics' (steroids, squalene etc).3-beta hydroxysteroid dehydrogenase/isomerase	1
11.8.8	lipid metabolism.'exotics' (steroids, squalene etc).squalene synthase	1
11.8.10	lipid metabolism.exotics' (steroids, squalene etc).phosphatidylcholinesterol O-acyltransferase'	1
11.9	lipid metabolism.lipid degradation	31
11.9.2	lipid metabolism.lipid degradation.lipases	16
11.9.2.1	lipid metabolism.lipid degradation.lipases.triacylglycerol lipase	10
11.9.3	lipid metabolism.lipid degradation.lysophospholipases	9
11.9.3.1	lipid metabolism.lipid degradation.lysophospholipases.phospholipase D	3
11.9.3.2	lipid metabolism.lipid degradation.lysophospholipases.carboxylesterase	1
11.9.3.3	lipid metabolism.lipid degradation.lysophospholipases.glycerophosphodiester phosphodiesterase	1
11.9.3.5	lipid metabolism.lipid degradation.lysophospholipases.phosphoinositide phospholipase C	1
11.9.4	lipid metabolism.lipid degradation.beta-oxidation	6
11.9.4.2	lipid metabolism.lipid degradation.beta-oxidation.acyl CoA DH	2
11.9.4.5	lipid metabolism.lipid degradation.beta-oxidation.acyl-CoA thioesterase	1
11.9.4.13	lipid metabolism.lipid degradation.beta-oxidation.acyl CoA reductase	3
11.10	lipid metabolism.glycolipid synthesis	4
11.10.1	lipid metabolism.glycolipid synthesis.MGDG synthase	2
11.10.4	lipid metabolism.glycolipid synthesis.sulfolipid synthase	2
12	N-metabolism	4
12.2	N-metabolism.ammonia metabolism	2
12.2.2	N-metabolism.ammonia metabolism.glutamine synthase	1
12.2.99	N-metabolism.ammonia metabolism.unspecified	1
12.3	N-metabolism.N-degradation	1
12.3.1	N-metabolism.N-degradation.glutamate dehydrogenase	1
12.4	N-metabolism.misc	1
13	amino acid metabolism	68
13.1	amino acid metabolism.synthesis	41
13.1.1	amino acid metabolism.synthesis.central amino acid metabolism	6
13.1.1.1	amino acid metabolism.synthesis.central amino acid metabolism.GABA	2
13.1.1.1.1	amino acid metabolism.synthesis.central amino acid metabolism.GABA.Glutamate decarboxylase	2
13.1.1.3	amino acid metabolism.synthesis.central amino acid metabolism.alanine	4
13.1.1.3.1	amino acid metabolism.synthesis.central amino acid metabolism.alanine.alanine aminotransferase	2
13.1.1.3.11	amino acid metabolism.synthesis.central amino acid metabolism.alanine.alanine-glyoxylate aminotransferase	2
13.1.2	amino acid metabolism.synthesis.glutamate family	2
13.1.2.3	amino acid metabolism.synthesis.glutamate family.arginine	2
13.1.2.3.21	amino acid metabolism.synthesis.glutamate family.arginine.ornithine carbamoyltransferase	1
13.1.2.3.23	amino acid metabolism.synthesis.glutamate family.arginine.argininosuccinate lyase	1
13.1.3	amino acid metabolism.synthesis.aspartate family	10
13.1.3.2	amino acid metabolism.synthesis.aspartate family.threonine	2
13.1.3.2.1	amino acid metabolism.synthesis.aspartate family.threonine.threonine synthase	2
13.1.3.4	amino acid metabolism.synthesis.aspartate family.methionine	3
13.1.3.5	amino acid metabolism.synthesis.aspartate family.lysine	4
13.1.3.5.2	amino acid metabolism.synthesis.aspartate family.lysine.dihydrodipicolinate reductase	2
13.1.3.5.5	amino acid metabolism.synthesis.aspartate family.lysine.diaminopimelate decarboxylase	1
13.1.3.6	amino acid metabolism.synthesis.aspartate family.misc	1
13.1.3.6.1	amino acid metabolism.synthesis.aspartate family.misc.homoserine	1
13.1.3.6.1.1	amino acid metabolism.synthesis.aspartate family.misc.homoserine.aspartate kinase	1
13.1.4	amino acid metabolism.synthesis.branched chain group	4
13.1.4.1	amino acid metabolism.synthesis.branched chain group.common	3
13.1.4.1.1	amino acid metabolism.synthesis.branched chain group.common.acetolactate synthase	1
13.1.4.1.4	amino acid metabolism.synthesis.branched chain group.common.branched-chain amino acid aminotransferase	1
13.1.4.4	amino acid metabolism.synthesis.branched chain group.leucine specific	1
13.1.4.4.1	amino acid metabolism.synthesis.branched chain group.leucine specific.2-isopropylmalate synthase	1
13.1.5	amino acid metabolism.synthesis.serine-glycine-cysteine group	7
13.1.5.1	amino acid metabolism.synthesis.serine-glycine-cysteine group.serine	2
13.1.5.1.1	amino acid metabolism.synthesis.serine-glycine-cysteine group.serine.phosphoglycerate dehydrogenase	1
13.1.5.1.2	amino acid metabolism.synthesis.serine-glycine-cysteine group.serine.phosphoserine aminotransferase	1
13.1.5.3	amino acid metabolism.synthesis.serine-glycine-cysteine group.cysteine	5
13.1.5.3.1	amino acid metabolism.synthesis.serine-glycine-cysteine group.cysteine.OASTL	2
13.1.5.3.2	amino acid metabolism.synthesis.serine-glycine-cysteine group.cysteine.SAT	1
13.1.6	amino acid metabolism.synthesis.aromatic aa	12
13.1.6.1	amino acid metabolism.synthesis.aromatic aa.chorismate	5
13.1.6.1.1	amino acid metabolism.synthesis.aromatic aa.chorismate.3-deoxy-D-arabino-heptulosonate 7-phosphate synthase	1
13.1.6.1.6	amino acid metabolism.synthesis.aromatic aa.chorismate.5-enolpyruvylshikimate-3-phosphate synthase	2
13.1.6.1.10	amino acid metabolism.synthesis.aromatic aa.chorismate.dehydroquinate/shikimate dehydrogenase	2
13.1.6.2	amino acid metabolism.synthesis.aromatic aa.phenylalanine and tyrosine	1
13.1.6.3	amino acid metabolism.synthesis.aromatic aa.phenylalanine	2
13.1.6.3.1	amino acid metabolism.synthesis.aromatic aa.phenylalanine.arogenate dehydratase / prephenate dehydratase	2
13.1.6.4	amino acid metabolism.synthesis.aromatic aa.tyrosine	1
13.1.6.4.1	amino acid metabolism.synthesis.aromatic aa.tyrosine.arogenate dehydrogenase \& prephenate dehydrogenase	1
13.1.6.5	amino acid metabolism.synthesis.aromatic aa.tryptophan	3
13.1.6.5.2	amino acid metabolism.synthesis.aromatic aa.tryptophan.anthranilate phosphoribosyltransferase	1
13.2	amino acid metabolism.degradation	24
13.2.1	amino acid metabolism.degradation.central amino acid metabolism	1
13.2.1.2	amino acid metabolism.degradation.central amino acid metabolism.aspartate	1
13.2.2	amino acid metabolism.degradation.glutamate family	3
13.2.2.3	amino acid metabolism.degradation.glutamate family.arginine	3
13.2.3	amino acid metabolism.degradation.aspartate family	4
13.2.3.1	amino acid metabolism.degradation.aspartate family.asparagine	1
13.2.3.1.1	amino acid metabolism.degradation.aspartate family.asparagine.L-asparaginase	1
13.2.3.2	amino acid metabolism.degradation.aspartate family.threonine	1
13.2.3.4	amino acid metabolism.degradation.aspartate family.methionine	1
13.2.3.4.1	amino acid metabolism.degradation.aspartate family.methionine.methionine gamma-lyase	1
13.2.3.5	amino acid metabolism.degradation.aspartate family.lysine	1
13.2.4	amino acid metabolism.degradation.branched chain group	3
13.2.4.1	amino acid metabolism.degradation.branched-chain group.shared	2
13.2.4.4	amino acid metabolism.degradation.branched-chain group.leucine	1
13.2.5	amino acid metabolism.degradation.serine-glycine-cysteine group	1
13.2.5.2	amino acid metabolism.degradation.serine-glycine-cysteine group.glycine	1
13.2.6	amino acid metabolism.degradation.aromatic aa	4
13.2.6.2	amino acid metabolism.degradation.aromatic aa.tyrosine	3
13.2.6.3	amino acid metabolism.degradation.aromatic aa.tryptophan	1
13.2.7	amino acid metabolism.degradation.histidine	8
13.99	amino acid metabolism.misc	1
14	S-assimilation	3
14.1	S-assimilation.ATPS	1
14.2	S-assimilation.APR	2
15	metal handling	9
15.2	metal handling.binding, chelation and storage	8
16	secondary metabolism	77
16.1	secondary metabolism.isoprenoids	23
16.1.1	secondary metabolism.isoprenoids.non-mevalonate pathway	4
16.1.1.1	secondary metabolism.isoprenoids.non-mevalonate pathway.DXS	2
16.1.1.4	secondary metabolism.isoprenoids.non-mevalonate pathway.CMK	1
16.1.1.10	secondary metabolism.isoprenoids.non-mevalonate pathway.geranylgeranyl pyrophosphate synthase	1
16.1.2	secondary metabolism.isoprenoids.mevalonate pathway	8
16.1.2.1	secondary metabolism.isoprenoids.mevalonate pathway.acetyl-CoA C-acyltransferase	2
16.1.2.2	secondary metabolism.isoprenoids.mevalonate pathway.HMG-CoA synthase	2
16.1.2.3	secondary metabolism.isoprenoids.mevalonate pathway.HMG-CoA reductase	1
16.1.2.9	secondary metabolism.isoprenoids.mevalonate pathway.farnesyl pyrophosphate synthetase	1
16.1.4	secondary metabolism.isoprenoids.carotenoids	7
16.1.4.1	secondary metabolism.isoprenoids.carotenoids.phytoene synthase	1
16.1.4.4	secondary metabolism.isoprenoids.carotenoids.lycopene epsilon cyclase	1
16.1.4.5	secondary metabolism.isoprenoids.carotenoids.lycopene beta cyclase	2
16.1.4.8	secondary metabolism.isoprenoids.carotenoids.carotenoid isomerase	1
16.1.4.21	secondary metabolism.isoprenoids.carotenoids.violaxanthin de-epoxidase	1
16.1.5	secondary metabolism.isoprenoids.terpenoids	3
16.2	secondary metabolism.phenylpropanoids	29
16.2.1	secondary metabolism.phenylpropanoids.lignin biosynthesis	13
16.2.1.1	secondary metabolism.phenylpropanoids.lignin biosynthesis.PAL	4
16.2.1.3	secondary metabolism.phenylpropanoids.lignin biosynthesis.4CL	2
16.2.1.6	secondary metabolism.phenylpropanoids.lignin biosynthesis.CCoAOMT	5
16.2.1.10	secondary metabolism.phenylpropanoids.lignin biosynthesis.CAD	2
16.4	secondary metabolism.N misc	3
16.4.1	secondary metabolism.N misc.alkaloid-like	3
16.5	secondary metabolism.sulfur-containing	1
16.5.1	secondary metabolism.sulfur-containing.glucosinolates	1
16.5.1.3	secondary metabolism.sulfur-containing.glucosinolates.degradation	1
16.5.1.3.2	secondary metabolism.sulfur-containing.glucosinolates.degradation.nitrilespecifier protein	1
16.7	secondary metabolism.wax	2
16.8	secondary metabolism.flavonoids	15
16.8.1	secondary metabolism.flavonoids.anthocyanins	3
16.8.1.12	secondary metabolism.flavonoids.anthocyanins.anthocyanidin 3-O-glucosyltransferase	1
16.8.2	secondary metabolism.flavonoids.chalcones	3
16.8.3	secondary metabolism.flavonoids.dihydroflavonols	6
16.8.5	secondary metabolism.flavonoids.isoflavones	3
16.8.5.1	secondary metabolism.flavonoids.isoflavones.isoflavone reductase	3
16.10	secondary metabolism.simple phenols	2
16.99	secondary metabolism.unspecified	2
17	hormone metabolism	136
17.1	hormone metabolism.abscisic acid	10
17.1.1	hormone metabolism.abscisic acid.synthesis-degradation	6
17.1.1.1	hormone metabolism.abscisic acid.synthesis-degradation.synthesis	2
17.1.1.1.10	hormone metabolism.abscisic acid.synthesis-degradation.synthesis.9-cis-epoxycarotenoid dioxygenase	2
17.1.2	hormone metabolism.abscisic acid.signal transduction	1
17.1.3	hormone metabolism.abscisic acid.induced-regulated-responsive-activated	3
17.2	hormone metabolism.auxin	36
17.2.1	hormone metabolism.auxin.synthesis-degradation	3
17.2.2	hormone metabolism.auxin.signal transduction	5
17.2.3	hormone metabolism.auxin.induced-regulated-responsive-activated	28
17.3	hormone metabolism.brassinosteroid	7
17.3.1	hormone metabolism.brassinosteroid.synthesis-degradation	7
17.3.1.1	hormone metabolism.brassinosteroid.synthesis-degradation.BRs	3
17.3.1.1.1	hormone metabolism.brassinosteroid.synthesis-degradation.BRs.DET2	3
17.3.1.2	hormone metabolism.brassinosteroid.synthesis-degradation.sterols	4
17.3.1.2.2	hormone metabolism.brassinosteroid.synthesis-degradation.sterols.SMT2	1
17.3.1.2.7	hormone metabolism.brassinosteroid.synthesis-degradation.sterols.DWF5	2
17.3.1.2.99	hormone metabolism.brassinosteroid.synthesis-degradation.sterols.other	1
17.4	hormone metabolism.cytokinin	3
17.4.1	hormone metabolism.cytokinin.synthesis-degradation	2
17.4.2	hormone metabolism.cytokinin.signal transduction	1
17.5	hormone metabolism.ethylene	51
17.5.1	hormone metabolism.ethylene.synthesis-degradation	32
17.5.1.1	hormone metabolism.ethylene.synthesis-degradation.1-aminocyclopropane-1-carboxylate synthase	4
17.5.2	hormone metabolism.ethylene.signal transduction	17
17.5.3	hormone metabolism.ethylene.induced-regulated-responsive-activated	2
17.6	hormone metabolism.gibberelin	7
17.6.1	hormone metabolism.gibberelin.synthesis-degradation	2
17.6.1.11	hormone metabolism.gibberelin.synthesis-degradation.GA20 oxidase	1
17.6.2	hormone metabolism.gibberelin.signal transduction	1
17.6.3	hormone metabolism.gibberelin.induced-regulated-responsive-activated	4
17.7	hormone metabolism.jasmonate	17
17.7.1	hormone metabolism.jasmonate.synthesis-degradation	14
17.7.1.2	hormone metabolism.jasmonate.synthesis-degradation.lipoxygenase	9
17.7.1.3	hormone metabolism.jasmonate.synthesis-degradation.allene oxidase synthase	2
17.7.1.4	hormone metabolism.jasmonate.synthesis-degradation.allene oxidase cyclase	1
17.7.1.5	hormone metabolism.jasmonate.synthesis-degradation.12-Oxo-PDA-reductase	2
17.7.2	hormone metabolism.jasmonate.signal transduction	3
17.8	hormone metabolism.salicylic acid	5
17.8.1	hormone metabolism.salicylic acid.synthesis-degradation	5
18	Co-factor and vitamine metabolism	10
18.2	Co-factor and vitamine metabolism.thiamine	3
18.2.1	Co-factor and vitamine metabolism.thiamine.thiamine diphosphokinase	1
18.3	Co-factor and vitamine metabolism.riboflavin	1
18.5	Co-factor and vitamine metabolism.folate & vitamine K	3
18.5.2	Co-factor and vitamine metabolism.folate & vitamine K.vitamine K	3
18.5.2.5	Co-factor and vitamine metabolism.folate & vitamine K.vitamine K.naphthoate synthase	1
18.5.2.8	Co-factor and vitamine metabolism.folate & vitamine K.2-phytyl-1,4-naphthoquinone methyltransferase	1
18.5.2.10	2-phytyl-1,4-naphthoquinone methyltransferase.PHYLLO	1
18.7	Co-factor and vitamine metabolism.iron-sulphur clusters	1
18.11	Co-factor and vitamine metabolism.lipoic acid	1
19	tetrapyrrole synthesis	8
19.2	tetrapyrrole synthesis.glu-tRNA reductase	1
19.3	tetrapyrrole synthesis.GSA	2
19.6	tetrapyrrole synthesis.uroporphyrinogen III synthase	1
19.8	tetrapyrrole synthesis.coproporphyrinogen III oxidase	1
19.10	tetrapyrrole synthesis.magnesium chelatase	1
19.13	tetrapyrrole synthesis.divinyl chlorophyllide-a 8-vinyl-reductase	1
19.99	tetrapyrrole synthesis.unspecified	1
20	stress	175
20.1	stress.biotic	83
20.1.1	stress.biotic.respiratory burst	5
20.1.3	stress.biotic.signalling	6
20.1.3.1	stress.biotic.signalling.MLO-like	2
20.1.7	stress.biotic.PR-proteins	13
20.1.7.6	stress.biotic.PR-proteins.proteinase inhibitors	2
20.1.7.6.1	stress.biotic.PR-proteins.proteinase inhibitors.trypsin inhibitor	2
20.2	stress.abiotic	94
20.2.1	stress.abiotic.heat	48
20.2.2	stress.abiotic.cold	7
20.2.3	stress.abiotic.drought/salt	13
20.2.4	stress.abiotic.touch/wounding	8
20.2.99	stress.abiotic.unspecified	12
21	redox	21
21.1	redox.thioredoxin	6
21.2	redox.ascorbate and glutathione	6
21.2.1	redox.ascorbate and glutathione.ascorbate	3
21.2.1.5	redox.ascorbate and glutathione.ascorbate.L-Galactono-1,4-lactone dehydrogenase	1
21.2.2	redox.ascorbate and glutathione.glutathione	1
21.4	redox.glutaredoxins	5
21.5	redox.peroxiredoxin	1
21.6	redox.dismutases and catalases	3
22	polyamine metabolism	4
22.1	polyamine metabolism.synthesis	3
22.1.2	polyamine metabolism.synthesis.SAM decarboxylase	1
22.1.3	polyamine metabolism.synthesis.arginine decarboxylase	1
22.1.6	polyamine metabolism.synthesis.spermidine synthase	1
22.2	polyamine metabolism.degradation	1
22.2.1	polyamine metabolism.degradation.polyamin oxidase	1
23	nucleotide metabolism	34
23.1	nucleotide metabolism.synthesis	9
23.1.1	nucleotide metabolism.synthesis.pyrimidine	4
23.1.1.2	nucleotide metabolism.synthesis.pyrimidine.aspartate transcarbamoylase	1
23.1.1.4	nucleotide metabolism.synthesis.pyrimidine.dihydroorotate dehydrogenase	1
23.1.1.10	nucleotide metabolism.synthesis.pyrimidine.CTP synthetase	2
23.1.2	nucleotide metabolism.synthesis.purine	4
23.1.2.4	nucleotide metabolism.synthesis.purine.FGAR amidotransferase	2
23.1.2.6	nucleotide metabolism.synthesis.purine.AIR carboxylase	1
23.1.2.31	nucleotide metabolism.synthesis.purine.GMP synthetase	1
23.1.3	nucleotide metabolism.synthesis.PRS-PP	1
23.2	nucleotide metabolism.degradation	5
23.2.1	nucleotide metabolism.degradation.pyrimidine	1
23.2.1.4	nucleotide metabolism.degradation.pyrimidine.dihydropyrimidinase	1
23.3	nucleotide metabolism.salvage	7
23.3.2	nucleotide metabolism.salvage.nucleoside kinases	2
23.3.2.1	nucleotide metabolism.salvage.nucleoside kinases.adenosine kinase	1
23.3.2.3	nucleotide metabolism.salvage.nucleoside kinases.thymidine kinase	1
23.3.3	nucleotide metabolism.salvage.NUDIX hydrolases	4
23.4	nucleotide metabolism.phosphotransfer and pyrophosphatases	6
23.4.1	nucleotide metabolism.phosphotransfer and pyrophosphatases.adenylate kinase	1
23.4.2	nucleotide metabolism.phosphotransfer and pyrophosphatases.guanylate kinase	1
23.4.3	nucleotide metabolism.phosphotransfer and pyrophosphatases.uridylate kinase	2
23.4.4	nucleotide metabolism.phosphotransfer and pyrophosphatases.thymidylate kinase	1
23.4.99	nucleotide metabolism.phosphotransfer and pyrophosphatases.misc	1
23.5	nucleotide metabolism.deoxynucleotide metabolism	8
23.5.3	nucleotide metabolism.deoxynucleotide metabolism.cytosine deaminase	2
23.5.4	nucleotide metabolism.deoxynucleotide metabolism.ribonucleoside-diphosphate reductase	3
23.5.5	nucleotide metabolism.deoxynucleotide metabolism.dUTP diphosphatase	2
24	Biodegradation of Xenobiotics	10
24.1	Biodegradation of Xenobiotics.hydroxyacylglutathione hydrolase	1
24.2	Biodegradation of Xenobiotics.lactoylglutathione lyase	1
25	C1-metabolism	3
25.5	C1-metabolism.Methylenetetrahydrofolate dehydrogenase & Methenyltetrahydrofolate cyclohydrolase	2
25.8	C1-metabolism.tetrahydrofolate synthase	1
26	misc	317
26.1	misc.misc2	8
26.2	misc.UDP glucosyl and glucoronyl transferases	76
26.3	misc.gluco-, galacto- and mannosidases	18
26.3.1	misc.gluco-, galacto- and mannosidases.alpha-galactosidase	1
26.3.2	misc.gluco-, galacto- and mannosidases.beta-galactosidase	7
26.3.3	misc.gluco-, galacto- and mannosidases.alpha-mannosidase	1
26.3.4	misc.gluco-, galacto- and mannosidases.endoglucanase	2
26.3.5	misc.gluco-, galacto- and mannosidases.glycosyl hydrolase family 5	1
26.4	misc.beta 1,3 glucan hydrolases	17
26.4.1	misc.beta 1,3 glucan hydrolases.glucan endo-1,3-beta-glucosidase	12
26.6	misc.O-methyl transferases	4
26.7	misc.oxidases - copper, flavone etc.	26
26.8	misc.nitrilases, *nitrile lyases, berberine bridge enzymes, reticuline oxidases, troponine reductases	19
26.9	misc.glutathione S transferases	13
26.10	misc.cytochrome P450	53
26.11	misc.alcohol dehydrogenases	3
26.11.1	misc.alcohol dehydrogenases	3
26.12	misc.peroxidases	8
26.13	misc.acid and other phosphatases	6
26.14	misc.oxygenases	2
26.16	misc.myrosinases-lectin-jacalin	8
26.17	misc.dynamin	1
26.18	misc.invertase/pectin methylesterase inhibitor family protein	5
26.19	misc.plastocyanin-like	6
26.21	misc.protease inhibitor/seed storage/lipid transfer protein (LTP) family protein	3
26.22	misc.short chain dehydrogenase/reductase (SDR)	17
26.23	misc.rhodanese	1
26.24	misc.GCN5-related N-acetyltransferase	10
26.28	misc.GDSL-motif lipase	14
26.30	misc. other Ferredoxins and Rieske domain	1
27	RNA	482
27.1	RNA.processing	49
27.1.1	RNA.processing.splicing	1
27.1.2	RNA.processing.RNA helicase	3
27.1.19	RNA.processing.ribonucleases	12
27.1.20	RNA.processing.degradation dicer	2
27.2	RNA.transcription	13
27.3	RNA.regulation of transcription	403
27.3.2	RNA.regulation of transcription.Alfin-like	2
27.3.3	RNA.regulation of transcription.AP2/EREBP, APETALA2/Ethylene-responsive element binding protein family	32
27.3.4	RNA.regulation of transcription.ARF, Auxin Response Factor family	5
27.3.5	RNA.regulation of transcription.ARR	3
27.3.6	RNA.regulation of transcription.bHLH,Basic Helix-Loop-Helix family	25
27.3.7	RNA.regulation of transcription.C2C2(Zn) CO-like, Constans-like zinc finger family	10
27.3.8	RNA.regulation of transcription.C2C2(Zn) DOF zinc finger family	2
27.3.9	RNA.regulation of transcription.C2C2(Zn) GATA transcription factor family	5
27.3.10	RNA.regulation of transcription.C2C2(Zn) YABBY family	2
27.3.11	RNA.regulation of transcription.C2H2 zinc finger family	21
27.3.14	RNA.regulation of transcription.CCAAT box binding factor family, HAP2	1
27.3.15	RNA.regulation of transcription.CCAAT box binding factor family, HAP3	1
27.3.16	RNA.regulation of transcription.CCAAT box binding factor family, HAP5	1
27.3.17	RNA.regulation of transcription.CPP(Zn),CPP1-related transcription factor family	1
27.3.18	RNA.regulation of transcription.E2F/DP transcription factor family	1
27.3.20	RNA.regulation of transcription.G2-like transcription factor family, GARP	4
27.3.21	RNA.regulation of transcription.GRAS transcription factor family	10
27.3.22	RNA.regulation of transcription.HB,Homeobox transcription factor family	20
27.3.23	RNA.regulation of transcription.HSF,Heat-shock transcription factor family	4
27.3.24	RNA.regulation of transcription.MADS box transcription factor family	9
27.3.25	RNA.regulation of transcription.MYB domain transcription factor family	69
27.3.26	RNA.regulation of transcription.MYB-related transcription factor family	4
27.3.27	RNA.regulation of transcription.NAC domain transcription factor family	2
27.3.28	RNA.regulation of transcription.SBP,Squamosa promoter binding protein family	5
27.3.29	RNA.regulation of transcription.TCP transcription factor family	3
27.3.30	RNA.regulation of transcription.Trihelix, Triple-Helix transcription factor family	3
27.3.32	RNA.regulation of transcription.WRKY domain transcription factor family	21
27.3.35	RNA.regulation of transcription.bZIP transcription factor family	9
27.3.40	RNA.regulation of transcription.Aux/IAA family	3
27.3.41	RNA.regulation of transcription.B3 transcription factor family	6
27.3.44	RNA.regulation of transcription.Chromatin Remodeling Factors	9
27.3.46	RNA.regulation of transcription.DNA methyltransferases	3
27.3.48	RNA.regulation of transcription.FHA transcription factor	2
27.3.50	RNA.regulation of transcription.General Transcription	2
27.3.53	RNA.regulation of transcription.High mobility group (HMG) family	1
27.3.54	RNA.regulation of transcription.Histone acetyltransferases	1
27.3.55	RNA.regulation of transcription.HDA	1
27.3.59	RNA.regulation of transcription.Methyl binding domain proteins	1
27.3.60	RNA.regulation of transcription.NIN-like bZIP-related family	1
27.3.62	RNA.regulation of transcription.Nucleosome/chromatin assembly factor group	3
27.3.64	RNA.regulation of transcription.PHOR1	4
27.3.66	RNA.regulation of transcription.Psudo ARR transcription factor family	3
27.3.67	RNA.regulation of transcription.putative transcription regulator	30
27.3.69	RNA.regulation of transcription.SET-domain transcriptional regulator family	5
27.3.70	RNA.regulation of transcription.Silencing Group	2
27.3.71	RNA.regulation of transcription.SNF7	1
27.3.73	RNA.regulation of transcription.Zn-finger(CCHC)	3
27.3.99	RNA.regulation of transcription.unclassified	39
27.4	RNA.RNA binding	26
28	DNA	123
28.1	DNA.synthesis/chromatin structure	86
28.1.1	DNA.synthesis/chromatin structure.retrotransposon/transposase	1
28.1.1.4	DNA.synthesis/chromatin structure.retrotransposon/transposase.hat-like transposase	1
28.1.3	DNA.synthesis/chromatin structure.histone	18
28.2	DNA.repair	19
28.99	DNA.unspecified	19
29	protein	489
29.1	protein.aa activation	7
29.1.4	protein.aa activation.leucine-tRNA ligase	1
29.1.16	protein.aa activation.cysteine-tRNA ligase	1
29.1.30	protein.aa activation.pseudouridylate synthase	1
29.1.40	protein.aa activation.bifunctional aminoacyl-tRNA synthetase	1
29.2	protein.synthesis	46
29.2.1	protein.synthesis.ribosomal protein	27
29.2.1.1	protein.synthesis.ribosomal protein.prokaryotic	3
29.2.1.1.1	protein.synthesis.ribosomal protein.prokaryotic.chloroplast	2
29.2.1.1.1.2	protein.synthesis.ribosomal protein.prokaryotic.chloroplast.50S subunit	2
29.2.1.1.1.2.1	protein.synthesis.ribosomal protein.prokaryotic.chloroplast.50S subunit.L1	1
29.2.1.1.1.2.12	protein.synthesis.ribosomal protein.prokaryotic.chloroplast.50S subunit.L12	1
29.2.1.1.3	protein.synthesis.ribosomal protein.prokaryotic.unknown organellar	1
29.2.1.1.3.99	protein.synthesis.ribosomal protein.prokaryotic.unknown organellar.unknown	1
29.2.1.2	protein.synthesis.ribosomal protein.eukaryotic	21
29.2.1.2.1	protein.synthesis.ribosomal protein.eukaryotic.40S subunit	5
29.2.1.2.1.3	protein.synthesis.ribosomal protein.eukaryotic.40S subunit.S3	1
29.2.1.2.1.5	protein.synthesis.ribosomal protein.eukaryotic.40S subunit.S5	1
29.2.1.2.1.6	protein.synthesis.ribosomal protein.eukaryotic.40S subunit.S6	1
29.2.1.2.1.16	protein.synthesis.ribosomal protein.eukaryotic.40S subunit.S16	1
29.2.1.2.1.515	protein.synthesis.ribosomal protein.eukaryotic.40S subunit.S15A	1
29.2.1.2.2	protein.synthesis.ribosomal protein.eukaryotic.60S subunit	16
29.2.1.2.2.3	protein.synthesis.ribosomal protein.eukaryotic.60S subunit.L3	1
29.2.1.2.2.7	protein.synthesis.ribosomal protein.eukaryotic.60S subunit.L7	1
29.2.1.2.2.8	protein.synthesis.ribosomal protein.eukaryotic.60S subunit.L8	2
29.2.1.2.2.12	protein.synthesis.ribosomal protein.eukaryotic.60S subunit.L12	1
29.2.1.2.2.14	protein.synthesis.ribosomal protein.eukaryotic.60S subunit.L14	1
29.2.1.2.2.15	protein.synthesis.ribosomal protein.eukaryotic.60S subunit.L15	2
29.2.1.2.2.21	protein.synthesis.ribosomal protein.eukaryotic.60S subunit.L21	1
29.2.1.2.2.23	protein.synthesis.ribosomal protein.eukaryotic.60S subunit.L23	1
29.2.1.2.2.24	protein.synthesis.ribosomal protein.eukaryotic.60S subunit.L24	1
29.2.1.2.2.34	protein.synthesis.ribosomal protein.eukaryotic.60S subunit.L34	1
29.2.1.2.2.99	protein.synthesis.ribosomal protein.eukaryotic.60S subunit.unknown	1
29.2.1.2.2.537	protein.synthesis.ribosomal protein.eukaryotic.60S subunit.L37A	1
29.2.1.2.2.1730	protein.synthesis.ribosomal protein.eukaryotic.60S subunit.L7/L30/S12	2
29.2.1.99	protein.synthesis.ribosomal protein.unknown	3
29.2.1.99.99	protein.synthesis.ribosomal protein.unknown.unknown	3
29.2.2	protein.synthesis.misc ribosomal protein	3
29.2.2.50	protein.synthesis.misc ribosomal protein.BRIX	3
29.2.3	protein.synthesis.initiation	6
29.2.4	protein.synthesis.elongation	4
29.2.5	protein.synthesis.release	3
29.2.6	protein.synthesis.ribosomal RNA	3
29.3	protein.targeting	31
29.3.1	protein.targeting.nucleus	11
29.3.2	protein.targeting.mitochondria	3
29.3.3	protein.targeting.chloroplast	2
29.3.4	protein.targeting.secretory pathway	10
29.3.4.1	protein.targeting.secretory pathway.ER	2
29.3.4.2	protein.targeting.secretory pathway.golgi	2
29.3.4.3	protein.targeting.secretory pathway.vacuole	1
29.3.4.4	protein.targeting.secretory pathway.plasma membrane	1
29.3.4.99	protein.targeting.secretory pathway.unspecified	4
29.3.5	protein.targeting.peroxisomes	4
29.3.99	protein.targeting.unknown	1
29.4	protein.postranslational modification	189
29.4.1	protein.postranslational modification.kinase	70
29.4.1.57	protein.postranslational modification.kinase.receptor like cytoplasmatic kinase VII	70
29.5	protein.degradation	198
29.5.1	protein.degradation.subtilases	14
29.5.2	protein.degradation.autophagy	2
29.5.3	protein.degradation.cysteine protease	8
29.5.4	protein.degradation.aspartate protease	11
29.5.5	protein.degradation.serine protease	21
29.5.7	protein.degradation.metalloprotease	8
29.5.9	protein.degradation.AAA type	15
29.5.11	protein.degradation.ubiquitin	102
29.5.11.1	protein.degradation.ubiquitin.ubiquitin	1
29.5.11.3	protein.degradation.ubiquitin.E2	4
29.5.11.4	protein.degradation.ubiquitin.E3	93
29.5.11.4.2	protein.degradation.ubiquitin.E3.RING	57
29.5.11.4.3	protein.degradation.ubiquitin.E3.SCF	30
29.5.11.4.3.1	protein.degradation.ubiquitin.E3.SCF.SKP	1
29.5.11.4.3.2	protein.degradation.ubiquitin.E3.SCF.FBOX	27
29.5.11.4.3.3	protein.degradation.ubiquitin.E3.SCF.cullin	2
29.5.11.4.4	protein.degradation.ubiquitin.E3.APC	1
29.5.11.4.5	protein.degradation.ubiquitin.E3.BTB/POZ Cullin3	5
29.5.11.4.5.2	protein.degradation.ubiquitin.E3.BTB/POZ Cullin3.BTB/POZ	5
29.5.11.20	protein.degradation.ubiquitin.proteasom	2
29.6	protein.folding	13
29.7	protein.glycosylation	5
29.7.5	protein.glycosylation.alpha-1,3-mannosyl-glycoprotein-beta-1,2-N-acetylglucosaminyltransferase(GnTI)	2
29.7.8	protein.glycosylation.alpha-1,6-mannosyl-glycoprotein-beta-1,2-N-acetylglucosaminyltransferase(GnTII)	2
30	signalling	254
30.1	signalling.in sugar and nutrient physiology	18
30.1.1	signalling.in sugar and nutrient physiology	15
30.2	signalling.receptor kinases	116
30.2.3	signalling.receptor kinases.leucine rich repeat III	6
30.2.11	signalling.receptor kinases.leucine rich repeat XI	46
30.2.17	signalling.receptor kinases.DUF 26	56
30.2.20	signalling.receptor kinases.wheat LRK10 like	3
30.2.24	signalling.receptor kinases.S-locus glycoprotein like	1
30.2.25	signalling.receptor kinases.wall associated kinase	2
30.2.99	signalling.receptor kinases.misc	3
30.3	signalling.calcium	47
30.4	signalling.phosphinositides	6
30.4.1	signalling.phosphinositides.phosphatidylinositol-4-phosphate 5-kinase	3
30.4.4	signalling.phosphinositides.phosphoinositide phospholipase C	2
30.5	signalling.G-proteins	35
30.6	signalling.MAP kinases	3
30.7	signalling.14-3-3 proteins	4
30.8	signalling.misc	1
30.9	signalling.lipids	1
30.11	signalling.light	22
30.99	signalling.unspecified	3
31	cell	123
31.1	cell.organisation	82
31.2	cell.division	7
31.2.5	cell.division.plastid	1
31.3	cell.cycle	15
31.3.1	cell.cycle.peptidylprolyl isomerase	4
31.4	cell.vesicle transport	12
31.5	cell.cell death	7
31.5.1	cell.cell death.plants	4
33	development	111
33.1	development.storage proteins	13
33.2	development.late embryogenesis abundant	6
33.3	development.squamosa promoter binding like (SPL)	6
33.30	development.multitarget	1
33.30.1	development.multitarget.target of rapamycin	1
33.99	development.unspecified	85
34	transport	215
34.1	transport.p- and v-ATPases	4
34.2	transport.sugars	7
34.3	transport.amino acids	15
34.5	transport.ammonium	2
34.6	transport.sulphate	1
34.7	transport.phosphate	6
34.8	transport.metabolite transporters at the envelope membrane	2
34.9	transport.metabolite transporters at the mitochondrial membrane	12
34.10	transport.nucleotides	5
34.11	transport.NDP-sugars at the ER	2
34.12	transport.metal	14
34.13	transport.peptides and oligopeptides	23
34.14	transport.unspecified cations	10
34.15	transport.potassium	5
34.16	transport.ABC transporters and multidrug resistance systems	27
34.18	transport.unspecified anions	2
34.19	transport.Major Intrinsic Proteins	13
34.19.1	transport.Major Intrinsic Proteins.PIP	6
34.19.2	transport.Major Intrinsic Proteins.TIP	4
34.19.3	transport.Major Intrinsic Proteins.NIP	3
34.21	transport.calcium	2
34.22	transport.cyclic nucleotide or calcium regulated channels	3
34.23	transport.hormones	1
34.23.1	transport.hormones.auxin	1
34.99	transport.misc	59
35	not assigned	936
35.2	not assigned.unknown	936

## Sheet: ORHis vs M82-O
Table S5. MapMan groups of DEGs of AtORHis vs M82 at orange fruit developmental stage
bin	name	elements
1	PS	13
1.1	PS.lightreaction	7
1.1.1	PS.lightreaction.photosystem II	5			bin	name	elements
1.1.1.1	PS.lightreaction.photosystem II.LHC-II	2			1	PS	13
1.1.1.2	PS.lightreaction.photosystem II.PSII polypeptide subunits	3			2	major CHO metabolism	5
1.1.4	PS.lightreaction.ATP synthase	1			3	minor CHO metabolism	4
1.1.4.7	PS.lightreaction.ATP synthase.delta chain	1			4	glycolysis	1
1.1.5	PS.lightreaction.other electron carrier (ox/red)	1			5	fermentation	4
1.1.5.2	PS.lightreaction.other electron carrier (ox/red).ferredoxin	1			6	gluconeogenese/ glyoxylate cycle	1
1.2	PS.photorespiration	1			8	TCA / org. transformation	4
1.2.2	PS.photorespiration.glycolate oxydase	1			9	mitochondrial electron transport / ATP synthesis	2
1.3	PS.calvin cycle	5			10	cell wall	39
1.3.4	PS.calvin cycle.GAP	2			11	lipid metabolism	19
1.3.6	PS.calvin cycle.aldolase	1			12	N-metabolism	3
1.3.13	PS.calvin cycle.rubisco interacting	2			13	amino acid metabolism	14
2	major CHO metabolism	5			14	S-assimilation	1
2.1	major CHO metabolism.synthesis	3			15	metal handling	5
2.1.2	major CHO metabolism.synthesis.starch	3			16	secondary metabolism	14
2.1.2.4	major CHO metabolism.synthesis.starch.debranching	1			17	hormone metabolism	31
2.2	major CHO metabolism.degradation	2			18	Co-factor and vitamine metabolism	3
2.2.1	major CHO metabolism.degradation.sucrose	1			19	tetrapyrrole synthesis	1
2.2.1.1	major CHO metabolism.degradation.sucrose.fructokinase	1			20	stress	38
2.2.2	major CHO metabolism.degradation.starch	1			21	redox	4
2.2.2.1	major CHO metabolism.degradation.starch.starch cleavage	1			22	polyamine metabolism	3
3	minor CHO metabolism	4			23	nucleotide metabolism	5
3.1	minor CHO metabolism.raffinose family	1			24	Biodegradation of Xenobiotics	5
3.1.1	minor CHO metabolism.raffinose family.galactinol synthases	1			25	C1-metabolism	1
3.1.1.2	minor CHO metabolism.raffinose family.galactinol synthases.putative	1			26	misc	76
3.2	minor CHO metabolism.trehalose	1			27	RNA	94
3.2.3	minor CHO metabolism.trehalose.potential TPS/TPP	1			28	DNA	16
3.6	minor CHO metabolism.callose	2			29	protein	94
4	glycolysis	1			30	signalling	91
4.3	glycolysis.unclear/dually targeted	1			31	cell	33
4.3.12	glycolysis.unclear/dually targeted.phosphoglycerate mutase	1			33	development	30
5	fermentation	4			34	transport	49
5.1	fermentation.LDH	1			35	not assigned	279
5.3	fermentation.ADH	2
5.10	fermentation.aldehyde dehydrogenase	1
6	gluconeogenese/ glyoxylate cycle	1
6.9	gluconeogenese/ glyoxylate cycle.isocitrate lyase	1
8	TCA / org. transformation	4
8.2	TCA / org. transformation.other organic acid transformations	3
8.2.9	TCA / org. transformation.other organic acid transformaitons.cyt MDH	1
8.2.10	TCA / org. transformation.other organic acid transformaitons.malic	2
8.3	TCA / org. transformation.carbonic anhydrases	1
9	mitochondrial electron transport / ATP synthesis	2
9.2	mitochondrial electron transport / ATP synthesis.NADH-DH.type II	1
9.2.2	mitochondrial electron transport / ATP synthesis.NADH-DH.type II.external	1
9.9	mitochondrial electron transport / ATP synthesis.F1-ATPase	1
10	cell wall	39
10.1	cell wall.precursor synthesis	5
10.1.3	cell wall.precursor synthesis.AXS	1
10.1.5	cell wall.precursor synthesis.UXS	1
10.1.6	cell wall.precursor synthesis.GAE	1
10.1.9	cell wall.precursor synthesis.MUR4	1
10.1.10	cell wall.precursor synthesis.UDP-glucose 4,6-dehydratase	1
10.1.20	cell wall.precursor synthesis.phosphomannose isomerase	1
10.2	cell wall.cellulose synthesis	3
10.2.1	cell wall.cellulose synthesis.cellulose synthase	1
10.2.2	cell wall.cellulose synthesis.COBRA	1
10.5	cell wall.cell wall proteins	4
10.5.1	cell wall.cell wall proteins.AGPs	3
10.5.1.1	cell wall.cell wall proteins.AGPs.AGP	3
10.5.3	cell wall.cell wall proteins.LRR	1
10.6	cell wall.degradation	13
10.6.1	cell wall.degradation.cellulases and beta -1,4-glucanases	3
10.6.2	cell wall.degradation.mannan-xylose-arabinose-fucose	4
10.6.3	cell wall.degradation.pectate lyases and polygalacturonases	6
10.7	cell wall.modification	11
10.8	cell wall.pectin*esterases	3
10.8.1	cell wall.pectin*esterases.PME	3
11	lipid metabolism	19
11.1	lipid metabolism.FA synthesis and FA elongation	3
11.1.8	lipid metabolism.FA synthesis and FA elongation.acyl coa ligase	2
11.1.13	lipid metabolism.FA synthesis and FA elongation.acyl-CoA binding protein	1
11.3	lipid metabolism.Phospholipid synthesis	2
11.3.2	lipid metabolism.Phospholipid synthesis.choline kinase	1
11.3.5	lipid metabolism.Phospholipid synthesis.diacylglycerol kinase	1
11.6	lipid metabolism.lipid transfer proteins etc	2
11.8	lipid metabolism.'exotics' (steroids, squalene etc)	5
11.8.1	lipid metabolism.'exotics' (steroids, squalene etc).sphingolipids	3
11.8.1.3	lipid metabolism.'exotics' (steroids, squalene etc).sphingolipids.ceramide glucosyltransferase	1
11.9	lipid metabolism.lipid degradation	7
11.9.2	lipid metabolism.lipid degradation.lipases	4
11.9.2.1	lipid metabolism.lipid degradation.lipases.triacylglycerol lipase	3
11.9.3	lipid metabolism.lipid degradation.lysophospholipases	2
11.9.3.1	lipid metabolism.lipid degradation.lysophospholipases.phospholipase D	1
11.9.3.3	lipid metabolism.lipid degradation.lysophospholipases.glycerophosphodiester phosphodiesterase	1
11.9.4	lipid metabolism.lipid degradation.beta-oxidation	1
11.9.4.9	lipid metabolism.lipid degradation.beta-oxidation.multifunctional	1
12	N-metabolism	3
12.1	N-metabolism.nitrate metabolism	1
12.1.2	N-metabolism.nitrate metabolism.nitrite reductase	1
12.2	N-metabolism.ammonia metabolism	2
12.2.1	N-metabolism.ammonia metabolism.glutamate synthase	1
12.2.2	N-metabolism.ammonia metabolism.glutamine synthase	1
13	amino acid metabolism	14
13.1	amino acid metabolism.synthesis	5
13.1.3	amino acid metabolism.synthesis.aspartate family	2
13.1.3.4	amino acid metabolism.synthesis.aspartate family.methionine	1
13.1.3.6	amino acid metabolism.synthesis.aspartate family.misc	1
13.1.3.6.1	amino acid metabolism.synthesis.aspartate family.misc.homoserine	1
13.1.3.6.1.1	amino acid metabolism.synthesis.aspartate family.misc.homoserine.aspartate kinase	1
13.1.5	amino acid metabolism.synthesis.serine-glycine-cysteine group	1
13.1.5.3	amino acid metabolism.synthesis.serine-glycine-cysteine group.cysteine	1
13.1.5.3.2	amino acid metabolism.synthesis.serine-glycine-cysteine group.cysteine.SAT	1
13.1.6	amino acid metabolism.synthesis.aromatic aa	2
13.1.6.4	amino acid metabolism.synthesis.aromatic aa.tyrosine	1
13.1.6.4.1	amino acid metabolism.synthesis.aromatic aa.tyrosine.arogenate dehydrogenase \& prephenate dehydrogenase	1
13.1.6.5	amino acid metabolism.synthesis.aromatic aa.tryptophan	1
13.1.6.5.2	amino acid metabolism.synthesis.aromatic aa.tryptophan.anthranilate phosphoribosyltransferase	1
13.2	amino acid metabolism.degradation	9
13.2.2	amino acid metabolism.degradation.glutamate family	3
13.2.2.2	amino acid metabolism.degradation.glutamate family.proline	1
13.2.2.3	amino acid metabolism.degradation.glutamate family.arginine	2
13.2.4	amino acid metabolism.degradation.branched chain group	1
13.2.4.1	amino acid metabolism.degradation.branched-chain group.shared	1
13.2.6	amino acid metabolism.degradation.aromatic aa	4
13.2.6.2	amino acid metabolism.degradation.aromatic aa.tyrosine	1
13.2.6.3	amino acid metabolism.degradation.aromatic aa.tryptophan	3
13.2.7	amino acid metabolism.degradation.histidine	1
14	S-assimilation	1
14.1	S-assimilation.ATPS	1
15	metal handling	5
15.2	metal handling.binding, chelation and storage	4
16	secondary metabolism	14
16.1	secondary metabolism.isoprenoids	5
16.1.1	secondary metabolism.isoprenoids.non-mevalonate pathway	1
16.1.2	secondary metabolism.isoprenoids.mevalonate pathway	2
16.1.2.2	secondary metabolism.isoprenoids.mevalonate pathway.HMG-CoA synthase	1
16.1.4	secondary metabolism.isoprenoids.carotenoids	1
16.1.4.5	secondary metabolism.isoprenoids.carotenoids.lycopene beta cyclase	1
16.1.5	secondary metabolism.isoprenoids.terpenoids	2
16.2	secondary metabolism.phenylpropanoids	4
16.2.1	secondary metabolism.phenylpropanoids.lignin biosynthesis	2
16.2.1.6	secondary metabolism.phenylpropanoids.lignin biosynthesis.CCoAOMT	2
16.7	secondary metabolism.wax	2
16.8	secondary metabolism.flavonoids	2
16.8.2	secondary metabolism.flavonoids.chalcones	1
16.8.3	secondary metabolism.flavonoids.dihydroflavonols	1
16.99	secondary metabolism.unspecified	1
17	hormone metabolism	31
17.1	hormone metabolism.abscisic acid	3
17.1.1	hormone metabolism.abscisic acid.synthesis-degradation	2
17.1.1.1	hormone metabolism.abscisic acid.synthesis-degradation.synthesis	1
17.1.1.1.1	hormone metabolism.abscisic acid.synthesis-degradation.synthesis.zeaxanthin epoxidase	1
17.1.3	hormone metabolism.abscisic acid.induced-regulated-responsive-activated	1
17.2	hormone metabolism.auxin	10
17.2.2	hormone metabolism.auxin.signal transduction	1
17.2.3	hormone metabolism.auxin.induced-regulated-responsive-activated	9
17.3	hormone metabolism.brassinosteroid	1
17.3.1	hormone metabolism.brassinosteroid.synthesis-degradation	1
17.3.1.1	hormone metabolism.brassinosteroid.synthesis-degradation.BRs	1
17.3.1.1.1	hormone metabolism.brassinosteroid.synthesis-degradation.BRs.DET2	1
17.5	hormone metabolism.ethylene	10
17.5.1	hormone metabolism.ethylene.synthesis-degradation	7
17.5.1.1	hormone metabolism.ethylene.synthesis-degradation.1-aminocyclopropane-1-carboxylate synthase	1
17.5.2	hormone metabolism.ethylene.signal transduction	3
17.6	hormone metabolism.gibberelin	2
17.6.1	hormone metabolism.gibberelin.synthesis-degradation	1
17.6.1.11	hormone metabolism.gibberelin.synthesis-degradation.GA20 oxidase	1
17.6.3	hormone metabolism.gibberelin.induced-regulated-responsive-activated	1
17.7	hormone metabolism.jasmonate	5
17.7.1	hormone metabolism.jasmonate.synthesis-degradation	4
17.7.1.2	hormone metabolism.jasmonate.synthesis-degradation.lipoxygenase	3
17.7.1.3	hormone metabolism.jasmonate.synthesis-degradation.allene oxidase synthase	1
17.7.2	hormone metabolism.jasmonate.signal transduction	1
18	Co-factor and vitamine metabolism	3
18.3	Co-factor and vitamine metabolism.riboflavin	1
18.8	Co-factor and vitamine metabolism.ubiquinone	1
18.8.1	Co-factor and vitamine metabolism.ubiquinone.hexaprenyldihydroxybenzoate methyltransferase	1
18.11	Co-factor and vitamine metabolism.lipoic acid	1
19	tetrapyrrole synthesis	1
19.99	tetrapyrrole synthesis.unspecified	1
20	stress	38
20.1	stress.biotic	20
20.1.1	stress.biotic.respiratory burst	1
20.1.3	stress.biotic.signalling	2
20.1.3.1	stress.biotic.signalling.MLO-like	1
20.1.7	stress.biotic.PR-proteins	3
20.1.7.6	stress.biotic.PR-proteins.proteinase inhibitors	1
20.1.7.6.1	stress.biotic.PR-proteins.proteinase inhibitors.trypsin inhibitor	1
20.2	stress.abiotic	18
20.2.1	stress.abiotic.heat	6
20.2.2	stress.abiotic.cold	1
20.2.3	stress.abiotic.drought/salt	4
20.2.4	stress.abiotic.touch/wounding	4
20.2.99	stress.abiotic.unspecified	2
21	redox	4
21.1	redox.thioredoxin	1
21.4	redox.glutaredoxins	2
21.6	redox.dismutases and catalases	1
22	polyamine metabolism	3
22.1	polyamine metabolism.synthesis	3
22.1.2	polyamine metabolism.synthesis.SAM decarboxylase	1
22.1.3	polyamine metabolism.synthesis.arginine decarboxylase	2
23	nucleotide metabolism	5
23.3	nucleotide metabolism.salvage	3
23.3.3	nucleotide metabolism.salvage.NUDIX hydrolases	3
23.5	nucleotide metabolism.deoxynucleotide metabolism	2
23.5.3	nucleotide metabolism.deoxynucleotide metabolism.cytosine deaminase	1
23.5.5	nucleotide metabolism.deoxynucleotide metabolism.dUTP diphosphatase	1
24	Biodegradation of Xenobiotics	5
24.1	Biodegradation of Xenobiotics.hydroxyacylglutathione hydrolase	1
24.2	Biodegradation of Xenobiotics.lactoylglutathione lyase	1
25	C1-metabolism	1
25.8	C1-metabolism.tetrahydrofolate synthase	1
26	misc	76
26.1	misc.misc2	1
26.2	misc.UDP glucosyl and glucoronyl transferases	20
26.3	misc.gluco-, galacto- and mannosidases	5
26.3.1	misc.gluco-, galacto- and mannosidases.alpha-galactosidase	1
26.3.2	misc.gluco-, galacto- and mannosidases.beta-galactosidase	2
26.3.4	misc.gluco-, galacto- and mannosidases.endoglucanase	1
26.4	misc.beta 1,3 glucan hydrolases	5
26.4.1	misc.beta 1,3 glucan hydrolases.glucan endo-1,3-beta-glucosidase	4
26.7	misc.oxidases - copper, flavone etc.	5
26.8	misc.nitrilases, *nitrile lyases, berberine bridge enzymes, reticuline oxidases, troponine reductases	1
26.9	misc.glutathione S transferases	3
26.10	misc.cytochrome P450	14
26.11	misc.alcohol dehydrogenases	1
26.11.1	misc.alcohol dehydrogenases	1
26.12	misc.peroxidases	4
26.13	misc.acid and other phosphatases	3
26.14	misc.oxygenases	1
26.16	misc.myrosinases-lectin-jacalin	1
26.17	misc.dynamin	1
26.18	misc.invertase/pectin methylesterase inhibitor family protein	1
26.19	misc.plastocyanin-like	3
26.21	misc.protease inhibitor/seed storage/lipid transfer protein (LTP) family protein	1
26.22	misc.short chain dehydrogenase/reductase (SDR)	1
26.23	misc.rhodanese	1
26.24	misc.GCN5-related N-acetyltransferase	1
26.28	misc.GDSL-motif lipase	3
27	RNA	94
27.2	RNA.transcription	2
27.3	RNA.regulation of transcription	89
27.3.3	RNA.regulation of transcription.AP2/EREBP, APETALA2/Ethylene-responsive element binding protein family	7
27.3.4	RNA.regulation of transcription.ARF, Auxin Response Factor family	2
27.3.5	RNA.regulation of transcription.ARR	1
27.3.6	RNA.regulation of transcription.bHLH,Basic Helix-Loop-Helix family	6
27.3.7	RNA.regulation of transcription.C2C2(Zn) CO-like, Constans-like zinc finger family	1
27.3.8	RNA.regulation of transcription.C2C2(Zn) DOF zinc finger family	3
27.3.11	RNA.regulation of transcription.C2H2 zinc finger family	6
27.3.12	RNA.regulation of transcription.C3H zinc finger family	1
27.3.20	RNA.regulation of transcription.G2-like transcription factor family, GARP	3
27.3.21	RNA.regulation of transcription.GRAS transcription factor family	1
27.3.22	RNA.regulation of transcription.HB,Homeobox transcription factor family	4
27.3.24	RNA.regulation of transcription.MADS box transcription factor family	5
27.3.25	RNA.regulation of transcription.MYB domain transcription factor family	4
27.3.26	RNA.regulation of transcription.MYB-related transcription factor family	3
27.3.29	RNA.regulation of transcription.TCP transcription factor family	1
27.3.30	RNA.regulation of transcription.Trihelix, Triple-Helix transcription factor family	2
27.3.32	RNA.regulation of transcription.WRKY domain transcription factor family	5
27.3.35	RNA.regulation of transcription.bZIP transcription factor family	3
27.3.37	RNA.regulation of transcription.AS2,Lateral Organ Boundaries Gene Family	1
27.3.41	RNA.regulation of transcription.B3 transcription factor family	3
27.3.44	RNA.regulation of transcription.Chromatin Remodeling Factors	2
27.3.46	RNA.regulation of transcription.DNA methyltransferases	1
27.3.64	RNA.regulation of transcription.PHOR1	1
27.3.66	RNA.regulation of transcription.Psudo ARR transcription factor family	2
27.3.67	RNA.regulation of transcription.putative transcription regulator	8
27.3.99	RNA.regulation of transcription.unclassified	13
27.4	RNA.RNA binding	3
28	DNA	16
28.1	DNA.synthesis/chromatin structure	11
28.1.1	DNA.synthesis/chromatin structure.retrotransposon/transposase	1
28.1.1.4	DNA.synthesis/chromatin structure.retrotransposon/transposase.hat-like transposase	1
28.1.3	DNA.synthesis/chromatin structure.histone	1
28.2	DNA.repair	4
28.99	DNA.unspecified	1
29	protein	94
29.1	protein.aa activation	1
29.1.1	protein.aa activation.tyrosine-tRNA ligase	1
29.2	protein.synthesis	3
29.2.1	protein.synthesis.ribosomal protein	3
29.2.1.1	protein.synthesis.ribosomal protein.prokaryotic	2
29.2.1.1.1	protein.synthesis.ribosomal protein.prokaryotic.chloroplast	2
29.2.1.1.1.1	protein.synthesis.ribosomal protein.prokaryotic.chloroplast.30S subunit	2
29.2.1.1.1.1.3	protein.synthesis.ribosomal protein.prokaryotic.chloroplast.30S subunit.S3	1
29.2.1.1.1.1.19	protein.synthesis.ribosomal protein.prokaryotic.chloroplast.30S subunit.S19	1
29.2.1.2	protein.synthesis.ribosomal protein.eukaryotic	1
29.2.1.2.2	protein.synthesis.ribosomal protein.eukaryotic.60S subunit	1
29.2.1.2.2.34	protein.synthesis.ribosomal protein.eukaryotic.60S subunit.L34	1
29.3	protein.targeting	8
29.3.1	protein.targeting.nucleus	3
29.3.4	protein.targeting.secretory pathway	5
29.3.4.2	protein.targeting.secretory pathway.golgi	2
29.3.4.3	protein.targeting.secretory pathway.vacuole	2
29.3.4.4	protein.targeting.secretory pathway.plasma membrane	1
29.4	protein.postranslational modification	36
29.4.1	protein.postranslational modification.kinase	11
29.4.1.57	protein.postranslational modification.kinase.receptor like cytoplasmatic kinase VII	11
29.5	protein.degradation	44
29.5.1	protein.degradation.subtilases	4
29.5.3	protein.degradation.cysteine protease	4
29.5.4	protein.degradation.aspartate protease	2
29.5.5	protein.degradation.serine protease	4
29.5.7	protein.degradation.metalloprotease	5
29.5.9	protein.degradation.AAA type	2
29.5.11	protein.degradation.ubiquitin	19
29.5.11.1	protein.degradation.ubiquitin.ubiquitin	1
29.5.11.4	protein.degradation.ubiquitin.E3	17
29.5.11.4.2	protein.degradation.ubiquitin.E3.RING	13
29.5.11.4.3	protein.degradation.ubiquitin.E3.SCF	3
29.5.11.4.3.2	protein.degradation.ubiquitin.E3.SCF.FBOX	3
29.5.11.4.5	protein.degradation.ubiquitin.E3.BTB/POZ Cullin3	1
29.5.11.4.5.2	protein.degradation.ubiquitin.E3.BTB/POZ Cullin3.BTB/POZ	1
29.5.11.20	protein.degradation.ubiquitin.proteasom	1
29.6	protein.folding	2
30	signalling	91
30.1	signalling.in sugar and nutrient physiology	7
30.1.1	signalling.in sugar and nutrient physiology	7
30.2	signalling.receptor kinases	48
30.2.3	signalling.receptor kinases.leucine rich repeat III	1
30.2.11	signalling.receptor kinases.leucine rich repeat XI	21
30.2.17	signalling.receptor kinases.DUF 26	22
30.2.21	signalling.receptor kinases.lysine motif	1
30.2.24	signalling.receptor kinases.S-locus glycoprotein like	1
30.2.99	signalling.receptor kinases.misc	2
30.3	signalling.calcium	14
30.4	signalling.phosphinositides	3
30.4.1	signalling.phosphinositides.phosphatidylinositol-4-phosphate 5-kinase	2
30.5	signalling.G-proteins	10
30.6	signalling.MAP kinases	2
30.10	signalling.phosphorelay	1
30.11	signalling.light	6
31	cell	33
31.1	cell.organisation	16
31.2	cell.division	5
31.2.5	cell.division.plastid	1
31.3	cell.cycle	5
31.4	cell.vesicle transport	5
31.5	cell.cell death	2
33	development	30
33.1	development.storage proteins	5
33.2	development.late embryogenesis abundant	7
33.99	development.unspecified	18
34	transport	49
34.1	transport.p- and v-ATPases	1
34.2	transport.sugars	3
34.3	transport.amino acids	4
34.7	transport.phosphate	1
34.8	transport.metabolite transporters at the envelope membrane	1
34.9	transport.metabolite transporters at the mitochondrial membrane	1
34.10	transport.nucleotides	1
34.12	transport.metal	4
34.13	transport.peptides and oligopeptides	6
34.14	transport.unspecified cations	2
34.15	transport.potassium	1
34.16	transport.ABC transporters and multidrug resistance systems	7
34.18	transport.unspecified anions	5
34.19	transport.Major Intrinsic Proteins	5
34.19.1	transport.Major Intrinsic Proteins.PIP	3
34.19.2	transport.Major Intrinsic Proteins.TIP	1
34.19.3	transport.Major Intrinsic Proteins.NIP	1
34.21	transport.calcium	1
34.22	transport.cyclic nucleotide or calcium regulated channels	1
34.98	transport.membrane system unknown	1
34.99	transport.misc	4
35	not assigned	279
35.2	not assigned.unknown	279

## Sheet: ORHis vs M82-R
Table S5. MapMan groups of DEGs of AtORHis vs M82 at red fruit developmental stage
bin	name	elements
1	PS	30
1.1	PS.lightreaction	19
1.1.1	PS.lightreaction.photosystem II	10			bin	name	elements
1.1.1.1	PS.lightreaction.photosystem II.LHC-II	2			1	PS	30
1.1.1.2	PS.lightreaction.photosystem II.PSII polypeptide subunits	8			2	major CHO metabolism	2
1.1.3	PS.lightreaction.cytochrome b6/f	2			3	minor CHO metabolism	6
1.1.3.1	PS.lightreaction.cytochrome b6/f.iron sulfur subunit	1			5	fermentation	1
1.1.3.3	PS.lightreaction.cytochrome b6/f.cytochrome b6 (CYB6)	1			6	gluconeogenese/ glyoxylate cycle	2
1.1.4	PS.lightreaction.ATP synthase	2			8	TCA / org. transformation	5
1.1.4.4	PS.lightreaction.ATP synthase.gamma chain	1			9	mitochondrial electron transport / ATP synthesis	3
1.1.4.7	PS.lightreaction.ATP synthase.delta chain	1			10	cell wall	38
1.1.5	PS.lightreaction.other electron carrier (ox/red)	3			11	lipid metabolism	10
1.1.5.1	PS.lightreaction.other electron carrier (ox/red).plastocyanin	1			12	N-metabolism	3
1.1.5.2	PS.lightreaction.other electron carrier (ox/red).ferredoxin	2			13	amino acid metabolism	13
1.1.40	PS.lightreaction.cyclic electron flow-chlororespiration	2			15	metal handling	4
1.2	PS.photorespiration	4			16	secondary metabolism	9
1.2.2	PS.photorespiration.glycolate oxydase	1			17	hormone metabolism	28
1.2.4	PS.photorespiration.glycine cleavage	1			18	Co-factor and vitamine metabolism	4
1.2.4.4	PS.photorespiration.glycine cleavage.H protein	1			19	tetrapyrrole synthesis	1
1.2.5	PS.photorespiration.serine hydroxymethyltransferase	1			20	stress	33
1.2.6	PS.photorespiration.hydroxypyruvate reductase	1			21	redox	6
1.3	PS.calvin cycle	7			22	polyamine metabolism	1
1.3.1	PS.calvin cycle.rubisco large subunit	1			23	nucleotide metabolism	3
1.3.2	PS.calvin cycle.rubisco small subunit	1			24	Biodegradation of Xenobiotics	3
1.3.4	PS.calvin cycle.GAP	2			25	C1-metabolism	3
1.3.6	PS.calvin cycle.aldolase	1			26	misc	64
1.3.7	PS.calvin cycle.FBPase	1			27	RNA	85
1.3.12	PS.calvin cycle.PRK	1			28	DNA	13
2	major CHO metabolism	2			29	protein	77
2.1	major CHO metabolism.synthesis	1			30	signalling	56
2.1.2	major CHO metabolism.synthesis.starch	1			31	cell	26
2.1.2.4	major CHO metabolism.synthesis.starch.debranching	1			33	development	22
2.2	major CHO metabolism.degradation	1			34	transport	35
2.2.2	major CHO metabolism.degradation.starch	1			35	not assigned	227
2.2.2.1	major CHO metabolism.degradation.starch.starch cleavage	1
2.2.2.1.2	major CHO metabolism.degradation.starch.starch cleavage.beta amylase	1
3	minor CHO metabolism	6
3.1	minor CHO metabolism.raffinose family	1
3.1.2	minor CHO metabolism.raffinose family.raffinose synthases	1
3.1.2.2	minor CHO metabolism.raffinose family.raffinose synthases.putative	1
3.2	minor CHO metabolism.trehalose	1
3.2.3	minor CHO metabolism.trehalose.potential TPS/TPP	1
3.4	minor CHO metabolism.myo-inositol	1
3.4.4	minor CHO metabolism.myo-inositol.myo inositol oxygenases	1
3.5	minor CHO metabolism.others	2
3.6	minor CHO metabolism.callose	1
5	fermentation	1
5.3	fermentation.ADH	1
6	gluconeogenese/ glyoxylate cycle	2
6.4	gluconeogenese/ glyoxylate cycle.PEPCK	1
6.9	gluconeogenese/ glyoxylate cycle.isocitrate lyase	1
8	TCA / org. transformation	5
8.1	TCA / org. transformation.TCA	1
8.1.1	TCA / org. transformation.TCA.pyruvate DH	1
8.1.1.3	TCA / org. transformation.TCA.pyruvate DH.E3	1
8.2	TCA / org. transformation.other organic acid transformations	4
8.2.9	TCA / org. transformation.other organic acid transformaitons.cyt MDH	2
8.2.10	TCA / org. transformation.other organic acid transformaitons.malic	1
8.2.11	TCA / org. transformation.other organic acid transformaitons.atp-citrate lyase	1
9	mitochondrial electron transport / ATP synthesis	3
9.1	mitochondrial electron transport / ATP synthesis.NADH-DH	2
9.1.2	mitochondrial electron transport / ATP synthesis.NADH-DH.localisation not clear	2
9.2	mitochondrial electron transport / ATP synthesis.NADH-DH.type II	1
9.2.2	mitochondrial electron transport / ATP synthesis.NADH-DH.type II.external	1
10	cell wall	38
10.1	cell wall.precursor synthesis	7
10.1.5	cell wall.precursor synthesis.UXS	3
10.1.6	cell wall.precursor synthesis.GAE	1
10.1.9	cell wall.precursor synthesis.MUR4	2
10.1.21	cell wall.precursor synthesis.phosphomannomutase	1
10.2	cell wall.cellulose synthesis	5
10.2.1	cell wall.cellulose synthesis.cellulose synthase	1
10.2.2	cell wall.cellulose synthesis.COBRA	2
10.5	cell wall.cell wall proteins	3
10.5.1	cell wall.cell wall proteins.AGPs	3
10.5.1.1	cell wall.cell wall proteins.AGPs.AGP	3
10.6	cell wall.degradation	11
10.6.1	cell wall.degradation.cellulases and beta -1,4-glucanases	2
10.6.2	cell wall.degradation.mannan-xylose-arabinose-fucose	5
10.6.3	cell wall.degradation.pectate lyases and polygalacturonases	4
10.7	cell wall.modification	8
10.8	cell wall.pectin*esterases	4
10.8.1	cell wall.pectin*esterases.PME	4
11	lipid metabolism	10
11.1	lipid metabolism.FA synthesis and FA elongation	4
11.1.8	lipid metabolism.FA synthesis and FA elongation.acyl coa ligase	2
11.1.11	lipid metabolism.FA synthesis and FA elongation.fatty acid elongase	1
11.1.15	lipid metabolism.FA synthesis and FA elongation.ACP desaturase	1
11.6	lipid metabolism.lipid transfer proteins etc	1
11.9	lipid metabolism.lipid degradation	5
11.9.2	lipid metabolism.lipid degradation.lipases	3
11.9.2.1	lipid metabolism.lipid degradation.lipases.triacylglycerol lipase	1
11.9.3	lipid metabolism.lipid degradation.lysophospholipases	1
11.9.3.1	lipid metabolism.lipid degradation.lysophospholipases.phospholipase D	1
11.9.4	lipid metabolism.lipid degradation.beta-oxidation	1
11.9.4.9	lipid metabolism.lipid degradation.beta-oxidation.multifunctional	1
12	N-metabolism	3
12.2	N-metabolism.ammonia metabolism	1
12.2.1	N-metabolism.ammonia metabolism.glutamate synthase	1
12.3	N-metabolism.N-degradation	1
12.3.1	N-metabolism.N-degradation.glutamate dehydrogenase	1
12.4	N-metabolism.misc	1
13	amino acid metabolism	13
13.1	amino acid metabolism.synthesis	7
13.1.1	amino acid metabolism.synthesis.central amino acid metabolism	1
13.1.1.1	amino acid metabolism.synthesis.central amino acid metabolism.GABA	1
13.1.1.1.1	amino acid metabolism.synthesis.central amino acid metabolism.GABA.Glutamate decarboxylase	1
13.1.2	amino acid metabolism.synthesis.glutamate family	1
13.1.2.3	amino acid metabolism.synthesis.glutamate family.arginine	1
13.1.2.3.2	amino acid metabolism.synthesis.glutamate family.arginine.acetylglutamate kinase	1
13.1.3	amino acid metabolism.synthesis.aspartate family	2
13.1.3.6	amino acid metabolism.synthesis.aspartate family.misc	2
13.1.3.6.1	amino acid metabolism.synthesis.aspartate family.misc.homoserine	2
13.1.3.6.1.1	amino acid metabolism.synthesis.aspartate family.misc.homoserine.aspartate kinase	2
13.1.4	amino acid metabolism.synthesis.branched chain group	1
13.1.4.4	amino acid metabolism.synthesis.branched chain group.leucine specific	1
13.1.4.4.1	amino acid metabolism.synthesis.branched chain group.leucine specific.2-isopropylmalate synthase	1
13.1.6	amino acid metabolism.synthesis.aromatic aa	2
13.1.6.5	amino acid metabolism.synthesis.aromatic aa.tryptophan	2
13.1.6.5.2	amino acid metabolism.synthesis.aromatic aa.tryptophan.anthranilate phosphoribosyltransferase	1
13.1.6.5.3	amino acid metabolism.synthesis.aromatic aa.tryptophan.phosphoribosyanthranilate isomerase	1
13.2	amino acid metabolism.degradation	6
13.2.4	amino acid metabolism.degradation.branched chain group	1
13.2.4.1	amino acid metabolism.degradation.branched-chain group.shared	1
13.2.6	amino acid metabolism.degradation.aromatic aa	3
13.2.6.2	amino acid metabolism.degradation.aromatic aa.tyrosine	2
13.2.6.3	amino acid metabolism.degradation.aromatic aa.tryptophan	1
13.2.7	amino acid metabolism.degradation.histidine	2
15	metal handling	4
15.1	metal handling.acquisition	1
15.2	metal handling.binding, chelation and storage	3
16	secondary metabolism	9
16.1	secondary metabolism.isoprenoids	2
16.1.1	secondary metabolism.isoprenoids.non-mevalonate pathway	1
16.1.2	secondary metabolism.isoprenoids.mevalonate pathway	1
16.1.2.3	secondary metabolism.isoprenoids.mevalonate pathway.HMG-CoA reductase	1
16.2	secondary metabolism.phenylpropanoids	4
16.2.1	secondary metabolism.phenylpropanoids.lignin biosynthesis	1
16.2.1.1	secondary metabolism.phenylpropanoids.lignin biosynthesis.PAL	1
16.8	secondary metabolism.flavonoids	3
16.8.2	secondary metabolism.flavonoids.chalcones	2
16.8.3	secondary metabolism.flavonoids.dihydroflavonols	1
17	hormone metabolism	28
17.1	hormone metabolism.abscisic acid	2
17.1.1	hormone metabolism.abscisic acid.synthesis-degradation	2
17.1.1.1	hormone metabolism.abscisic acid.synthesis-degradation.synthesis	2
17.1.1.1.1	hormone metabolism.abscisic acid.synthesis-degradation.synthesis.zeaxanthin epoxidase	1
17.1.1.1.10	hormone metabolism.abscisic acid.synthesis-degradation.synthesis.9-cis-epoxycarotenoid dioxygenase	1
17.2	hormone metabolism.auxin	6
17.2.2	hormone metabolism.auxin.signal transduction	1
17.2.3	hormone metabolism.auxin.induced-regulated-responsive-activated	5
17.3	hormone metabolism.brassinosteroid	2
17.3.1	hormone metabolism.brassinosteroid.synthesis-degradation	2
17.3.1.1	hormone metabolism.brassinosteroid.synthesis-degradation.BRs	1
17.3.1.1.1	hormone metabolism.brassinosteroid.synthesis-degradation.BRs.DET2	1
17.3.1.2	hormone metabolism.brassinosteroid.synthesis-degradation.sterols	1
17.3.1.2.2	hormone metabolism.brassinosteroid.synthesis-degradation.sterols.SMT2	1
17.5	hormone metabolism.ethylene	12
17.5.1	hormone metabolism.ethylene.synthesis-degradation	5
17.5.1.1	hormone metabolism.ethylene.synthesis-degradation.1-aminocyclopropane-1-carboxylate synthase	1
17.5.2	hormone metabolism.ethylene.signal transduction	7
17.6	hormone metabolism.gibberelin	1
17.6.3	hormone metabolism.gibberelin.induced-regulated-responsive-activated	1
17.7	hormone metabolism.jasmonate	4
17.7.1	hormone metabolism.jasmonate.synthesis-degradation	4
17.7.1.2	hormone metabolism.jasmonate.synthesis-degradation.lipoxygenase	3
17.7.1.3	hormone metabolism.jasmonate.synthesis-degradation.allene oxidase synthase	1
17.8	hormone metabolism.salicylic acid	1
17.8.1	hormone metabolism.salicylic acid.synthesis-degradation	1
18	Co-factor and vitamine metabolism	4
18.2	Co-factor and vitamine metabolism.thiamine	1
18.3	Co-factor and vitamine metabolism.riboflavin	1
18.8	Co-factor and vitamine metabolism.ubiquinone	1
18.8.1	Co-factor and vitamine metabolism.ubiquinone.hexaprenyldihydroxybenzoate methyltransferase	1
18.11	Co-factor and vitamine metabolism.lipoic acid	1
19	tetrapyrrole synthesis	1
19.99	tetrapyrrole synthesis.unspecified	1
20	stress	33
20.1	stress.biotic	13
20.1.7	stress.biotic.PR-proteins	2
20.2	stress.abiotic	20
20.2.1	stress.abiotic.heat	10
20.2.2	stress.abiotic.cold	1
20.2.3	stress.abiotic.drought/salt	2
20.2.4	stress.abiotic.touch/wounding	6
20.2.99	stress.abiotic.unspecified	1
21	redox	6
21.2	redox.ascorbate and glutathione	2
21.2.2	redox.ascorbate and glutathione.glutathione	1
21.4	redox.glutaredoxins	3
21.5	redox.peroxiredoxin	1
22	polyamine metabolism	1
22.2	polyamine metabolism.degradation	1
22.2.1	polyamine metabolism.degradation.polyamin oxidase	1
23	nucleotide metabolism	3
23.3	nucleotide metabolism.salvage	1
23.3.3	nucleotide metabolism.salvage.NUDIX hydrolases	1
23.4	nucleotide metabolism.phosphotransfer and pyrophosphatases	1
23.4.99	nucleotide metabolism.phosphotransfer and pyrophosphatases.misc	1
23.5	nucleotide metabolism.deoxynucleotide metabolism	1
23.5.5	nucleotide metabolism.deoxynucleotide metabolism.dUTP diphosphatase	1
24	Biodegradation of Xenobiotics	3
24.1	Biodegradation of Xenobiotics.hydroxyacylglutathione hydrolase	1
24.2	Biodegradation of Xenobiotics.lactoylglutathione lyase	1
25	C1-metabolism	3
25.6	C1-metabolism.methylenetetrahydrofolate reductase	1
25.8	C1-metabolism.tetrahydrofolate synthase	1
25.9	C1-metabolism.dihydroneopterin aldolase	1
26	misc	64
26.1	misc.misc2	2
26.2	misc.UDP glucosyl and glucoronyl transferases	14
26.3	misc.gluco-, galacto- and mannosidases	4
26.3.1	misc.gluco-, galacto- and mannosidases.alpha-galactosidase	1
26.3.2	misc.gluco-, galacto- and mannosidases.beta-galactosidase	2
26.3.4	misc.gluco-, galacto- and mannosidases.endoglucanase	1
26.4	misc.beta 1,3 glucan hydrolases	4
26.4.1	misc.beta 1,3 glucan hydrolases.glucan endo-1,3-beta-glucosidase	3
26.7	misc.oxidases - copper, flavone etc.	3
26.8	misc.nitrilases, *nitrile lyases, berberine bridge enzymes, reticuline oxidases, troponine reductases	4
26.9	misc.glutathione S transferases	6
26.10	misc.cytochrome P450	9
26.11	misc.alcohol dehydrogenases	1
26.11.1	misc.alcohol dehydrogenases	1
26.12	misc.peroxidases	1
26.13	misc.acid and other phosphatases	2
26.14	misc.oxygenases	1
26.18	misc.invertase/pectin methylesterase inhibitor family protein	3
26.19	misc.plastocyanin-like	1
26.21	misc.protease inhibitor/seed storage/lipid transfer protein (LTP) family protein	4
26.22	misc.short chain dehydrogenase/reductase (SDR)	1
26.24	misc.GCN5-related N-acetyltransferase	1
26.26	misc.aminotransferases	1
26.26.1	misc.aminotransferases.aminotransferase class IV family protein	1
26.28	misc.GDSL-motif lipase	2
27	RNA	85
27.1	RNA.processing	4
27.1.19	RNA.processing.ribonucleases	3
27.2	RNA.transcription	2
27.3	RNA.regulation of transcription	77
27.3.3	RNA.regulation of transcription.AP2/EREBP, APETALA2/Ethylene-responsive element binding protein family	6
27.3.4	RNA.regulation of transcription.ARF, Auxin Response Factor family	1
27.3.6	RNA.regulation of transcription.bHLH,Basic Helix-Loop-Helix family	4
27.3.7	RNA.regulation of transcription.C2C2(Zn) CO-like, Constans-like zinc finger family	2
27.3.9	RNA.regulation of transcription.C2C2(Zn) GATA transcription factor family	1
27.3.10	RNA.regulation of transcription.C2C2(Zn) YABBY family	1
27.3.11	RNA.regulation of transcription.C2H2 zinc finger family	4
27.3.12	RNA.regulation of transcription.C3H zinc finger family	2
27.3.20	RNA.regulation of transcription.G2-like transcription factor family, GARP	1
27.3.21	RNA.regulation of transcription.GRAS transcription factor family	3
27.3.22	RNA.regulation of transcription.HB,Homeobox transcription factor family	5
27.3.24	RNA.regulation of transcription.MADS box transcription factor family	4
27.3.25	RNA.regulation of transcription.MYB domain transcription factor family	7
27.3.26	RNA.regulation of transcription.MYB-related transcription factor family	1
27.3.27	RNA.regulation of transcription.NAC domain transcription factor family	1
27.3.29	RNA.regulation of transcription.TCP transcription factor family	1
27.3.30	RNA.regulation of transcription.Trihelix, Triple-Helix transcription factor family	1
27.3.32	RNA.regulation of transcription.WRKY domain transcription factor family	3
27.3.35	RNA.regulation of transcription.bZIP transcription factor family	2
27.3.37	RNA.regulation of transcription.AS2,Lateral Organ Boundaries Gene Family	1
27.3.40	RNA.regulation of transcription.Aux/IAA family	1
27.3.41	RNA.regulation of transcription.B3 transcription factor family	2
27.3.44	RNA.regulation of transcription.Chromatin Remodeling Factors	2
27.3.57	RNA.regulation of transcription.JUMONJI family	1
27.3.64	RNA.regulation of transcription.PHOR1	3
27.3.67	RNA.regulation of transcription.putative transcription regulator	10
27.3.69	RNA.regulation of transcription.SET-domain transcriptional regulator family	1
27.3.99	RNA.regulation of transcription.unclassified	5
27.4	RNA.RNA binding	2
28	DNA	13
28.1	DNA.synthesis/chromatin structure	9
28.1.3	DNA.synthesis/chromatin structure.histone	1
28.2	DNA.repair	3
28.99	DNA.unspecified	1
29	protein	77
29.2	protein.synthesis	13
29.2.1	protein.synthesis.ribosomal protein	10
29.2.1.1	protein.synthesis.ribosomal protein.prokaryotic	10
29.2.1.1.1	protein.synthesis.ribosomal protein.prokaryotic.chloroplast	8
29.2.1.1.1.1	protein.synthesis.ribosomal protein.prokaryotic.chloroplast.30S subunit	5
29.2.1.1.1.1.3	protein.synthesis.ribosomal protein.prokaryotic.chloroplast.30S subunit.S3	1
29.2.1.1.1.1.4	protein.synthesis.ribosomal protein.prokaryotic.chloroplast.30S subunit.S4	1
29.2.1.1.1.1.8	protein.synthesis.ribosomal protein.prokaryotic.chloroplast.30S subunit.S8	1
29.2.1.1.1.1.11	protein.synthesis.ribosomal protein.prokaryotic.chloroplast.30S subunit.S11	1
29.2.1.1.1.1.19	protein.synthesis.ribosomal protein.prokaryotic.chloroplast.30S subunit.S19	1
29.2.1.1.1.2	protein.synthesis.ribosomal protein.prokaryotic.chloroplast.50S subunit	3
29.2.1.1.1.2.2	protein.synthesis.ribosomal protein.prokaryotic.chloroplast.50S subunit.L2	1
29.2.1.1.1.2.14	protein.synthesis.ribosomal protein.prokaryotic.chloroplast.50S subunit.L14	1
29.2.1.1.1.2.16	protein.synthesis.ribosomal protein.prokaryotic.chloroplast.50S subunit.L16	1
29.2.1.1.2	protein.synthesis.ribosomal protein.prokaryotic.mitochondrion	2
29.2.1.1.2.1	protein.synthesis.ribosomal protein.prokaryotic.mitochondrion.30S subunit	2
29.2.1.1.2.1.3	protein.synthesis.ribosomal protein.prokaryotic.mitochondrion.30S subunit.S3	1
29.2.1.1.2.1.4	protein.synthesis.ribosomal protein.prokaryotic.mitochondrion.30S subunit.S4	1
29.2.2	protein.synthesis.misc ribosomal protein	1
29.2.2.50	protein.synthesis.misc ribosomal protein.BRIX	1
29.2.3	protein.synthesis.initiation	1
29.2.4	protein.synthesis.elongation	1
29.3	protein.targeting	7
29.3.1	protein.targeting.nucleus	1
29.3.2	protein.targeting.mitochondria	1
29.3.4	protein.targeting.secretory pathway	5
29.3.4.2	protein.targeting.secretory pathway.golgi	2
29.3.4.3	protein.targeting.secretory pathway.vacuole	2
29.3.4.99	protein.targeting.secretory pathway.unspecified	1
29.4	protein.postranslational modification	22
29.4.1	protein.postranslational modification.kinase	4
29.4.1.57	protein.postranslational modification.kinase.receptor like cytoplasmatic kinase VII	4
29.5	protein.degradation	34
29.5.1	protein.degradation.subtilases	1
29.5.3	protein.degradation.cysteine protease	3
29.5.4	protein.degradation.aspartate protease	1
29.5.5	protein.degradation.serine protease	5
29.5.7	protein.degradation.metalloprotease	1
29.5.9	protein.degradation.AAA type	1
29.5.11	protein.degradation.ubiquitin	21
29.5.11.4	protein.degradation.ubiquitin.E3	20
29.5.11.4.2	protein.degradation.ubiquitin.E3.RING	14
29.5.11.4.3	protein.degradation.ubiquitin.E3.SCF	6
29.5.11.4.3.2	protein.degradation.ubiquitin.E3.SCF.FBOX	6
29.5.11.20	protein.degradation.ubiquitin.proteasom	1
29.7	protein.glycosylation	1
29.7.5	protein.glycosylation.alpha-1,3-mannosyl-glycoprotein-beta-1,2-N-acetylglucosaminyltransferase(GnTI)	1
29.7.8	protein.glycosylation.alpha-1,6-mannosyl-glycoprotein-beta-1,2-N-acetylglucosaminyltransferase(GnTII)	1
30	signalling	56
30.1	signalling.in sugar and nutrient physiology	7
30.1.1	signalling.in sugar and nutrient physiology	7
30.2	signalling.receptor kinases	27
30.2.3	signalling.receptor kinases.leucine rich repeat III	1
30.2.11	signalling.receptor kinases.leucine rich repeat XI	8
30.2.17	signalling.receptor kinases.DUF 26	13
30.2.24	signalling.receptor kinases.S-locus glycoprotein like	2
30.2.25	signalling.receptor kinases.wall associated kinase	1
30.2.99	signalling.receptor kinases.misc	2
30.3	signalling.calcium	10
30.4	signalling.phosphinositides	1
30.4.1	signalling.phosphinositides.phosphatidylinositol-4-phosphate 5-kinase	1
30.5	signalling.G-proteins	4
30.6	signalling.MAP kinases	1
30.7	signalling.14-3-3 proteins	1
30.10	signalling.phosphorelay	1
30.11	signalling.light	3
30.99	signalling.unspecified	1
31	cell	26
31.1	cell.organisation	17
31.2	cell.division	2
31.3	cell.cycle	2
31.3.1	cell.cycle.peptidylprolyl isomerase	2
31.4	cell.vesicle transport	4
31.5	cell.cell death	1
33	development	22
33.1	development.storage proteins	7
33.2	development.late embryogenesis abundant	5
33.99	development.unspecified	10
34	transport	35
34.1	transport.p- and v-ATPases	1
34.2	transport.sugars	2
34.3	transport.amino acids	4
34.6	transport.sulphate	1
34.7	transport.phosphate	1
34.8	transport.metabolite transporters at the envelope membrane	1
34.9	transport.metabolite transporters at the mitochondrial membrane	4
34.11	transport.NDP-sugars at the ER	1
34.13	transport.peptides and oligopeptides	2
34.14	transport.unspecified cations	1
34.16	transport.ABC transporters and multidrug resistance systems	2
34.18	transport.unspecified anions	2
34.19	transport.Major Intrinsic Proteins	6
34.19.1	transport.Major Intrinsic Proteins.PIP	4
34.19.2	transport.Major Intrinsic Proteins.TIP	2
34.22	transport.cyclic nucleotide or calcium regulated channels	1
34.98	transport.membrane system unknown	1
34.99	transport.misc	5
35	not assigned	227
35.2	not assigned.unknown	227

## Sheet: ORwt vs M82-7D
Table S5. MapMan groups of DEGs of AtORWT vs M82 at 7 DPA fruit developmental stage
bin	name	elements
1	PS	5
1.1	PS.lightreaction	2
1.1.5	PS.lightreaction.other electron carrier (ox/red)	2			bin	name	elements
1.1.5.2	PS.lightreaction.other electron carrier (ox/red).ferredoxin	2			1	PS	5
1.2	PS.photorespiration	1			2	major CHO metabolism	3
1.2.4	PS.photorespiration.glycine cleavage	1			3	minor CHO metabolism	1
1.2.4.4	PS.photorespiration.glycine cleavage.H protein	1			7	OPP	1
1.3	PS.calvin cycle	2			8	TCA / org. transformation	1
1.3.2	PS.calvin cycle.rubisco small subunit	1			9	mitochondrial electron transport / ATP synthesis	2
1.3.5	PS.calvin cycle.TPI	1			10	cell wall	18
2	major CHO metabolism	3			11	lipid metabolism	13
2.1	major CHO metabolism.synthesis	1			13	amino acid metabolism	2
2.1.2	major CHO metabolism.synthesis.starch	1			14	S-assimilation	1
2.2	major CHO metabolism.degradation	2			16	secondary metabolism	23
2.2.1	major CHO metabolism.degradation.sucrose	2			17	hormone metabolism	21
2.2.1.3	major CHO metabolism.degradation.sucrose.invertases	1			18	Co-factor and vitamine metabolism	1
2.2.1.3.2	major CHO metabolism.degradation.sucrose.invertases.cell wall	1			19	tetrapyrrole synthesis	3
2.2.1.5	major CHO metabolism.degradation.sucrose.Susy	1			20	stress	36
3	minor CHO metabolism	1			21	redox	5
3.6	minor CHO metabolism.callose	1			22	polyamine metabolism	1
7	OPP	1			23	nucleotide metabolism	2
7.1	OPP.oxidative PP	1			24	Biodegradation of Xenobiotics	2
7.1.2	OPP.oxidative PP.6-phosphogluconolactonase	1			25	C1-metabolism	1
8	TCA / org. transformation	1			26	misc	59
8.1	TCA / org. transformation.TCA	1			27	RNA	50
8.1.8	TCA / org. transformation.TCA.fumarase	1			28	DNA	9
9	mitochondrial electron transport / ATP synthesis	2			29	protein	55
9.2	mitochondrial electron transport / ATP synthesis.NADH-DH.type II	1			30	signalling	23
9.2.2	mitochondrial electron transport / ATP synthesis.NADH-DH.type II.external	1			31	cell	16
9.9	mitochondrial electron transport / ATP synthesis.F1-ATPase	1			33	development	16
10	cell wall	18			34	transport	21
10.1	cell wall.precursor synthesis	1			35	not assigned	143
10.1.2	cell wall.precursor synthesis.UGE	1
10.5	cell wall.cell wall proteins	3
10.5.1	cell wall.cell wall proteins.AGPs	1
10.5.1.1	cell wall.cell wall proteins.AGPs.AGP	1
10.5.2	cell wall.cell wall proteins.proline rich proteins	1
10.5.5	cell wall.cell wall proteins.RGP	1
10.6	cell wall.degradation	6
10.6.1	cell wall.degradation.cellulases and beta -1,4-glucanases	1
10.6.2	cell wall.degradation.mannan-xylose-arabinose-fucose	1
10.6.3	cell wall.degradation.pectate lyases and polygalacturonases	4
10.7	cell wall.modification	3
10.8	cell wall.pectin*esterases	5
10.8.1	cell wall.pectin*esterases.PME	5
11	lipid metabolism	13
11.1	lipid metabolism.FA synthesis and FA elongation	3
11.1.8	lipid metabolism.FA synthesis and FA elongation.acyl coa ligase	1
11.1.10	lipid metabolism.FA synthesis and FA elongation.beta ketoacyl CoA synthase	1
11.1.11	lipid metabolism.FA synthesis and FA elongation.fatty acid elongase	1
11.2	lipid metabolism.FA desaturation	1
11.2.3	lipid metabolism.FA desaturation.omega 3 desaturase	1
11.3	lipid metabolism.Phospholipid synthesis	1
11.6	lipid metabolism.lipid transfer proteins etc	3
11.8	lipid metabolism.'exotics' (steroids, squalene etc)	3
11.8.2	lipid metabolism.'exotics' (steroids, squalene etc).methylsterol monooxygenase	2
11.8.3	lipid metabolism.'exotics' (steroids, squalene etc).UDP-glucose:sterol glucosyltransferase	1
11.9	lipid metabolism.lipid degradation	2
11.9.4	lipid metabolism.lipid degradation.beta-oxidation	2
11.9.4.9	lipid metabolism.lipid degradation.beta-oxidation.multifunctional	1
11.9.4.13	lipid metabolism.lipid degradation.beta-oxidation.acyl CoA reductase	1
13	amino acid metabolism	2
13.2	amino acid metabolism.degradation	2
13.2.2	amino acid metabolism.degradation.glutamate family	1
13.2.2.3	amino acid metabolism.degradation.glutamate family.arginine	1
13.2.3	amino acid metabolism.degradation.aspartate family	1
13.2.3.2	amino acid metabolism.degradation.aspartate family.threonine	1
14	S-assimilation	1
14.1	S-assimilation.ATPS	1
16	secondary metabolism	23
16.1	secondary metabolism.isoprenoids	7
16.1.2	secondary metabolism.isoprenoids.mevalonate pathway	3
16.1.2.2	secondary metabolism.isoprenoids.mevalonate pathway.HMG-CoA synthase	2
16.1.2.7	secondary metabolism.isoprenoids.mevalonate pathway.isopentenyl pyrophosphate:dimethyllallyl pyrophosphate isomerase	1
16.1.5	secondary metabolism.isoprenoids.terpenoids	4
16.2	secondary metabolism.phenylpropanoids	10
16.2.1	secondary metabolism.phenylpropanoids.lignin biosynthesis	4
16.2.1.1	secondary metabolism.phenylpropanoids.lignin biosynthesis.PAL	2
16.2.1.6	secondary metabolism.phenylpropanoids.lignin biosynthesis.CCoAOMT	2
16.4	secondary metabolism.N misc	1
16.4.1	secondary metabolism.N misc.alkaloid-like	1
16.7	secondary metabolism.wax	1
16.8	secondary metabolism.flavonoids	4
16.8.2	secondary metabolism.flavonoids.chalcones	2
16.8.3	secondary metabolism.flavonoids.dihydroflavonols	2
17	hormone metabolism	21
17.2	hormone metabolism.auxin	4
17.2.3	hormone metabolism.auxin.induced-regulated-responsive-activated	4
17.3	hormone metabolism.brassinosteroid	4
17.3.1	hormone metabolism.brassinosteroid.synthesis-degradation	4
17.3.1.2	hormone metabolism.brassinosteroid.synthesis-degradation.sterols	4
17.3.1.2.5	hormone metabolism.brassinosteroid.synthesis-degradation.sterols.HYD1	1
17.3.1.2.6	hormone metabolism.brassinosteroid.synthesis-degradation.sterols.DWF7	1
17.3.1.2.7	hormone metabolism.brassinosteroid.synthesis-degradation.sterols.DWF5	1
17.3.1.2.8	hormone metabolism.brassinosteroid.synthesis-degradation.sterols.DWF1	1
17.5	hormone metabolism.ethylene	7
17.5.1	hormone metabolism.ethylene.synthesis-degradation	2
17.5.2	hormone metabolism.ethylene.signal transduction	3
17.5.3	hormone metabolism.ethylene.induced-regulated-responsive-activated	2
17.6	hormone metabolism.gibberelin	4
17.6.1	hormone metabolism.gibberelin.synthesis-degradation	2
17.6.3	hormone metabolism.gibberelin.induced-regulated-responsive-activated	2
17.7	hormone metabolism.jasmonate	1
17.7.1	hormone metabolism.jasmonate.synthesis-degradation	1
17.7.1.2	hormone metabolism.jasmonate.synthesis-degradation.lipoxygenase	1
17.8	hormone metabolism.salicylic acid	2
17.8.1	hormone metabolism.salicylic acid.synthesis-degradation	2
18	Co-factor and vitamine metabolism	1
18.11	Co-factor and vitamine metabolism.lipoic acid	1
19	tetrapyrrole synthesis	3
19.3	tetrapyrrole synthesis.GSA	2
19.99	tetrapyrrole synthesis.unspecified	1
20	stress	36
20.1	stress.biotic	23
20.1.1	stress.biotic.respiratory burst	1
20.1.7	stress.biotic.PR-proteins	2
20.1.7.6	stress.biotic.PR-proteins.proteinase inhibitors	1
20.1.7.6.1	stress.biotic.PR-proteins.proteinase inhibitors.trypsin inhibitor	1
20.2	stress.abiotic	13
20.2.1	stress.abiotic.heat	8
20.2.3	stress.abiotic.drought/salt	1
20.2.4	stress.abiotic.touch/wounding	1
20.2.99	stress.abiotic.unspecified	2
21	redox	5
21.2	redox.ascorbate and glutathione	1
21.2.2	redox.ascorbate and glutathione.glutathione	1
21.4	redox.glutaredoxins	3
21.6	redox.dismutases and catalases	1
22	polyamine metabolism	1
22.1	polyamine metabolism.synthesis	1
22.1.6	polyamine metabolism.synthesis.spermidine synthase	1
23	nucleotide metabolism	2
23.2	nucleotide metabolism.degradation	1
23.3	nucleotide metabolism.salvage	1
23.3.2	nucleotide metabolism.salvage.nucleoside kinases	1
23.3.2.1	nucleotide metabolism.salvage.nucleoside kinases.adenosine kinase	1
24	Biodegradation of Xenobiotics	2
24.1	Biodegradation of Xenobiotics.hydroxyacylglutathione hydrolase	1
25	C1-metabolism	1
25.8	C1-metabolism.tetrahydrofolate synthase	1
26	misc	59
26.1	misc.misc2	1
26.2	misc.UDP glucosyl and glucoronyl transferases	12
26.3	misc.gluco-, galacto- and mannosidases	2
26.3.2	misc.gluco-, galacto- and mannosidases.beta-galactosidase	1
26.3.4	misc.gluco-, galacto- and mannosidases.endoglucanase	1
26.4	misc.beta 1,3 glucan hydrolases	1
26.4.1	misc.beta 1,3 glucan hydrolases.glucan endo-1,3-beta-glucosidase	1
26.6	misc.O-methyl transferases	1
26.7	misc.oxidases - copper, flavone etc.	2
26.8	misc.nitrilases, *nitrile lyases, berberine bridge enzymes, reticuline oxidases, troponine reductases	2
26.9	misc.glutathione S transferases	3
26.10	misc.cytochrome P450	15
26.12	misc.peroxidases	6
26.13	misc.acid and other phosphatases	2
26.14	misc.oxygenases	1
26.16	misc.myrosinases-lectin-jacalin	1
26.19	misc.plastocyanin-like	2
26.21	misc.protease inhibitor/seed storage/lipid transfer protein (LTP) family protein	1
26.22	misc.short chain dehydrogenase/reductase (SDR)	3
26.28	misc.GDSL-motif lipase	5
27	RNA	50
27.1	RNA.processing	5
27.1.19	RNA.processing.ribonucleases	5
27.3	RNA.regulation of transcription	44
27.3.3	RNA.regulation of transcription.AP2/EREBP, APETALA2/Ethylene-responsive element binding protein family	2
27.3.6	RNA.regulation of transcription.bHLH,Basic Helix-Loop-Helix family	6
27.3.7	RNA.regulation of transcription.C2C2(Zn) CO-like, Constans-like zinc finger family	2
27.3.11	RNA.regulation of transcription.C2H2 zinc finger family	2
27.3.21	RNA.regulation of transcription.GRAS transcription factor family	1
27.3.22	RNA.regulation of transcription.HB,Homeobox transcription factor family	7
27.3.24	RNA.regulation of transcription.MADS box transcription factor family	2
27.3.25	RNA.regulation of transcription.MYB domain transcription factor family	2
27.3.26	RNA.regulation of transcription.MYB-related transcription factor family	1
27.3.27	RNA.regulation of transcription.NAC domain transcription factor family	2
27.3.32	RNA.regulation of transcription.WRKY domain transcription factor family	3
27.3.41	RNA.regulation of transcription.B3 transcription factor family	2
27.3.44	RNA.regulation of transcription.Chromatin Remodeling Factors	2
27.3.50	RNA.regulation of transcription.General Transcription	1
27.3.59	RNA.regulation of transcription.Methyl binding domain proteins	1
27.3.64	RNA.regulation of transcription.PHOR1	1
27.3.67	RNA.regulation of transcription.putative transcription regulator	2
27.3.80	RNA.regulation of transcription.zf-HD	3
27.3.99	RNA.regulation of transcription.unclassified	2
27.4	RNA.RNA binding	1
28	DNA	9
28.1	DNA.synthesis/chromatin structure	8
28.1.3	DNA.synthesis/chromatin structure.histone	6
28.2	DNA.repair	1
29	protein	55
29.2	protein.synthesis	1
29.2.3	protein.synthesis.initiation	1
29.2.3.1	protein.synthesis.initiation.deoxyhypusine synthase	1
29.3	protein.targeting	4
29.3.1	protein.targeting.nucleus	2
29.3.4	protein.targeting.secretory pathway	1
29.3.4.2	protein.targeting.secretory pathway.golgi	1
29.3.5	protein.targeting.peroxisomes	1
29.4	protein.postranslational modification	15
29.4.1	protein.postranslational modification.kinase	6
29.4.1.57	protein.postranslational modification.kinase.receptor like cytoplasmatic kinase VII	6
29.5	protein.degradation	35
29.5.1	protein.degradation.subtilases	5
29.5.3	protein.degradation.cysteine protease	6
29.5.5	protein.degradation.serine protease	2
29.5.9	protein.degradation.AAA type	1
29.5.11	protein.degradation.ubiquitin	19
29.5.11.1	protein.degradation.ubiquitin.ubiquitin	2
29.5.11.4	protein.degradation.ubiquitin.E3	17
29.5.11.4.2	protein.degradation.ubiquitin.E3.RING	11
29.5.11.4.3	protein.degradation.ubiquitin.E3.SCF	4
29.5.11.4.3.1	protein.degradation.ubiquitin.E3.SCF.SKP	1
29.5.11.4.3.2	protein.degradation.ubiquitin.E3.SCF.FBOX	3
29.5.11.4.5	protein.degradation.ubiquitin.E3.BTB/POZ Cullin3	2
29.5.11.4.5.2	protein.degradation.ubiquitin.E3.BTB/POZ Cullin3.BTB/POZ	2
30	signalling	23
30.1	signalling.in sugar and nutrient physiology	4
30.1.1	signalling.in sugar and nutrient physiology	4
30.2	signalling.receptor kinases	13
30.2.11	signalling.receptor kinases.leucine rich repeat XI	5
30.2.17	signalling.receptor kinases.DUF 26	7
30.2.99	signalling.receptor kinases.misc	1
30.3	signalling.calcium	3
30.4	signalling.phosphinositides	2
30.4.1	signalling.phosphinositides.phosphatidylinositol-4-phosphate 5-kinase	2
30.5	signalling.G-proteins	1
31	cell	16
31.1	cell.organisation	14
31.3	cell.cycle	1
31.4	cell.vesicle transport	1
33	development	16
33.1	development.storage proteins	3
33.99	development.unspecified	13
34	transport	21
34.1	transport.p- and v-ATPases	1
34.3	transport.amino acids	1
34.6	transport.sulphate	1
34.8	transport.metabolite transporters at the envelope membrane	1
34.10	transport.nucleotides	1
34.12	transport.metal	1
34.13	transport.peptides and oligopeptides	5
34.15	transport.potassium	2
34.16	transport.ABC transporters and multidrug resistance systems	3
34.19	transport.Major Intrinsic Proteins	1
34.19.2	transport.Major Intrinsic Proteins.TIP	1
34.22	transport.cyclic nucleotide or calcium regulated channels	1
34.99	transport.misc	3
35	not assigned	143
35.2	not assigned.unknown	143

## Sheet: ORwt vs M82-17D
Table S5. MapMan groups of DEGs of AtORWT vs M82 at 17 DPA fruit developmental stage
bin	name	elements
4	glycolysis	1
4.1	glycolysis.cytosolic branch	1
4.1.12	glycolysis.cytosolic branch.phosphoglycerate mutase	1			bin	name	elements
9	mitochondrial electron transport / ATP synthesis	2			4	glycolysis	1
9.2	mitochondrial electron transport / ATP synthesis.NADH-DH.type II	2			9	mitochondrial electron transport / ATP synthesis	2
9.2.2	mitochondrial electron transport / ATP synthesis.NADH-DH.type II.external	2			10	cell wall	6
10	cell wall	6			11	lipid metabolism	5
10.2	cell wall.cellulose synthesis	1			12	N-metabolism	1
10.2.1	cell wall.cellulose synthesis.cellulose synthase	1			13	amino acid metabolism	3
10.5	cell wall.cell wall proteins	1			14	S-assimilation	2
10.5.1	cell wall.cell wall proteins.AGPs	1			16	secondary metabolism	9
10.5.1.1	cell wall.cell wall proteins.AGPs.AGP	1			17	hormone metabolism	27
10.6	cell wall.degradation	3			18	Co-factor and vitamine metabolism	1
10.6.1	cell wall.degradation.cellulases and beta -1,4-glucanases	1			20	stress	44
10.6.3	cell wall.degradation.pectate lyases and polygalacturonases	2			21	redox	4
10.7	cell wall.modification	1			23	nucleotide metabolism	1
11	lipid metabolism	5			24	Biodegradation of Xenobiotics	3
11.1	lipid metabolism.FA synthesis and FA elongation	1			25	C1-metabolism	1
11.1.8	lipid metabolism.FA synthesis and FA elongation.acyl coa ligase	1			26	misc	31
11.3	lipid metabolism.Phospholipid synthesis	1			27	RNA	56
11.3.2	lipid metabolism.Phospholipid synthesis.choline kinase	1			28	DNA	5
11.9	lipid metabolism.lipid degradation	3			29	protein	50
11.9.2	lipid metabolism.lipid degradation.lipases	3			30	signalling	52
11.9.2.1	lipid metabolism.lipid degradation.lipases.triacylglycerol lipase	3			31	cell	10
12	N-metabolism	1			33	development	10
12.2	N-metabolism.ammonia metabolism	1			34	transport	24
12.2.2	N-metabolism.ammonia metabolism.glutamine synthase	1			35	not assigned	122
13	amino acid metabolism	3
13.1	amino acid metabolism.synthesis	3
13.1.3	amino acid metabolism.synthesis.aspartate family	1
13.1.3.5	amino acid metabolism.synthesis.aspartate family.lysine	1
13.1.3.5.5	amino acid metabolism.synthesis.aspartate family.lysine.diaminopimelate decarboxylase	1
13.1.5	amino acid metabolism.synthesis.serine-glycine-cysteine group	2
13.1.5.3	amino acid metabolism.synthesis.serine-glycine-cysteine group.cysteine	2
13.1.5.3.2	amino acid metabolism.synthesis.serine-glycine-cysteine group.cysteine.SAT	1
14	S-assimilation	2
14.2	S-assimilation.APR	2
16	secondary metabolism	9
16.2	secondary metabolism.phenylpropanoids	4
16.2.1	secondary metabolism.phenylpropanoids.lignin biosynthesis	2
16.2.1.3	secondary metabolism.phenylpropanoids.lignin biosynthesis.4CL	1
16.2.1.6	secondary metabolism.phenylpropanoids.lignin biosynthesis.CCoAOMT	1
16.4	secondary metabolism.N misc	1
16.4.1	secondary metabolism.N misc.alkaloid-like	1
16.7	secondary metabolism.wax	3
16.8	secondary metabolism.flavonoids	1
16.8.2	secondary metabolism.flavonoids.chalcones	1
17	hormone metabolism	27
17.1	hormone metabolism.abscisic acid	1
17.1.1	hormone metabolism.abscisic acid.synthesis-degradation	1
17.2	hormone metabolism.auxin	2
17.2.3	hormone metabolism.auxin.induced-regulated-responsive-activated	2
17.4	hormone metabolism.cytokinin	1
17.4.1	hormone metabolism.cytokinin.synthesis-degradation	1
17.5	hormone metabolism.ethylene	16
17.5.1	hormone metabolism.ethylene.synthesis-degradation	13
17.5.1.1	hormone metabolism.ethylene.synthesis-degradation.1-aminocyclopropane-1-carboxylate synthase	1
17.5.2	hormone metabolism.ethylene.signal transduction	2
17.5.3	hormone metabolism.ethylene.induced-regulated-responsive-activated	1
17.6	hormone metabolism.gibberelin	2
17.6.1	hormone metabolism.gibberelin.synthesis-degradation	1
17.6.3	hormone metabolism.gibberelin.induced-regulated-responsive-activated	1
17.7	hormone metabolism.jasmonate	6
17.7.1	hormone metabolism.jasmonate.synthesis-degradation	3
17.7.1.2	hormone metabolism.jasmonate.synthesis-degradation.lipoxygenase	2
17.7.1.3	hormone metabolism.jasmonate.synthesis-degradation.allene oxidase synthase	1
17.7.2	hormone metabolism.jasmonate.signal transduction	3
18	Co-factor and vitamine metabolism	1
18.11	Co-factor and vitamine metabolism.lipoic acid	1
20	stress	44
20.1	stress.biotic	23
20.1.3	stress.biotic.signalling	5
20.1.3.1	stress.biotic.signalling.MLO-like	1
20.1.7	stress.biotic.PR-proteins	5
20.2	stress.abiotic	21
20.2.1	stress.abiotic.heat	16
20.2.3	stress.abiotic.drought/salt	1
20.2.4	stress.abiotic.touch/wounding	3
21	redox	4
21.1	redox.thioredoxin	1
21.4	redox.glutaredoxins	2
21.6	redox.dismutases and catalases	1
23	nucleotide metabolism	1
23.3	nucleotide metabolism.salvage	1
23.3.2	nucleotide metabolism.salvage.nucleoside kinases	1
23.3.2.1	nucleotide metabolism.salvage.nucleoside kinases.adenosine kinase	1
24	Biodegradation of Xenobiotics	3
24.1	Biodegradation of Xenobiotics.hydroxyacylglutathione hydrolase	1
24.2	Biodegradation of Xenobiotics.lactoylglutathione lyase	1
25	C1-metabolism	1
25.8	C1-metabolism.tetrahydrofolate synthase	1
26	misc	31
26.2	misc.UDP glucosyl and glucoronyl transferases	4
26.4	misc.beta 1,3 glucan hydrolases	2
26.4.1	misc.beta 1,3 glucan hydrolases.glucan endo-1,3-beta-glucosidase	2
26.7	misc.oxidases - copper, flavone etc.	1
26.10	misc.cytochrome P450	14
26.12	misc.peroxidases	2
26.13	misc.acid and other phosphatases	1
26.16	misc.myrosinases-lectin-jacalin	1
26.18	misc.invertase/pectin methylesterase inhibitor family protein	1
26.22	misc.short chain dehydrogenase/reductase (SDR)	3
26.28	misc.GDSL-motif lipase	2
27	RNA	56
27.1	RNA.processing	3
27.1.19	RNA.processing.ribonucleases	3
27.3	RNA.regulation of transcription	50
27.3.3	RNA.regulation of transcription.AP2/EREBP, APETALA2/Ethylene-responsive element binding protein family	6
27.3.6	RNA.regulation of transcription.bHLH,Basic Helix-Loop-Helix family	5
27.3.7	RNA.regulation of transcription.C2C2(Zn) CO-like, Constans-like zinc finger family	1
27.3.11	RNA.regulation of transcription.C2H2 zinc finger family	3
27.3.20	RNA.regulation of transcription.G2-like transcription factor family, GARP	1
27.3.21	RNA.regulation of transcription.GRAS transcription factor family	1
27.3.22	RNA.regulation of transcription.HB,Homeobox transcription factor family	4
27.3.23	RNA.regulation of transcription.HSF,Heat-shock transcription factor family	4
27.3.24	RNA.regulation of transcription.MADS box transcription factor family	2
27.3.25	RNA.regulation of transcription.MYB domain transcription factor family	4
27.3.32	RNA.regulation of transcription.WRKY domain transcription factor family	11
27.3.34	RNA.regulation of transcription.Orphan family	1
27.3.44	RNA.regulation of transcription.Chromatin Remodeling Factors	1
27.3.64	RNA.regulation of transcription.PHOR1	1
27.3.66	RNA.regulation of transcription.Psudo ARR transcription factor family	1
27.3.67	RNA.regulation of transcription.putative transcription regulator	2
27.3.99	RNA.regulation of transcription.unclassified	3
27.4	RNA.RNA binding	3
28	DNA	5
28.1	DNA.synthesis/chromatin structure	4
28.1.3	DNA.synthesis/chromatin structure.histone	1
28.2	DNA.repair	1
29	protein	50
29.2	protein.synthesis	2
29.2.1	protein.synthesis.ribosomal protein	1
29.2.1.2	protein.synthesis.ribosomal protein.eukaryotic	1
29.2.1.2.1	protein.synthesis.ribosomal protein.eukaryotic.40S subunit	1
29.2.1.2.1.26	protein.synthesis.ribosomal protein.eukaryotic.40S subunit.S26	1
29.2.3	protein.synthesis.initiation	1
29.3	protein.targeting	4
29.3.4	protein.targeting.secretory pathway	3
29.3.4.1	protein.targeting.secretory pathway.ER	1
29.3.4.2	protein.targeting.secretory pathway.golgi	1
29.3.4.4	protein.targeting.secretory pathway.plasma membrane	1
29.3.5	protein.targeting.peroxisomes	1
29.4	protein.postranslational modification	22
29.4.1	protein.postranslational modification.kinase	16
29.4.1.57	protein.postranslational modification.kinase.receptor like cytoplasmatic kinase VII	16
29.5	protein.degradation	22
29.5.1	protein.degradation.subtilases	1
29.5.2	protein.degradation.autophagy	1
29.5.3	protein.degradation.cysteine protease	5
29.5.5	protein.degradation.serine protease	2
29.5.7	protein.degradation.metalloprotease	1
29.5.9	protein.degradation.AAA type	2
29.5.11	protein.degradation.ubiquitin	8
29.5.11.1	protein.degradation.ubiquitin.ubiquitin	1
29.5.11.4	protein.degradation.ubiquitin.E3	7
29.5.11.4.2	protein.degradation.ubiquitin.E3.RING	5
29.5.11.4.3	protein.degradation.ubiquitin.E3.SCF	2
29.5.11.4.3.1	protein.degradation.ubiquitin.E3.SCF.SKP	1
29.5.11.4.3.2	protein.degradation.ubiquitin.E3.SCF.FBOX	1
30	signalling	52
30.1	signalling.in sugar and nutrient physiology	4
30.1.1	signalling.in sugar and nutrient physiology	3
30.2	signalling.receptor kinases	35
30.2.11	signalling.receptor kinases.leucine rich repeat XI	18
30.2.17	signalling.receptor kinases.DUF 26	15
30.2.21	signalling.receptor kinases.lysine motif	1
30.2.24	signalling.receptor kinases.S-locus glycoprotein like	1
30.2.99	signalling.receptor kinases.misc	2
30.3	signalling.calcium	5
30.4	signalling.phosphinositides	2
30.4.1	signalling.phosphinositides.phosphatidylinositol-4-phosphate 5-kinase	2
30.5	signalling.G-proteins	1
30.11	signalling.light	5
31	cell	10
31.1	cell.organisation	3
31.2	cell.division	2
31.3	cell.cycle	1
31.3.1	cell.cycle.peptidylprolyl isomerase	1
31.4	cell.vesicle transport	3
31.5	cell.cell death	1
33	development	10
33.1	development.storage proteins	2
33.2	development.late embryogenesis abundant	2
33.99	development.unspecified	6
34	transport	24
34.1	transport.p- and v-ATPases	1
34.2	transport.sugars	4
34.3	transport.amino acids	3
34.5	transport.ammonium	1
34.9	transport.metabolite transporters at the mitochondrial membrane	1
34.12	transport.metal	2
34.13	transport.peptides and oligopeptides	5
34.14	transport.unspecified cations	1
34.16	transport.ABC transporters and multidrug resistance systems	1
34.22	transport.cyclic nucleotide or calcium regulated channels	1
34.99	transport.misc	4
35	not assigned	122
35.2	not assigned.unknown	122

## Sheet: ORwt vs M82-27D
Table S5. MapMan groups of DEGs of AtORWT vs M82 at 27 DPA fruit developmental stage
bin	name	elements
1	PS	33
1.1	PS.lightreaction	21
1.1.1	PS.lightreaction.photosystem II	14			bin	name	elements
1.1.1.1	PS.lightreaction.photosystem II.LHC-II	8			1	PS	33
1.1.1.2	PS.lightreaction.photosystem II.PSII polypeptide subunits	6			2	major CHO metabolism	6
1.1.2	PS.lightreaction.photosystem I	5			3	minor CHO metabolism	3
1.1.2.2	PS.lightreaction.photosystem I.PSI polypeptide subunits	5			6	gluconeogenese/ glyoxylate cycle	2
1.1.5	PS.lightreaction.other electron carrier (ox/red)	1			8	TCA / org. transformation	4
1.1.5.2	PS.lightreaction.other electron carrier (ox/red).ferredoxin	1			9	mitochondrial electron transport / ATP synthesis	3
1.1.6	PS.lightreaction.NADH DH	1			10	cell wall	24
1.2	PS.photorespiration	6			11	lipid metabolism	10
1.2.2	PS.photorespiration.glycolate oxydase	3			13	amino acid metabolism	8
1.2.3	PS.photorespiration.aminotransferases peroxisomal	1			15	metal handling	1
1.2.4	PS.photorespiration.glycine cleavage	1			16	secondary metabolism	10
1.2.4.4	PS.photorespiration.glycine cleavage.H protein	1			17	hormone metabolism	44
1.2.5	PS.photorespiration.serine hydroxymethyltransferase	1			18	Co-factor and vitamine metabolism	4
1.3	PS.calvin cycle	6			19	tetrapyrrole synthesis	2
1.3.2	PS.calvin cycle.rubisco small subunit	3			20	stress	53
1.3.6	PS.calvin cycle.aldolase	1			21	redox	13
1.3.7	PS.calvin cycle.FBPase	1			23	nucleotide metabolism	5
1.3.8	PS.calvin cycle.transketolase	1			24	Biodegradation of Xenobiotics	3
2	major CHO metabolism	6			25	C1-metabolism	1
2.1	major CHO metabolism.synthesis	1			26	misc	71
2.1.1	major CHO metabolism.synthesis.sucrose	1			27	RNA	84
2.1.1.1	major CHO metabolism.synthesis.sucrose.SPS	1			28	DNA	12
2.2	major CHO metabolism.degradation	5			29	protein	75
2.2.1	major CHO metabolism.degradation.sucrose	3			30	signalling	77
2.2.1.3	major CHO metabolism.degradation.sucrose.invertases	3			31	cell	15
2.2.1.3.2	major CHO metabolism.degradation.sucrose.invertases.cell wall	1			33	development	16
2.2.1.3.3	major CHO metabolism.degradation.sucrose.invertases.vacuolar	2			34	transport	33
2.2.2	major CHO metabolism.degradation.starch	2			35	not assigned	246
2.2.2.1	major CHO metabolism.degradation.starch.starch cleavage	2
2.2.2.1.2	major CHO metabolism.degradation.starch.starch cleavage.beta amylase	2
3	minor CHO metabolism	3
3.2	minor CHO metabolism.trehalose	1
3.2.3	minor CHO metabolism.trehalose.potential TPS/TPP	1
3.5	minor CHO metabolism.others	1
3.6	minor CHO metabolism.callose	1
6	gluconeogenese/ glyoxylate cycle	2
6.1	gluconeogenese/ glyoxylate cycle.citrate synthase	1
6.9	gluconeogenese/ glyoxylate cycle.isocitrate lyase	1
8	TCA / org. transformation	4
8.1	TCA / org. transformation.TCA	2
8.1.1	TCA / org. transformation.TCA.pyruvate DH	1
8.1.1.1	TCA / org. transformation.TCA.pyruvate DH.E1	1
8.1.8	TCA / org. transformation.TCA.fumarase	1
8.2	TCA / org. transformation.other organic acid transformations	2
8.2.9	TCA / org. transformation.other organic acid transformaitons.cyt MDH	1
8.2.10	TCA / org. transformation.other organic acid transformaitons.malic	1
9	mitochondrial electron transport / ATP synthesis	3
9.2	mitochondrial electron transport / ATP synthesis.NADH-DH.type II	1
9.2.2	mitochondrial electron transport / ATP synthesis.NADH-DH.type II.external	1
9.4	mitochondrial electron transport / ATP synthesis.alternative oxidase	1
9.5	mitochondrial electron transport / ATP synthesis.cytochrome c reductase	1
10	cell wall	24
10.1	cell wall.precursor synthesis	1
10.1.2	cell wall.precursor synthesis.UGE	1
10.2	cell wall.cellulose synthesis	4
10.2.1	cell wall.cellulose synthesis.cellulose synthase	3
10.2.2	cell wall.cellulose synthesis.COBRA	1
10.5	cell wall.cell wall proteins	4
10.5.1	cell wall.cell wall proteins.AGPs	3
10.5.1.1	cell wall.cell wall proteins.AGPs.AGP	3
10.5.5	cell wall.cell wall proteins.RGP	1
10.6	cell wall.degradation	7
10.6.1	cell wall.degradation.cellulases and beta -1,4-glucanases	1
10.6.2	cell wall.degradation.mannan-xylose-arabinose-fucose	2
10.6.3	cell wall.degradation.pectate lyases and polygalacturonases	3
10.7	cell wall.modification	6
10.8	cell wall.pectin*esterases	2
10.8.1	cell wall.pectin*esterases.PME	1
10.8.2	cell wall.pectin*esterases.acetyl esterase	1
11	lipid metabolism	10
11.1	lipid metabolism.FA synthesis and FA elongation	2
11.1.8	lipid metabolism.FA synthesis and FA elongation.acyl coa ligase	2
11.2	lipid metabolism.FA desaturation	1
11.2.3	lipid metabolism.FA desaturation.omega 3 desaturase	1
11.6	lipid metabolism.lipid transfer proteins etc	1
11.9	lipid metabolism.lipid degradation	6
11.9.2	lipid metabolism.lipid degradation.lipases	3
11.9.2.1	lipid metabolism.lipid degradation.lipases.triacylglycerol lipase	3
11.9.3	lipid metabolism.lipid degradation.lysophospholipases	2
11.9.3.3	lipid metabolism.lipid degradation.lysophospholipases.glycerophosphodiester phosphodiesterase	1
11.9.4	lipid metabolism.lipid degradation.beta-oxidation	1
11.9.4.9	lipid metabolism.lipid degradation.beta-oxidation.multifunctional	1
13	amino acid metabolism	8
13.1	amino acid metabolism.synthesis	3
13.1.1	amino acid metabolism.synthesis.central amino acid metabolism	1
13.1.1.3	amino acid metabolism.synthesis.central amino acid metabolism.alanine	1
13.1.1.3.11	amino acid metabolism.synthesis.central amino acid metabolism.alanine.alanine-glyoxylate aminotransferase	1
13.1.5	amino acid metabolism.synthesis.serine-glycine-cysteine group	1
13.1.5.3	amino acid metabolism.synthesis.serine-glycine-cysteine group.cysteine	1
13.1.5.3.1	amino acid metabolism.synthesis.serine-glycine-cysteine group.cysteine.OASTL	1
13.1.6	amino acid metabolism.synthesis.aromatic aa	1
13.1.6.4	amino acid metabolism.synthesis.aromatic aa.tyrosine	1
13.1.6.4.1	amino acid metabolism.synthesis.aromatic aa.tyrosine.arogenate dehydrogenase \& prephenate dehydrogenase	1
13.2	amino acid metabolism.degradation	5
13.2.2	amino acid metabolism.degradation.glutamate family	1
13.2.2.3	amino acid metabolism.degradation.glutamate family.arginine	1
13.2.4	amino acid metabolism.degradation.branched chain group	1
13.2.4.4	amino acid metabolism.degradation.branched-chain group.leucine	1
13.2.5	amino acid metabolism.degradation.serine-glycine-cysteine group	1
13.2.5.2	amino acid metabolism.degradation.serine-glycine-cysteine group.glycine	1
13.2.7	amino acid metabolism.degradation.histidine	2
15	metal handling	1
15.3	metal handling.regulation	1
16	secondary metabolism	10
16.1	secondary metabolism.isoprenoids	2
16.1.2	secondary metabolism.isoprenoids.mevalonate pathway	1
16.1.2.3	secondary metabolism.isoprenoids.mevalonate pathway.HMG-CoA reductase	1
16.1.4	secondary metabolism.isoprenoids.carotenoids	1
16.1.4.21	secondary metabolism.isoprenoids.carotenoids.violaxanthin de-epoxidase	1
16.2	secondary metabolism.phenylpropanoids	7
16.2.1	secondary metabolism.phenylpropanoids.lignin biosynthesis	4
16.2.1.1	secondary metabolism.phenylpropanoids.lignin biosynthesis.PAL	3
16.2.1.10	secondary metabolism.phenylpropanoids.lignin biosynthesis.CAD	1
16.4	secondary metabolism.N misc	1
16.4.1	secondary metabolism.N misc.alkaloid-like	1
17	hormone metabolism	44
17.1	hormone metabolism.abscisic acid	3
17.1.1	hormone metabolism.abscisic acid.synthesis-degradation	1
17.1.3	hormone metabolism.abscisic acid.induced-regulated-responsive-activated	2
17.2	hormone metabolism.auxin	12
17.2.2	hormone metabolism.auxin.signal transduction	1
17.2.3	hormone metabolism.auxin.induced-regulated-responsive-activated	11
17.5	hormone metabolism.ethylene	25
17.5.1	hormone metabolism.ethylene.synthesis-degradation	14
17.5.1.1	hormone metabolism.ethylene.synthesis-degradation.1-aminocyclopropane-1-carboxylate synthase	3
17.5.2	hormone metabolism.ethylene.signal transduction	11
17.7	hormone metabolism.jasmonate	3
17.7.1	hormone metabolism.jasmonate.synthesis-degradation	3
17.7.1.2	hormone metabolism.jasmonate.synthesis-degradation.lipoxygenase	2
17.7.1.3	hormone metabolism.jasmonate.synthesis-degradation.allene oxidase synthase	1
17.8	hormone metabolism.salicylic acid	1
17.8.1	hormone metabolism.salicylic acid.synthesis-degradation	1
18	Co-factor and vitamine metabolism	4
18.3	Co-factor and vitamine metabolism.riboflavin	1
18.3.1	Co-factor and vitamine metabolism.riboflavin.GTP cyclohydrolase II	1
18.5	Co-factor and vitamine metabolism.folate & vitamine K	1
18.5.2	Co-factor and vitamine metabolism.folate & vitamine K.vitamine K	1
18.5.2.5	Co-factor and vitamine metabolism.folate & vitamine K.vitamine K.naphthoate synthase	1
18.8	Co-factor and vitamine metabolism.ubiquinone	1
18.8.1	Co-factor and vitamine metabolism.ubiquinone.hexaprenyldihydroxybenzoate methyltransferase	1
18.11	Co-factor and vitamine metabolism.lipoic acid	1
19	tetrapyrrole synthesis	2
19.40	tetrapyrrole synthesis.regulation	1
19.99	tetrapyrrole synthesis.unspecified	1
20	stress	53
20.1	stress.biotic	30
20.1.1	stress.biotic.respiratory burst	1
20.1.7	stress.biotic.PR-proteins	3
20.1.7.6	stress.biotic.PR-proteins.proteinase inhibitors	1
20.1.7.6.1	stress.biotic.PR-proteins.proteinase inhibitors.trypsin inhibitor	1
20.2	stress.abiotic	23
20.2.1	stress.abiotic.heat	12
20.2.2	stress.abiotic.cold	2
20.2.3	stress.abiotic.drought/salt	2
20.2.4	stress.abiotic.touch/wounding	4
20.2.99	stress.abiotic.unspecified	2
21	redox	13
21.1	redox.thioredoxin	5
21.2	redox.ascorbate and glutathione	2
21.2.1	redox.ascorbate and glutathione.ascorbate	2
21.4	redox.glutaredoxins	5
21.6	redox.dismutases and catalases	1
23	nucleotide metabolism	5
23.2	nucleotide metabolism.degradation	2
23.3	nucleotide metabolism.salvage	3
23.3.2	nucleotide metabolism.salvage.nucleoside kinases	1
23.3.2.1	nucleotide metabolism.salvage.nucleoside kinases.adenosine kinase	1
23.3.3	nucleotide metabolism.salvage.NUDIX hydrolases	2
24	Biodegradation of Xenobiotics	3
24.1	Biodegradation of Xenobiotics.hydroxyacylglutathione hydrolase	1
25	C1-metabolism	1
25.8	C1-metabolism.tetrahydrofolate synthase	1
26	misc	71
26.1	misc.misc2	4
26.2	misc.UDP glucosyl and glucoronyl transferases	13
26.3	misc.gluco-, galacto- and mannosidases	2
26.3.1	misc.gluco-, galacto- and mannosidases.alpha-galactosidase	1
26.3.2	misc.gluco-, galacto- and mannosidases.beta-galactosidase	1
26.4	misc.beta 1,3 glucan hydrolases	4
26.4.1	misc.beta 1,3 glucan hydrolases.glucan endo-1,3-beta-glucosidase	3
26.6	misc.O-methyl transferases	1
26.7	misc.oxidases - copper, flavone etc.	6
26.8	misc.nitrilases, *nitrile lyases, berberine bridge enzymes, reticuline oxidases, troponine reductases	4
26.9	misc.glutathione S transferases	1
26.10	misc.cytochrome P450	18
26.12	misc.peroxidases	4
26.16	misc.myrosinases-lectin-jacalin	3
26.18	misc.invertase/pectin methylesterase inhibitor family protein	1
26.19	misc.plastocyanin-like	2
26.22	misc.short chain dehydrogenase/reductase (SDR)	4
26.24	misc.GCN5-related N-acetyltransferase	2
26.28	misc.GDSL-motif lipase	2
27	RNA	84
27.1	RNA.processing	7
27.1.19	RNA.processing.ribonucleases	5
27.1.20	RNA.processing.degradation dicer	2
27.2	RNA.transcription	2
27.3	RNA.regulation of transcription	74
27.3.3	RNA.regulation of transcription.AP2/EREBP, APETALA2/Ethylene-responsive element binding protein family	10
27.3.6	RNA.regulation of transcription.bHLH,Basic Helix-Loop-Helix family	6
27.3.7	RNA.regulation of transcription.C2C2(Zn) CO-like, Constans-like zinc finger family	1
27.3.11	RNA.regulation of transcription.C2H2 zinc finger family	2
27.3.20	RNA.regulation of transcription.G2-like transcription factor family, GARP	1
27.3.21	RNA.regulation of transcription.GRAS transcription factor family	1
27.3.22	RNA.regulation of transcription.HB,Homeobox transcription factor family	4
27.3.23	RNA.regulation of transcription.HSF,Heat-shock transcription factor family	1
27.3.24	RNA.regulation of transcription.MADS box transcription factor family	4
27.3.25	RNA.regulation of transcription.MYB domain transcription factor family	6
27.3.26	RNA.regulation of transcription.MYB-related transcription factor family	2
27.3.29	RNA.regulation of transcription.TCP transcription factor family	1
27.3.32	RNA.regulation of transcription.WRKY domain transcription factor family	7
27.3.35	RNA.regulation of transcription.bZIP transcription factor family	3
27.3.36	RNA.regulation of transcription.Argonaute	1
27.3.40	RNA.regulation of transcription.Aux/IAA family	3
27.3.41	RNA.regulation of transcription.B3 transcription factor family	2
27.3.44	RNA.regulation of transcription.Chromatin Remodeling Factors	1
27.3.48	RNA.regulation of transcription.FHA transcription factor	1
27.3.60	RNA.regulation of transcription.NIN-like bZIP-related family	1
27.3.64	RNA.regulation of transcription.PHOR1	3
27.3.66	RNA.regulation of transcription.Psudo ARR transcription factor family	1
27.3.67	RNA.regulation of transcription.putative transcription regulator	4
27.3.99	RNA.regulation of transcription.unclassified	8
27.4	RNA.RNA binding	1
28	DNA	12
28.1	DNA.synthesis/chromatin structure	7
28.1.3	DNA.synthesis/chromatin structure.histone	4
28.2	DNA.repair	2
28.99	DNA.unspecified	3
29	protein	75
29.2	protein.synthesis	6
29.2.1	protein.synthesis.ribosomal protein	4
29.2.1.1	protein.synthesis.ribosomal protein.prokaryotic	1
29.2.1.1.1	protein.synthesis.ribosomal protein.prokaryotic.chloroplast	1
29.2.1.1.1.1	protein.synthesis.ribosomal protein.prokaryotic.chloroplast.30S subunit	1
29.2.1.1.1.1.83	protein.synthesis.ribosomal protein.prokaryotic.chloroplast.30S subunit.PSRP3	1
29.2.1.2	protein.synthesis.ribosomal protein.eukaryotic	3
29.2.1.2.1	protein.synthesis.ribosomal protein.eukaryotic.40S subunit	1
29.2.1.2.1.26	protein.synthesis.ribosomal protein.eukaryotic.40S subunit.S26	1
29.2.1.2.2	protein.synthesis.ribosomal protein.eukaryotic.60S subunit	2
29.2.1.2.2.23	protein.synthesis.ribosomal protein.eukaryotic.60S subunit.L23	1
29.2.1.2.2.34	protein.synthesis.ribosomal protein.eukaryotic.60S subunit.L34	1
29.2.3	protein.synthesis.initiation	1
29.2.5	protein.synthesis.release	1
29.3	protein.targeting	8
29.3.1	protein.targeting.nucleus	1
29.3.2	protein.targeting.mitochondria	1
29.3.4	protein.targeting.secretory pathway	5
29.3.4.1	protein.targeting.secretory pathway.ER	1
29.3.4.2	protein.targeting.secretory pathway.golgi	3
29.3.4.4	protein.targeting.secretory pathway.plasma membrane	1
29.3.5	protein.targeting.peroxisomes	1
29.4	protein.postranslational modification	22
29.4.1	protein.postranslational modification.kinase	5
29.4.1.57	protein.postranslational modification.kinase.receptor like cytoplasmatic kinase VII	5
29.5	protein.degradation	38
29.5.1	protein.degradation.subtilases	3
29.5.3	protein.degradation.cysteine protease	4
29.5.5	protein.degradation.serine protease	2
29.5.7	protein.degradation.metalloprotease	1
29.5.9	protein.degradation.AAA type	3
29.5.11	protein.degradation.ubiquitin	19
29.5.11.4	protein.degradation.ubiquitin.E3	19
29.5.11.4.2	protein.degradation.ubiquitin.E3.RING	16
29.5.11.4.3	protein.degradation.ubiquitin.E3.SCF	3
29.5.11.4.3.1	protein.degradation.ubiquitin.E3.SCF.SKP	1
29.5.11.4.3.2	protein.degradation.ubiquitin.E3.SCF.FBOX	2
29.6	protein.folding	1
30	signalling	77
30.1	signalling.in sugar and nutrient physiology	8
30.1.1	signalling.in sugar and nutrient physiology	8
30.2	signalling.receptor kinases	43
30.2.3	signalling.receptor kinases.leucine rich repeat III	1
30.2.11	signalling.receptor kinases.leucine rich repeat XI	18
30.2.17	signalling.receptor kinases.DUF 26	21
30.2.24	signalling.receptor kinases.S-locus glycoprotein like	2
30.2.99	signalling.receptor kinases.misc	2
30.3	signalling.calcium	8
30.4	signalling.phosphinositides	5
30.4.1	signalling.phosphinositides.phosphatidylinositol-4-phosphate 5-kinase	2
30.4.4	signalling.phosphinositides.phosphoinositide phospholipase C	1
30.4.5	signalling.phosphinositides.inositol-1,3,4-trisphosphate 5/6-kinase	1
30.5	signalling.G-proteins	5
30.10	signalling.phosphorelay	1
30.11	signalling.light	7
31	cell	15
31.1	cell.organisation	11
31.3	cell.cycle	2
31.4	cell.vesicle transport	2
33	development	16
33.2	development.late embryogenesis abundant	1
33.99	development.unspecified	15
34	transport	33
34.1	transport.p- and v-ATPases	1
34.3	transport.amino acids	3
34.4	transport.nitrate	1
34.5	transport.ammonium	2
34.7	transport.phosphate	2
34.12	transport.metal	3
34.13	transport.peptides and oligopeptides	7
34.14	transport.unspecified cations	2
34.16	transport.ABC transporters and multidrug resistance systems	2
34.18	transport.unspecified anions	1
34.18.1	transport.unspecified anions.arsenite-transporting ATPase	1
34.19	transport.Major Intrinsic Proteins	3
34.19.1	transport.Major Intrinsic Proteins.PIP	1
34.19.2	transport.Major Intrinsic Proteins.TIP	2
34.99	transport.misc	6
35	not assigned	246
35.2	not assigned.unknown	246

[truncated: 4 more sheets: ORwt vs M82-MG, ORwt vs M82-B, ORwt vs M82-O, ORwt vs M82-R]
