# Supplementary material for: Ectopic expression of ORANGE promotes carotenoid accumulation and fruit development in tomato
Source: Plant Biotechnol J. 2018 May 31;17(1):33–49. doi: 10.1111/pbi.12945 (PMC6330546; doi:10.1111/pbi.12945)
Supplement: Supplementary file 7 — Table S6 MapMan groups of common DEGs of AtOR WT vs M82 and AtOR His vs M82 among early (7–27 DPA) and late (MG‐R) fruit developmental stages. [file PBI-17-33-s003.xlsx]

## Sheet: ORwt 3 DPA stages_83
Table S6. MapMan groups of common DEGs of AtORWT vs M82 among early (7-27 DPA) fruit developmental stages
bin	name	elements
9	mitochondrial electron transport / ATP synthesis	1
9.2	mitochondrial electron transport / ATP synthesis.NADH-DH.type II	1					9	mitochondrial electron transport / ATP synthesis	1
9.2.2	mitochondrial electron transport / ATP synthesis.NADH-DH.type II.external	1					10	cell wall	1
10	cell wall	1					16	secondary metabolism	1
10.5	cell wall.cell wall proteins	1					18	Co-factor and vitamine metabolism	1
10.5.1	cell wall.cell wall proteins.AGPs	1					20	stress	11
10.5.1.1	cell wall.cell wall proteins.AGPs.AGP	1					21	redox	2
16	secondary metabolism	1					23	nucleotide metabolism	1
16.4	secondary metabolism.N misc	1					24	Biodegradation of Xenobiotics	1
16.4.1	secondary metabolism.N misc.alkaloid-like	1					25	C1-metabolism	1
18	Co-factor and vitamine metabolism	1					26	misc	6
18.11	Co-factor and vitamine metabolism.lipoic acid	1					27	RNA	6
20	stress	11					28	DNA	2
20.1	stress.biotic	8					29	protein	9
20.1.7	stress.biotic.PR-proteins	1					30	signalling	8
20.2	stress.abiotic	3					31	cell	2
20.2.1	stress.abiotic.heat	1					34	transport	2
20.2.3	stress.abiotic.drought/salt	1					35	not assigned	28
20.2.4	stress.abiotic.touch/wounding	1
21	redox	2
21.4	redox.glutaredoxins	1
21.6	redox.dismutases and catalases	1
23	nucleotide metabolism	1
23.3	nucleotide metabolism.salvage	1
23.3.2	nucleotide metabolism.salvage.nucleoside kinases	1
23.3.2.1	nucleotide metabolism.salvage.nucleoside kinases.adenosine kinase	1
24	Biodegradation of Xenobiotics	1
24.1	Biodegradation of Xenobiotics.hydroxyacylglutathione hydrolase	1
25	C1-metabolism	1
25.8	C1-metabolism.tetrahydrofolate synthase	1
26	misc	6
26.2	misc.UDP glucosyl and glucoronyl transferases	1
26.10	misc.cytochrome P450	4
26.16	misc.myrosinases-lectin-jacalin	1
27	RNA	6
27.1	RNA.processing	1
27.1.19	RNA.processing.ribonucleases	1
27.3	RNA.regulation of transcription	4
27.3.6	RNA.regulation of transcription.bHLH,Basic Helix-Loop-Helix family	1
27.3.22	RNA.regulation of transcription.HB,Homeobox transcription factor family	1
27.3.24	RNA.regulation of transcription.MADS box transcription factor family	1
27.3.67	RNA.regulation of transcription.putative transcription regulator	1
27.4	RNA.RNA binding	1
28	DNA	2
28.1	DNA.synthesis/chromatin structure	1
28.1.3	DNA.synthesis/chromatin structure.histone	1
28.2	DNA.repair	1
29	protein	9
29.3	protein.targeting	2
29.3.4	protein.targeting.secretory pathway	1
29.3.4.2	protein.targeting.secretory pathway.golgi	1
29.3.5	protein.targeting.peroxisomes	1
29.4	protein.postranslational modification	1
29.4.1	protein.postranslational modification.kinase	1
29.4.1.57	protein.postranslational modification.kinase.receptor like cytoplasmatic kinase VII	1
29.5	protein.degradation	6
29.5.3	protein.degradation.cysteine protease	1
29.5.5	protein.degradation.serine protease	1
29.5.11	protein.degradation.ubiquitin	3
29.5.11.4	protein.degradation.ubiquitin.E3	3
29.5.11.4.2	protein.degradation.ubiquitin.E3.RING	2
29.5.11.4.3	protein.degradation.ubiquitin.E3.SCF	1
29.5.11.4.3.1	protein.degradation.ubiquitin.E3.SCF.SKP	1
30	signalling	8
30.1	signalling.in sugar and nutrient physiology	1
30.1.1	signalling.in sugar and nutrient physiology	1
30.2	signalling.receptor kinases	5
30.2.11	signalling.receptor kinases.leucine rich repeat XI	2
30.2.17	signalling.receptor kinases.DUF 26	2
30.2.99	signalling.receptor kinases.misc	1
30.4	signalling.phosphinositides	2
30.4.1	signalling.phosphinositides.phosphatidylinositol-4-phosphate 5-kinase	2
31	cell	2
31.1	cell.organisation	2
34	transport	2
34.1	transport.p- and v-ATPases	1
34.13	transport.peptides and oligopeptides	1
35	not assigned	28
35.2	not assigned.unknown	28

## Sheet: ORhis 3 DPA stages_73
Table S6. MapMan groups of common DEGs of AtORHis vs M82 among early (7-27 DPA) fruit developmental stages
bin	name	elements
9	mitochondrial electron transport / ATP synthesis	1
9.2	mitochondrial electron transport / ATP synthesis.NADH-DH.type II	1					9	mitochondrial electron transport / ATP synthesis	1
9.2.2	mitochondrial electron transport / ATP synthesis.NADH-DH.type II.external	1					10	cell wall	2
10	cell wall	2					16	secondary metabolism	1
10.2	cell wall.cellulose synthesis	1					17	hormone metabolism	2
10.2.1	cell wall.cellulose synthesis.cellulose synthase	1					18	Co-factor and vitamine metabolism	1
10.5	cell wall.cell wall proteins	1					20	stress	4
10.5.1	cell wall.cell wall proteins.AGPs	1					21	redox	1
10.5.1.1	cell wall.cell wall proteins.AGPs.AGP	1					23	nucleotide metabolism	1
16	secondary metabolism	1					24	Biodegradation of Xenobiotics	1
16.4	secondary metabolism.N misc	1					25	C1-metabolism	1
16.4.1	secondary metabolism.N misc.alkaloid-like	1					26	misc	5
17	hormone metabolism	2					27	RNA	5
17.5	hormone metabolism.ethylene	2					28	DNA	2
17.5.1	hormone metabolism.ethylene.synthesis-degradation	2					29	protein	9
18	Co-factor and vitamine metabolism	1					30	signalling	11
18.11	Co-factor and vitamine metabolism.lipoic acid	1					31	cell	3
20	stress	4					34	transport	2
20.1	stress.biotic	1					35	not assigned	21
20.2	stress.abiotic	3
20.2.2	stress.abiotic.cold	1
20.2.3	stress.abiotic.drought/salt	1
20.2.4	stress.abiotic.touch/wounding	1
21	redox	1
21.6	redox.dismutases and catalases	1
23	nucleotide metabolism	1
23.3	nucleotide metabolism.salvage	1
23.3.2	nucleotide metabolism.salvage.nucleoside kinases	1
23.3.2.1	nucleotide metabolism.salvage.nucleoside kinases.adenosine kinase	1
24	Biodegradation of Xenobiotics	1
24.1	Biodegradation of Xenobiotics.hydroxyacylglutathione hydrolase	1
25	C1-metabolism	1
25.8	C1-metabolism.tetrahydrofolate synthase	1
26	misc	5
26.9	misc.glutathione S transferases	1
26.10	misc.cytochrome P450	3
26.22	misc.short chain dehydrogenase/reductase (SDR)	1
27	RNA	5
27.3	RNA.regulation of transcription	4
27.3.6	RNA.regulation of transcription.bHLH,Basic Helix-Loop-Helix family	1
27.3.22	RNA.regulation of transcription.HB,Homeobox transcription factor family	1
27.3.24	RNA.regulation of transcription.MADS box transcription factor family	1
27.3.67	RNA.regulation of transcription.putative transcription regulator	1
27.4	RNA.RNA binding	1
28	DNA	2
28.1	DNA.synthesis/chromatin structure	1
28.1.3	DNA.synthesis/chromatin structure.histone	1
28.2	DNA.repair	1
29	protein	9
29.3	protein.targeting	2
29.3.4	protein.targeting.secretory pathway	1
29.3.4.2	protein.targeting.secretory pathway.golgi	1
29.3.5	protein.targeting.peroxisomes	1
29.4	protein.postranslational modification	2
29.5	protein.degradation	5
29.5.3	protein.degradation.cysteine protease	1
29.5.5	protein.degradation.serine protease	1
29.5.11	protein.degradation.ubiquitin	3
29.5.11.4	protein.degradation.ubiquitin.E3	3
29.5.11.4.2	protein.degradation.ubiquitin.E3.RING	2
29.5.11.4.3	protein.degradation.ubiquitin.E3.SCF	1
29.5.11.4.3.1	protein.degradation.ubiquitin.E3.SCF.SKP	1
30	signalling	11
30.2	signalling.receptor kinases	9
30.2.11	signalling.receptor kinases.leucine rich repeat XI	2
30.2.17	signalling.receptor kinases.DUF 26	5
30.2.24	signalling.receptor kinases.S-locus glycoprotein like	1
30.2.99	signalling.receptor kinases.misc	1
30.4	signalling.phosphinositides	1
30.4.1	signalling.phosphinositides.phosphatidylinositol-4-phosphate 5-kinase	1
30.11	signalling.light	1
31	cell	3
31.1	cell.organisation	2
31.5	cell.cell death	1
34	transport	2
34.1	transport.p- and v-ATPases	1
34.13	transport.peptides and oligopeptides	1
35	not assigned	21
35.2	not assigned.unknown	21

## Sheet: ORwt 4 late stages_105
Table S6. MapMan groups of common DEGs of AtORWT vs M82 among late (MG-R) fruit developmental stages
bin	name	elements
1	PS	1
1.1	PS.lightreaction	1					1	PS	1
1.1.2	PS.lightreaction.photosystem I	1					9	mitochondrial electron transport / ATP synthesis	1
1.1.2.1	PS.lightreaction.photosystem I.LHC-I	1					10	cell wall	7
9	mitochondrial electron transport / ATP synthesis	1					11	lipid metabolism	1
9.2	mitochondrial electron transport / ATP synthesis.NADH-DH.type II	1					13	amino acid metabolism	1
9.2.2	mitochondrial electron transport / ATP synthesis.NADH-DH.type II.external	1					15	metal handling	1
10	cell wall	7					16	secondary metabolism	1
10.2	cell wall.cellulose synthesis	1					17	hormone metabolism	1
10.2.1	cell wall.cellulose synthesis.cellulose synthase	1					18	Co-factor and vitamine metabolism	2
10.5	cell wall.cell wall proteins	1					20	stress	2
10.5.1	cell wall.cell wall proteins.AGPs	1					21	redox	1
10.5.1.1	cell wall.cell wall proteins.AGPs.AGP	1					22	polyamine metabolism	1
10.7	cell wall.modification	5					24	Biodegradation of Xenobiotics	1
11	lipid metabolism	1					25	C1-metabolism	1
11.9	lipid metabolism.lipid degradation	1					26	misc	9
11.9.4	lipid metabolism.lipid degradation.beta-oxidation	1					27	RNA	12
11.9.4.9	lipid metabolism.lipid degradation.beta-oxidation.multifunctional	1					28	DNA	3
13	amino acid metabolism	1					29	protein	11
13.2	amino acid metabolism.degradation	1					30	signalling	12
13.2.7	amino acid metabolism.degradation.histidine	1					31	cell	2
15	metal handling	1					34	transport	2
15.2	metal handling.binding, chelation and storage	1					35	not assigned	32
16	secondary metabolism	1
16.2	secondary metabolism.phenylpropanoids	1
17	hormone metabolism	1
17.5	hormone metabolism.ethylene	1
17.5.1	hormone metabolism.ethylene.synthesis-degradation	1
17.5.1.1	hormone metabolism.ethylene.synthesis-degradation.1-aminocyclopropane-1-carboxylate synthase	1
18	Co-factor and vitamine metabolism	2
18.3	Co-factor and vitamine metabolism.riboflavin	1
18.3.1	Co-factor and vitamine metabolism.riboflavin.GTP cyclohydrolase II	1
18.11	Co-factor and vitamine metabolism.lipoic acid	1
20	stress	2
20.2	stress.abiotic	2
20.2.1	stress.abiotic.heat	2
21	redox	1
21.4	redox.glutaredoxins	1
22	polyamine metabolism	1
22.2	polyamine metabolism.degradation	1
22.2.1	polyamine metabolism.degradation.polyamin oxidase	1
24	Biodegradation of Xenobiotics	1
24.1	Biodegradation of Xenobiotics.hydroxyacylglutathione hydrolase	1
25	C1-metabolism	1
25.8	C1-metabolism.tetrahydrofolate synthase	1
26	misc	9
26.2	misc.UDP glucosyl and glucoronyl transferases	5
26.4	misc.beta 1,3 glucan hydrolases	1
26.4.1	misc.beta 1,3 glucan hydrolases.glucan endo-1,3-beta-glucosidase	1
26.9	misc.glutathione S transferases	1
26.10	misc.cytochrome P450	1
26.14	misc.oxygenases	1
27	RNA	12
27.3	RNA.regulation of transcription	11
27.3.3	RNA.regulation of transcription.AP2/EREBP, APETALA2/Ethylene-responsive element binding protein family	3
27.3.7	RNA.regulation of transcription.C2C2(Zn) CO-like, Constans-like zinc finger family	1
27.3.22	RNA.regulation of transcription.HB,Homeobox transcription factor family	1
27.3.24	RNA.regulation of transcription.MADS box transcription factor family	1
27.3.25	RNA.regulation of transcription.MYB domain transcription factor family	2
27.3.29	RNA.regulation of transcription.TCP transcription factor family	1
27.3.41	RNA.regulation of transcription.B3 transcription factor family	1
27.3.67	RNA.regulation of transcription.putative transcription regulator	1
27.4	RNA.RNA binding	1
28	DNA	3
28.1	DNA.synthesis/chromatin structure	1
28.2	DNA.repair	1
28.99	DNA.unspecified	1
29	protein	11
29.3	protein.targeting	3
29.3.1	protein.targeting.nucleus	1
29.3.4	protein.targeting.secretory pathway	2
29.3.4.2	protein.targeting.secretory pathway.golgi	1
29.3.4.3	protein.targeting.secretory pathway.vacuole	1
29.4	protein.postranslational modification	4
29.4.1	protein.postranslational modification.kinase	1
29.4.1.57	protein.postranslational modification.kinase.receptor like cytoplasmatic kinase VII	1
29.5	protein.degradation	4
29.5.11	protein.degradation.ubiquitin	4
29.5.11.4	protein.degradation.ubiquitin.E3	4
29.5.11.4.2	protein.degradation.ubiquitin.E3.RING	2
29.5.11.4.3	protein.degradation.ubiquitin.E3.SCF	1
29.5.11.4.3.2	protein.degradation.ubiquitin.E3.SCF.FBOX	1
29.5.11.4.5	protein.degradation.ubiquitin.E3.BTB/POZ Cullin3	1
29.5.11.4.5.2	protein.degradation.ubiquitin.E3.BTB/POZ Cullin3.BTB/POZ	1
30	signalling	12
30.1	signalling.in sugar and nutrient physiology	2
30.1.1	signalling.in sugar and nutrient physiology	2
30.2	signalling.receptor kinases	7
30.2.11	signalling.receptor kinases.leucine rich repeat XI	4
30.2.17	signalling.receptor kinases.DUF 26	2
30.2.99	signalling.receptor kinases.misc	1
30.4	signalling.phosphinositides	1
30.4.1	signalling.phosphinositides.phosphatidylinositol-4-phosphate 5-kinase	1
30.5	signalling.G-proteins	1
30.11	signalling.light	1
31	cell	2
31.1	cell.organisation	1
31.4	cell.vesicle transport	1
34	transport	2
34.1	transport.p- and v-ATPases	1
34.19	transport.Major Intrinsic Proteins	1
34.19.1	transport.Major Intrinsic Proteins.PIP	1
35	not assigned	32
35.2	not assigned.unknown	32

## Sheet: ORhis 4 late stages_97
Table S6. MapMan groups of common DEGs of AtORHis vs M82 among late (MG-R) fruit developmental stages
bin	name	elements
1	PS	1
1.2	PS.photorespiration	1					1	PS	1
1.2.2	PS.photorespiration.glycolate oxydase	1					3	minor CHO metabolism	1
3	minor CHO metabolism	1					5	fermentation	1
3.6	minor CHO metabolism.callose	1					9	mitochondrial electron transport / ATP synthesis	1
5	fermentation	1					10	cell wall	11
5.3	fermentation.ADH	1					17	hormone metabolism	2
9	mitochondrial electron transport / ATP synthesis	1					18	Co-factor and vitamine metabolism	1
9.2	mitochondrial electron transport / ATP synthesis.NADH-DH.type II	1					20	stress	6
9.2.2	mitochondrial electron transport / ATP synthesis.NADH-DH.type II.external	1					24	Biodegradation of Xenobiotics	1
10	cell wall	11					25	C1-metabolism	1
10.2	cell wall.cellulose synthesis	1					26	misc	7
10.2.2	cell wall.cellulose synthesis.COBRA	1					27	RNA	9
10.5	cell wall.cell wall proteins	1					28	DNA	1
10.5.1	cell wall.cell wall proteins.AGPs	1					29	protein	11
10.5.1.1	cell wall.cell wall proteins.AGPs.AGP	1					30	signalling	12
10.6	cell wall.degradation	3					31	cell	1
10.6.1	cell wall.degradation.cellulases and beta -1,4-glucanases	1					33	development	5
10.6.2	cell wall.degradation.mannan-xylose-arabinose-fucose	1					34	transport	2
10.6.3	cell wall.degradation.pectate lyases and polygalacturonases	1					35	not assigned	26
10.7	cell wall.modification	5
10.8	cell wall.pectin*esterases	1
10.8.1	cell wall.pectin*esterases.PME	1
17	hormone metabolism	2
17.2	hormone metabolism.auxin	1
17.2.3	hormone metabolism.auxin.induced-regulated-responsive-activated	1
17.7	hormone metabolism.jasmonate	1
17.7.1	hormone metabolism.jasmonate.synthesis-degradation	1
17.7.1.2	hormone metabolism.jasmonate.synthesis-degradation.lipoxygenase	1
18	Co-factor and vitamine metabolism	1
18.11	Co-factor and vitamine metabolism.lipoic acid	1
20	stress	6
20.1	stress.biotic	2
20.2	stress.abiotic	4
20.2.1	stress.abiotic.heat	2
20.2.4	stress.abiotic.touch/wounding	1
20.2.99	stress.abiotic.unspecified	1
24	Biodegradation of Xenobiotics	1
24.1	Biodegradation of Xenobiotics.hydroxyacylglutathione hydrolase	1
25	C1-metabolism	1
25.8	C1-metabolism.tetrahydrofolate synthase	1
26	misc	7
26.2	misc.UDP glucosyl and glucoronyl transferases	1
26.3	misc.gluco-, galacto- and mannosidases	1
26.3.4	misc.gluco-, galacto- and mannosidases.endoglucanase	1
26.4	misc.beta 1,3 glucan hydrolases	1
26.7	misc.oxidases - copper, flavone etc.	1
26.10	misc.cytochrome P450	1
26.11	misc.alcohol dehydrogenases	1
26.11.1	misc.alcohol dehydrogenases	1
26.12	misc.peroxidases	1
27	RNA	9
27.3	RNA.regulation of transcription	8
27.3.11	RNA.regulation of transcription.C2H2 zinc finger family	1
27.3.22	RNA.regulation of transcription.HB,Homeobox transcription factor family	1
27.3.24	RNA.regulation of transcription.MADS box transcription factor family	1
27.3.32	RNA.regulation of transcription.WRKY domain transcription factor family	1
27.3.41	RNA.regulation of transcription.B3 transcription factor family	2
27.3.64	RNA.regulation of transcription.PHOR1	1
27.3.67	RNA.regulation of transcription.putative transcription regulator	1
27.4	RNA.RNA binding	1
28	DNA	1
28.2	DNA.repair	1
29	protein	11
29.3	protein.targeting	3
29.3.4	protein.targeting.secretory pathway	3
29.3.4.2	protein.targeting.secretory pathway.golgi	2
29.3.4.3	protein.targeting.secretory pathway.vacuole	1
29.4	protein.postranslational modification	5
29.4.1	protein.postranslational modification.kinase	1
29.4.1.57	protein.postranslational modification.kinase.receptor like cytoplasmatic kinase VII	1
29.5	protein.degradation	3
29.5.7	protein.degradation.metalloprotease	1
29.5.9	protein.degradation.AAA type	1
29.5.11	protein.degradation.ubiquitin	1
29.5.11.4	protein.degradation.ubiquitin.E3	1
29.5.11.4.2	protein.degradation.ubiquitin.E3.RING	1
30	signalling	12
30.1	signalling.in sugar and nutrient physiology	3
30.1.1	signalling.in sugar and nutrient physiology	3
30.2	signalling.receptor kinases	6
30.2.11	signalling.receptor kinases.leucine rich repeat XI	2
30.2.17	signalling.receptor kinases.DUF 26	4
30.3	signalling.calcium	1
30.4	signalling.phosphinositides	1
30.4.1	signalling.phosphinositides.phosphatidylinositol-4-phosphate 5-kinase	1
30.5	signalling.G-proteins	1
31	cell	1
31.5	cell.cell death	1
33	development	5
33.1	development.storage proteins	2
33.2	development.late embryogenesis abundant	2
33.99	development.unspecified	1
34	transport	2
34.1	transport.p- and v-ATPases	1
34.22	transport.cyclic nucleotide or calcium regulated channels	1
35	not assigned	26
35.2	not assigned.unknown	26
