# Supplementary material for: Ectopic expression of ORANGE promotes carotenoid accumulation and fruit development in tomato
Source: Plant Biotechnol J. 2018 May 31;17(1):33–49. doi: 10.1111/pbi.12945 (PMC6330546; doi:10.1111/pbi.12945)
Supplement: Supplementary file 8 — Table S7 DEGs between AtOR WT and AtOR His lines at all fruit developmental stages. [file PBI-17-33-s004.xlsx]

## Sheet: 273-Red
Table S7. DEGs between AtORWT and AtORHis at red fruit developmental stage
GeneID	annotation	ORwt20-Fruit-Red	ORHis21b-Fruit-Red	ratio	adjusted p
Solyc06g048840	Late embryogenesis abundant protein (AHRD V1 ***- A4VBF1_9FABA); contains Interpro domain(s) IPR000389 Small hydrophilic plant seed protein	0	35.9	3589.67	4.41172e-05
Solyc02g005160	Gag-Pol polyprotein (AHRD V1 ***- B8YLY4_MEDTR)	0	22.81	2281	3.84629e-15
Solyc12g038910	Tospovirus resistance protein A (AHRD V1 ***- Q941Q9_SOLLC)	0	13.59	1359	0.000292742
Solyc00g222460	Gag-Pol polyprotein (AHRD V1 ***- B8YLY4_MEDTR)	0	7.49	749	0.000252122
Solyc01g090360	Non-specific lipid-transfer protein (AHRD V1 ***- B9RD07_RICCO); contains Interpro domain(s) IPR013770 Plant lipid transfer protein and hydrophobic protein, helical	0	4.1	409.67	0.00943981
Solyc04g011970	Gag-Pol polyprotein (AHRD V1 ***- B8YLY4_MEDTR); contains Interpro domain(s) IPR013103 Reverse transcriptase, RNA-dependent DNA polymerase	0.03	6.72	223.89	2.59279e-37
Solyc08g080490	2S albumin seed storage protein (Fragment) (AHRD V1 *-*- Q7Y1C2_JUGNI); contains Interpro domain(s) IPR003612 Plant lipid transfer protein/seed storage/trypsin-alpha amylase inhibitor	0.11	20.98	196.66	0.00569714
Solyc09g082340	Vicilin-like protein (Fragment) (AHRD V1 **-- Q9SEW4_9ROSI); contains Interpro domain(s) IPR014710 RmlC-like jelly roll fold	0.08	10.97	137.12	0.00925028
Solyc08g067370	Unknown Protein (AHRD V1)	0.03	2.6	77.9	2.14484e-06
Solyc02g084840	Dehydrin DHN1 (AHRD V1 *-*- DHN1_PEA); contains Interpro domain(s) IPR000167 Dehydrin	0.24	15.9	65.33	1.87286e-05
Solyc11g062200	Transposon Ty1-A Gag-Pol polyprotein (AHRD V1 *-*- YA11B_YEAST); contains Interpro domain(s) IPR013103 Reverse transcriptase, RNA-dependent DNA polymerase	0.13	6.28	49.61	4.00972e-33
Solyc09g014750	Late embryogenesis abundant protein (AHRD V1 ***- A4VBF1_9FABA); contains Interpro domain(s) IPR000389 Small hydrophilic plant seed protein	0.3	14.75	48.62	6.52027e-07
Solyc10g050990	Unknown Protein (AHRD V1)	0.22	10.18	46.26	0.000627963
Solyc02g071260	Phytochrome E	0	0.42	41.67	0.00943981
Solyc09g010660	Beta-1-3-galactosyl-o-glycosyl-glycoprotein (AHRD V1 **-* B6Z261_WHEAT); contains Interpro domain(s) IPR003406 Glycosyl transferase, family 14	0.04	1.41	38.55	0.00596138
Solyc04g072250	class I heat shock protein 1 (AHRD V1 ***- B6TTC8_MAIZE); contains Interpro domain(s) IPR002068 Heat shock protein Hsp20	0.14	5.47	38.14	9.12488e-05
Solyc09g056120	Unknown Protein (AHRD V1)	0.39	11.5	29.48	1.5522e-06
Solyc02g071490	1-aminocyclopropane-1-carboxylate oxidase 1 (AHRD V1 **-- ACCO1_MALDO); contains Interpro domain(s) IPR005123 Oxoglutarate and iron-dependent oxygenase	0.08	2.06	24.68	0.00391066
Solyc04g071340	Fructose-1 6-bisphosphatase class 1 (AHRD V1 **** D3PE46_DEFDS); contains Interpro domain(s) IPR000146 Fructose-1,6-bisphosphatase	0.16	3.23	20.6	7.77103e-05
Solyc06g064550	Aspartokinase-homoserine dehydrogenase (AHRD V1 **** O63067_SOYBN); contains Interpro domain(s) IPR001341 Aspartate kinase region	0.05	0.9	17.93	0.00287964
Solyc12g056650	Tomato GIGANTEA 2	0.64	11.08	17.23	5.92065e-37
Solyc09g092690	Peptidyl-prolyl cis-trans isomerase (AHRD V1 ***- Q86M29_BRUMA); contains Interpro domain(s) IPR001179 Peptidyl-prolyl cis-trans isomerase, FKBP-type	0.2	2.79	13.97	2.10482e-06
Solyc04g082740	Heat shock protein-like protein (AHRD V1 ***- Q84KA7_CUCME); contains Interpro domain(s) IPR008978 HSP20-like chaperone	0.46	5.94	13	0.000328299
Solyc07g042440	Alkyl hydroperoxide reductase/Thiol specific antioxidant family protein (AHRD V1 **-- B0C2Q1_ACAM1); contains Interpro domain(s) IPR000866 Alkyl hydroperoxide reductase/ Thiol specific antioxidant/ Mal allergen	1.2	14.95	12.5	5.39988e-12
Solyc07g061790	Heme-binding protein 2 (AHRD V1 **** B6T0C0_MAIZE); contains Interpro domain(s) IPR006917 SOUL haem-binding protein	1.38	17.07	12.4	0.000158761
Solyc05g006850	Thioredoxin H (AHRD V1 ***- Q4U0W0_NICAL); contains Interpro domain(s) IPR015467 Thioredoxin, core	2.45	29.32	11.95	3.48012e-09
Solyc04g009030	Glyceraldehyde-3-phosphate dehydrogenase (AHRD V1 **** D7UNZ5_BRARC); contains Interpro domain(s) IPR000173 Glyceraldehyde 3-phosphate dehydrogenase	0.68	7.93	11.6	3.31276e-07
Solyc02g014860	Chaperone protein DnaJ (AHRD V1 *-*- D2QAE1_BIFDB); contains Interpro domain(s) IPR003095 Heat shock protein DnaJ	4.36	49.91	11.45	3.29194e-39
Solyc01g067290	NAD-dependent epimerase/dehydratase (AHRD V1 **-- C8RY11_9RHOB); contains Interpro domain(s) IPR016040 NAD(P)-binding domain	0.23	2.54	10.89	0.00143836
Solyc12g098900	Late embryogenesis abundant protein D-29 (AHRD V1 *-*- LEA29_GOSHI)	0.6	6.2	10.4	0.00750755
Solyc10g076370	Ethylene-responsive transcription factor 13 (AHRD V1 *-*- ERF99_ARATH); contains Interpro domain(s) IPR001471 Pathogenesis-related transcriptional factor and ERF, DNA-binding	1.21	12.54	10.34	5.96786e-09
Solyc06g054150	Unknown Protein (AHRD V1)	1.38	13.37	9.69	9.52864e-09
Solyc04g074750	Polyadenylate-binding protein 1-A (AHRD V1 **-* PAP1A_DICDI); contains Interpro domain(s) IPR000504 RNA recognition motif, RNP-1	0.48	4.44	9.24	0.00124222
Solyc07g053360	Seed biotin-containing protein SBP65 (AHRD V1 *--- SBP65_PEA); contains Interpro domain(s) IPR004238 Late embryogenesis abundant protein	0.32	2.87	8.96	0.000609104
Solyc05g015060	26S protease regulatory subunit 6B homolog (AHRD V1 *--- PRS6B_YEAST); contains Interpro domain(s) IPR003959 ATPase, AAA-type, core	4.21	35.36	8.39	5.73885e-29
Solyc06g060610	Flavin-containing monooxygenase family protein (AHRD V1 **** D7KUN8_ARALY); contains Interpro domain(s) IPR000960 Flavin-containing monooxygenase FMO	0.51	4.28	8.39	2.4929e-06
Solyc03g019820	Aquaporin (AHRD V1 ***- D6BRE1_9ROSI); contains Interpro domain(s) IPR012269 Aquaporin	0.39	3.21	8.3	0.00757813
Solyc10g039270	Peptidyl-prolyl cis-trans isomerase (AHRD V1 *-** C6E462_GEOSM); contains Interpro domain(s) IPR001179 Peptidyl-prolyl cis-trans isomerase, FKBP-type	0.66	5.42	8.17	0.000558734
Solyc11g005190	WD-40 repeat protein (AHRD V1 **-- B7K999_CYAP7); contains Interpro domain(s) IPR017986 WD40 repeat, region	0.4	3.24	8.02	0.0021124
Solyc05g014280	Heat shock protein (AHRD V1 ***- A9QVH3_9FABA); contains Interpro domain(s) IPR002068 Heat shock protein Hsp20	0.82	6.33	7.72	0.000459543
Solyc12g005280	tRNA-methyltransferase (AHRD V1 *-*- Q54WD6_DICDI); contains Interpro domain(s) IPR003402 Protein of unknown function Met10	1.22	9.15	7.52	4.39206e-13
Solyc03g115980	Geranylgeranyl reductase (AHRD V1 ***- Q1ZYL0_OLEEU); contains Interpro domain(s) IPR011774 Geranylgeranyl reductase, plants and cyanobacteria	2.44	17.77	7.28	1.49847e-17
Solyc12g007010	Cytosolic Fe-S cluster assembly factor NUBP2 homolog (AHRD V1 *--- NUBP2_NEMVE); contains Interpro domain(s) IPR019591 ATPase-like, ParA/MinD	0.39	2.84	7.27	9.49738e-05
Solyc04g071990	Tomato GIGANTEA 1	1.85	13.17	7.11	4.99498e-25
Solyc07g019650	Pentatricopeptide repeat-containing protein At2g32230, mitochondrial (AHRD V1 *--- PP179_ARATH); contains Interpro domain(s) IPR002528 Multi antimicrobial extrusion protein MatE	0.27	1.79	6.7	0.00148662
Solyc06g083480	Short chain alcohol dehydrogenase-like (AHRD V1 **-* Q8LFZ4_ARATH); contains Interpro domain(s) IPR002347 Glucose/ribitol dehydrogenase	5.45	35.84	6.58	6.12918e-10
Solyc02g086890	Calcium homeostasis regulator chor1 (Fragment) (AHRD V1 *-*- A6N1L7_ORYSI)	5.36	34.78	6.48	4.80342e-18
Solyc06g005680	Transcription factor (Fragment) (AHRD V1 **-* D6MKQ8_9ASPA); contains Interpro domain(s) IPR006447 Myb-like DNA-binding region, SHAQKYF class	0.63	3.95	6.23	0.00584389
Solyc06g083490	Tropinone reductase-like protein 16 (AHRD V1 **-- B2BXZ1_9BRAS); contains Interpro domain(s) IPR002347 Glucose/ribitol dehydrogenase	27.85	168.6	6.05	8.47463e-29
Solyc03g071590	Malate dehydrogenase (AHRD V1 **** Q5NE17_SOLLC); contains Interpro domain(s) IPR011273 Malate dehydrogenase, NADP-dependent, plants	1.21	7.13	5.91	1.38675e-07
Solyc06g063370	Chlorophyll a-b binding protein 1A, chloroplastic (AHRD V1 ***- CB2A_PYRPY); contains Interpro domain(s) IPR001344 Chlorophyll A-B binding protein	4.86	28.48	5.86	6.02812e-12
Solyc10g018300	Transketolase 1 (AHRD V1 **** O78327_CAPAN); contains Interpro domain(s) IPR005478 Bacterial transketolase	0.67	3.66	5.5	3.33295e-06
Solyc11g069700	Elongation factor 1-alpha (AHRD V1 ***- P93769_TOBAC); contains Interpro domain(s) IPR004539 Translation elongation factor EF1A, eukaryotic and archaeal	19.17	103.36	5.39	4.30566e-17
Solyc06g068970	Conserved transmembrane protein (AHRD V1 **-- A0PNM5_MYCUA); contains Interpro domain(s) IPR010721 Protein of unknown function DUF1295	3.5	18.31	5.23	3.49947e-09
Solyc08g082570	CccP Conserved Cys-containing protein (IC) (AHRD V1 *-*- Q01E94_OSTTA)	3.13	16.29	5.2	5.24528e-06
Solyc03g121300	Myrosinase-binding protein 2 (AHRD V1 **-- D7KIN1_ARALY); contains Interpro domain(s) IPR001229 Mannose-binding lectin	2.02	10.51	5.19	5.55994e-05
Solyc02g081190	1-aminocyclopropane-1-carboxylate oxidase (AHRD V1 ***- Q9ZWP2_SOLLC); contains Interpro domain(s) IPR005123 Oxoglutarate and iron-dependent oxygenase	2.31	11.76	5.09	3.91557e-07
Solyc07g065410	Unknown Protein (AHRD V1)	42.31	207.53	4.9	9.38166e-14
Solyc10g080840	Cytochrome P450	9.83	47.67	4.85	2.08462e-20
Solyc00g005840	Thioredoxin family protein (AHRD V1 ***- D7MCJ1_ARALY); contains Interpro domain(s) IPR015467 Thioredoxin, core	1.66	8.03	4.85	0.000746427
Solyc08g080050	PGR5-like protein 1A, chloroplastic (AHRD V1 ***- PGL1A_ARATH)	0.83	4	4.83	0.00872644
Solyc10g078600	Myrosinase-binding protein (Fragment) (AHRD V1 *--- Q96342_BRANA); contains Interpro domain(s) IPR001229 Mannose-binding lectin	0.72	3.4	4.73	8.70876e-05
Solyc04g076740	Tic20-like protein (AHRD V1 ***- Q2V9A0_SOLTU); contains Interpro domain(s) IPR005691 Chloroplast protein import component Tic20	1.73	8.06	4.66	0.000295444
Solyc03g078230	E3 ubiquitin-protein ligase CHFR (AHRD V1 ***- CHFR_MOUSE); contains Interpro domain(s) IPR001841 Zinc finger, RING-type	0.8	3.67	4.59	0.00690272
Solyc02g085320	Unknown Protein (AHRD V1)	4.78	21.73	4.55	0.00965091
Solyc04g072160	Prostaglandin E synthase 3 (AHRD V1 **-- B4FLE3_MAIZE); contains Interpro domain(s) IPR017447 CS	27.77	125.35	4.51	1.44115e-17
Solyc08g077530	Beta-amylase (AHRD V1 **** Q5F305_SOYBN); contains Interpro domain(s) IPR001371 Glycoside hydrolase, family 14B, plant	3.9	17.48	4.48	6.69615e-13
Solyc01g102960	class IV heat shock protein (AHRD V1 ***- B6T3F5_MAIZE); contains Interpro domain(s) IPR002068 Heat shock protein Hsp20	45.4	199.08	4.38	3.34313e-11
Solyc08g068550	Ulp1 protease family C-terminal catalytic domain containing protein (AHRD V1 *-*- Q60D46_SOLDE); contains Interpro domain(s) IPR003653 Peptidase C48, SUMO/Sentrin/Ubl1	1.19	5.04	4.23	2.27444e-06
Solyc04g051490	Essential meiotic endonuclease 1B (AHRD V1 *-*- C5H8J1_ARATH); contains Interpro domain(s) IPR006166 DNA repair nuclease, XPF-type/Helicase	19.27	76.83	3.99	1.81618e-20
Solyc01g112060	NmrA family protein (AHRD V1 **-- B2J8Q2_NOSP7); contains Interpro domain(s) IPR016040 NAD(P)-binding domain	2.52	10.05	3.99	6.31311e-05
Solyc03g117630	heat shock protein (AHRD V1 ***- B2D2G5_CAPSN); contains Interpro domain(s) IPR013126 Heat shock protein 70	23.08	91.03	3.94	1.39835e-21
Solyc05g007680	Laminin G sub domain 2 (AHRD V1 ***- B9LG59_CHLSY)	0.87	3.41	3.92	0.00973653
Solyc01g087250	Carotenoid cleavage dioxygenase 1A	2.3	8.96	3.9	8.71506e-07
Solyc04g056580	Homology to unknown gene (AHRD V1 ***- Q00YK5_OSTTA)	1.66	6.41	3.85	0.00227945
Solyc09g007850	RNA-binding protein (AHRD V1 **-* C6F119_SOYBN); contains Interpro domain(s) IPR000504 RNA recognition motif, RNP-1	70.37	269.58	3.83	6.17605e-20
Solyc06g035790	Dehydration-responsive family protein (AHRD V1 **-- D7M5L0_ARALY); contains Interpro domain(s) IPR004159 Protein of unknown function DUF248, methyltransferase putative	0.77	2.86	3.73	0.00448779
Solyc11g070060	DUF866 domain protein (AHRD V1 **-- A1C7N7_ASPCL); contains Interpro domain(s) IPR008584 Protein of unknown function DUF866, eukaryotic	8.94	33.19	3.71	4.94052e-07
Solyc06g050410	Ulp1 protease family C-terminal catalytic domain containing protein (AHRD V1 *-*- Q60D46_SOLDE); contains Interpro domain(s) IPR015410 Region of unknown function DUF1985	1.88	6.93	3.69	2.39615e-08
Solyc01g108100	Unknown Protein (AHRD V1)	6.95	25.45	3.66	2.77005e-07
Solyc02g082480	Glutamate-gated kainate-type ion channel receptor subunit GluR5 (AHRD V1 **** B9H686_POPTR); contains Interpro domain(s) IPR017103 Ionotropic glutamate-like receptor, plant	1.73	6.27	3.62	1.52345e-06
Solyc01g007190	Unknown Protein (AHRD V1)	8.1	29.16	3.6	3.03337e-08
Solyc07g008540	CONSTANS-like zinc finger protein (AHRD V1 *-*- D0EP06_SOYBN); contains Interpro domain(s) IPR010402 CCT domain	1.02	3.62	3.56	0.00814987
Solyc10g078770	Seed maturation protein LEA 4 (AHRD V1 ***- Q9FE69_GLYTO); contains Interpro domain(s) IPR005513 Late embryogenesis abundant (LEA) group 1	12.7	44.51	3.51	0.00750755
Solyc02g071800	Receptor like kinase, RLK	2.71	9.44	3.49	1.37984e-08
Solyc03g097480	Unknown Protein (AHRD V1)	11.16	38.69	3.47	0.00362798
Solyc09g011160	Regulator of chromosome condensation RCC1 (AHRD V1 *--- B8FLG8_DESAA); contains Interpro domain(s) IPR009091 Regulator of chromosome condensation/beta-lactamase-inhibitor protein II	1.56	5.38	3.46	0.000836453
Solyc10g080210	Polygalacturonase A (AHRD V1 **** Q9M6S2_ACTCH); contains Interpro domain(s) IPR000743 Glycoside hydrolase, family 28	1589.55	5464.47	3.44	3.12352e-21
Solyc01g098110	Hydrolase alpha/beta fold family protein (AHRD V1 **-- D7L9I6_ARALY); contains Interpro domain(s) IPR007130 Diacylglycerol acyltransferase	40.36	138.36	3.43	2.21758e-19
Solyc04g077780	LIM domain protein (AHRD V1 **-- Q306K1_BRANA); contains Interpro domain(s) IPR001781 Zinc finger, LIM-type	5.4	18.46	3.42	0.000189868
Solyc11g068680	Genomic DNA chromosome 5 P1 clone MWD9 (AHRD V1 ***- Q9FMR8_ARATH)	1.64	5.58	3.4	0.00786927
Solyc09g074880	Homology to unknown gene (AHRD V1 ***- Q00YR0_OSTTA); contains Interpro domain(s) IPR013105 Tetratricopeptide TPR2	1.43	4.85	3.38	0.0016901
Solyc07g032110	Clathrin binding protein (AHRD V1 **-* B6STF7_MAIZE); contains Interpro domain(s) IPR001452 Src homology-3 domain	6.19	20.65	3.34	9.41323e-08
Solyc08g062310	Ulp1 protease family C-terminal catalytic domain containing protein (AHRD V1 *-*- Q60D46_SOLDE); contains Interpro domain(s) IPR003653 Peptidase C48, SUMO/Sentrin/Ubl1	1.67	5.57	3.34	4.78881e-06
Solyc10g006330	Unknown Protein (AHRD V1)	0.72	2.4	3.33	0.00246432
Solyc11g069290	Glutamine amidotransferase subunit pdxT (AHRD V1 ***- B6SNW4_MAIZE); contains Interpro domain(s) IPR002161 SNO glutamine amidotransferase	9.78	32.29	3.3	1.51261e-05
Solyc06g050970	Ulp1 protease family C-terminal catalytic domain containing protein (AHRD V1 *-*- Q60D46_SOLDE); contains Interpro domain(s) IPR003653 Peptidase C48, SUMO/Sentrin/Ubl1	2.63	8.65	3.29	7.39999e-09
Solyc08g065280	Ulp1 protease family C-terminal catalytic domain containing protein (AHRD V1 ***- Q60D46_SOLDE); contains Interpro domain(s) IPR003653 Peptidase C48, SUMO/Sentrin/Ubl1	2.83	9.29	3.28	2.15097e-06
Solyc12g009160	Inter-alpha-trypsin inhibitor domain protein (AHRD V1 *-*- B5JSY7_9GAMM); contains Interpro domain(s) IPR002035 von Willebrand factor, type A	0.97	3.18	3.27	0.00506464
Solyc11g008530	Ribonuclease 3-like protein 3 (AHRD V1 *-*- RTL3_ORYSJ); contains Interpro domain(s) IPR000999 Ribonuclease III	6.33	20.48	3.24	4.31877e-14
Solyc06g065770	Ulp1 protease family C-terminal catalytic domain containing protein (AHRD V1 *-*- Q60D46_SOLDE); contains Interpro domain(s) IPR003653 Peptidase C48, SUMO/Sentrin/Ubl1	2.07	6.69	3.24	2.80921e-07
Solyc12g013900	CT099 (Fragment) (AHRD V1 **-- Q30GX2_SOLPI); contains Interpro domain(s) IPR003245 Plastocyanin-like	1.76	5.71	3.24	0.00965091
Solyc02g085310	Unknown Protein (AHRD V1)	108.35	349.74	3.23	2.35557e-12
Solyc05g018110	Ulp1 protease family C-terminal catalytic domain containing protein (AHRD V1 *-*- Q60D46_SOLDE); contains Interpro domain(s) IPR003653 Peptidase C48, SUMO/Sentrin/Ubl1	1.59	5.14	3.23	1.02739e-05
Solyc03g078780	UDP-glucosyltransferase (AHRD V1 **** C0LNQ9_MAIZE); contains Interpro domain(s) IPR002213 UDP-glucuronosyl/UDP-glucosyltransferase	2.48	7.98	3.22	0.00698437
Solyc10g007700	Ras-related protein Rab-2-A (AHRD V1 ***- B6T1U8_MAIZE); contains Interpro domain(s) IPR003579 Ras small GTPase, Rab type	6.01	19.26	3.2	0.000101554
Solyc06g051710	Ulp1 protease family C-terminal catalytic domain containing protein (AHRD V1 *-*- Q60D46_SOLDE); contains Interpro domain(s) IPR015410 Region of unknown function DUF1985	1.51	4.8	3.17	0.00010734
Solyc02g063220	Mannose-6-phosphate isomerase 2	2.11	6.68	3.17	0.000488515
Solyc12g056620	One-helix protein (AHRD V1 **-- A9Z0U6_IPONI)	6.41	20.31	3.17	0.000882163
Solyc07g041690	Ulp1 protease family C-terminal catalytic domain containing protein (AHRD V1 *-*- Q60D46_SOLDE); contains Interpro domain(s) IPR003653 Peptidase C48, SUMO/Sentrin/Ubl1	1.89	5.91	3.13	2.94307e-06
Solyc04g009540	50S ribosomal protein L10 (AHRD V1 ***- B6SUJ0_MAIZE); contains Interpro domain(s) IPR001790 Ribosomal protein L10	15.36	47.51	3.09	1.88742e-05
Solyc08g062340	Class II small heat shock protein Le-HSP17.6 (AHRD V1 ***- Q96489_SOLLC); contains Interpro domain(s) IPR002068 Heat shock protein Hsp20	6.14	18.99	3.09	0.00621654
Solyc06g034110	Acid phosphatase (AHRD V1 **-- Q53WT2_SOLLC); contains Interpro domain(s) IPR010028 Acid phosphatase, plant	7.94	24.29	3.06	9.68183e-06
Solyc09g011710	class I heat shock protein 3 (AHRD V1 ***- B4F976_MAIZE); contains Interpro domain(s) IPR008978 HSP20-like chaperone	14.15	43.11	3.05	6.81519e-07
Solyc12g014600	Heterogeneous nuclear ribonucleoprotein A3 (AHRD V1 *--- B6TGB9_MAIZE); contains Interpro domain(s) IPR000504 RNA recognition motif, RNP-1	3.46	10.51	3.04	3.67414e-05
Solyc07g043570	Aldo/keto reductase family protein (AHRD V1 ***- D7KG57_ARALY); contains Interpro domain(s) IPR020471 Aldo/keto reductase subgroup	3.57	10.75	3.01	0.00269603
Solyc03g116670	TPR domain protein (AHRD V1 *-*- B6U810_MAIZE); contains Interpro domain(s) IPR011990 Tetratricopeptide-like helical	41.85	125.42	3	1.66469e-13
Solyc10g047030	Beta-xylosidase 4 (AHRD V1 **** D7MRV5_ARALY); contains Interpro domain(s) IPR001764 Glycoside hydrolase, family 3, N-terminal	16.05	48.16	3	4.04435e-13
Solyc03g121540	Beta-galactosidase (AHRD V1 ***- Q9ZP11_SOLLC); contains Interpro domain(s) IPR019801 Glycoside hydrolase, family 35, conserved site IPR001944 Glycoside hydrolase, family 35 IPR000922 D-galactoside/L-rhamnose binding SUEL lectin	120.5	39.56	0.33	4.73568e-14
Solyc08g081230	Potassium channel tetramerization domain-containing protein (AHRD V1 ***- D7MIW8_ARALY); contains Interpro domain(s) IPR003131 Potassium channel, voltage dependent, Kv, tetramerisation	18.11	5.94	0.33	8.98628e-07
Solyc06g073180	Zinc finger protein CONSTANS-LIKE 1 (AHRD V1 *--- COL1_ARATH); contains Interpro domain(s) IPR000315 Zinc finger, B-box	86.5	28.64	0.33	6.57562e-06
Solyc07g005440	CBL-interacting protein kinase 9 (AHRD V1 **** A0MNJ6_POPTR); contains Interpro domain(s) IPR002290 Serine/threonine protein kinase	12.13	3.95	0.33	0.000166722
Solyc02g094030	Unknown Protein (AHRD V1)	48.82	15.59	0.32	5.90288e-08
Solyc08g083110	Cystathionine gamma-lyase (AHRD V1 ***- D2LF58_RHOVA); contains Interpro domain(s) IPR000277 Cys/Met metabolism, pyridoxal phosphate-dependent enzyme	25.13	8.08	0.32	6.97286e-08
Solyc01g109120	WD-40 repeat family protein (AHRD V1 **-- Q1EPE0_MUSAC); contains Interpro domain(s) IPR020472 G-protein beta WD-40 repeat, region	13.78	4.47	0.32	6.71337e-05
Solyc09g089640	At5g51670-like protein (Fragment) (AHRD V1 *-*- C0JEX0_9BRAS); contains Interpro domain(s) IPR007700 Protein of unknown function DUF668	7.93	2.5	0.32	8.78045e-05
Solyc06g065030	Transmembrane 9 superfamily protein member 3 (AHRD V1 ***- B6SY54_MAIZE); contains Interpro domain(s) IPR004240 Nonaspanin (TM9SF)	13.4	4.35	0.32	0.000377007
Solyc02g088630	Glycosyltransferase (AHRD V1 ***- B9IK47_POPTR); contains Interpro domain(s) IPR002495 Glycosyl transferase, family 8	8.21	2.65	0.32	0.000927724
Solyc03g093550	Ethylene responsive transcription factor 1a (AHRD V1 *-*- C0J9I9_9ROSA); contains Interpro domain(s) IPR001471 Pathogenesis-related transcriptional factor and ERF, DNA-binding	14.28	4.61	0.32	0.00117109
Solyc10g083880	Aquaporin (AHRD V1 ***- D6BRE1_9ROSI); contains Interpro domain(s) IPR012269 Aquaporin	447.89	136.83	0.31	2.62646e-16
Solyc04g080250	Deoxyuridine 5&apos-triphosphate nucleotidohydrolase (AHRD V1 ***- C1E7B9_9CHLO); contains Interpro domain(s) IPR008181 DeoxyUTP pyrophosphatase subfamily 1	154.5	47.57	0.31	1.26026e-11
Solyc11g007770	Exostosin-2 (AHRD V1 *-*- Q0IFF4_AEDAE); contains Interpro domain(s) IPR015338 EXTL2, alpha-1,4-N-acetylhexosaminyltransferase	15.6	4.89	0.31	2.0673e-08
Solyc10g079420	Calmodulin (AHRD V1 ***- B6TKX0_MAIZE); contains Interpro domain(s) IPR011992 EF-Hand type	53.3	16.53	0.31	1.2806e-07
Solyc01g108910	COSII_At2g15890 (Fragment) (AHRD V1 *-*- C0KFD9_9SOLN)	106.03	32.64	0.31	9.83564e-07
Solyc08g083130	Homeobox leucine zipper protein (AHRD V1 *-*- B8YIB0_MIRJA); contains Interpro domain(s) IPR001356 Homeobox	62.48	19.57	0.31	0.000380546
Solyc10g008730	Unknown Protein (AHRD V1)	32.33	10.1	0.31	0.00143645
Solyc03g097920	Mitogen-activated protein kinase kinase (AHRD V1 **** D7NPU9_CAPAN); contains Interpro domain(s) IPR002290 Serine/threonine protein kinase	7.42	2.28	0.31	0.00342404
Solyc11g073120	MYB transcription factor (AHRD V1 *-*- Q56UT4_ORYSJ); contains Interpro domain(s) IPR015495 Myb transcription factor	254.1	77.99	0.31	0.00380948
Solyc07g042170	Jasmonate ZIM-domain protein 3 (AHRD V1 **-- B3Y563_TOBAC); contains Interpro domain(s) IPR010399 Tify	13.1	4.12	0.31	0.00436616
Solyc01g095140	Late embryogenesis abundant protein (Fragment) (AHRD V1 **-- B7TGG5_PINSY); contains Interpro domain(s) IPR013990 Water Stress and Hypersensitive response	15.81	4.91	0.31	0.0043869
Solyc12g013960	Unknown Protein (AHRD V1); contains Interpro domain(s) IPR007789 Protein of unknown function DUF688	5.02	1.56	0.31	0.00606168
Solyc03g111100	AtIII18x5-like protein (Fragment) (AHRD V1 *-*- D9YU68_ARAHA)	307.32	93.54	0.3	6.63402e-17
Solyc05g052040	Ethylene responsive transcription factor 1a (AHRD V1 *-** D1MWZ3_CITLA); contains Interpro domain(s) IPR001471 Pathogenesis-related transcriptional factor and ERF, DNA-binding	248	74.32	0.3	2.06267e-16
Solyc02g089630	Proline dehydrogenase (AHRD V1 **** A1E289_ACTDE); contains Interpro domain(s) IPR015659 Proline oxidase	32.99	9.83	0.3	9.55657e-11
Solyc12g009050	Nuclear transcription factor Y subunit A-3 (AHRD V1 *-*- B6TQI5_MAIZE); contains Interpro domain(s) IPR001289 CCAAT-binding transcription factor, subunit B	27.79	8.42	0.3	1.13111e-06
Solyc09g010850	ATP binding / serine-threonine kinase (AHRD V1 **** C5DB71_VITVI); contains Interpro domain(s) IPR002290 Serine/threonine protein kinase	9.92	2.94	0.3	0.000228956
Solyc02g084420	Zinc finger protein CONSTANS-LIKE 2 (AHRD V1 **-- COL2_ARATH); contains Interpro domain(s) IPR000315 Zinc finger, B-box	45.49	13.82	0.3	0.000415385
Solyc12g096710	Receptor like kinase, RLK	7.4	2.21	0.3	0.000627963
Solyc10g055820	Chitinase (AHRD V1 ***- B9VRK7_CAPAN); contains Interpro domain(s) IPR000726 Glycoside hydrolase, family 19, catalytic	10.41	3.1	0.3	0.000950469
Solyc02g068990	Unknown Protein (AHRD V1); contains Interpro domain(s) IPR007087 Zinc finger, C2H2-type	15.17	4.49	0.3	0.00260166
Solyc10g055800	Chitinase (AHRD V1 ***- B9VRK7_CAPAN); contains Interpro domain(s) IPR016283 Glycoside hydrolase, family 19	449.3	135.28	0.3	0.00942906
Solyc10g055810	Endochitinase (Chitinase) (AHRD V1 **** Q43184_SOLTU); contains Interpro domain(s) IPR016283 Glycoside hydrolase, family 19 IPR018371 Chitin-binding, type 1, conserved site IPR000726 Glycoside hydrolase, family 19, catalytic IPR001002 Chitin-binding, type 1	112.18	32.87	0.29	1.04915e-14
Solyc01g087950	Serine carboxypeptidase 1 (AHRD V1 **** B6SW38_MAIZE); contains Interpro domain(s) IPR001563 Peptidase S10, serine carboxypeptidase	46.37	13.55	0.29	7.55631e-12
Solyc04g009440	NAC domain protein (AHRD V1 ***- Q6RH27_SOLLC); contains Interpro domain(s) IPR003441 No apical meristem (NAM) protein	37.89	11.13	0.29	6.13616e-09
Solyc08g013730	Aquaporin (AHRD V1 ***- B3GK86_ARATH); contains Interpro domain(s) IPR000425 Major intrinsic protein	21.46	6.15	0.29	1.70684e-06
Solyc07g007170	Zinc finger family protein (AHRD V1 ***- D7L4D8_ARALY)	128.34	36.6	0.29	4.30707e-05
Solyc06g005500	ATP binding / serine-threonine kinase (AHRD V1 **** C5DB71_VITVI); contains Interpro domain(s) IPR002290 Serine/threonine protein kinase	27.92	8.14	0.29	0.000281664
Solyc07g066160	Zinc finger family protein (AHRD V1 *-*- D7MD22_ARALY); contains Interpro domain(s) IPR007087 Zinc finger, C2H2-type	7.46	2.19	0.29	0.00312646
Solyc04g076880	Phosphoenolpyruvate carboxykinase (AHRD V1 **** Q8W505_SOLLC); contains Interpro domain(s) IPR001272 Phosphoenolpyruvate carboxykinase, ATP-utilising	1488.47	417.39	0.28	4.72686e-21
Solyc07g056410	Receptor like kinase, RLK	4.88	1.38	0.28	3.33295e-06
Solyc11g065560	Serine/threonine-protein phosphatase 7 long form homolog (AHRD V1 **-- PPP7L_ARATH); contains Interpro domain(s) IPR019557 Aminotransferase-like, plant mobile domain	8.66	2.39	0.28	0.00472302
Solyc12g056600	Short chain alcohol dehydrogenase (AHRD V1 **** O50038_TOBAC); contains Interpro domain(s) IPR002347 Glucose/ribitol dehydrogenase	263.74	70.87	0.27	8.28498e-18
Solyc03g096670	Integrin-linked kinase-associated serine/threonine phosphatase 2C (AHRD V1 *-** ILKAP_RAT); contains Interpro domain(s) IPR015655 Protein phosphatase 2C	55.61	15.18	0.27	2.39921e-13
Solyc02g067130	Serine/threonine-protein phosphatase 7 long form homolog (AHRD V1 *--- PPP7L_ARATH); contains Interpro domain(s) IPR019557 Aminotransferase-like, plant mobile domain	16.35	4.4	0.27	6.28656e-09
Solyc06g035620	Scarecrow-like 1 transcription factor (Fragment) (AHRD V1 **-* B1PPU0_PINPS); contains Interpro domain(s) IPR005202 GRAS transcription factor	29.17	7.86	0.27	8.86653e-09
Solyc08g078670	Aspartyl protease (AHRD V1 **-- B8YIB7_MIRJA); contains Interpro domain(s) IPR001461 Peptidase A1	70.27	18.68	0.27	1.21343e-07
Solyc09g065560	Sulfate transporter (AHRD V1 **** D7LTZ8_ARALY); contains Interpro domain(s) IPR001902 Sulphate anion transporter	9.29	2.53	0.27	3.04536e-07
Solyc01g005240	Aspartokinase (AHRD V1 ***- B9RGY9_RICCO); contains Interpro domain(s) IPR001341 Aspartate kinase region	10.85	2.93	0.27	1.14829e-06
Solyc03g093540	Ethylene responsive transcription factor 1a (AHRD V1 *-*- C0J9I9_9ROSA); contains Interpro domain(s) IPR001471 Pathogenesis-related transcriptional factor and ERF, DNA-binding	20.86	5.61	0.27	6.29782e-06
Solyc12g055730	Lipase (AHRD V1 ***- Q5S8F1_RICCO); contains Interpro domain(s) IPR002921 Lipase, class 3	6.48	1.77	0.27	0.000627963
Solyc06g035480	Serine/threonine-protein phosphatase 7 long form homolog (AHRD V1 *--- PPP7L_ARATH); contains Interpro domain(s) IPR019557 Aminotransferase-like, plant mobile domain	83.6	21.82	0.26	2.45118e-18
Solyc09g011600	Glutathione S-transferase-like protein (AHRD V1 **** A8DUB0_SOLLC); contains Interpro domain(s) IPR004046 Glutathione S-transferase, C-terminal	71.77	18.84	0.26	1.84722e-12
Solyc08g078190	Ethylene responsive transcription factor 1a (AHRD V1 *-*- C0J9I9_9ROSA); contains Interpro domain(s) IPR001471 Pathogenesis-related transcriptional factor and ERF, DNA-binding	41.18	10.78	0.26	1.34334e-11
Solyc01g108240	Ethylene responsive transcription factor 2b (AHRD V1 *-*- C0J9I6_9ROSA); contains Interpro domain(s) IPR001471 Pathogenesis-related transcriptional factor and ERF, DNA-binding	20.96	5.37	0.26	1.65387e-07
Solyc03g113710	Formin 3 (AHRD V1 *-*- D0QAN4_ARATH); contains Interpro domain(s) IPR015425 Actin-binding FH2	3.92	1.01	0.26	0.000607012
Solyc07g062740	Unknown Protein (AHRD V1)	6.65	1.72	0.26	0.00114471
Solyc01g099170	Lipoxygenase (AHRD V1 ***- Q9FT17_SOLLC); contains Interpro domain(s) IPR000907 Lipoxygenase	31.47	8.1	0.26	0.00365101
Solyc05g007930	Beta-1 3-galactosyltransferase-like protein (AHRD V1 **** D8SVH6_SELML); contains Interpro domain(s) IPR002659 Glycosyl transferase, family 31	3.93	1.03	0.26	0.0037199
Solyc05g015680	Serine/threonine-protein phosphatase 7 long form homolog (AHRD V1 **-- PPP7L_ARATH); contains Interpro domain(s) IPR019557 Aminotransferase-like, plant mobile domain	47.2	11.71	0.25	1.4425e-10
Solyc00g045570	Unknown Protein (AHRD V1)	22.67	5.69	0.25	2.26027e-07
Solyc02g084430	COL domain class transcription factor (AHRD V1 ***- D9ZIX1_MALDO)	89.61	22.44	0.25	5.82411e-06
Solyc03g120910	Class III homeodomain-leucine zipper (AHRD V1 ***- Q1WD30_GINBI); contains Interpro domain(s) IPR013978 MEKHLA	5.96	1.5	0.25	6.20232e-06
Solyc11g012510	GRAS family transcription factor (AHRD V1 **-- B9IH45_POPTR); contains Interpro domain(s) IPR005202 GRAS transcription factor	5.78	1.43	0.25	0.000252753
Solyc10g079930	UDP-glucosyltransferase HvUGT5876 (AHRD V1 ***- D3WYW1_HORVD); contains Interpro domain(s) IPR002213 UDP-glucuronosyl/UDP-glucosyltransferase	11.89	3.02	0.25	0.000380546
Solyc08g066370	Serine/threonine-protein phosphatase 7 long form homolog (AHRD V1 **-- PPP7L_ARATH); contains Interpro domain(s) IPR019557 Aminotransferase-like, plant mobile domain	95.9	23.42	0.24	3.01678e-21
Solyc09g083060	U-box domain-containing protein (AHRD V1 *-*- Q1ENX4_MUSAC); contains Interpro domain(s) IPR003613 U box domain	29.37	6.92	0.24	6.43463e-16
Solyc08g007820	Ethylene-responsive transcription factor 10 (AHRD V1 *-** ERF77_ARATH); contains Interpro domain(s) IPR001471 Pathogenesis-related transcriptional factor and ERF, DNA-binding	55.4	13.33	0.24	3.9765e-13
Solyc01g105370	Enoyl-(Acyl-carrier-protein) reductase II (AHRD V1 **-- C7IPB6_THEET); contains Interpro domain(s) IPR004136 2-nitropropane dioxygenase, NPD	34.19	8.3	0.24	2.01401e-11
Solyc12g044410	Class III homeodomain-leucine zipper (AHRD V1 ***- Q1WD30_GINBI); contains Interpro domain(s) IPR013978 MEKHLA	8.09	1.94	0.24	1.52258e-08
Solyc01g095080	1-aminocyclopropane-1-carboxylate synthase (AHRD V1 **** O65209_NICGU); contains Interpro domain(s) IPR004839 Aminotransferase, class I and II IPR004838 Aminotransferases, class-I, pyridoxal-phosphate-binding site	970.33	235	0.24	7.02841e-08
Solyc02g086300	Glutamine amidotransferase (AHRD V1 *-*- C6YZA6_9BACE); contains Interpro domain(s) IPR011697 Peptidase C26	11.87	2.88	0.24	1.61144e-06
Solyc07g062500	Cytochrome P450	3.91	0.94	0.24	0.00249242
Solyc01g107390	Auxin-responsive GH3 product (AHRD V1 ***- Q05680_SOYBN); contains Interpro domain(s) IPR004993 GH3 auxin-responsive promoter	58.29	13.61	0.23	8.29996e-14
Solyc02g080890	Transcription factor WRKY (AHRD V1 ***- C7E5X8_CAPAN); contains Interpro domain(s) IPR003657 DNA-binding WRKY	17.76	4.07	0.23	1.08607e-07
Solyc03g082690	U-box domain-containing protein (AHRD V1 *-*- Q1ENX4_MUSAC); contains Interpro domain(s) IPR011989 Armadillo-like helical	3.05	0.7	0.23	0.00289605
Solyc04g071070	Unknown Protein (AHRD V1); contains Interpro domain(s) IPR006706 Extensin-like region	213.24	49.51	0.23	0.00925237
Solyc12g088360	U-box domain-containing protein 4 (AHRD V1 **-- PUB4_ARATH); contains Interpro domain(s) IPR011989 Armadillo-like helical	40.77	8.92	0.22	1.15917e-13
Solyc03g112040	Cytochrome P450	20.65	4.46	0.22	7.32672e-12
Solyc08g076060	Serine/threonine kinase receptor (AHRD V1 **** Q7DMS5_BRANA); contains Interpro domain(s) IPR002290 Serine/threonine protein kinase	17.55	3.77	0.22	4.66328e-07
Solyc03g124110	CRT binding factor 2 (AHRD V1 ***- B3TPN7_SOLHA); contains Interpro domain(s) IPR001471 Pathogenesis-related transcriptional factor and ERF, DNA-binding	19.93	4.3	0.22	9.23323e-07
Solyc03g065260	Unknown Protein (AHRD V1)	72.46	15.79	0.22	6.6463e-05
Solyc01g014840	Tir-nbs-lrr, resistance protein	1.21	0.27	0.22	0.00490278
Solyc01g008510	Photosystem II 5 kDa protein, chloroplastic (AHRD V1 *-*- PST2_GOSHI)	34.16	7.55	0.22	0.00642214
Solyc06g069040	Glutathione S-transferase (AHRD V1 **** Q84T17_PHAAT); contains Interpro domain(s) IPR004046 Glutathione S-transferase, C-terminal	18.83	4.19	0.22	0.00704261
Solyc10g005080	Late elongated hypocotyl and circadian clock associated-1-like	57.85	12.23	0.21	6.82463e-23
Solyc04g007770	Major latex-like protein (AHRD V1 **-- Q9AXU0_PRUPE); contains Interpro domain(s) IPR000916 Bet v I allergen	212.87	44.61	0.21	3.18645e-20
Solyc10g086280	Heavy metal-associated domain containing protein expressed (AHRD V1 *-*- Q10RN8_ORYSJ); contains Interpro domain(s) IPR006121 Heavy metal transport/detoxification protein	404.03	84.05	0.21	1.72744e-11
Solyc08g008100	1-aminocyclopropane-1-carboxylate synthase (AHRD V1 **** P93235_SOLLC); contains Interpro domain(s) IPR004839 Aminotransferase, class I and II	5.94	1.28	0.21	0.00148662
Solyc03g120420	Unknown Protein (AHRD V1)	708.99	139.7	0.2	8.21202e-23
Solyc05g052870	UDP-glucosyltransferase family 1 protein (AHRD V1 **-* C6KI45_CITSI); contains Interpro domain(s) IPR002213 UDP-glucuronosyl/UDP-glucosyltransferase	22.38	4.39	0.2	3.20117e-14
Solyc11g007660	At5g51670-like protein (Fragment) (AHRD V1 *-*- C0JEV7_9BRAS); contains Interpro domain(s) IPR007700 Protein of unknown function DUF668	16.13	3.19	0.2	3.30072e-10
Solyc03g095770	WRKY transcription factor 6 (AHRD V1 **** A7UGD3_SOLTU); contains Interpro domain(s) IPR003657 DNA-binding WRKY	128.39	25.84	0.2	1.04724e-06
Solyc02g091250	Predicted by genscan and genefinder (AHRD V1 ***- Q9ZU37_ARATH)	15.51	3.1	0.2	0.000859476
Solyc01g005400	Calcium binding protein Caleosin (AHRD V1 **-* A8N0P5_COPC7); contains Interpro domain(s) IPR007736 Caleosin related	8.15	1.61	0.2	0.00170062
Solyc05g005170	Polygalacturonase 2 (AHRD V1 ***- A8D0T9_ONCHC); contains Interpro domain(s) IPR012334 Pectin lyase fold	2.78	0.55	0.2	0.00850602
Solyc03g112170	Pectinesterase inhibitor (AHRD V1 **** A2Q674_MEDTR); contains Interpro domain(s) IPR006501 Pectinesterase inhibitor	211.92	40.99	0.19	7.30358e-09
Solyc01g104110	Legumin 11S-globulin (AHRD V1 **-- Q39770_GINBI); contains Interpro domain(s) IPR011051 Cupin, RmlC-type	10.43	1.98	0.19	3.0823e-05
Solyc10g075090	Non-specific lipid-transfer protein (AHRD V1 **** Q4A1N0_SOLLC); contains Interpro domain(s) IPR013770 Plant lipid transfer protein and hydrophobic protein, helical	147.74	25.94	0.18	7.54734e-09
Solyc09g064180	Unknown Protein (AHRD V1)	7.14	1.29	0.18	4.23474e-05
Solyc10g078590	Unknown Protein (AHRD V1)	59.4	10.66	0.18	4.41172e-05
Solyc05g009520	Genomic DNA chromosome 3 P1 clone MPE11 (AHRD V1 ***- Q9LUA5_ARATH)	17.01	3.15	0.18	0.00067875
Solyc11g056620	NB-ARC domain containing protein expressed (AHRD V1 *-*- Q109S4_ORYSJ)	6.86	1.21	0.18	0.00227587
Solyc01g095170	Harpin-induced protein (AHRD V1 ***- B6SP51_MAIZE); contains Interpro domain(s) IPR010847 Harpin-induced 1	5.8	1.05	0.18	0.00822864
Solyc06g071280	Enhanced disease susceptibility 1 (Fragment) (AHRD V1 **-- B2BDU7_ARALY); contains Interpro domain(s) IPR002921 Lipase, class 3	17.51	2.97	0.17	6.02174e-16
Solyc05g015350	Cytochrome P450	8.9	1.5	0.17	1.21729e-08
Solyc08g016210	LRR receptor-like serine/threonine-protein kinase, RLP	1.89	0.33	0.17	0.000928601
Solyc08g014000	Lipoxygenase (AHRD V1 **** Q43190_SOLTU); contains Interpro domain(s) IPR001246 Lipoxygenase, plant	104.87	17.13	0.16	1.43858e-34
Solyc01g087590	Polyamine oxidase (AHRD V1 **** Q4H439_TOBAC); contains Interpro domain(s) IPR002937 Amine oxidase	12.96	1.95	0.15	1.84722e-12
Solyc03g082530	Auxin-responsive family protein (AHRD V1 ***- D7M515_ARALY); contains Interpro domain(s) IPR003676 Auxin responsive SAUR protein	33.84	5.17	0.15	0.00101599
Solyc11g005720	VQ motif family protein (AHRD V1 ***- B6SZE5_MAIZE); contains Interpro domain(s) IPR008889 VQ	4.68	0.7	0.15	0.00872644
Solyc01g059980	Beta-glucanase (AHRD V1 ***- Q53X08_NICPL); contains Interpro domain(s) IPR000490 Glycoside hydrolase, family 17	304.17	43.87	0.14	1.46178e-41
Solyc03g122190	Jasmonate ZIM domain 2 (AHRD V1 **-- C7SCY2_CATRO); contains Interpro domain(s) IPR010399 Tify	47.56	6.72	0.14	5.75767e-22
Solyc01g060020	Beta-glucanase (AHRD V1 ***- Q53X08_NICPL); contains Interpro domain(s) IPR000490 Glycoside hydrolase, family 17	251.57	34.07	0.14	3.84629e-15
Solyc12g010410	Homeobox protein knotted-1-like 3 (AHRD V1 ***- B6T3D1_MAIZE); contains Interpro domain(s) IPR005541 KNOX2	31.06	4.41	0.14	2.01528e-06
Solyc02g072350	Subtilisin-like protease (AHRD V1 **-- Q9LWA3_SOLLC); contains Interpro domain(s) IPR015500 Peptidase S8, subtilisin-related	18.86	2.45	0.13	1.45325e-08
Solyc08g078760	AT5g47580/MNJ7_17 (AHRD V1 ***- Q9FGJ9_ARATH)	1.81	0.23	0.13	0.000969263
Solyc02g090970	Serine/threonine-protein kinase 24 (AHRD V1 **** STK24_MOUSE); contains Interpro domain(s) IPR002290 Serine/threonine protein kinase	6.17	0.75	0.12	2.06461e-05
Solyc08g067340	WRKY transcription factor (AHRD V1 **** B1Q4U8_9ROSI); contains Interpro domain(s) IPR003657 DNA-binding WRKY	110.04	12.73	0.12	0.000108358
Solyc01g005390	Nudix hydrolase 4 (AHRD V1 ***- B6T5N7_MAIZE); contains Interpro domain(s) IPR000086 NUDIX hydrolase domain	10.19	1.22	0.12	0.000124252
Solyc01g097270	Chitinase (Fragment) (AHRD V1 *--- Q38777_ALLSA); contains Interpro domain(s) IPR000726 Glycoside hydrolase, family 19, catalytic IPR001153 Barwin	7.01	0.81	0.12	0.00039957
Solyc09g075720	ATP binding / serine-threonine kinase (AHRD V1 **** C5DB71_VITVI); contains Interpro domain(s) IPR002290 Serine/threonine protein kinase	2.24	0.27	0.12	0.00574246
Solyc09g089620	AT-hook DNA-binding protein (Fragment) (AHRD V1 **-- A1DR81_CATRO); contains Interpro domain(s) IPR014476 Predicted AT-hook DNA-binding	21.43	2.36	0.11	2.57004e-15
Solyc01g109700	Transcription factor (AHRD V1 *-** D6MKM4_9ASPA); contains Interpro domain(s) IPR011598 Helix-loop-helix DNA-binding	7.67	0.86	0.11	2.14503e-07
Solyc08g079890	Subtilisin-like protease (AHRD V1 **-- Q9LWA3_SOLLC); contains Interpro domain(s) IPR015500 Peptidase S8, subtilisin-related	2.9	0.31	0.11	2.09837e-06
Solyc07g007760	Defensin protein (AHRD V1 ***- B1N681_SOLPI); contains Interpro domain(s) IPR008177 Gamma Purothionin	474.13	48.07	0.1	8.03403e-19
Solyc04g007530	Multidrug resistance protein mdtK (AHRD V1 ***- MDTK_YERE8); contains Interpro domain(s) IPR015521 MATE family transporter related protein	6.03	0.61	0.1	0.00010688
Solyc06g069350	Unknown Protein (AHRD V1)	6.24	0.61	0.1	0.00969788
Solyc05g015370	Meiotic asynaptic mutant 1 (AHRD V1 **-- D7KV25_ARALY)	21.05	1.84	0.09	4.63154e-14
Solyc04g064690	Peroxidase (AHRD V1 **** Q5K4K5_GOSHI); contains Interpro domain(s) IPR002016 Haem peroxidase, plant/fungal/bacterial	9.28	0.84	0.09	3.30072e-10
Solyc09g097760	Glycine rich protein (AHRD V1 *-*- Q94CG1_TOBAC); contains Interpro domain(s) IPR010800 Glycine rich	14.79	1.37	0.09	1.46812e-08
Solyc02g072340	Subtilisin-like serine protease (AHRD V1 **-- Q9FIM6_ARATH); contains Interpro domain(s) IPR015500 Peptidase S8, subtilisin-related	14.83	1.13	0.08	3.11118e-05
Solyc01g107400	Indole-3-acetic acid-amido synthetase GH3.8 (AHRD V1 ***- B6U4E2_MAIZE)	86.34	6.48	0.08	0.00986741
Solyc08g081620	Endoglucanase 1 (AHRD V1 ***- B6U0P7_MAIZE); contains Interpro domain(s) IPR008928 Six-hairpin glycosidase-like IPR012341 Six-hairpin glycosidase IPR018221 Glycoside hydrolase, family 9, active site IPR001701 Glycoside hydrolase, family 9	6.98	0.5	0.07	1.62648e-11
Solyc06g072530	UPF0497 membrane protein 8 (AHRD V1 ***- U4978_VITVI); contains Interpro domain(s) IPR006459 Uncharacterised protein family UPF0497, trans-membrane plant subgroup	6.16	0.44	0.07	0.000107819
Solyc10g055740	Lysine/histidine transporter (AHRD V1 ***- B9GQ40_POPTR); contains Interpro domain(s) IPR013057 Amino acid transporter, transmembrane	2	0.13	0.07	0.00195656
Solyc04g007320	Tir-nbs-lrr, resistance protein	1.98	0.11	0.06	0.00029645
Solyc09g098080	UDP-glucosyltransferase (AHRD V1 **** A7M6U9_IPONI); contains Interpro domain(s) IPR002213 UDP-glucuronosyl/UDP-glucosyltransferase	14.09	0.62	0.04	1.60061e-15
Solyc05g015380	Meiotic asynaptic mutant 1 (AHRD V1 ***- D7KV25_ARALY)	23.51	0.91	0.04	5.59261e-14
Solyc02g092820	Indole-3-acetic acid-amido synthetase GH3.8 (AHRD V1 **** B6U4E2_MAIZE); contains Interpro domain(s) IPR004993 GH3 auxin-responsive promoter	2.76	0.12	0.04	2.97792e-07
Solyc04g071900	Peroxidase (AHRD V1 **** Q94IQ1_TOBAC); contains Interpro domain(s) IPR002016 Haem peroxidase, plant/fungal/bacterial	3.06	0.14	0.04	0.0083396
Solyc10g050970	Ethylene responsive transcription factor 2b (AHRD V1 *-*- C0J9I6_9ROSA); contains Interpro domain(s) IPR001471 Pathogenesis-related transcriptional factor and ERF, DNA-binding	13.59	0.4	0.03	4.3653e-14
Solyc08g078180	Ethylene-responsive transcription factor 1A (AHRD V1 **** A9P6A4_MEDTR); contains Interpro domain(s) IPR001471 Pathogenesis-related transcriptional factor and ERF, DNA-binding	9.83	0.27	0.03	5.23924e-11
Solyc08g007830	Ethylene-responsive transcription factor 10 (AHRD V1 *-** ERF77_ARATH); contains Interpro domain(s) IPR001471 Pathogenesis-related transcriptional factor and ERF, DNA-binding	3.17	0.09	0.03	0.00336785
Solyc01g109160	cytochrome P450	2.02	0.06	0.03	0.00572783
Solyc07g008020	Auxin response factor 16 (AHRD V1 *-** ARFP_ORYSJ); contains Interpro domain(s) IPR003311 AUX/IAA protein	4.14	0.08	0.02	0.000882163
Solyc02g070040	Ethylene-responsive nuclear protein (AHRD V1 *-*- Q38MV1_SOLLC)	2.26	0.04	0.02	0.00185645
Solyc01g106620	Pathogenesis-related protein 1a (AHRD V1 **-- Q00MX6_MALDO); contains Interpro domain(s) IPR018244 Allergen V5/Tpx-1 related, conserved site	4.16	0.08	0.02	0.00255827
Solyc05g009650	Unknown Protein (AHRD V1)	4.84	0.11	0.02	0.00762153
Solyc09g091530	Salicylic acid carboxyl methyltransferase (AHRD V1 **** C3VIX6_9ASTR); contains Interpro domain(s) IPR005299 SAM dependent carboxyl methyltransferase	12.67	0.12	0.01	1.16055e-19
Solyc11g069590	Receptor-like protein kinase At5g59670 (AHRD V1 *-*- RLK7_ARATH); contains Interpro domain(s) IPR002290 Serine/threonine protein kinase	2.09	0.03	0.01	5.22376e-05
Solyc12g009220	Jasmonate ZIM-domain protein 1 (AHRD V1 **-- A7XXZ0_SOLLC); contains Interpro domain(s) IPR010399 Tify	16.53	0.06	0	4.90536e-11
Solyc07g065330	Germin-like protein 15 (AHRD V1 ***- C7S8C9_SOYBN); contains Interpro domain(s) IPR014710 RmlC-like jelly roll fold	3.35	0	0	0.000646987
Solyc07g006380	Defensin-like protein (AHRD V1 ***- Q948T3_PYRPY); contains Interpro domain(s) IPR008177 Gamma Purothionin	5.38	0	0	0.00480357

## Sheet: 946-or
Table S7. DEGs between AtORWT and AtORHis at orange fruit developmental stage
GeneID	annotation	ORwt20-Fruit-or	ORHis21b-Fruit-or	ratio	adjusted p
Solyc02g005160	Gag-Pol polyprotein (AHRD V1 ***- B8YLY4_MEDTR)	0	24.89	2488.67	1.16822e-21
Solyc00g265510	Unknown Protein (AHRD V1)	0	8.67	866.67	8.84998e-05
Solyc08g080490	2S albumin seed storage protein (Fragment) (AHRD V1 *-*- Q7Y1C2_JUGNI); contains Interpro domain(s) IPR003612 Plant lipid transfer protein/seed storage/trypsin-alpha amylase inhibitor	0	7.92	792.33	0.000199673
Solyc00g222460	Gag-Pol polyprotein (AHRD V1 ***- B8YLY4_MEDTR)	0	7.86	786.33	1.84564e-07
Solyc02g032360	Unknown Protein (AHRD V1)	0	7.1	710.33	0.00141061
Solyc11g062200	Transposon Ty1-A Gag-Pol polyprotein (AHRD V1 *-*- YA11B_YEAST); contains Interpro domain(s) IPR013103 Reverse transcriptase, RNA-dependent DNA polymerase	0.01	5.35	535.33	9.09074e-56
Solyc09g072560	Legumin 11S-globulin (AHRD V1 **-- Q39770_GINBI); contains Interpro domain(s) IPR014710 RmlC-like jelly roll fold	0	5.27	527.33	2.34181e-12
Solyc10g009380	Unknown Protein (AHRD V1)	0	4.48	448	0.000192782
Solyc09g090150	Legumin 11S-globulin (AHRD V1 **-- Q39770_GINBI); contains Interpro domain(s) IPR014710 RmlC-like jelly roll fold	0	2.36	236	3.31252e-12
Solyc06g048440	GJ14616 (Fragment) (AHRD V1 ***- B4MH79_DROVI); contains Interpro domain(s) IPR010800 Glycine rich	0	2.16	215.67	0.00528997
Solyc04g011970	Gag-Pol polyprotein (AHRD V1 ***- B8YLY4_MEDTR); contains Interpro domain(s) IPR013103 Reverse transcriptase, RNA-dependent DNA polymerase	0.06	6.79	119.76	2.21822e-20
Solyc06g005560	Expansin-1 (AHRD V1 ***- Q6RX69_PETHY); contains Interpro domain(s) IPR007112 Expansin 45, endoglucanase-like IPR007117 Pollen allergen/expansin, C-terminal	0	1.12	111.67	0.00324027
Solyc09g025210	Legumin 11S-globulin (AHRD V1 **-- Q39770_GINBI); contains Interpro domain(s) IPR014710 RmlC-like jelly roll fold	0.1	7.65	74	6.19885e-08
Solyc03g005580	Legumin 11S-globulin (AHRD V1 **-- Q39770_GINBI); contains Interpro domain(s) IPR014710 RmlC-like jelly roll fold	0.07	3.61	54.15	6.03067e-15
Solyc11g010210	SKIP interacting protein 3 (Fragment) (AHRD V1 *-*- B8Q889_ORYSI)	0	0.51	51	0.00314235
Solyc08g082640	Cellulose synthase (AHRD V1 **** B9IMB3_POPTR); contains Interpro domain(s) IPR005150 Cellulose synthase	0.04	1.89	43.62	1.43173e-13
Solyc02g089380	Unknown Protein (AHRD V1)	0.29	12.06	42.08	1.14764e-05
Solyc08g075660	Unknown Protein (AHRD V1)	0.44	17.8	40.76	0.00196296
Solyc04g009260	Cc-nbs-lrr, resistance protein	0	0.4	40.33	0.000989938
Solyc08g044230	Unknown Protein (AHRD V1)	0.32	10.89	34.04	2.07947e-05
Solyc10g075160	Ferredoxin I (AHRD V1 ***- Q93XJ9_SOLTU); contains Interpro domain(s) IPR010241 Ferredoxin [2Fe-2S], plant	0.11	2.73	24.09	0.00130906
Solyc08g067370	Unknown Protein (AHRD V1)	0.19	4.6	23.79	3.30319e-16
Solyc02g084840	Dehydrin DHN1 (AHRD V1 *-*- DHN1_PEA); contains Interpro domain(s) IPR000167 Dehydrin	0.1	2.34	22.65	0.00190627
Solyc01g073820	CHP-rich zinc finger protein-like (AHRD V1 **-- Q9FNE5_ARATH); contains Interpro domain(s) IPR011424 C1-like	0.1	2.25	22.47	5.48646e-05
Solyc10g075150	Non-specific lipid-transfer protein (AHRD V1 **** Q9ZPI9_CAPAN); contains Interpro domain(s) IPR013770 Plant lipid transfer protein and hydrophobic protein, helical	0.43	9.43	21.93	9.79656e-08
Solyc09g082340	Vicilin-like protein (Fragment) (AHRD V1 **-- Q9SEW4_9ROSI); contains Interpro domain(s) IPR014710 RmlC-like jelly roll fold	0.12	2.36	19.69	5.71607e-10
Solyc01g066860	Unknown Protein (AHRD V1)	0.11	1.98	18.59	0.00796838
Solyc01g097830	AT5G28150-like protein (Fragment) (AHRD V1 *-*- D6PS19_9BRAS); contains Interpro domain(s) IPR008586 Protein of unknown function DUF868, plant	0.2	3	15	2.02728e-07
Solyc02g032910	Glycine rich protein (AHRD V1 *-*- Q43498_SOLLC)	0.39	5.85	14.99	1.1849e-06
Solyc09g072820	Cellulose synthase (AHRD V1 **** B8XPP6_9ROSI); contains Interpro domain(s) IPR005150 Cellulose synthase	0.04	0.54	14.82	0.000714478
Solyc01g066440	Unknown Protein (AHRD V1)	0.18	2.63	14.59	0.000632361
Solyc04g082280	AT1G76250-like protein (Fragment) (AHRD V1 *-*- D6PP03_9BRAS)	0.07	1.03	14.09	0.000928185
Solyc01g090350	Non-specific lipid-transfer protein (AHRD V1 ***- B9RD07_RICCO); contains Interpro domain(s) IPR013770 Plant lipid transfer protein and hydrophobic protein, helical	0.38	5.31	13.97	0.000313681
Solyc06g009190	Pectinesterase (AHRD V1 ***- B9SAU4_RICCO); contains Interpro domain(s) IPR000070 Pectinesterase, catalytic	0.22	3.11	13.94	9.84102e-12
Solyc08g080480	Unknown Protein (AHRD V1); contains Interpro domain(s) IPR003612 Plant lipid transfer protein/seed storage/trypsin-alpha amylase inhibitor	0.21	2.87	13.45	0.00534801
Solyc04g054990	Lipoxygenase homology domain-containing protein 1 (AHRD V1 *--- LOXH1_HUMAN); contains Interpro domain(s) IPR001024 Lipoxygenase, LH2	0.2	2.63	13.36	0.000219318
Solyc03g117690	Aspartic proteinase nepenthesin-1 (AHRD V1 **-- C0JA51_9ORYZ); contains Interpro domain(s) IPR001461 Peptidase A1	0.07	0.93	13.24	0.00128916
Solyc03g044330	Acetolactate synthase (AHRD V1 **** D7RPJ7_SOLTU); contains Interpro domain(s) IPR012846 Acetolactate synthase, large subunit, biosynthetic	4.25	55.42	13.05	4.08535e-50
Solyc08g076890	Unknown Protein (AHRD V1)	2.56	33.21	12.97	1.88556e-21
Solyc09g064750	Unknown Protein (AHRD V1)	0.94	11.91	12.67	3.7115e-07
Solyc08g076830	RING finger protein (AHRD V1 *-*- C6EUD3_SOYBN); contains Interpro domain(s) IPR018957 Zinc finger, C3HC4 RING-type	0.13	1.67	12.53	0.00460597
Solyc05g013850	Sieve element-occluding protein 3 (AHRD V1 **-- B5THF7_MEDTR)	0.06	0.79	12.42	7.39636e-05
Solyc09g008070	Cell division protease ftsH homolog 3 (AHRD V1 *--- FTSH3_SYNY3); contains Interpro domain(s) IPR005938 ATPase, AAA-type, CDC48	0.04	0.52	12.08	0.00421153
Solyc07g007350	Jp18 (AHRD V1 *-*- Q8H6R4_PONTR); contains Interpro domain(s) IPR010993 Sterile alpha motif homology	0.39	4.71	11.97	1.70954e-08
Solyc05g007010	Glyoxal oxidase (AHRD V1 ***- B6TJK4_MAIZE); contains Interpro domain(s) IPR009880 Glyoxal oxidase, N-terminal	0.23	2.61	11.53	1.30029e-09
Solyc04g077740	Unknown Protein (AHRD V1)	0.18	2.1	11.44	8.90067e-06
Solyc10g007290	Phosphoenolpyruvate carboxylase (AHRD V1 ***- A6YM32_RICCO); contains Interpro domain(s) IPR015813 Pyruvate/Phosphoenolpyruvate kinase, catalytic core IPR001449 Phosphoenolpyruvate carboxylase	0.06	0.65	10.89	0.000134784
Solyc09g098510	Unknown Protein (AHRD V1); contains Interpro domain(s) IPR006706 Extensin-like region	1.52	16.45	10.82	6.47583e-15
Solyc03g006970	Subtilisin-like protease (AHRD V1 ***- B6UDX1_MAIZE); contains Interpro domain(s) IPR015500 Peptidase S8, subtilisin-related IPR000183 Orn/DAP/Arg decarboxylase 2 IPR000209 Peptidase S8 and S53, subtilisin, kexin, sedolisin	0.11	1.18	10.7	2.75556e-06
Solyc04g081700	Unknown Protein (AHRD V1)	1.28	12.56	9.79	6.83307e-05
Solyc11g071640	Beta-D-glucosidase (AHRD V1 ***- O82074_TROMA); contains Interpro domain(s) IPR001764 Glycoside hydrolase, family 3, N-terminal	0.16	1.53	9.77	1.02549e-05
Solyc12g098510	Rapid alkalinization factor 1 (AHRD V1 **-- Q6TF29_SOLCH); contains Interpro domain(s) IPR008801 Rapid ALkalinization Factor	0.7	6.62	9.5	8.16926e-06
Solyc08g007290	Unknown Protein (AHRD V1)	2.38	22.49	9.46	7.71157e-05
Solyc02g071580	Subtilisin-like protease (AHRD V1 ***- Q9FK77_ARATH); contains Interpro domain(s) IPR015500 Peptidase S8, subtilisin-related	0.35	3.29	9.31	6.32762e-16
Solyc11g069700	Elongation factor 1-alpha (AHRD V1 ***- P93769_TOBAC); contains Interpro domain(s) IPR004539 Translation elongation factor EF1A, eukaryotic and archaeal	2.51	23.31	9.29	4.88488e-29
Solyc08g007850	Unknown Protein (AHRD V1)	27.89	254.58	9.13	1.30264e-19
Solyc05g050370	Unknown Protein (AHRD V1)	0.92	8.36	9.09	0.00462956
Solyc09g090080	Inorganic phosphate transporter (AHRD V1 **** Q9LLS5_TOBAC); contains Interpro domain(s) IPR004738 Phosphate permease	0.11	0.95	8.91	0.00444232
Solyc05g005910	Peptide transporter (AHRD V1 **-* A6YJX4_9MAGN); contains Interpro domain(s) IPR000109 TGF-beta receptor, type I/II extracellular region	0.31	2.71	8.64	1.43298e-11
Solyc03g119150	Peptidyl-prolyl cis-trans isomerase (AHRD V1 *-*- B4VX45_9CYAN); contains Interpro domain(s) IPR001179 Peptidyl-prolyl cis-trans isomerase, FKBP-type	0.8	6.6	8.25	4.70232e-09
Solyc04g049940	Unknown Protein (AHRD V1)	2.17	17.65	8.12	5.1637e-06
Solyc05g025690	Respiratory burst oxidase-like protein E (AHRD V1 *-*- B2D0N7_HORVD); contains Interpro domain(s) IPR013623 NADPH oxidase Respiratory burst	0.57	4.59	8.01	4.75967e-06
Solyc02g070430	Gibberellin 2-oxidase 1 (AHRD V1 **** A7LCJ5_SOLTU); contains Interpro domain(s) IPR005123 Oxoglutarate and iron-dependent oxygenase	0.78	6.18	7.95	2.70798e-11
Solyc08g076780	Cinnamoyl-CoA reductase (AHRD V1 ***- Q3SCM6_9FABA); contains Interpro domain(s) IPR016040 NAD(P)-binding domain	4.21	33.46	7.95	6.56272e-10
Solyc02g079160	Unknown Protein (AHRD V1)	0.53	4.08	7.7	8.41578e-07
Solyc01g006270	Unknown Protein (AHRD V1)	8.34	63.5	7.62	0.000994495
Solyc02g091690	BHLH transcription factor (AHRD V1 **-* A9YWR2_MEDTR); contains Interpro domain(s) IPR011598 Helix-loop-helix DNA-binding	0.28	2.16	7.61	0.000247942
Solyc03g123850	Unknown Protein (AHRD V1)	1.53	11.58	7.55	0.000806368
Solyc05g052100	Glutamate dehydrogenase (AHRD V1 **** Q94IA5_BRANA); contains Interpro domain(s) IPR014362 Glutamate dehydrogenase	0.59	4.35	7.38	5.59702e-10
Solyc08g007210	Hydroxycinnamoyl CoA shikimate/quinate hydroxycinnamoyltransferase-like protein (AHRD V1 *--- B9IAS9_POPTR); contains Interpro domain(s) IPR003480 Transferase	1.06	7.76	7.34	7.95423e-15
Solyc01g112130	Dimethylaniline monooxygenase 5 (AHRD V1 ***- B5X0U9_SALSA); contains Interpro domain(s) IPR000960 Flavin-containing monooxygenase FMO	0.72	5.24	7.24	0.000183004
Solyc05g015060	26S protease regulatory subunit 6B homolog (AHRD V1 *--- PRS6B_YEAST); contains Interpro domain(s) IPR003959 ATPase, AAA-type, core	1.53	10.98	7.19	1.59515e-15
Solyc02g091040	Unknown Protein (AHRD V1)	1.55	11.03	7.1	0.000591073
Solyc12g098320	Cytochrome b5 (AHRD V1 *-*- Q9ZWT2_ARATH); contains Interpro domain(s) IPR001199 Cytochrome b5	1.1	7.72	7.04	0.00427365
Solyc05g051850	Inositol-3-phosphate synthase (AHRD V1 ***- C4PW06_ARATH); contains Interpro domain(s) IPR002587 Myo-inositol-1-phosphate synthase	8.26	57.05	6.9	5.62339e-62
Solyc04g011580	mRNA binding protein Pumilio 2 (AHRD V1 *-** C1GCQ9_PARBD); contains Interpro domain(s) IPR011989 Armadillo-like helical	3.42	23.24	6.8	1.16804e-55
Solyc12g006210	ATP synthase subunit beta chloroplastic (AHRD V1 *-*- Q8MBF8_9SOLA)	1.13	7.65	6.79	0.00132453
Solyc07g042390	Pectinesterase (AHRD V1 **** B7SIX2_9CONI); contains Interpro domain(s) IPR006501 Pectinesterase inhibitor	0.45	3.02	6.75	0.00187314
Solyc01g111270	Armadillo/beta-catenin repeat family protein (AHRD V1 ***- D7MDH4_ARALY); contains Interpro domain(s) IPR011989 Armadillo-like helical	0.37	2.52	6.74	4.47876e-08
Solyc03g120320	Kelch-like protein (AHRD V1 *-*- C4Q722_SCHMA); contains Interpro domain(s) IPR015915 Kelch-type beta propeller	0.23	1.54	6.6	0.0017566
Solyc01g095530	Unknown Protein (AHRD V1)	16.23	106.52	6.56	2.06608e-13
Solyc04g071800	Cytochrome P450	0.43	2.82	6.56	0.000238933
Solyc07g063740	Ferredoxin-like (AHRD V1 ***- Q6EP30_ORYSJ)	1.52	9.93	6.55	1.03477e-12
Solyc02g088100	Expansin (AHRD V1 ***- Q9ZP31_SOLLC); contains Interpro domain(s) IPR007112 Expansin 45, endoglucanase-like IPR007117 Pollen allergen/expansin, C-terminal	0.56	3.6	6.47	0.00252735
Solyc04g081490	Tubulin beta-1 chain (AHRD V1 ***- D7KT68_ARALY); contains Interpro domain(s) IPR002453 Beta tubulin	2.24	14.37	6.42	1.46435e-25
Solyc10g075100	Non-specific lipid-transfer protein (AHRD V1 **** Q4A1N1_SOLLC); contains Interpro domain(s) IPR000528 Plant lipid transfer protein/Par allergen	3.95	25.27	6.39	0.000207992
Solyc02g036350	1-aminocyclopropane-1-carboxylate oxidase (AHRD V1 ***- A4ZYQ6_SOLLC); contains Interpro domain(s) IPR005123 Oxoglutarate and iron-dependent oxygenase	31.49	199.43	6.33	1.37954e-69
Solyc03g006010	Os05g0272200 protein (Fragment) (AHRD V1 *-*- Q0DJJ5_ORYSJ)	1.09	6.84	6.28	0.000953369
Solyc03g093360	Wound/stress protein (AHRD V1 **-- Q672Q3_SOLLC); contains Interpro domain(s) IPR001024 Lipoxygenase, LH2	0.42	2.61	6.27	0.0059318
Solyc10g074470	Bzip transcription factor-like (AHRD V1 *-*- Q8RU34_ORYSJ); contains Interpro domain(s) IPR006867 Protein of unknown function DUF632	0.27	1.71	6.24	4.94269e-07
Solyc05g005080	Endo-1 4-beta-glucanase (AHRD V1 ***- O04890_SOLLC); contains Interpro domain(s) IPR001701 Glycoside hydrolase, family 9	0.94	5.79	6.14	2.14944e-08
Solyc01g100770	Susceptibility homeodomain transcription factor (Fragment) (AHRD V1 *-*- Q8SAA7_ORYSA); contains Interpro domain(s) IPR007493 Protein of unknown function DUF538	14.2	86	6.06	0.00052024
Solyc06g005850	Zinc finger family protein (Fragment) (AHRD V1 *-*- D7M766_ARALY); contains Interpro domain(s) IPR011016 Zinc finger, RING-CH-type	0.37	2.19	5.98	0.00582948
Solyc04g074570	Unknown Protein (AHRD V1)	7.68	45.1	5.87	1.70991e-10
Solyc05g012680	Os03g0210500 protein (Fragment) (AHRD V1 *-*- Q0DU33_ORYSJ); contains Interpro domain(s) IPR007493 Protein of unknown function DUF538	1.52	8.9	5.87	1.26359e-07
Solyc03g113430	Peptide transporter (AHRD V1 **-* A6YJX4_9MAGN); contains Interpro domain(s) IPR000109 TGF-beta receptor, type I/II extracellular region	0.6	3.49	5.85	3.79762e-09
Solyc06g075010	chaperonin (AHRD V1 ***- B2IXD2_NOSP7); contains Interpro domain(s) IPR001844 Chaperonin Cpn60	0.57	3.32	5.85	2.67421e-08
Solyc07g055470	Cytochrome P450	0.21	1.24	5.83	0.00174381
Solyc09g055890	Lipoxygenase (AHRD V1 ***- B9SMP7_RICCO); contains Interpro domain(s) IPR001246 Lipoxygenase, plant	0.89	5.2	5.82	6.5516e-09
Solyc01g102330	Acetyl xylan esterase A (AHRD V1 **-- D0TLQ4_9BACE); contains Interpro domain(s) IPR005181 Protein of unknown function DUF303, acetylesterase putative	2.76	16	5.8	1.08271e-15
Solyc04g077770	Unknown Protein (AHRD V1)	9.43	54.54	5.78	4.91728e-07
Solyc03g112370	Unknown Protein (AHRD V1)	3.6	20.79	5.78	0.00667696
Solyc08g077130	Unknown Protein (AHRD V1)	20.5	116.61	5.69	0.000427118
Solyc08g080650	Osmotin-like protein (Fragment) (AHRD V1 **-- Q8S4L1_SOLNI); contains Interpro domain(s) IPR001938 Thaumatin, pathogenesis-related	15.54	88.22	5.68	3.06966e-19
Solyc02g065470	Pathogenesis-related protein (AHRD V1 ***- B3TLW3_ELAGV); contains Interpro domain(s) IPR001283 Allergen V5/Tpx-1 related	1.27	7.18	5.67	3.25816e-06
Solyc03g121070	Hexokinase (AHRD V1 ***- Q8H0Q2_SOLLC); contains Interpro domain(s) IPR019807 Hexokinase, conserved site IPR001312 Hexokinase	0.58	3.27	5.61	2.04029e-07
Solyc10g007120	Genomic DNA chromosome 3 BAC clone F4B12 (AHRD V1 *-*- Q9LIM4_ARATH)	2.27	12.43	5.47	1.00008e-14
Solyc07g055170	DNA repair protein XRCC3 (AHRD V1 *-*- D0NM20_PHYIN); contains Interpro domain(s) IPR013632 Rad51, C-terminal	0.43	2.32	5.43	0.00508988
Solyc03g006050	Leucine rich repeat family protein (AHRD V1 *--- Q1EP22_MUSBA)	1.03	5.48	5.34	5.8589e-05
Solyc02g031990	Unknown Protein (AHRD V1)	1.09	5.73	5.27	0.000537982
Solyc01g099920	Photoassimilate-responsive protein PAR-1b-like protein (AHRD V1 ***- Q9LCZ9_ARATH); contains Interpro domain(s) IPR009489 PAR1	20.15	106.05	5.26	3.67723e-28
Solyc09g065670	Zinc finger family protein (AHRD V1 *-*- D7MN23_ARALY); contains Interpro domain(s) IPR007087 Zinc finger, C2H2-type	0.69	3.58	5.21	2.38388e-07
Solyc12g099260	ATP citrate lyase a-subunit (AHRD V1 **** Q93YH4_LUPAL); contains Interpro domain(s) IPR016141 Citrate synthase-like, core	0.24	1.25	5.21	0.00111868
Solyc11g066130	Thaumatin-like protein (AHRD V1 **-- D2KU75_CITJA); contains Interpro domain(s) IPR017949 Thaumatin, conserved site IPR001938 Thaumatin, pathogenesis-related	0.7	3.65	5.19	0.00866875
Solyc05g008120	Chaperone protein dnaJ (AHRD V1 ***- B6U761_MAIZE); contains Interpro domain(s) IPR001623 Heat shock protein DnaJ, N-terminal	0.87	4.49	5.18	0.00643218
Solyc01g006820	Unknown Protein (AHRD V1)	13.23	66.89	5.06	5.88484e-13
Solyc01g111740	Bzip-like transcription factor-like (AHRD V1 ***- Q7X997_ORYSJ); contains Interpro domain(s) IPR006867 Protein of unknown function DUF632	0.34	1.74	5.06	0.00540832
Solyc10g007600	L-lactate dehydrogenase (AHRD V1 ***- LLDD_VIBPA); contains Interpro domain(s) IPR012133 Alpha-hydroxy acid dehydrogenase, FMN-dependent	7.58	38.31	5.05	1.06951e-33
Solyc06g064550	Aspartokinase-homoserine dehydrogenase (AHRD V1 **** O63067_SOYBN); contains Interpro domain(s) IPR001341 Aspartate kinase region	0.2	1.01	5.05	0.000121003
Solyc09g082810	Unknown Protein (AHRD V1); contains Interpro domain(s) IPR010800 Glycine rich	3.79	19.01	5.01	6.10509e-12
Solyc08g063090	Delta-6-desaturase (AHRD V1 **** D3YN48_9ERIC); contains Interpro domain(s) IPR012171 Fatty acid/sphingolipid desaturase	0.61	3.05	5.01	1.11108e-05
Solyc04g011640	Unknown Protein (AHRD V1)	10.35	51.51	4.98	0.00404542
Solyc09g083090	CBL-interacting protein kinase 20 (AHRD V1 ***- C4P7W9_VITVI); contains Interpro domain(s) IPR002290 Serine/threonine protein kinase	9.97	49.54	4.97	2.72216e-40
Solyc01g111280	Cold shock protein-1 (AHRD V1 *-*- Q8LPA7_WHEAT); contains Interpro domain(s) IPR002059 Cold-shock protein, DNA-binding	5.13	25.45	4.96	1.21739e-15
Solyc12g006220	Genomic DNA chromosome 5 P1 clone MDA7 (AHRD V1 --*- Q9FKU6_ARATH)	1.45	7.17	4.96	0.0018435
Solyc11g018550	Thylakoid-bound ascorbate peroxidase 6	0.55	2.72	4.95	5.14355e-05
Solyc02g071800	Receptor like kinase, RLK	2.2	10.65	4.84	1.09731e-26
Solyc01g112040	Unknown Protein (AHRD V1)	2.86	13.86	4.84	0.0001901
Solyc11g022450	Unknown Protein (AHRD V1)	18.55	89.17	4.81	1.79883e-06
Solyc06g053210	Ubiquitin (AHRD V1 ***- C1GNZ3_PARBA); contains Interpro domain(s) IPR019956 Ubiquitin subgroup	4.95	23.59	4.77	4.41803e-16
Solyc11g017330	Pentatricopeptide repeat-containing protein (AHRD V1 ***- D7L041_ARALY); contains Interpro domain(s) IPR002885 Pentatricopeptide repeat	0.77	3.63	4.73	0.00634744
Solyc04g082050	Cellular retinaldehyde-binding/triple function C-terminal (AHRD V1 **-- B6SN40_MAIZE); contains Interpro domain(s) IPR001251 Cellular retinaldehyde-binding/triple function, C-terminal	116.32	546.09	4.69	7.33999e-59
Solyc07g009530	Chitinase (AHRD V1 ***- Q8MD06_LEUGL); contains Interpro domain(s) IPR001002 Chitin-binding, type 1	78.72	368.87	4.69	7.69649e-08
Solyc07g053920	Mannan endo-1 4-beta-mannosidase (AHRD V1 ***- A8FDC6_BACP2); contains Interpro domain(s) IPR001547 Glycoside hydrolase, family 5	0.4	1.86	4.68	0.000473503
Solyc11g069810	OTU domain containing protein (AHRD V1 *-*- D3B1E5_POLPA); contains Interpro domain(s) IPR003323 Ovarian tumour, otubain	0.82	3.82	4.65	0.000194246
Solyc03g113280	Membrane protein HPP family (AHRD V1 *-*- D9Y9E6_9DELT); contains Interpro domain(s) IPR007065 HPP	4.87	22.57	4.64	2.45628e-16
Solyc05g005930	UDP-glucosyltransferase (AHRD V1 **-- B3VI56_STERE); contains Interpro domain(s) IPR002213 UDP-glucuronosyl/UDP-glucosyltransferase	0.48	2.2	4.58	0.000403491
Solyc02g083700	Alpha-mannosidase (AHRD V1 **** Q9FKW9_ARATH); contains Interpro domain(s) IPR011682 Glycosyl hydrolases 38, C-terminal	1.34	6.11	4.57	1.15693e-15
Solyc08g080380	Cytochrome P450	0.34	1.56	4.55	0.001946
Solyc08g066100	Phosphofructokinase family protein (AHRD V1 ***- D7MLU4_ARALY); contains Interpro domain(s) IPR012004 Pyrophosphate-dependent phosphofructokinase TP0108	0.99	4.42	4.46	7.3048e-08
Solyc05g009270	Fatty acid elongase 3-ketoacyl-CoA synthase (AHRD V1 **** Q6DUV5_BRANA); contains Interpro domain(s) IPR012392 Very-long-chain 3-ketoacyl-CoA synthase	0.38	1.68	4.46	0.00138044
Solyc08g005800	Pectinacetylesterase like protein (Fragment) (AHRD V1 **-- Q56WP8_ARATH); contains Interpro domain(s) IPR004963 Pectinacetylesterase	2.09	9.26	4.44	1.58716e-09
Solyc11g012450	Predicted transporter (AHRD V1 ***- Q2TZC8_ASPOR); contains Interpro domain(s) IPR003663 Sugar/inositol transporter	0.42	1.88	4.43	0.000107168
Solyc02g085660	UDP-glucosyltransferase (AHRD V1 **** B8QI32_9MAGN); contains Interpro domain(s) IPR002213 UDP-glucuronosyl/UDP-glucosyltransferase	0.29	1.28	4.43	0.00426858
Solyc07g055050	ATP synthase I-like protein (AHRD V1 **-- A8HNA8_CHLRE); contains Interpro domain(s) IPR008413 ATPase, F0 complex, subunit I, bacillus-type	1.08	4.76	4.42	1.83314e-06
Solyc04g009790	Multidrug resistance protein mdtK (AHRD V1 *-*- MDTK_ENT38); contains Interpro domain(s) IPR015521 MATE family transporter related protein	0.25	1.1	4.39	7.71975e-05
Solyc07g064160	Thiazole biosynthetic enzyme (AHRD V1 ***- D6N3H1_GOSHI); contains Interpro domain(s) IPR002922 Thiamine biosynthesis Thi4 protein	70.12	304.87	4.35	2.06779e-55
Solyc10g037880	Blue copper protein (AHRD V1 *--- B6UB13_MAIZE); contains Interpro domain(s) IPR003245 Plastocyanin-like	2.48	10.73	4.33	3.18119e-06
Solyc08g083310	Glucan endo-1 3-beta-glucosidase 7 (AHRD V1 ***- B6T478_MAIZE); contains Interpro domain(s) IPR000490 Glycoside hydrolase, family 17	0.47	2.01	4.31	0.00043321
Solyc09g059170	Anthocyanidin 3-O-glucosyltransferase (AHRD V1 **** B6SU01_MAIZE); contains Interpro domain(s) IPR002213 UDP-glucuronosyl/UDP-glucosyltransferase	9.01	38.71	4.3	1.64449e-18
Solyc12g077610	Unknown Protein (AHRD V1)	24.53	105.42	4.3	0.00108143
Solyc04g007000	Ethylene-responsive transcription factor 4 (AHRD V1 *-** ERF78_ARATH); contains Interpro domain(s) IPR003340 Transcriptional factor B3	7.9	33.89	4.29	5.33565e-12
Solyc09g011770	Zinc finger family protein (Fragment) (AHRD V1 *-*- D7M766_ARALY); contains Interpro domain(s) IPR011016 Zinc finger, RING-CH-type	2.9	12.45	4.29	4.65036e-11
Solyc01g111970	Laccase 1a (AHRD V1 **-- B9IG56_POPTR); contains Interpro domain(s) IPR001117 Multicopper oxidase, type 1	5.19	22.18	4.28	2.7304e-13
Solyc08g079430	Primary amine oxidase (AHRD V1 ***- B9RBR2_RICCO); contains Interpro domain(s) IPR000269 Copper amine oxidase	8.43	35.88	4.25	1.36646e-37
Solyc06g005680	Transcription factor (Fragment) (AHRD V1 **-* D6MKQ8_9ASPA); contains Interpro domain(s) IPR006447 Myb-like DNA-binding region, SHAQKYF class	1.98	8.4	4.23	2.52354e-07
Solyc08g077330	Expansin-like protein (AHRD V1 ***- A2ICD7_CUNLA); contains Interpro domain(s) IPR007112 Expansin 45, endoglucanase-like	1.4	5.92	4.23	2.94538e-05
Solyc06g072650	Auxin responsive SAUR protein (AHRD V1 *--- Q2HTF2_MEDTR); contains Interpro domain(s) IPR003676 Auxin responsive SAUR protein	1.25	5.3	4.23	0.00128329
Solyc02g084600	LRR receptor-like serine/threonine-protein kinase, RLP	0.77	3.24	4.21	0.00977689
Solyc02g067690	Glucosyltransferase-like protein (AHRD V1 **** Q9LEQ4_ARATH); contains Interpro domain(s) IPR002213 UDP-glucuronosyl/UDP-glucosyltransferase	4.83	20.29	4.2	2.09538e-22
Solyc05g047550	Receptor-like protein kinase (AHRD V1 ***- Q9FZP2_ARATH); contains Interpro domain(s) IPR002290 Serine/threonine protein kinase	0.26	1.11	4.2	0.00142129
Solyc02g071380	1-aminocyclopropane-1-carboxylate oxidase 3 (AHRD V1 **-- ACCO3_CUCME); contains Interpro domain(s) IPR005123 Oxoglutarate and iron-dependent oxygenase	3.53	14.58	4.13	1.89632e-15
Solyc01g095330	Unknown Protein (AHRD V1)	3440.62	14184.1	4.12	1.22426e-34
Solyc11g072000	Disease resistance protein R3a-like protein (Fragment) (AHRD V1 ***- B3F576_SOLDE)	3.08	12.7	4.12	2.58288e-05
Solyc02g069670	Alpha-glucosidase 1 (AHRD V1 **** O22444_ARATH); contains Interpro domain(s) IPR000322 Glycoside hydrolase, family 31	0.2	0.82	4.1	0.00351779
Solyc04g077050	Amino acid permease 6 (AHRD V1 **** Q7Y076_BRANA); contains Interpro domain(s) IPR013057 Amino acid transporter, transmembrane	0.89	3.65	4.09	1.5755e-05
Solyc02g031950	Pathogenesis-related protein-like protein (AHRD V1 ***- Q8L9B0_ARATH)	47.42	193.71	4.08	3.58844e-44
Solyc12g100140	BHLH transcription factor (AHRD V1 *-*- B6U846_MAIZE); contains Interpro domain(s) IPR011598 Helix-loop-helix DNA-binding	0.42	1.72	4.06	0.00126916
Solyc02g093600	class I heat shock protein (AHRD V1 ***- Q69BI7_CARPA); contains Interpro domain(s) IPR008978 HSP20-like chaperone	6.35	25.7	4.05	1.46251e-10
Solyc05g025680	Respiratory burst oxidase protein B (AHRD V1 **** A1YBM1_MAIZE); contains Interpro domain(s) IPR013121 Ferric reductase, NAD binding	0.29	1.16	4.05	0.0045121
Solyc05g005560	BURP domain-containing protein (Fragment) (AHRD V1 *--- C1PI44_ARATH); contains Interpro domain(s) IPR004873 BURP	2.87	11.55	4.02	4.60742e-18
Solyc11g013130	Unknown Protein (AHRD V1)	2.98	11.98	4.01	0.000259982
Solyc06g053580	Unknown Protein (AHRD V1)	14.02	55.99	3.99	1.16311e-09
Solyc05g006650	Transcription factor (AHRD V1 **** D6MKM4_9ASPA); contains Interpro domain(s) IPR011598 Helix-loop-helix DNA-binding	6.01	23.81	3.96	8.19025e-17
Solyc05g012510	Phosphorylase (AHRD V1 **** B9HXL0_POPTR); contains Interpro domain(s) IPR011833 Glycogen/starch/alpha-glucan phosphorylase	1.21	4.81	3.96	5.17402e-14
Solyc03g031840	Expansin (AHRD V1 ***- Q9ZP33_SOLLC); contains Interpro domain(s) IPR007112 Expansin 45, endoglucanase-like IPR007117 Pollen allergen/expansin, C-terminal	19.22	76.13	3.96	8.01462e-06
Solyc06g061200	Glycine-rich protein TomR2 (AHRD V1 *-*- Q7XJI7_SOLLC)	7.47	29.48	3.95	0.00022009
Solyc09g082060	Cysteine synthase (AHRD V1 **** Q3LAG5_TOBAC); contains Interpro domain(s) IPR005859 Cysteine synthase A	15.87	62.42	3.93	8.79437e-06
Solyc03g044150	Subtilisin-like protease (AHRD V1 ***- A9XG40_TOBAC); contains Interpro domain(s) IPR015500 Peptidase S8, subtilisin-related	0.35	1.37	3.92	0.000419308
Solyc07g056540	L-lactate dehydrogenase (AHRD V1 ***- C0S8Q7_PARBP); contains Interpro domain(s) IPR012133 Alpha-hydroxy acid dehydrogenase, FMN-dependent	0.94	3.65	3.9	0.000145971
Solyc09g009530	Hydrolase alpha/beta fold family protein (AHRD V1 **** D7LIQ3_ARALY); contains Interpro domain(s) IPR000073 Alpha/beta hydrolase fold-1	14.11	54.8	3.88	1.32198e-31
Solyc07g056140	Glucose-1-phosphate adenylyltransferase (AHRD V1 **** D5L5Q9_SOLLC); contains Interpro domain(s) IPR011831 Glucose-1-phosphate adenylyltransferase	2	7.77	3.88	5.07559e-11
Solyc10g007070	CT099 (Fragment) (AHRD V1 *--- Q30GY4_9SOLN); contains Interpro domain(s) IPR003245 Plastocyanin-like	5.65	21.86	3.87	2.48443e-15
Solyc02g070370	Nbs-lrr, resistance protein	0.55	2.12	3.87	0.00181194
Solyc10g086650	Glyoxal oxidase (AHRD V1 ***- C8CPQ3_VITVI); contains Interpro domain(s) IPR009880 Glyoxal oxidase, N-terminal	1.33	5.14	3.86	7.6976e-09
Solyc02g065000	Calmodulin-like protein (AHRD V1 ***- Q67TZ4_ORYSJ); contains Interpro domain(s) IPR011992 EF-Hand type	6.24	24.06	3.85	3.47747e-11
Solyc04g081300	Endoglucanase 1 (AHRD V1 ***- B6U0J0_MAIZE); contains Interpro domain(s) IPR001701 Glycoside hydrolase, family 9	1.73	6.64	3.85	1.90087e-10
Solyc11g066860	Os02g0448600 protein (Fragment) (AHRD V1 *--- Q0E1G8_ORYSJ)	4.12	15.88	3.85	1.05448e-09
Solyc10g047200	Unknown Protein (AHRD V1)	4.85	18.62	3.84	1.76037e-06
Solyc01g100300	Unknown Protein (AHRD V1)	89.7	340.58	3.8	3.38087e-17
Solyc01g080280	Glutamine synthetase (AHRD V1 ***- B5LAU9_CAPAN); contains Interpro domain(s) IPR008146 Glutamine synthetase, catalytic region	1.09	4.12	3.79	1.95872e-05
Solyc06g082170	Glutaredoxin family protein (AHRD V1 **-- D7MQE6_ARALY); contains Interpro domain(s) IPR012335 Thioredoxin fold	0.42	1.59	3.78	0.00479375
Solyc01g111930	Rop guanine nucleotide exchange factor 1 (AHRD V1 **-* ROGF1_ARATH); contains Interpro domain(s) IPR005512 Rop nucleotide exchanger, PRONE	10.99	40.98	3.73	1.24531e-20
Solyc01g066880	Copper chaperone (AHRD V1 *--- B6TJ24_MAIZE); contains Interpro domain(s) IPR006121 Heavy metal transport/detoxification protein	2.06	7.68	3.73	1.55695e-07
Solyc02g087060	Nodulin MtN21 family protein (AHRD V1 ***- D7LPP0_ARALY)	2.21	8.24	3.72	2.5797e-09
Solyc08g048370	Transcription factor CYCLOIDEA (Fragment) (AHRD V1 *-*- CYCLD_ANTML); contains Interpro domain(s) IPR005333 Transcription factor, TCP	1.01	3.75	3.72	0.000148609
Solyc07g064280	Tryptophan synthase beta chain 1 (AHRD V1 **** Q0WUI8_ARATH); contains Interpro domain(s) IPR006654 Tryptophan synthase, beta chain	0.87	3.22	3.7	2.84716e-05
Solyc12g098340	Pectinesterase (AHRD V1 ***- B9RWI7_RICCO); contains Interpro domain(s) IPR000070 Pectinesterase, catalytic	2.33	8.56	3.68	1.68047e-06
Solyc03g113290	Unknown Protein (AHRD V1)	6.37	23.46	3.68	0.00408362
Solyc07g049190	LysM receptor kinase 5 (AHRD V1 ***- A8WHB4_MEDTR)	0.91	3.35	3.68	0.00680867
Solyc07g007150	Unknown Protein (AHRD V1)	5.93	21.77	3.67	6.76592e-09
Solyc03g025180	Unknown Protein (AHRD V1)	16.67	60.88	3.65	0.00165773
Solyc03g118100	Dehydrogenase/reductase SDR family member 7 (AHRD V1 *-*- DHRS7_HUMAN); contains Interpro domain(s) IPR002347 Glucose/ribitol dehydrogenase	4.72	17.2	3.65	0.00368305
Solyc02g094390	Palmitoyltransferase-like protein (AHRD V1 *-** C6YXK4_ORYSJ); contains Interpro domain(s) IPR001594 Zinc finger, DHHC-type	3.43	12.47	3.64	1.68815e-13
Solyc08g078650	Glycosyl transferase family 8 glycogenin (AHRD V1 *--- D3TM56_GLOMM); contains Interpro domain(s) IPR002495 Glycosyl transferase, family 8	0.92	3.33	3.62	7.04982e-05
Solyc08g081650	Ethylene-responsive transcription factor 4 (AHRD V1 *-** B6THY5_MAIZE); contains Interpro domain(s) IPR001471 Pathogenesis-related transcriptional factor and ERF, DNA-binding	0.24	0.86	3.62	0.00391575
Solyc04g006930	Receptor-like protein kinase At5g59670 (AHRD V1 *-*- RLK7_ARATH); contains Interpro domain(s) IPR002290 Serine/threonine protein kinase	1.22	4.42	3.61	5.34876e-08
Solyc02g092530	Formamidase (AHRD V1 **** B9VXW6_LUPAL); contains Interpro domain(s) IPR004304 Acetamidase/Formamidase	1.95	7.05	3.61	5.51952e-08
Solyc04g072780	Genomic DNA chromosome 5 TAC clone K14A3 (AHRD V1 *--- Q9FGQ9_ARATH); contains Interpro domain(s) IPR007650 Protein of unknown function DUF581	44.72	161.11	3.6	3.53695e-33
Solyc08g066560	Unknown Protein (AHRD V1)	96.38	347	3.6	1.46067e-06
Solyc07g061970	60S ribosomal protein L18A (AHRD V1 *-*- B6T286_MAIZE)	2.94	10.59	3.6	0.000112586
Solyc07g049660	Acetyl coenzyme A cis-3-hexen-1-ol acetyl transferase (AHRD V1 **-* Q9SRQ2_ARATH); contains Interpro domain(s) IPR003480 Transferase	4.14	14.84	3.59	1.04923e-15
Solyc06g051630	1-phosphatidylinositol-4 5-bisphosphate phosphodiesterase (AHRD V1 ***- O49902_NICRU); contains Interpro domain(s) IPR017946 PLC-like phosphodiesterase, TIM beta/alpha-barrel domain	0.45	1.63	3.59	0.00100629
Solyc09g010660	Beta-1-3-galactosyl-o-glycosyl-glycoprotein (AHRD V1 **-* B6Z261_WHEAT); contains Interpro domain(s) IPR003406 Glycosyl transferase, family 14	0.56	1.99	3.57	0.00384918
Solyc09g064630	TPR domain protein (AHRD V1 *--- B6U810_MAIZE); contains Interpro domain(s) IPR011990 Tetratricopeptide-like helical	0.92	3.25	3.54	0.000362518
Solyc02g089270	Unknown Protein (AHRD V1)	1.78	6.3	3.54	0.00987096
Solyc08g074480	Cortical cell-delineating protein (AHRD V1 **-- B6UGA2_MAIZE); contains Interpro domain(s) IPR013770 Plant lipid transfer protein and hydrophobic protein, helical	324.37	1141.17	3.52	2.0221e-07
Solyc08g065150	Genomic DNA chromosome 5 P1 clone MHM17 (AHRD V1 *--- Q9FGR3_ARATH)	1.21	4.26	3.51	9.12831e-05
Solyc07g056270	Receptor-like protein kinase (AHRD V1 ***- Q9LYS5_ARATH); contains Interpro domain(s) IPR002290 Serine/threonine protein kinase	1.07	3.71	3.48	3.94145e-06
Solyc05g007160	Transcription factor C-MYB (AHRD V1 *-** Q766Z9_ORYLA); contains Interpro domain(s) IPR015495 Myb transcription factor	0.99	3.43	3.46	6.44365e-05
Solyc02g088980	Unknown Protein (AHRD V1)	3.28	11.37	3.46	0.00384475
Solyc02g062280	Unknown Protein (AHRD V1)	176.2	606.8	3.44	1.66942e-09
Solyc05g005320	Unknown Protein (AHRD V1)	5.2	17.8	3.43	2.05618e-08
Solyc07g054850	Uncharacterized GPI-anchored protein At4g28100 (AHRD V1 ***- UGPI7_ARATH)	0.97	3.32	3.42	0.00170339
Solyc04g005090	Uncharacterized conserved membrane protein (AHRD V1 **-- A5GTC4_SYNR3)	0.86	2.93	3.42	0.0057068
Solyc01g087160	Unknown Protein (AHRD V1)	33.96	115.81	3.41	2.09984e-05
Solyc03g118070	5&apos-AMP-activated protein kinase gamma-1 subunit (AHRD V1 **** Q1M178_ONCMY); contains Interpro domain(s) IPR000644 Cystathionine beta-synthase, core	0.45	1.55	3.41	0.00768072
Solyc06g072700	Metal ion binding protein (AHRD V1 *--* B6U064_MAIZE); contains Interpro domain(s) IPR006121 Heavy metal transport/detoxification protein	0.6	2.04	3.39	0.0061437
Solyc02g081990	Pectinesterase (AHRD V1 ***- B9RPW2_RICCO); contains Interpro domain(s) IPR000070 Pectinesterase, catalytic	1.79	6.05	3.38	1.80654e-05
Solyc06g009360	Unknown Protein (AHRD V1)	5.1	17.21	3.38	0.00122723
Solyc04g051490	Essential meiotic endonuclease 1B (AHRD V1 *-*- C5H8J1_ARATH); contains Interpro domain(s) IPR006166 DNA repair nuclease, XPF-type/Helicase	2.8	9.42	3.37	6.69737e-09
Solyc10g075090	Non-specific lipid-transfer protein (AHRD V1 **** Q4A1N0_SOLLC); contains Interpro domain(s) IPR013770 Plant lipid transfer protein and hydrophobic protein, helical	53.45	179.92	3.37	3.0905e-08
Solyc06g065100	Myb-like transcription factor 1 (AHRD V1 **** Q8H271_GOSHI); contains Interpro domain(s) IPR015495 Myb transcription factor	5.11	17.18	3.36	1.08591e-05
Solyc02g081000	Leucyl-tRNA synthetase (AHRD V1 *-*- D5H7P2_SALRM); contains Interpro domain(s) IPR002302 Leucyl-tRNA synthetase, class Ia, bacterial/mitochondrial	3.45	11.54	3.35	1.08411e-06
Solyc04g008290	Microtubule-associated protein MAP65-1a (AHRD V1 **** C0JA45_ORYPU); contains Interpro domain(s) IPR007145 MAP65/ASE1	1.15	3.85	3.34	1.23239e-06
Solyc03g119310	Unknown Protein (AHRD V1)	1.77	5.9	3.33	0.00145066
Solyc05g049980	Glycoside hydrolase family 28 protein/polygalacturonase family protein (AHRD V1 **-- Q1PF10_ARATH); contains Interpro domain(s) IPR012334 Pectin lyase fold	6.35	21.02	3.31	1.0617e-17
Solyc05g012580	Unknown Protein (AHRD V1)	56.03	184.85	3.3	6.20206e-05
Solyc09g090980	Major allergen Mal d 1 (AHRD V1 ***- Q84LA7_MALDO); contains Interpro domain(s) IPR000916 Bet v I allergen	134.67	443.18	3.29	3.01562e-13
Solyc03g118090	Calcium-binding mitochondrial carrier protein SCaMC-1 (AHRD V1 **** B5X2X8_SALSA); contains Interpro domain(s) IPR002113 Adenine nucleotide translocator 1	8.56	28.12	3.28	5.13829e-23
Solyc06g083480	Short chain alcohol dehydrogenase-like (AHRD V1 **-* Q8LFZ4_ARATH); contains Interpro domain(s) IPR002347 Glucose/ribitol dehydrogenase	67.36	220.04	3.27	3.98036e-31
Solyc10g085250	Unknown Protein (AHRD V1)	55.65	182.23	3.27	3.58633e-11
Solyc02g087160	Unknown Protein (AHRD V1)	28.86	94.48	3.27	2.33655e-06
Solyc01g008790	Phosphoesterase family protein (AHRD V1 ***- D7LEV5_ARALY); contains Interpro domain(s) IPR007312 Phosphoesterase	0.86	2.81	3.27	0.00134089
Solyc01g099630	Xyloglucan endotransglucosylase/hydrolase 5 (AHRD V1 **** C0IRG4_ACTDE); contains Interpro domain(s) IPR016455 Xyloglucan endotransglucosylase/hydrolase IPR008263 Glycoside hydrolase, family 16, active site	2.52	8.21	3.26	0.00106306
Solyc12g099550	F-box family protein (AHRD V1 ***- B9HCS6_POPTR); contains Interpro domain(s) IPR006527 F-box associated	0.77	2.49	3.25	0.00961132
Solyc02g070800	Ycf23 protein (AHRD V1 ***- Q7NE74_GLOVI); contains Interpro domain(s) IPR007570 Protein of unknown function DUF561	1.41	4.54	3.23	0.00167671
Solyc08g066130	Unknown Protein (AHRD V1)	13.18	42.29	3.21	2.0772e-08
Solyc03g019700	Os02g0508100 protein (Fragment) (AHRD V1 ***- Q0E0Z9_ORYSJ)	12.17	38.81	3.19	1.1743e-07
Solyc12g098190	F-box protein PP2-B1 (AHRD V1 ***- PP2B1_ARATH); contains Interpro domain(s) IPR001810 Cyclin-like F-box	11.75	37.36	3.18	1.1319e-17
Solyc08g014370	CHP-rich zinc finger protein-like (AHRD V1 *--- Q9FNE5_ARATH); contains Interpro domain(s) IPR011424 C1-like	1.23	3.9	3.18	1.69927e-05
Solyc11g005560	Cellulose synthase (AHRD V1 ***- B9GTH4_POPTR); contains Interpro domain(s) IPR005150 Cellulose synthase	2.07	6.56	3.17	4.70336e-15
Solyc09g083100	CBL-interacting protein kinase 20 (AHRD V1 **** C4P7W9_VITVI); contains Interpro domain(s) IPR002290 Serine/threonine protein kinase	13.46	42.32	3.14	3.66035e-25
Solyc12g100120	Acetyl-CoA carboxylase-like protein (AHRD V1 *-*- Q8ABH3_BACTN); contains Interpro domain(s) IPR012878 Protein of unknown function DUF1680	2.53	7.95	3.14	4.36589e-14
Solyc03g083620	Unknown Protein (AHRD V1)	55.06	172.23	3.13	0.00093502
Solyc08g008630	Homology to unknown gene (AHRD V1 ***- Q014B2_OSTTA)	1	3.12	3.13	0.00455301
Solyc05g054370	Acyl-CoA dehydrogenase (AHRD V1 *-** A3JBQ6_9ALTE); contains Interpro domain(s) IPR009100 Acyl-CoA dehydrogenase/oxidase, middle and N-terminal	1.65	5.14	3.12	5.11871e-10
Solyc09g061410	Unknown Protein (AHRD V1)	4.06	12.68	3.12	0.000286753
Solyc04g014400	LRR receptor-like serine/threonine-protein kinase, RLP	0.34	1.07	3.12	0.00252903
Solyc08g061270	Unknown Protein (AHRD V1); contains Interpro domain(s) IPR012876 Protein of unknown function DUF1677, plant	455.36	1414.51	3.11	3.02149e-40
Solyc06g083490	Tropinone reductase-like protein 16 (AHRD V1 **-- B2BXZ1_9BRAS); contains Interpro domain(s) IPR002347 Glucose/ribitol dehydrogenase	326.94	1016.18	3.11	1.33379e-38
Solyc11g006470	AT5G22070 protein (Fragment) (AHRD V1 ***- B9DHZ2_ARATH); contains Interpro domain(s) IPR004949 Protein of unknown function DUF266, plant	9.02	28.06	3.11	7.26092e-06
Solyc10g084640	N-acetyltransferase (AHRD V1 ***- B6SUK9_MAIZE); contains Interpro domain(s) IPR000182 GCN5-related N-acetyltransferase	10.52	32.6	3.1	4.97051e-13
Solyc05g053350	Desiccation-related protein PCC13-62 (AHRD V1 ***- B4G1G1_MAIZE)	1.22	3.77	3.1	0.00138975
Solyc07g041970	Subtilisin-like protease (AHRD V1 **-- B6SZ82_MAIZE); contains Interpro domain(s) IPR015500 Peptidase S8, subtilisin-related	3.53	10.89	3.09	2.19779e-16
Solyc02g031960	Oil palm polygalacturonase allergen PEST361 (AHRD V1 ***- A1KXJ4_ELAGV); contains Interpro domain(s) IPR007524 Pectate lyase, N-terminal	9.23	28.53	3.09	1.81464e-06
Solyc01g067940	Unknown Protein (AHRD V1)	2.92	8.93	3.06	0.000825907
Solyc11g044470	Heterogeneous nuclear ribonucleoprotein A2/B1-like (AHRD V1 *--- Q5ZDX8_ORYSJ); contains Interpro domain(s) IPR000504 RNA recognition motif, RNP-1	2.95	8.99	3.05	4.5043e-05
Solyc07g043120	UDP-glucosyltransferase (AHRD V1 **** A7M6U9_IPONI); contains Interpro domain(s) IPR002213 UDP-glucuronosyl/UDP-glucosyltransferase	4.99	15.15	3.04	3.30771e-14
Solyc11g072720	Os12g0596600 protein (Fragment) (AHRD V1 *-*- Q0IM59_ORYSJ); contains Interpro domain(s) IPR000210 BTB/POZ-like	1.9	5.77	3.03	1.72693e-07
Solyc03g060510	Membrane protein (AHRD V1 **-- D0BK36_9LACT); contains Interpro domain(s) IPR008537 Protein of unknown function DUF819	0.91	2.76	3.03	0.00183897
Solyc02g080180	Oligosaccharide transporter (AHRD V1 **-* B4FSV8_MAIZE); contains Interpro domain(s) IPR006844 OST3/OST6	1.07	3.25	3.03	0.00218181
Solyc11g010280	Unknown Protein (AHRD V1)	6.22	18.87	3.03	0.00447908
Solyc11g020330	class IV heat shock protein (AHRD V1 ***- B6TXB5_MAIZE); contains Interpro domain(s) IPR002068 Heat shock protein Hsp20	99.72	300.92	3.02	3.25477e-32
Solyc12g056510	GT-2 factor (Fragment) (AHRD V1 *--- Q8W240_SOYBN); contains Interpro domain(s) IPR017877 MYB-like	5.97	18	3.01	1.20819e-18
Solyc06g009810	Unknown Protein (AHRD V1)	9.41	28.35	3.01	0.00484424
Solyc06g070970	Genomic DNA chromosome 5 TAC clone K19B1 (AHRD V1 ***- Q9FJJ1_ARATH)	8	23.96	3	8.51673e-08
Solyc09g064280	Unknown Protein (AHRD V1)	2.32	6.97	3	0.00267849
Solyc03g120450	Aminotransferase (AHRD V1 ***- Q39Q29_GEOMG); contains Interpro domain(s) IPR004839 Aminotransferase, class I and II	0.81	2.44	3	0.00268839
Solyc02g065770	COBRA-like protein 4 (AHRD V1 ***- B6SST3_MAIZE); contains Interpro domain(s) IPR017391 COBRA-like	0.84	2.52	3	0.00430756
Solyc03g080090	NAC domain protein IPR003441 (AHRD V1 *-*- B9IDH0_POPTR); contains Interpro domain(s) IPR003441 No apical meristem (NAM) protein	92.51	30.97	0.33	2.85528e-13
Solyc06g068460	WRKY transcription factor 1 (AHRD V1 **** C0L2S0_SOLLC); contains Interpro domain(s) IPR003657 DNA-binding WRKY	114.74	37.99	0.33	8.92591e-13
Solyc03g043750	FAD-dependent pyridine nucleotide-disulphide oxidoreductase (AHRD V1 ***- A0YND6_LYNSP); contains Interpro domain(s) IPR013027 FAD-dependent pyridine nucleotide-disulphide oxidoreductase	49.76	16.52	0.33	8.31591e-11
Solyc06g073050	NAC domain protein IPR003441 (AHRD V1 *-*- B9IDH0_POPTR); contains Interpro domain(s) IPR003441 No apical meristem (NAM) protein	40.06	13.24	0.33	8.99708e-11
Solyc06g051270	GDP-D-mannose pyrophosphorylase 2	65.66	21.71	0.33	1.00554e-10
Solyc01g106690	Unknown Protein (AHRD V1); contains Interpro domain(s) IPR010410 Protein of unknown function DUF1005	60.08	19.97	0.33	2.0011e-10
Solyc06g069760	Dof zinc finger protein (AHRD V1 ***- C4B6D7_IPOBA); contains Interpro domain(s) IPR003851 Zinc finger, Dof-type	55.73	18.35	0.33	2.58284e-10
Solyc03g078360	Receptor-like protein kinase (AHRD V1 ***- Q39202_ARATH); contains Interpro domain(s) IPR002290 Serine/threonine protein kinase	25.97	8.5	0.33	3.66044e-10
Solyc04g072900	Ethylene responsive transcription factor 2b (AHRD V1 *-*- C0J9I6_9ROSA); contains Interpro domain(s) IPR001471 Pathogenesis-related transcriptional factor and ERF, DNA-binding	77.13	25.19	0.33	6.68594e-10
Solyc02g082700	High mobility group protein (AHRD V1 **-- O49948_SOLTU); contains Interpro domain(s) IPR000910 High mobility group, HMG1/HMG2	295.32	98.82	0.33	8.29926e-10
Solyc03g111100	AtIII18x5-like protein (Fragment) (AHRD V1 *-*- D9YU68_ARAHA)	90.49	30.22	0.33	4.24024e-09
Solyc02g088350	Genomic DNA chromosome 3 P1 clone MXO21 (AHRD V1 ***- Q9LS78_ARATH)	44.81	14.79	0.33	6.99136e-09
Solyc01g086960	Zinc finger A20 and AN1 domain-containing stress-associated protein 6 (AHRD V1 *-*- C1BNQ4_9MAXI); contains Interpro domain(s) IPR000058 Zinc finger, AN1-type	542.64	178.81	0.33	3.53133e-08
Solyc07g063610	Dynein light chain 2 cytoplasmic (AHRD V1 ***- C3KIM6_ANOFI); contains Interpro domain(s) IPR001372 Dynein light chain, type 1 and 2	104.9	34.22	0.33	9.29148e-08
Solyc03g119360	40S ribosomal protein S7-like protein (AHRD V1 ***- Q3HRX6_SOLTU); contains Interpro domain(s) IPR000554 Ribosomal protein S7e	141.78	46.44	0.33	2.33836e-07
Solyc02g094030	Unknown Protein (AHRD V1)	36.43	12.11	0.33	1.25862e-06
Solyc12g005390	Vesicle-associated membrane family protein (AHRD V1 ***- D7MET3_ARALY); contains Interpro domain(s) IPR008962 PapD-like	49.17	16.14	0.33	1.68156e-06
Solyc06g005260	Cytoplasmic glutaredoxin thioltransferase glutathione-dependent disulfide oxidoreductase (AHRD V1 **** C4R934_PICPG); contains Interpro domain(s) IPR011899 Glutaredoxin, eukaryotic and viruses	72.87	23.83	0.33	2.6001e-06
Solyc02g083820	Armadillo/beta-catenin repeat family protein (AHRD V1 **-- D7MDH4_ARALY); contains Interpro domain(s) IPR011989 Armadillo-like helical	11.92	3.92	0.33	4.08547e-06
Solyc05g014310	Metalloendopeptidase family-saccharolysin &amp thimet oligopeptidase (ISS) (AHRD V1 *-*- Q01G48_OSTTA)	97.09	31.98	0.33	4.59365e-06
Solyc07g063480	Pto-like, Serine/threonine kinase protein, resistance protein	24.1	7.93	0.33	6.32026e-06
Solyc03g044260	Ubiquitin-conjugating enzyme E2 I (AHRD V1 ***- B6U359_MAIZE); contains Interpro domain(s) IPR000608 Ubiquitin-conjugating enzyme, E2	44.47	14.69	0.33	1.29355e-05
Solyc07g049550	1-aminocyclopropane-1-carboxylate oxidase (AHRD V1 **** Q94F66_SOLTU); contains Interpro domain(s) IPR005123 Oxoglutarate and iron-dependent oxygenase	632.39	209.56	0.33	3.1181e-05
Solyc02g093430	Glycosyl transferase family 17 protein (AHRD V1 ***- D7LPH9_ARALY); contains Interpro domain(s) IPR006813 Glycosyl transferase, family 17	14.07	4.58	0.33	6.30896e-05
Solyc03g013240	Homology to unknown gene (AHRD V1 ***- Q01H71_OSTTA)	10.86	3.61	0.33	0.000349744
Solyc02g065620	Zinc finger family protein (AHRD V1 **-- D7KV04_ARALY); contains Interpro domain(s) IPR001357 BRCT	8.42	2.82	0.33	0.000358095
Solyc03g121360	Charged multivesicular body protein 1b (AHRD V1 ***- B6T9W6_MAIZE); contains Interpro domain(s) IPR005024 Snf7	136.35	45.26	0.33	0.00101781
Solyc03g118820	Ras-related protein Rab-25 (AHRD V1 ***- RAB25_BOVIN); contains Interpro domain(s) IPR015595 Rab11-related	64.04	21.02	0.33	0.00106247
Solyc08g077210	Inositol 1 4 5-trisphosphate 5-phosphatase (AHRD V1 *-** Q712G2_ARATH); contains Interpro domain(s) IPR000300 Inositol polyphosphate related phosphatase	5.14	1.68	0.33	0.0016083
Solyc03g117740	Chloroplast At1g16080 protein (Fragment) (AHRD V1 *-*- Q1HRY1_SOLLC)	10.22	3.41	0.33	0.00204524
Solyc09g008160	Unknown Protein (AHRD V1)	506.4	169.5	0.33	0.00225321
Solyc06g007470	40S ribosomal protein S26 (AHRD V1 ***- B6TXN6_MAIZE); contains Interpro domain(s) IPR000892 Ribosomal protein S26e	374.06	123.9	0.33	0.0026379
Solyc03g120690	Dynein light chain 1 cytoplasmic (AHRD V1 ***- C1C420_RANCA); contains Interpro domain(s) IPR001372 Dynein light chain, type 1 and 2	35.58	11.6	0.33	0.00282526
Solyc01g097340	NAD-dependent epimerase/dehydratase family protein-like protein (AHRD V1 ***- Q2XPW6_SOLTU); contains Interpro domain(s) IPR016040 NAD(P)-binding domain	31.91	10.54	0.33	0.00291563
Solyc09g075100	Catalytic/ oxidoreductase acting on NADH or NADPH (AHRD V1 **** B6U636_MAIZE); contains Interpro domain(s) IPR008011 Complex 1 LYR protein	25.38	8.39	0.33	0.00355644
Solyc01g086950	Zinc finger CCCH domain-containing protein 19 (AHRD V1 *--- C3H19_ARATH); contains Interpro domain(s) IPR003169 GYF	28.66	9.5	0.33	0.00364215
Solyc09g059550	Genomic DNA chromosome 3 P1 clone MJL12 (AHRD V1 *-*- Q9LSG4_ARATH)	8.14	2.71	0.33	0.00621771
Solyc08g066000	Binding protein (AHRD V1 ***- D7M9N9_ARALY)	7.55	2.46	0.33	0.00678279
Solyc02g069880	E3 ubiquitin-protein ligase sina (AHRD V1 **-* B0WR23_CULQU); contains Interpro domain(s) IPR004162 Seven in absentia protein	11.87	3.91	0.33	0.0071256
Solyc08g076220	Phosphoribulokinase/uridine kinase (AHRD V1 ***- B7KI62_CYAP7); contains Interpro domain(s) IPR006083 Phosphoribulokinase/uridine kinase	12.91	4.23	0.33	0.00785731
Solyc01g060090	Serine/threonine-protein phosphatase 4 regulatory subunit 3 (AHRD V1 **-- PP4R3_DANRE)	14.85	4.92	0.33	0.00931287
Solyc03g111430	Unknown Protein (AHRD V1)	12.89	4.26	0.33	0.00969766
Solyc08g065610	Vacuolar processing enzyme-1b (AHRD V1 **-- Q852T2_TOBAC); contains Interpro domain(s) IPR001096 Peptidase C13, legumain	1399.37	444.07	0.32	4.21039e-19
Solyc07g054780	Wound induced protein (AHRD V1 ***- B6T0U0_MAIZE)	1226.26	390.69	0.32	2.23158e-15
Solyc06g074710	Hydroxycinnamoyl CoA shikimate/quinate hydroxycinnamoyltransferase-like protein (Fragment) (AHRD V1 **-* B9GF60_POPTR); contains Interpro domain(s) IPR003480 Transferase	101.07	32.4	0.32	1.08598e-13
Solyc03g007810	Pyruvate kinase (AHRD V1 ***- A5BTB0_VITVI); contains Interpro domain(s) IPR001697 Pyruvate kinase	57.16	18.02	0.32	6.44702e-13
Solyc04g078420	MYB transcription factor (AHRD V1 *-*- A3F8D7_CAPAN); contains Interpro domain(s) IPR015495 Myb transcription factor	74.91	23.68	0.32	1.25176e-11
Solyc03g083030	Protein ABIL1 (AHRD V1 **-- B6TQN2_MAIZE)	115.92	37.46	0.32	3.06876e-11
Solyc01g096660	Genomic DNA chromosome 5 P1 clone MOJ9 (AHRD V1 ***- Q9FL44_ARATH)	193.54	62.18	0.32	8.9303e-09
Solyc12g005630	Cytochrome b6-f complex iron-sulfur subunit (AHRD V1 ***- A9PEX3_POPTR); contains Interpro domain(s) IPR005805 Rieske iron-sulphur protein, C-terminal	63.6	20.63	0.32	1.09442e-08
Solyc02g092600	Phototropic-responsive NPH3 family protein (AHRD V1 **-- D7KCA4_ARALY); contains Interpro domain(s) IPR004249 NPH3	56.75	18.2	0.32	1.24928e-08
Solyc08g065190	Zinc transporter protein (AHRD V1 **** D5LMF9_9FABA); contains Interpro domain(s) IPR004698 Zinc/iron permease, fungal and plant	29.02	9.29	0.32	2.48542e-08
Solyc02g062390	Unknown Protein (AHRD V1); contains Interpro domain(s) IPR000167 Dehydrin	770.02	242.75	0.32	2.52752e-08
Solyc07g008620	LRR receptor-like serine/threonine-protein kinase, RLP	10.08	3.22	0.32	1.4572e-07
Solyc06g034220	Vesicle-associated membrane protein-associated protein (AHRD V1 ***- Q1ANA7_WHEAT); contains Interpro domain(s) IPR016763 Vesicle-associated membrane protein	50.82	16.29	0.32	1.64988e-07
Solyc06g065370	Subtilase family protein (AHRD V1 **-- D7KTL9_ARALY); contains Interpro domain(s) IPR015500 Peptidase S8, subtilisin-related	218.74	70.34	0.32	4.29144e-07
Solyc06g076940	NudC domain-containing protein 2 (AHRD V1 ***- B6T1R3_MAIZE); contains Interpro domain(s) IPR017447 CS	59.26	19.17	0.32	4.37302e-07
Solyc04g051190	Cytochrome P450	15.29	4.92	0.32	1.39431e-06
Solyc06g076280	GRAS family transcription factor (AHRD V1 **-* B9HPF8_POPTR); contains Interpro domain(s) IPR005202 GRAS transcription factor	10.03	3.23	0.32	4.11976e-06
Solyc03g121400	Dof zinc finger protein 4 (AHRD V1 *-*- A5HWF3_HORVD); contains Interpro domain(s) IPR003851 Zinc finger, Dof-type	31.58	10.13	0.32	5.69151e-06
Solyc05g054170	Scarecrow-like 1 transcription factor (Fragment) (AHRD V1 *--- B1PPU0_PINPS); contains Interpro domain(s) IPR005202 GRAS transcription factor	18.58	5.87	0.32	1.48358e-05
Solyc01g068260	BRCT domain-containing protein (AHRD V1 *--- D3BB36_POLPA); contains Interpro domain(s) IPR001357 BRCT	6.03	1.91	0.32	2.41785e-05
Solyc02g061790	Activated RNA polymerase II transcriptional coactivator p15 (AHRD V1 **** C1BJV8_OSMMO); contains Interpro domain(s) IPR003173 Transcriptional coactivator p15	143.98	46.3	0.32	3.23372e-05
Solyc02g082100	Neuralized (AHRD V1 *--- B4M452_DROVI); contains Interpro domain(s) IPR001841 Zinc finger, RING-type	4.95	1.61	0.32	8.55889e-05
Solyc01g099340	Zinc finger protein (AHRD V1 *--- Q764N7_MALDO); contains Interpro domain(s) IPR007087 Zinc finger, C2H2-type	64.43	20.92	0.32	9.95235e-05
Solyc10g086510	Mitochondrial import inner membrane translocase subunit tim9 (AHRD V1 ***- A6MZE3_ORYSI); contains Interpro domain(s) IPR004217 Mitochondrial inner membrane translocase complex, Tim8/9/10/13-zinc finger-like	45.71	14.59	0.32	0.000171746
Solyc03g120910	Class III homeodomain-leucine zipper (AHRD V1 ***- Q1WD30_GINBI); contains Interpro domain(s) IPR013978 MEKHLA	5.05	1.59	0.32	0.000301845
Solyc03g120540	Isochorismatase hydrolase-like (AHRD V1 ***- Q6K7V7_ORYSJ); contains Interpro domain(s) IPR000868 Isochorismatase-like	18.61	6.01	0.32	0.000720384
Solyc11g017270	Receptor like kinase, RLK	3.23	1.04	0.32	0.00138044
Solyc07g047850	Chlorophyll a-b binding protein 4, chloroplastic (AHRD V1 **** CB24_SOLLC); contains Interpro domain(s) IPR001344 Chlorophyll A-B binding protein	20.16	6.5	0.32	0.00152363
Solyc10g005830	Homoserine dehydrogenase-like (AHRD V1 ***- Q5QLC2_ORYSJ)	13.29	4.21	0.32	0.00167671
Solyc01g088770	Os04g0665000 protein (Fragment) (AHRD V1 ***- Q0J999_ORYSJ); contains Interpro domain(s) IPR010625 CHCH	53.96	17.03	0.32	0.00203685
Solyc04g074080	WW domain containing protein expressed (AHRD V1 *-*- Q2QVE4_ORYSJ); contains Interpro domain(s) IPR001202 WW/Rsp5/WWP	14.14	4.58	0.32	0.00242321
Solyc07g064630	Os06g0679700 protein (Fragment) (AHRD V1 *-*- Q0DA39_ORYSJ); contains Interpro domain(s) IPR006553 Leucine-rich repeat, cysteine-containing subtype	9.35	2.95	0.32	0.00346274
Solyc04g074150	Methyltransferase-associated protein (AHRD V1 **** C1FDA9_9CHLO); contains Interpro domain(s) IPR005651 Protein of unknown function DUF343	26.8	8.52	0.32	0.00418474
Solyc10g080280	Unknown Protein (AHRD V1)	7.68	2.48	0.32	0.0065272
Solyc01g074020	Box C/D snoRNA (AHRD V1 *--- A6ZSU7_YEAS7); contains Interpro domain(s) IPR007529 Zinc finger, HIT-type	7.14	2.27	0.32	0.00746819
Solyc06g060390	SET and MYND domain-containing protein 3 (AHRD V1 ***- B5X414_SALSA); contains Interpro domain(s) IPR001214 SET	5.15	1.66	0.32	0.00925986
Solyc07g043130	Os12g0117400 protein (Fragment) (AHRD V1 **-- Q0IQJ6_ORYSJ); contains Interpro domain(s) IPR004249 NPH3	111.3	34.91	0.31	1.20984e-15
Solyc02g065400	Oxygen-evolving enhancer protein 1 of photosystem II (AHRD V1 ***- A8J0E4_CHLRE); contains Interpro domain(s) IPR002628 Photosystem II manganese-stabilizing protein PsbO	179.78	56.03	0.31	1.53475e-15
Solyc02g076680	Unknown Protein (AHRD V1); contains Interpro domain(s) IPR007789 Protein of unknown function DUF688	68.02	21.07	0.31	2.84991e-15
Solyc05g012020	MADS-box transcription factor MADS-RIN (AHRD V1 *-** Q8S4L5_SOLLC); contains Interpro domain(s) IPR002487 Transcription factor, K-box	2052.9	630.38	0.31	8.81135e-15
Solyc02g090670	Methionine aminopeptidase (AHRD V1 ***- B9H6F3_POPTR); contains Interpro domain(s) IPR002467 Peptidase M24A, methionine aminopeptidase, subfamily 1	91.21	28.72	0.31	4.43523e-13
Solyc04g077470	Cellulose synthase-like C1-2 glycosyltransferase family 2 protein (AHRD V1 **** D8T077_SELML); contains Interpro domain(s) IPR001173 Glycosyl transferase, family 2	34.59	10.56	0.31	1.05142e-12
Solyc03g115820	Ribulose-5-phosphate-3-epimerase (AHRD V1 ***- Q8S4X2_PEA); contains Interpro domain(s) IPR000056 Ribulose-phosphate 3-epimerase	70.18	21.62	0.31	7.08111e-11
Solyc04g011520	Serine/threonine kinase-like protein ABC1063 (AHRD V1 **** Q1KMP8_HORVD); contains Interpro domain(s) IPR002290 Serine/threonine protein kinase	62.71	19.19	0.31	9.9452e-10
Solyc08g078820	Autophagy-related protein 8 (AHRD V1 **-- C1EJ88_9CHLO); contains Interpro domain(s) IPR004241 Light chain 3 (LC3)	357.35	111.45	0.31	1.81722e-09
Solyc02g088270	Genomic DNA chromosome 5 P1 clone MUL8 (AHRD V1 ***- Q9FLY2_ARATH); contains Interpro domain(s) IPR018971 Protein of unknown function DUF1997	1947.76	613.26	0.31	6.41848e-09
Solyc07g065340	Serine acetyltransferase (AHRD V1 **** Q39533_CITLA); contains Interpro domain(s) IPR005881 Serine O-acetyltransferase	250.7	77.68	0.31	7.99215e-09
Solyc08g066110	Profilin (AHRD V1 ***- Q38M47_SOLTU); contains Interpro domain(s) IPR005455 Profilin, plant	219	68.3	0.31	1.8255e-08
Solyc11g065240	Saccharopine dehydrogenase family protein expressed (AHRD V1 ***- Q2QY08_ORYSJ); contains Interpro domain(s) IPR005097 Saccharopine dehydrogenase	26.15	8.19	0.31	2.09726e-08
Solyc04g064550	GRAS family transcription factor (AHRD V1 **-* B9H7M7_POPTR); contains Interpro domain(s) IPR005202 GRAS transcription factor	27.78	8.56	0.31	6.75795e-08
Solyc09g083060	U-box domain-containing protein (AHRD V1 *-*- Q1ENX4_MUSAC); contains Interpro domain(s) IPR003613 U box domain	14.9	4.56	0.31	2.3494e-07
Solyc02g062800	F-box family protein (AHRD V1 ***- D7MPC5_ARALY); contains Interpro domain(s) IPR017451 F-box associated type 1	21.09	6.51	0.31	6.08076e-07
Solyc03g114760	TMV-MP30 binding protein 2C (AHRD V1 **-* Q8S556_TOBAC)	24.09	7.41	0.31	7.99666e-07
Solyc10g005100	Salt stress root protein RS1 (AHRD V1 **-- SRS1_ORYSJ); contains Interpro domain(s) IPR008469 DREPP plasma membrane polypeptide	1132.26	356.02	0.31	8.63778e-07
Solyc10g080670	Unknown Protein (AHRD V1)	507.29	156.41	0.31	1.02611e-06
Solyc05g054540	Ubiquitin-conjugating enzyme 13 E2 (AHRD V1 **** D8QMV8_SELML); contains Interpro domain(s) IPR000608 Ubiquitin-conjugating enzyme, E2	43.93	13.45	0.31	1.68047e-06
Solyc02g078160	Plant-specific domain TIGR01615 family protein (AHRD V1 ***- B6UDN7_MAIZE); contains Interpro domain(s) IPR006502 Protein of unknown function DUF506, plant	257.25	79.63	0.31	3.15655e-06
Solyc10g079420	Calmodulin (AHRD V1 ***- B6TKX0_MAIZE); contains Interpro domain(s) IPR011992 EF-Hand type	31.33	9.66	0.31	5.45537e-06
Solyc06g065040	BHLH transcription factor (AHRD V1 *-** B6TXR4_MAIZE); contains Interpro domain(s) IPR011598 Helix-loop-helix DNA-binding	64.88	20.29	0.31	6.71789e-06
Solyc06g069520	UPF0139 membrane protein At5g07960 (AHRD V1 ***- U139_ARATH); contains Interpro domain(s) IPR005351 Uncharacterised protein family UPF0139	146.74	45.13	0.31	6.92235e-06
Solyc06g067960	Glutaredoxin family protein (AHRD V1 ***- D7L4W4_ARALY); contains Interpro domain(s) IPR004480 Glutaredoxin-related protein	74.35	22.82	0.31	7.24466e-06
Solyc06g071870	60S ribosomal protein L17 (AHRD V1 ***- D7KV33_ARALY); contains Interpro domain(s) IPR005721 Ribosomal protein L22/L17, eukaryotic/archaeal	63.82	19.74	0.31	1.22881e-05
Solyc00g174330	Pathogenesis related protein PR-1 (AHRD V1 ***- Q9SC15_SOLTU); contains Interpro domain(s) IPR001283 Allergen V5/Tpx-1 related	164.89	51.82	0.31	1.40454e-05
Solyc05g006960	Homeobox-leucine zipper protein ATHB-54 (AHRD V1 ***- ATB54_ARATH); contains Interpro domain(s) IPR000504 RNA recognition motif, RNP-1	23.12	7.2	0.31	6.59266e-05
Solyc12g011440	60S ribosomal protein L18A (AHRD V1 *-*- B6T286_MAIZE)	28.66	8.96	0.31	6.72962e-05
Solyc04g008810	40S ribosomal protein S26 (AHRD V1 ***- B6TXN6_MAIZE); contains Interpro domain(s) IPR000892 Ribosomal protein S26e	103.37	31.81	0.31	7.17578e-05
Solyc01g110540	Unknown Protein (AHRD V1)	256.44	79.45	0.31	7.281e-05
Solyc11g007660	At5g51670-like protein (Fragment) (AHRD V1 *-*- C0JEV7_9BRAS); contains Interpro domain(s) IPR007700 Protein of unknown function DUF668	6.25	1.92	0.31	0.000364644
Solyc01g007660	NAD(P)H-quinone oxidoreductase subunit 2 chloroplastic (AHRD V1 ***- D3WB81_9BORA); contains Interpro domain(s) IPR010096 NADH-quinone oxidoreductase, chain N	10.54	3.29	0.31	0.000591844
Solyc08g016180	60S ribosomal protein L18a (AHRD V1 ***- D2D962_9ROSI); contains Interpro domain(s) IPR002670 Ribosomal protein L18ae	177.57	55.47	0.31	0.000745382
Solyc09g092270	Hydroxycinnamoyl-CoA shikimate/quinate hydroxycinnamoyl transferase (AHRD V1 *--* D1GJ93_COFAR); contains Interpro domain(s) IPR003480 Transferase	8.18	2.52	0.31	0.00113097
Solyc01g109420	Flavoprotein wrbA (AHRD V1 ***- B6SPB2_MAIZE); contains Interpro domain(s) IPR010089 Flavoprotein WrbA	10.04	3.07	0.31	0.00192447
Solyc05g006760	Tetratricopeptide repeat protein 38 (AHRD V1 ***- TTC38_XENTR); contains Interpro domain(s) IPR011990 Tetratricopeptide-like helical	8.73	2.69	0.31	0.00216709
Solyc10g083240	RNA-binding protein (AHRD V1 **** Q941H9_TOBAC); contains Interpro domain(s) IPR000504 RNA recognition motif, RNP-1	40.66	12.51	0.31	0.00305917
Solyc01g079400	Os06g0207500 protein (Fragment) (AHRD V1 ***- Q0DDQ9_ORYSJ); contains Interpro domain(s) IPR004253 Protein of unknown function DUF231, plant	4.07	1.26	0.31	0.00617275
Solyc04g007130	Genomic DNA chromosome 3 P1 clone MPE11 (AHRD V1 ***- Q9LUA5_ARATH)	17.98	5.6	0.31	0.00670747
Solyc02g065260	Alpha-hydroxynitrile lyase (AHRD V1 **-- O49897_MANES); contains Interpro domain(s) IPR000073 Alpha/beta hydrolase fold-1	772.28	229.37	0.3	3.27954e-19
Solyc01g107290	RING-H2 finger protein (AHRD V1 ***- Q8LJR8_SOYBN); contains Interpro domain(s) IPR001841 Zinc finger, RING-type	97.26	29.13	0.3	2.15262e-13
Solyc02g093290	Nicotinate phosphoribosyltransferase-like protein (AHRD V1 **** Q6XQM5_MEDTR); contains Interpro domain(s) IPR006405 Nicotinate phosphoribosyltransferase putative	39.88	12.13	0.3	3.98885e-12
Solyc10g079050	BHLH transcription factor (AHRD V1 *-*- B6TXR4_MAIZE); contains Interpro domain(s) IPR011598 Helix-loop-helix DNA-binding	49.6	14.66	0.3	7.66939e-12
Solyc06g069090	40S ribosomal protein S7-like protein (AHRD V1 ***- Q3HRX6_SOLTU); contains Interpro domain(s) IPR000554 Ribosomal protein S7e	89.35	26.46	0.3	1.19409e-11
Solyc04g071030	U-box domain-containing protein (AHRD V1 ***- D7MRW3_ARALY); contains Interpro domain(s) IPR003613 U box domain	41.07	12.34	0.3	4.98238e-11
Solyc04g078750	Harpin-induced protein (AHRD V1 ***- B6TDG9_MAIZE); contains Interpro domain(s) IPR010847 Harpin-induced 1	46.84	13.94	0.3	1.50493e-10
Solyc04g015520	DNA binding protein (AHRD V1 **** B6TND2_MAIZE); contains Interpro domain(s) IPR005516 Remorin, C-terminal region	90.9	27.15	0.3	2.95816e-09
Solyc02g021680	WRKY transcription factor 37 (AHRD V1 *-*- Q6IEP4_ORYSJ); contains Interpro domain(s) IPR003657 DNA-binding WRKY	58.44	17.24	0.3	6.66359e-09
Solyc02g063360	C2 domain-containing protein (AHRD V1 **-- D7MIH2_ARALY); contains Interpro domain(s) IPR018029 C2 membrane targeting protein	395.56	119.74	0.3	8.50692e-09
Solyc09g008010	ATP binding / serine-threonine kinase (AHRD V1 **** C5DB71_VITVI); contains Interpro domain(s) IPR002290 Serine/threonine protein kinase	26.12	7.96	0.3	1.23454e-08
Solyc03g095770	WRKY transcription factor 6 (AHRD V1 **** A7UGD3_SOLTU); contains Interpro domain(s) IPR003657 DNA-binding WRKY	36.8	11.06	0.3	3.72068e-08
Solyc01g103400	Unknown Protein (AHRD V1)	84.19	24.92	0.3	3.88717e-08
Solyc07g053550	Glutaredoxin (AHRD V1 ***- B9HGW6_POPTR); contains Interpro domain(s) IPR011905 Glutaredoxin-like, plant II	394.76	119.93	0.3	6.69229e-07
Solyc04g082010	Plastocyanin (AHRD V1 ***- Q0W9E5_SOLCO); contains Interpro domain(s) IPR000923 Blue (type 1) copper domain	199.77	59.41	0.3	1.54929e-06
Solyc11g072270	Calmodulin (AHRD V1 ***- B6T4U8_MAIZE); contains Interpro domain(s) IPR011992 EF-Hand type	38.64	11.43	0.3	6.78468e-06
Solyc02g091740	Unknown Protein (AHRD V1); contains Interpro domain(s) IPR013256 Chromatin SPT2	55.51	16.64	0.3	4.08473e-05
Solyc02g072260	H2B histone-fold-like protein (Fragment) (AHRD V1 ***- A7VMP7_TOBAC); contains Interpro domain(s) IPR011112 Rho termination factor, N-terminal	59.61	17.91	0.3	7.281e-05
Solyc02g084030	Peptide methionine sulfoxide reductase msrA (AHRD V1 *-** C7NTZ7_HALUD); contains Interpro domain(s) IPR002569 Methionine sulphoxide reductase A	13.68	4.16	0.3	0.000623143
Solyc08g068180	Ribosomal protein L37 (AHRD V1 ***- B9RS60_RICCO); contains Interpro domain(s) IPR001569 Ribosomal protein L37e	216.02	64	0.3	0.000745382
Solyc06g060150	Replication factor C subunit 3 (AHRD V1 ***- B6TFI5_MAIZE); contains Interpro domain(s) IPR013748 Replication factor C	8.21	2.49	0.3	0.000798721
Solyc02g068440	RNA binding protein (AHRD V1 *-** B6U487_MAIZE); contains Interpro domain(s) IPR012677 Nucleotide-binding, alpha-beta plait	21.45	6.5	0.3	0.000996584
Solyc09g064920	BHLH transcription factor (AHRD V1 *-*- B6U846_MAIZE); contains Interpro domain(s) IPR011598 Helix-loop-helix DNA-binding	10.53	3.18	0.3	0.00134493
Solyc09g097870	Transcription factor (AHRD V1 *-** D6MKM4_9ASPA); contains Interpro domain(s) IPR011598 Helix-loop-helix DNA-binding	11.33	3.45	0.3	0.00187326
Solyc04g054820	2 3-bisphosphoglycerate-dependent phosphoglycerate mutase (AHRD V1 **** D1R850_9CHLA); contains Interpro domain(s) IPR005952 Phosphoglycerate mutase 1	7.69	2.3	0.3	0.0023295
Solyc01g050040	RING finger protein 13 (AHRD V1 *-*- RNF13_CHICK); contains Interpro domain(s) IPR018957 Zinc finger, C3HC4 RING-type	8.42	2.5	0.3	0.00273254
Solyc09g064500	Photosystem II reaction center psb28 protein (AHRD V1 ***- C6SZM2_SOYBN); contains Interpro domain(s) IPR005610 Photosystem II protein Psb28, class 1	16.06	4.79	0.3	0.00384012
Solyc11g005670	Ubiquitin (AHRD V1 ***- Q2UZT4_MUSAC); contains Interpro domain(s) IPR019956 Ubiquitin subgroup	224.3	65.94	0.29	1.04354e-13
Solyc02g081550	ATP-dependent Zn protease cell division protein FtsH homolog (AHRD V1 **** B2XTF7_HETA2); contains Interpro domain(s) IPR001315 Caspase Recruitment IPR003960 ATPase, AAA-type, conserved site IPR005936 Peptidase M41, FtsH IPR006025 Peptidase M, neutral zinc metallopeptidases, zinc-binding site	36.43	10.58	0.29	4.08848e-13
Solyc06g069570	SNAP25 homologous protein SNAP33 (AHRD V1 **-- SNP33_ARATH); contains Interpro domain(s) IPR000727 Target SNARE coiled-coil region	68.72	20.2	0.29	1.87398e-12
Solyc04g078550	WRKY transcription factor 2 (AHRD V1 ***- A7UGC9_SOLTU); contains Interpro domain(s) IPR003657 DNA-binding WRKY	75.43	21.6	0.29	5.14022e-11
Solyc04g009970	Zinc ion binding protein (AHRD V1 ***- D7MH91_ARALY); contains Interpro domain(s) IPR007527 Zinc finger, SWIM-type	16.19	4.62	0.29	2.35033e-10
Solyc10g084040	Thylakoid lumen 15.0-kDa protein (Fragment) (AHRD V1 **-- B8C1L2_THAPS)	57.24	16.5	0.29	2.62432e-10
Solyc02g032860	Phosphoadenosine phosphosulfate reductase (AHRD V1 *-** A6EX37_9ALTE); contains Interpro domain(s) IPR004508 Thioredoxin-independent 5'-adenylylsulphate reductase	18.61	5.43	0.29	2.41621e-07
Solyc05g050800	Phosphoglycerate mutase family protein (AHRD V1 ***- C3SAD0_BRADI); contains Interpro domain(s) IPR012398 PRIB5	27.59	7.95	0.29	2.77682e-07
Solyc12g088220	Branched-chain-amino-acid aminotransferase (AHRD V1 ***- Q94CF8_CAPAN); contains Interpro domain(s) IPR005786 Branched-chain amino acid aminotransferase II	934.79	272.86	0.29	5.4788e-07
Solyc11g066430	Histone H2B (AHRD V1 ***- B9T301_RICCO); contains Interpro domain(s) IPR000558 Histone H2B	45.86	13.07	0.29	1.44757e-06
Solyc07g042490	SAUR33-auxin-responsive SAUR family member (AHRD V1 ***- B6T035_MAIZE); contains Interpro domain(s) IPR003676 Auxin responsive SAUR protein	154.87	44.53	0.29	1.56899e-06
Solyc11g071860	Unknown Protein (AHRD V1)	184.59	53.08	0.29	1.65118e-06
Solyc06g073890	Zinc finger RING-type (AHRD V1 ***- Q2HT04_MEDTR)	54.17	15.96	0.29	7.3713e-06
Solyc11g068710	F-box family protein (AHRD V1 ***- B9MYU0_POPTR)	36.31	10.58	0.29	9.60203e-06
Solyc02g063250	Peptide methionine sulfoxide reductase msrA (AHRD V1 *-** D7E9W5_METEZ); contains Interpro domain(s) IPR002569 Methionine sulphoxide reductase A	30.26	8.64	0.29	1.12581e-05
Solyc07g065810	RING finger family protein (AHRD V1 ***- D6RU92_SILLA); contains Interpro domain(s) IPR018957 Zinc finger, C3HC4 RING-type	15.94	4.61	0.29	1.38097e-05
Solyc11g020890	40S ribosomal protein S29 (AHRD V1 ***- A2ZG71_ORYSI); contains Interpro domain(s) IPR001209 Ribosomal protein S14	89.63	26.07	0.29	6.40696e-05
Solyc06g008020	Zinc finger family protein (AHRD V1 ***- D7MD81_ARALY); contains Interpro domain(s) IPR007529 Zinc finger, HIT-type	26.95	7.74	0.29	0.000121791
Solyc02g071740	Protein-tyrosine kinase 6 (AHRD V1 **** PTK6_MOUSE); contains Interpro domain(s) IPR016253 Integrin-linked protein kinase	6.21	1.82	0.29	0.00130203
Solyc12g096470	Transcription initiation factor TFIID subunit 10 (AHRD V1 **** C1BGY2_ONCMY); contains Interpro domain(s) IPR003923 Transcription initiation factor TFIID, 23-30 kDa subunit	41.08	12.05	0.29	0.00131078
Solyc02g089280	U3 small nucleolar ribonucleoprotein protein IMP3 (AHRD V1 **-- D0N4G4_PHYIN); contains Interpro domain(s) IPR001912 Ribosomal protein S4	20.66	5.99	0.29	0.00131443
Solyc06g074620	Os02g0448600 protein (Fragment) (AHRD V1 *--- Q0E1G8_ORYSJ)	31.09	9.13	0.29	0.00293786
Solyc06g060310	Chlorophyllide a oxygenase (AHRD V1 **** B6TZB6_MAIZE); contains Interpro domain(s) IPR013626 Pheophorbide a oxygenase	4.15	1.18	0.29	0.00409743
Solyc03g112010	Cytochrome P450	4.22	1.23	0.29	0.00536117
Solyc12g096500	CONSTANS-like protein (AHRD V1 ***- Q0MQL9_SOLTU); contains Interpro domain(s) IPR010402 CCT domain	5.87	1.7	0.29	0.00706772
Solyc09g018780	Oligoribonuclease (AHRD V1 ***- B6U6N3_MAIZE); contains Interpro domain(s) IPR013520 Exonuclease, RNase T and DNA polymerase III	19.98	5.72	0.29	0.00863743
Solyc04g081900	Nucleoredoxin 1 (AHRD V1 **-- A8I9L1_CHLRE); contains Interpro domain(s) IPR017936 Thioredoxin-like	283.58	79.89	0.28	1.56682e-21
Solyc04g063350	3-methyl-2-oxobutanoate dehydrogenase (2-methylpropanoyl-transferring) (AHRD V1 **** A1U0F1_MARAV); contains Interpro domain(s) IPR001017 Dehydrogenase, E1 component	85.49	23.69	0.28	1.59315e-17
Solyc01g094410	Phosphoribosylanthranilate transferase (Fragment) (AHRD V1 *--- Q43085_PEA); contains Interpro domain(s) IPR013583 Phosphoribosyltransferase C-terminal, plant	33.57	9.45	0.28	3.28626e-16
Solyc02g005200	PsaB translation factor (Fragment) (AHRD V1 ***- A4S2E4_OSTLU); contains Interpro domain(s) IPR009472 Protein of unknown function DUF1092	81.83	22.86	0.28	1.07207e-15
Solyc06g069430	MADS box transcription factor (AHRD V1 ***- Q9SBQ1_PETHY); contains Interpro domain(s) IPR002487 Transcription factor, K-box	1901.53	534.51	0.28	2.02319e-13
Solyc01g095460	G-box binding factor 3 (AHRD V1 **** D7LDY1_ARALY); contains Interpro domain(s) IPR012900 G-box binding, MFMR	37.82	10.71	0.28	6.2957e-12
Solyc01g099660	Heat shock protein (AHRD V1 ***- Q84KP8_CYAME); contains Interpro domain(s) IPR013126 Heat shock protein 70	22.47	6.2	0.28	1.78062e-11
Solyc01g095940	O-acyltransferase WSD1 (AHRD V1 **-- WSD1_ARATH); contains Interpro domain(s) IPR009721 Protein of unknown function DUF1298	233.52	65.1	0.28	2.67472e-10
Solyc08g006330	UDP-glucose salicylic acid glucosyltransferase (AHRD V1 **** Q9M6E7_TOBAC); contains Interpro domain(s) IPR002213 UDP-glucuronosyl/UDP-glucosyltransferase	36.64	10.21	0.28	7.26287e-10
Solyc07g006220	UDP-D-glucuronate 4-epimerase 1 (AHRD V1 **** D7MBW0_ARALY); contains Interpro domain(s) IPR016040 NAD(P)-binding domain	33.34	9.25	0.28	9.21908e-10
Solyc06g083260	Cyclin family protein (AHRD V1 ***- D7MM47_ARALY); contains Interpro domain(s) IPR015429 Transcription regulator cyclin	104.13	29.25	0.28	1.4946e-09
Solyc01g111750	Heat shock protein DnaJ domain protein (AHRD V1 *--- B7K9K5_CYAP7)	34.71	9.7	0.28	1.72178e-09
Solyc11g073160	GTP cyclohydrolase II/3 4-dihydroxy-2-butanone 4-phosphate synthase (AHRD V1 **-- Q6A4W9_MALDO); contains Interpro domain(s) IPR016299 Riboflavin biosynthesis protein RibA	15.82	4.42	0.28	4.3469e-08
Solyc02g085500	Ovate protein (AHRD V1 ***- Q8GSM4_SOLLC)	27.79	7.66	0.28	6.11589e-08
Solyc08g078370	Kinase pfkB family protein (AHRD V1 **-- Q7XDM4_ORYSJ); contains Interpro domain(s) IPR011611 Carbohydrate/purine kinase	18.98	5.26	0.28	9.3911e-08
Solyc11g011210	Gibberellin regulated protein (AHRD V1 **-- A2Q374_MEDTR); contains Interpro domain(s) IPR003854 Gibberellin regulated protein	210.64	58.2	0.28	1.84078e-07
Solyc06g073370	40S ribosomal protein S18 (AHRD V1 ***- B4G286_MAIZE); contains Interpro domain(s) IPR001892 Ribosomal protein S13	203.38	56.26	0.28	2.83331e-07
Solyc10g083360	Calmodulin binding protein (AHRD V1 ***- B6SL12_MAIZE)	13.81	3.83	0.28	7.78669e-07
Solyc03g115940	Dof zinc finger protein (AHRD V1 ***- C4B6D7_IPOBA); contains Interpro domain(s) IPR003851 Zinc finger, Dof-type	11.31	3.13	0.28	2.5866e-06
Solyc11g039740	Unknown Protein (AHRD V1); contains Interpro domain(s) IPR007749 Protein of unknown function DUF677	12.13	3.36	0.28	2.04621e-05
Solyc02g090380	Nbs-lrr, resistance protein	5.11	1.45	0.28	2.67917e-05
Solyc11g011160	High mobility group protein (AHRD V1 *--- Q42461_CANGL); contains Interpro domain(s) IPR005818 Histone H1/H5	23.65	6.66	0.28	9.48756e-05
Solyc07g056410	Receptor like kinase, RLK	3.07	0.87	0.28	0.000129406
Solyc02g088930	Upf2 (AHRD V1 ***- A1YQZ3_VOLCA)	116.36	32.29	0.28	0.000226483
Solyc08g006350	UDP-glucose glucosyltransferase (AHRD V1 **** B6EWX8_LYCBA); contains Interpro domain(s) IPR002213 UDP-glucuronosyl/UDP-glucosyltransferase	6.41	1.79	0.28	0.000633111
Solyc10g054320	Coiled-coil domain-containing protein 90B mitochondrial (AHRD V1 **-- C1C3U9_RANCA); contains Interpro domain(s) IPR012439 Protein of unknown function DUF1640	9.98	2.82	0.28	0.00116806
Solyc04g014600	Universal stress protein family protein (AHRD V1 ***- D7L0F0_ARALY); contains Interpro domain(s) IPR006016 UspA	1258.08	354.25	0.28	0.00124066
Solyc02g069830	Class III homeodomain-leucine zipper (AHRD V1 ***- Q1WD30_GINBI); contains Interpro domain(s) IPR013978 MEKHLA	3.12	0.89	0.28	0.0020363
Solyc02g064640	ADP-RIBOSYLATION FACTOR-like protein (AHRD V1 ***- Q8VY57_ARATH); contains Interpro domain(s) IPR006688 ADP-ribosylation factor	14.29	4.05	0.28	0.00222026
Solyc12g009980	Complex interacting protein 9 (AHRD V1 ***- Q8LDX3_ARATH); contains Interpro domain(s) IPR004401 Uncharacterised protein family UPF0133	72.14	20.36	0.28	0.00280891
Solyc04g039640	Unknown Protein (AHRD V1)	6.38	1.82	0.28	0.00770646
Solyc10g084600	Plant-specific domain TIGR01589 family protein (AHRD V1 *-*- B4FFL2_MAIZE); contains Interpro domain(s) IPR006476 Conserved hypothetical protein CHP01589, plant	594.12	160.54	0.27	1.44716e-20
Solyc02g069430	Phospholipid-transporting ATPase (AHRD V1 **** C1HB29_PARBA); contains Interpro domain(s) IPR001757 ATPase, P-type, K/Mg/Cd/Cu/Zn/Na/Ca/Na/H-transporter	67.49	17.93	0.27	7.26908e-18
Solyc05g006030	Genomic DNA chromosome 5 P1 clone MQB2 (AHRD V1 **-- Q9FM06_ARATH)	200.14	54.48	0.27	2.06061e-17
Solyc01g079260	WRKY transcription factor 4 (AHRD V1 ***- A7UGD1_SOLTU); contains Interpro domain(s) IPR003657 DNA-binding WRKY	85.62	22.95	0.27	1.85596e-16
Solyc04g077920	Interferon-related developmental regulator family protein (AHRD V1 ***- B4FQN7_MAIZE); contains Interpro domain(s) IPR007701 Interferon-related developmental regulator, N-terminal	37.05	9.89	0.27	5.42742e-13
Solyc10g006980	3-deoxy-manno-octulosonate cytidylyltransferase (AHRD V1 ***- B6TZC2_MAIZE); contains Interpro domain(s) IPR004528 3-deoxy-D-manno-octulosonate cytidylyltransferase	46.03	12.22	0.27	3.0299e-12
Solyc08g006320	WRKY transcription factor 3 (AHRD V1 ***- A7UGD0_SOLTU); contains Interpro domain(s) IPR003657 DNA-binding WRKY	47.43	12.74	0.27	5.11548e-11
Solyc01g080410	Peptide methionine sulfoxide reductase msrB (AHRD V1 ***- B6T2C6_MAIZE); contains Interpro domain(s) IPR002579 Methionine sulphoxide reductase B	1450.27	397.19	0.27	1.5457e-08
Solyc11g072550	Extradiol ring-cleavage dioxygenase class III protein subunit B (AHRD V1 ***- B8GF38_METPE); contains Interpro domain(s) IPR014436 Extradiol aromatic ring-opening dioxygenase, DODA type	65.67	17.51	0.27	1.65504e-08
Solyc02g087220	Protein bicaudal C homolog 1-B (AHRD V1 *--- BIC1B_XENLA); contains Interpro domain(s) IPR001660 Sterile alpha motif SAM	24.76	6.61	0.27	2.15942e-08
Solyc01g080170	Hydroxymethylglutaryl-CoA lyase (AHRD V1 ***- B6U7B9_MAIZE); contains Interpro domain(s) IPR000891 Pyruvate carboxyltransferase	19.62	5.39	0.27	4.18559e-08
Solyc11g069910	DNA-directed RNA polymerase II subunit J (AHRD V1 ***- B4FJS1_MAIZE); contains Interpro domain(s) IPR009025 DNA-directed RNA polymerase, RBP11-like	84.86	22.63	0.27	8.21319e-08
Solyc04g012120	14-3-3 protein beta/alpha-1 (AHRD V1 **-- 143B1_ONCMY); contains Interpro domain(s) IPR000308 14-3-3 protein	269.26	72.01	0.27	1.31772e-07
Solyc09g066060	Homeobox leucine-zipper protein (AHRD V1 *-*- Q8H962_ZINEL); contains Interpro domain(s) IPR001356 Homeobox	26.01	6.99	0.27	1.52223e-07
Solyc12g099200	Invertase inhibitor (AHRD V1 **** O49908_TOBAC); contains Interpro domain(s) IPR006501 Pectinesterase inhibitor	155.99	42.74	0.27	1.85052e-07
Solyc09g082700	Early light-induced protein 7 (AHRD V1 ***- B2BJD6_RHOCT)	566.75	150.46	0.27	2.08284e-07
Solyc07g040910	Single myb histone (AHRD V1 ***- B9N5F4_POPTR)	39.98	10.63	0.27	3.48234e-06
Solyc05g012850	Unknown Protein (AHRD V1)	19.41	5.22	0.27	4.95578e-06
Solyc12g011310	Glutathione S-transferase (AHRD V1 ***- Q0PN10_9FABA); contains Interpro domain(s) IPR004046 Glutathione S-transferase, C-terminal	438.01	116.32	0.27	5.33266e-06
Solyc07g062740	Unknown Protein (AHRD V1)	11.92	3.2	0.27	6.78468e-06
Solyc09g090760	Folate/biopterin transporter family protein (AHRD V1 *-*- B6TYM7_MAIZE); contains Interpro domain(s) IPR004324 Biopterin transport-related protein BT1	5.94	1.59	0.27	9.40138e-06
Solyc09g018460	GRAS family transcription factor (Fragment) (AHRD V1 **-- B1Q3B1_BRACM); contains Interpro domain(s) IPR005202 GRAS transcription factor	8.42	2.24	0.27	1.38078e-05
Solyc08g023270	Unknown Protein (AHRD V1)	12.57	3.41	0.27	2.85745e-05
Solyc01g096640	Unknown Protein (AHRD V1)	50.87	13.48	0.27	4.01373e-05
Solyc04g082120	Prolyl endopeptidase (AHRD V1 **** B6U134_MAIZE); contains Interpro domain(s) IPR002470 Peptidase S9A, prolyl oligopeptidase	4.23	1.12	0.27	0.000128199
Solyc08g081790	Dirigent protein (AHRD V1 ***- Q9SDR7_FORIN); contains Interpro domain(s) IPR004265 Plant disease resistance response protein	19.36	5.29	0.27	0.000264212
Solyc03g083450	UPF0369 protein C6orf57 (AHRD V1 -*-- CF057_HUMAN); contains Interpro domain(s) IPR012875 Protein of unknown function DUF1674	87.36	23.63	0.27	0.000345073
Solyc01g111050	Ch-cobra (AHRD V1 ***- B7S746_CUNLA); contains Interpro domain(s) IPR006918 Glycosyl-phosphatidyl inositol-anchored, plant	120.63	33.03	0.27	0.000396437
Solyc05g052870	UDP-glucosyltransferase family 1 protein (AHRD V1 **-* C6KI45_CITSI); contains Interpro domain(s) IPR002213 UDP-glucuronosyl/UDP-glucosyltransferase	5.06	1.36	0.27	0.000962451
Solyc07g049470	Unknown Protein (AHRD V1)	18.43	4.95	0.27	0.00307344
Solyc02g080890	Transcription factor WRKY (AHRD V1 ***- C7E5X8_CAPAN); contains Interpro domain(s) IPR003657 DNA-binding WRKY	3.9	1.07	0.27	0.00674096
Solyc02g089630	Proline dehydrogenase (AHRD V1 **** A1E289_ACTDE); contains Interpro domain(s) IPR015659 Proline oxidase	166.44	43.16	0.26	9.86968e-23
Solyc08g060920	Xenotropic and polytropic retrovirus receptor (AHRD V1 **-- B2GU54_XENTR); contains Interpro domain(s) IPR004331 SPX, N-terminal	149.26	38.41	0.26	5.9231e-20
Solyc02g089610	S-adenosylmethionine decarboxylase proenzyme (AHRD V1 **** Q7XZQ9_VITVI); contains Interpro domain(s) IPR001985 S-adenosylmethionine decarboxylase	57.64	15.17	0.26	1.54708e-13
Solyc06g053840	Auxin responsive protein (AHRD V1 ***- D9IQE6_CATRO); contains Interpro domain(s) IPR003311 AUX/IAA protein	234.93	61.64	0.26	1.63997e-12
Solyc09g065990	Polycomb group ring finger 1 (AHRD V1 *--- B3DL44_XENTR); contains Interpro domain(s) IPR018957 Zinc finger, C3HC4 RING-type	14.88	3.92	0.26	1.1807e-07
Solyc01g081060	Xyloglucan endotransglucosylase/hydrolase 14 (AHRD V1 **** C0IRH3_ACTDE); contains Interpro domain(s) IPR016455 Xyloglucan endotransglucosylase/hydrolase	1206.03	310.12	0.26	3.26091e-07
Solyc09g018650	Bis(5&apos-adenosyl)-triphosphatase-like protein (AHRD V1 *-*- Q9LVM4_ARATH); contains Interpro domain(s) IPR011151 Histidine triad motif	42.01	10.87	0.26	8.5149e-06
Solyc04g063240	Senescence-inducible chloroplast stay-green protein 1 (AHRD V1 **-- B6SRJ2_MAIZE)	15.32	3.99	0.26	4.24758e-05
Solyc01g066720	Hypoxia induced protein conserved region containing protein (AHRD V1 ***- B6UCX6_MAIZE); contains Interpro domain(s) IPR007667 Hypoxia induced protein conserved region	513.62	134.3	0.26	6.83504e-05
Solyc11g013550	Transmembrane protein 50A (AHRD V1 ***- B6SZ92_MAIZE); contains Interpro domain(s) IPR007919 Uncharacterised protein family UPF0220	22.83	5.92	0.26	0.00016559
Solyc09g031920	Harpin-induced 1 (AHRD V1 ***- Q1STP6_MEDTR); contains Interpro domain(s) IPR010847 Harpin-induced 1	16.14	4.26	0.26	0.000221863
Solyc09g059950	Unknown Protein (AHRD V1)	12.87	3.31	0.26	0.000453309
Solyc01g102350	Pectinacetylesterase like protein (Fragment) (AHRD V1 *--- Q56WP8_ARATH); contains Interpro domain(s) IPR004963 Pectinacetylesterase	5.87	1.51	0.26	0.000745382
Solyc05g053500	GATA transcription factor 1 (AHRD V1 *-*- Q0WTQ5_ARATH); contains Interpro domain(s) IPR000679 Zinc finger, GATA-type	12.77	3.31	0.26	0.00888004
Solyc01g007320	ATP synthase subunit beta chloroplastic (AHRD V1 ***- Q8MBF8_9SOLA); contains Interpro domain(s) IPR005722 ATPase, F1 complex, beta subunit	386.18	95.29	0.25	1.60198e-28
Solyc04g007880	Serine/threonine-protein kinase receptor (AHRD V1 **** B6T9K5_MAIZE); contains Interpro domain(s) IPR002290 Serine/threonine protein kinase	165.53	41.56	0.25	5.55335e-24
Solyc06g069420	Universal stress protein family protein (AHRD V1 ***- D7KWY1_ARALY); contains Interpro domain(s) IPR006016 UspA	86.31	21.22	0.25	2.55159e-16
Solyc01g080500	Unknown Protein (AHRD V1)	291.72	71.84	0.25	2.45593e-15
Solyc04g072020	Choline kinase (AHRD V1 **** Q9AVR9_PEA); contains Interpro domain(s) IPR002573 Choline/ethanolamine kinase	41.95	10.39	0.25	9.76685e-14
Solyc04g081890	Ring H2 finger protein (AHRD V1 *-*- D9ZHD8_HYPPE); contains Interpro domain(s) IPR018957 Zinc finger, C3HC4 RING-type	108.48	27.16	0.25	5.24879e-13
Solyc10g076840	1-aminocyclopropane-1-carboxylate oxidase 1 (AHRD V1 **-- ACCO1_MALDO); contains Interpro domain(s) IPR005123 Oxoglutarate and iron-dependent oxygenase	21.75	5.33	0.25	1.50698e-09
Solyc09g082520	40S ribosomal protein S1 (AHRD V1 ***- RS3A_LENED); contains Interpro domain(s) IPR001593 Ribosomal protein S3Ae	106.3	26.66	0.25	7.3065e-09
Solyc01g088570	Acyl carrier protein (AHRD V1 ***- B9SKH3_RICCO); contains Interpro domain(s) IPR003231 Acyl carrier protein (ACP)	71.57	17.59	0.25	5.60071e-07
Solyc06g060680	Receptor-like protein kinase 5 (AHRD V1 **** RLK5_ARATH); contains Interpro domain(s) IPR002290 Serine/threonine protein kinase	53.3	13.25	0.25	6.27436e-07
Solyc08g006410	UDP-glucose glucosyltransferase (AHRD V1 **** B6EWX8_LYCBA); contains Interpro domain(s) IPR002213 UDP-glucuronosyl/UDP-glucosyltransferase	9.2	2.34	0.25	5.58452e-06
Solyc08g067310	CBL-interacting protein kinase 6 (AHRD V1 ***- A0MNL4_POPTR); contains Interpro domain(s) IPR002290 Serine/threonine protein kinase	8.82	2.22	0.25	1.03597e-05
Solyc03g007870	Heavy metal-associated domain containing protein expressed (AHRD V1 *-*- Q8S5W0_ORYSJ); contains Interpro domain(s) IPR006121 Heavy metal transport/detoxification protein	395.5	97.37	0.25	2.48012e-05
Solyc11g005400	DnaJ domain containing protein (AHRD V1 ***- B6U3I3_MAIZE); contains Interpro domain(s) IPR001623 Heat shock protein DnaJ, N-terminal	10.28	2.53	0.25	0.000104932
Solyc08g068840	Transcription factor IIIB 90 kDa subunit (AHRD V1 *-*- TF3B_HUMAN); contains Interpro domain(s) IPR011665 Brf1-like TBP-binding	14.4	3.64	0.25	0.000118245
Solyc01g111980	Lysine/histidine transporter (AHRD V1 **** B9HR02_POPTR); contains Interpro domain(s) IPR013057 Amino acid transporter, transmembrane	5.3	1.3	0.25	0.000126943
Solyc03g059480	Unknown Protein (AHRD V1)	98.38	25.08	0.25	0.000530641
Solyc01g080650	Unknown Protein (AHRD V1)	36.83	9.24	0.25	0.00117973
Solyc01g100250	ABC transporter permease protein (AHRD V1 ***- Q08TD1_STIAU); contains Interpro domain(s) IPR003453 Protein of unknown function DUF140	5.28	1.32	0.25	0.00313127
Solyc05g005150	F-box/Kelch repeat-containing F-box family protein (AHRD V1 ***- C4PVT9_ARATH); contains Interpro domain(s) IPR015915 Kelch-type beta propeller	4.39	1.08	0.25	0.00451281
Solyc06g072600	Mitochondrial import inner membrane translocase subunit Tim8 (AHRD V1 ***- B6SQH6_MAIZE); contains Interpro domain(s) IPR004217 Mitochondrial inner membrane translocase complex, Tim8/9/10/13-zinc finger-like	18.63	4.57	0.25	0.0090834
Solyc07g032230	IST1 homolog (AHRD V1 *--- C1BSR8_9MAXI); contains Interpro domain(s) IPR005061 Protein of unknown function DUF292, eukaryotic	53.76	13.09	0.24	9.16335e-25
Solyc06g073180	Zinc finger protein CONSTANS-LIKE 1 (AHRD V1 *--- COL1_ARATH); contains Interpro domain(s) IPR000315 Zinc finger, B-box	157.95	37.55	0.24	9.91871e-22
Solyc10g049630	Serine/threonine protein phosphatase 2C (AHRD V1 **** D7LV04_ARALY); contains Interpro domain(s) IPR015655 Protein phosphatase 2C	89.26	21.01	0.24	2.94133e-21
Solyc10g083400	Cytochrome P450	416.69	101.52	0.24	1.08483e-19
Solyc01g108910	COSII_At2g15890 (Fragment) (AHRD V1 *-*- C0KFD9_9SOLN)	126.93	30.76	0.24	1.03109e-18
Solyc08g079660	ATP-dependent Clp protease ATP-binding subunit ClpC (AHRD V1 *-*- D5A5L7_SPIPL); contains Interpro domain(s) IPR004176 Clp, N-terminal	85.75	20.23	0.24	7.38012e-15
Solyc02g079780	Pro-resilin (AHRD V1 *--- B6T4Q5_MAIZE)	47.47	11.55	0.24	1.4078e-14
Solyc06g036250	Genomic DNA chromosome 5 BAC clone F6N7 (AHRD V1 ***- Q9LTG2_ARATH)	68.7	16.74	0.24	6.14298e-14
Solyc02g083380	Unknown Protein (AHRD V1)	1358.7	325.97	0.24	7.11307e-12
Solyc03g006490	Aluminum-induced protein-like (AHRD V1 ***- Q9FG81_ARATH)	41.16	9.9	0.24	1.42419e-11
Solyc07g051950	C4-dicarboxylate transporter/malic acid transport family protein (AHRD V1 ***- D7KUS7_ARALY); contains Interpro domain(s) IPR004695 C4-dicarboxylate transporter/malic acid transport protein	41.68	10.19	0.24	8.02686e-11
Solyc05g055000	Cysteine desulfurase (AHRD V1 **** Q10WM4_TRIEI); contains Interpro domain(s) IPR010970 Cysteine desulfurase, SufS	43.36	10.51	0.24	1.19474e-09
Solyc00g174340	Pathogenesis-related protein 1b (AHRD V1 ***- Q941G6_SOLTU); contains Interpro domain(s) IPR018244 Allergen V5/Tpx-1 related, conserved site	95.12	23.14	0.24	1.39912e-09
Solyc02g087950	cDNA clone J023065D24 full insert sequence (AHRD V1 *-*- B7EKP5_ORYSJ); contains Interpro domain(s) IPR012870 Protein of unknown function DUF1666	8.83	2.12	0.24	1.15525e-08
Solyc08g016440	Unknown Protein (AHRD V1)	84.29	20.08	0.24	4.51514e-08
Solyc10g084370	MYB transcription factor (Fragment) (AHRD V1 **-- A1DR87_CATRO); contains Interpro domain(s) IPR006447 Myb-like DNA-binding region, SHAQKYF class	17.09	4.05	0.24	1.78791e-07
Solyc11g006500	Charged multivesicular body protein 5 (AHRD V1 **-- B6TYU1_MAIZE); contains Interpro domain(s) IPR005024 Snf7	130.24	31.84	0.24	2.41621e-07
Solyc01g081190	Calcium-binding EF hand family protein (AHRD V1 **** D7KZ13_ARALY); contains Interpro domain(s) IPR018248 EF hand	66.81	15.92	0.24	3.30445e-07
Solyc01g010660	Receptor-like protein kinase At3g21340 (AHRD V1 **** RLK6_ARATH); contains Interpro domain(s) IPR002290 Serine/threonine protein kinase	14.86	3.61	0.24	6.19623e-07
Solyc06g062510	Charged multivesicular body protein 1b (AHRD V1 ***- B6T9W6_MAIZE); contains Interpro domain(s) IPR005024 Snf7	367.91	87.77	0.24	1.7171e-06
Solyc00g144470	Serine/threonine-protein phosphatase 7 long form homolog (AHRD V1 **-- PPP7L_ARATH); contains Interpro domain(s) IPR019557 Aminotransferase-like, plant mobile domain	7.04	1.67	0.24	1.93436e-06
Solyc01g104720	Unknown Protein (AHRD V1)	6011.93	1421.79	0.24	4.24905e-06
Solyc08g078060	Unknown Protein (AHRD V1)	28.01	6.71	0.24	1.0862e-05
Solyc02g068930	Cytochrome c6 (AHRD V1 ***- D7MKY9_ARALY); contains Interpro domain(s) IPR003088 Cytochrome c, class I	21.02	5.09	0.24	1.88884e-05
Solyc09g010850	ATP binding / serine-threonine kinase (AHRD V1 **** C5DB71_VITVI); contains Interpro domain(s) IPR002290 Serine/threonine protein kinase	8.81	2.15	0.24	2.01271e-05
Solyc02g089530	Unknown Protein (AHRD V1)	101.32	23.94	0.24	7.57764e-05
Solyc07g054790	Wound induced protein (AHRD V1 ***- B6U0P9_MAIZE)	55.89	13.39	0.24	0.000281115
Solyc02g088090	Calmodulin-like protein (AHRD V1 *-*- B6TXW9_MAIZE); contains Interpro domain(s) IPR011992 EF-Hand type	13.26	3.21	0.24	0.000285648
Solyc03g093540	Ethylene responsive transcription factor 1a (AHRD V1 *-*- C0J9I9_9ROSA); contains Interpro domain(s) IPR001471 Pathogenesis-related transcriptional factor and ERF, DNA-binding	9.77	2.34	0.24	0.00113835
Solyc07g051860	Protein serine/threonine kinase (AHRD V1 **** D3BP85_POLPA); contains Interpro domain(s) IPR002290 Serine/threonine protein kinase	6.73	1.64	0.24	0.00135491
Solyc12g011030	Xyloglucan endotransglucosylase/hydrolase 7 (AHRD V1 ***- C0IRG6_ACTDE); contains Interpro domain(s) IPR016455 Xyloglucan endotransglucosylase/hydrolase	7.19	1.74	0.24	0.00158982
Solyc02g083610	BZIP transcription factor (AHRD V1 *-*- D3YBE4_TRIRP); contains Interpro domain(s) IPR006867 Protein of unknown function DUF632	3.43	0.83	0.24	0.001933
Solyc11g021310	Hypothetical chloroplast RF1 (AHRD V1 ***- C3UP30_9MAGN); contains Interpro domain(s) IPR008896 Ycf1	4.51	1.08	0.24	0.00263566
Solyc06g060110	Amino acid permease (AHRD V1 **** B9GU10_POPTR); contains Interpro domain(s) IPR013057 Amino acid transporter, transmembrane	2.99	0.72	0.24	0.00935869
Solyc01g106820	Peptidase M50 family (AHRD V1 ***- B6UET0_MAIZE)	105.28	24.54	0.23	1.61447e-25
Solyc03g116340	Transcription factor (Fragment) (AHRD V1 *--* D6MK24_9ASPA); contains Interpro domain(s) IPR011598 Helix-loop-helix DNA-binding	176.91	41.48	0.23	5.45979e-24
Solyc06g005650	RING finger protein 126 (AHRD V1 *--- RN126_XENTR)	187.43	42.63	0.23	4.48452e-23
Solyc03g093140	MFS family major facilitator transporter glycerol-3-phosphate cation symporter (AHRD V1 **** C9PNR4_9PAST); contains Interpro domain(s) IPR016196 Major facilitator superfamily, general substrate transporter	31.06	7.11	0.23	9.35378e-08
Solyc03g114830	MADS box transcription factor (AHRD V1 ***- Q9SBQ1_PETHY); contains Interpro domain(s) IPR002487 Transcription factor, K-box	492.44	111.26	0.23	1.77519e-07
Solyc02g082200	Glutaredoxin (AHRD V1 ***- A9LC71_PTEVI); contains Interpro domain(s) IPR004480 Glutaredoxin-related protein	236.92	54.77	0.23	2.47394e-07
Solyc07g065190	Heavy metal-associated domain containing protein expressed (AHRD V1 *-*- Q2QXS5_ORYSJ); contains Interpro domain(s) IPR006121 Heavy metal transport/detoxification protein	13.9	3.17	0.23	3.33432e-07
Solyc11g006920	Iron-sulfur cluster insertion protein erpA (AHRD V1 ***- ERPA_ALHEH); contains Interpro domain(s) IPR000361 FeS cluster biogenesis	35.19	8.01	0.23	7.64235e-07
Solyc04g064610	RAG1-activating protein 1 homolog (AHRD V1 **-- R1AP1_DROPS); contains Interpro domain(s) IPR018179 RAG1-activating protein 1 homologue	12.01	2.72	0.23	7.88473e-05
Solyc09g075970	CRAL/TRIO domain containing protein expressed (AHRD V1 **-- Q10PW5_ORYSJ); contains Interpro domain(s) IPR001251 Cellular retinaldehyde-binding/triple function, C-terminal	5	1.15	0.23	0.000625468
Solyc10g081380	Unknown Protein (AHRD V1); contains Interpro domain(s) IPR001305 Heat shock protein DnaJ, cysteine-rich region	42.94	9.93	0.23	0.00597276
Solyc02g061940	Os03g0643100 protein (Fragment) (AHRD V1 *--- Q0DQ23_ORYSJ)	4.3	0.97	0.23	0.00618419
Solyc01g100010	F-box protein PP2-B1 (AHRD V1 ***- PP2B1_ARATH); contains Interpro domain(s) IPR001810 Cyclin-like F-box	5.46	1.28	0.23	0.00735954
Solyc03g121540	Beta-galactosidase (AHRD V1 ***- Q9ZP11_SOLLC); contains Interpro domain(s) IPR019801 Glycoside hydrolase, family 35, conserved site IPR001944 Glycoside hydrolase, family 35 IPR000922 D-galactoside/L-rhamnose binding SUEL lectin	155.48	34.27	0.22	4.81164e-32
Solyc04g082410	BTB/POZ domain-containing protein (AHRD V1 **-- D7LC69_ARALY); contains Interpro domain(s) IPR013089 Kelch related	108.21	23.37	0.22	4.11989e-24
Solyc10g085590	Tumor susceptibility protein 101 (Fragment) (AHRD V1 *-*- Q09H81_MACMU); contains Interpro domain(s) IPR008883 Tumour susceptibility gene 101	76.55	16.72	0.22	5.48552e-23
Solyc08g083130	Homeobox leucine zipper protein (AHRD V1 *-*- B8YIB0_MIRJA); contains Interpro domain(s) IPR001356 Homeobox	132.71	29.24	0.22	1.22168e-21
Solyc06g076040	U-box domain-containing protein (AHRD V1 **-- D7KBV1_ARALY); contains Interpro domain(s) IPR011989 Armadillo-like helical	24.22	5.35	0.22	2.54768e-17
Solyc03g120420	Unknown Protein (AHRD V1)	1627.18	350.05	0.22	6.2571e-17
Solyc06g076020	heat shock protein (AHRD V1 ***- B2D2G5_CAPSN); contains Interpro domain(s) IPR013126 Heat shock protein 70	20.35	4.55	0.22	9.65326e-12
Solyc08g076880	Unknown Protein (AHRD V1)	61.25	13.31	0.22	1.89417e-11
Solyc10g085810	Vacuolar protein-sorting-associated protein 37 homolog 1 (AHRD V1 **-- VP371_ARATH); contains Interpro domain(s) IPR009851 Modifier of rudimentary, Modr	73.95	16.1	0.22	9.26417e-11
Solyc09g091600	Male sterility MS5 family protein (AHRD V1 **-- D7KE75_ARALY); contains Interpro domain(s) IPR011990 Tetratricopeptide-like helical	26.86	5.78	0.22	1.16552e-10
Solyc02g067130	Serine/threonine-protein phosphatase 7 long form homolog (AHRD V1 *--- PPP7L_ARATH); contains Interpro domain(s) IPR019557 Aminotransferase-like, plant mobile domain	12.49	2.73	0.22	1.96506e-10
Solyc02g078150	Plant-specific domain TIGR01615 family protein (AHRD V1 *-*- B6UDN7_MAIZE); contains Interpro domain(s) IPR006502 Protein of unknown function DUF506, plant	91.36	20.3	0.22	5.47626e-10
Solyc08g021840	Ulp1 protease family C-terminal catalytic domain containing protein (AHRD V1 ***- Q60D46_SOLDE)	74.96	16.29	0.22	7.66916e-08
Solyc12g013960	Unknown Protein (AHRD V1); contains Interpro domain(s) IPR007789 Protein of unknown function DUF688	6.4	1.42	0.22	1.33126e-06
Solyc09g075230	POT family domain containing protein expressed (AHRD V1 ***- D8L9H8_WHEAT); contains Interpro domain(s) IPR007493 Protein of unknown function DUF538	16.49	3.57	0.22	3.60018e-05
Solyc06g060830	Homeobox-leucine zipper protein (AHRD V1 ***- Q40781_PIMBR); contains Interpro domain(s) IPR006712 HD-ZIP protein, N-terminal	9.07	1.99	0.22	4.86646e-05
Solyc04g074580	Histone H3 (AHRD V1 ***- A8MRL0_ARATH); contains Interpro domain(s) IPR000164 Histone H3	220.84	48.96	0.22	0.000129319
Solyc09g005560	Zinc finger and SCAN domain containing 29 (Predicted) (AHRD V1 *--- A9X1B1_PAPAN); contains Interpro domain(s) IPR017877 MYB-like	7.22	1.55	0.22	0.000786771
Solyc02g092460	Speckle-type POZ protein (AHRD V1 *--- B5X432_SALSA); contains Interpro domain(s) IPR000197 Zinc finger, TAZ-type	6.63	1.44	0.22	0.000929596
Solyc01g103590	Glyoxalase/bleomycin resistance protein/dioxygenase (AHRD V1 **-- Q2HVV5_MEDTR); contains Interpro domain(s) IPR004360 Glyoxalase/bleomycin resistance protein/dioxygenase	23.2	5.06	0.22	0.00109737
Solyc07g055840	Citrate synthase (AHRD V1 **** B9IFM7_POPTR); contains Interpro domain(s) IPR010953 Citrate synthase, type II	3.51	0.78	0.22	0.00129423
Solyc11g011300	Rhamnogalacturonate lyase (AHRD V1 ***- A3XLZ2_LEEBM); contains Interpro domain(s) IPR010325 Rhamnogalacturonate lyase	3.28	0.72	0.22	0.00303152
Solyc01g079530	E3 ubiquitin-protein ligase MARCH6 (AHRD V1 *--- C1HD92_PARBA); contains Interpro domain(s) IPR011016 Zinc finger, RING-CH-type	8.59	1.92	0.22	0.00416853
Solyc01g107390	Auxin-responsive GH3 product (AHRD V1 ***- Q05680_SOYBN); contains Interpro domain(s) IPR004993 GH3 auxin-responsive promoter	37.45	7.99	0.21	3.98527e-21
Solyc06g049020	Sorghum bicolor protein targeted either to mitochondria or chloroplast proteins T50848 (AHRD V1 ***- C7IVU8_9POAL)	118.41	25.3	0.21	3.42818e-19
Solyc01g109920	Dehydrin (AHRD V1 *-*- Q6YL18_BRAJU); contains Interpro domain(s) IPR000167 Dehydrin	71.56	15.38	0.21	2.75347e-18
Solyc07g056510	Glutathione S-transferase (AHRD V1 **** D3Y4H6_9ROSI); contains Interpro domain(s) IPR004046 Glutathione S-transferase, C-terminal	51.16	10.93	0.21	1.24778e-14
Solyc10g006130	Ethylene responsive transcription factor 3a (AHRD V1 **** C0J9I5_9ROSA); contains Interpro domain(s) IPR001471 Pathogenesis-related transcriptional factor and ERF, DNA-binding	49.04	10.13	0.21	1.48663e-14
Solyc10g080190	Atozi1 (Fragment) (AHRD V1 **-- A6N1R6_ORYSI); contains Interpro domain(s) IPR009515 Protein of unknown function DUF1138	133.72	28.58	0.21	5.87086e-14
Solyc03g094160	Metacaspase (AHRD V1 ***- A8NU42_COPC7); contains Interpro domain(s) IPR011600 Peptidase C14, caspase catalytic	37.77	8.12	0.21	4.69161e-13
Solyc03g118720	C2 domain-containing protein (AHRD V1 **-- D7L7Y3_ARALY); contains Interpro domain(s) IPR018029 C2 membrane targeting protein	33.95	7.14	0.21	3.42551e-07
Solyc09g005080	LRR receptor-like serine/threonine-protein kinase, RLP	3.12	0.66	0.21	5.5383e-06
Solyc05g007880	Dof zinc finger protein (AHRD V1 ***- C4B6D7_IPOBA); contains Interpro domain(s) IPR003851 Zinc finger, Dof-type	6.18	1.29	0.21	3.26437e-05
Solyc08g016720	9-cis-epoxycarotenoid dioxygenase 5 (AHRD V1 **** A0SE34_9ROSI); contains Interpro domain(s) IPR004294 Carotenoid oxygenase	4.62	0.95	0.21	3.33645e-05
Solyc11g066080	Genomic DNA chromosome 5 BAC clone F2O15 (AHRD V1 ***- Q9LTJ3_ARATH)	7.8	1.64	0.21	0.000274982
Solyc07g063240	Genomic DNA chromosome 3 P1 clone MJK13 (AHRD V1 **-- Q9LUQ3_ARATH); contains Interpro domain(s) IPR013899 Region of unknown function DUF1771	7.31	1.55	0.21	0.000541456
Solyc09g064180	Unknown Protein (AHRD V1)	6	1.23	0.21	0.000728987
Solyc12g009050	Nuclear transcription factor Y subunit A-3 (AHRD V1 *-*- B6TQI5_MAIZE); contains Interpro domain(s) IPR001289 CCAAT-binding transcription factor, subunit B	6.77	1.41	0.21	0.0020064
Solyc03g019710	MADS-box transcription factor (AHRD V1 ***- Q5KT55_9ASPA); contains Interpro domain(s) IPR002100 Transcription factor, MADS-box	7.52	1.6	0.21	0.00640803
Solyc12g019450	Unknown Protein (AHRD V1)	13.57	2.85	0.21	0.00946778
Solyc06g035480	Serine/threonine-protein phosphatase 7 long form homolog (AHRD V1 *--- PPP7L_ARATH); contains Interpro domain(s) IPR019557 Aminotransferase-like, plant mobile domain	63.52	12.6	0.2	5.72874e-29
Solyc08g077560	ATP binding / serine-threonine kinase (AHRD V1 **** C5DB71_VITVI); contains Interpro domain(s) IPR002290 Serine/threonine protein kinase	98.93	20.1	0.2	3.23956e-28
Solyc07g056420	Glutathione S-transferase-like protein (AHRD V1 **** Q8GVD1_SOLLC); contains Interpro domain(s) IPR004046 Glutathione S-transferase, C-terminal	2906.11	577.85	0.2	1.40831e-25
Solyc03g093560	Ethylene-responsive transcription factor 2 (AHRD V1 ***- B6U860_MAIZE); contains Interpro domain(s) IPR001471 Pathogenesis-related transcriptional factor and ERF, DNA-binding	72.3	14.65	0.2	1.59009e-19
Solyc02g079040	Calmodulin-binding protein (Fragment) (AHRD V1 *-** Q9M451_CICAR); contains Interpro domain(s) IPR012416 Calmodulin binding protein-like	25.62	5.08	0.2	3.60145e-19
Solyc01g005140	Cytochrome b561 (AHRD V1 ***- Q3LGX5_CITLA); contains Interpro domain(s) IPR006593 Cytochrome b561/ferric reductase transmembrane	50.57	10.13	0.2	1.74457e-15
Solyc03g031890	Cold induced protein-like (AHRD V1 *--- Q94JH8_ORYSJ)	48	9.44	0.2	8.24692e-15
Solyc09g007390	Mitochondrial import inner membrane translocase subunit TIM14 (AHRD V1 ***- B6TQ49_MAIZE); contains Interpro domain(s) IPR001623 Heat shock protein DnaJ, N-terminal	66.47	13.3	0.2	2.93329e-12
Solyc09g011690	Unknown Protein (AHRD V1)	13.38	2.72	0.2	4.83926e-09
Solyc02g087850	Glutaredoxin family protein (AHRD V1 **-- D7LM49_ARALY); contains Interpro domain(s) IPR012335 Thioredoxin fold	12.61	2.57	0.2	1.17613e-08
Solyc06g053470	Os12g0182800 protein (Fragment) (AHRD V1 *-*- Q0IPM3_ORYSJ)	28.34	5.69	0.2	5.52114e-08
Solyc04g007500	RING finger protein (AHRD V1 ***- Q22V07_TETTH); contains Interpro domain(s) IPR018957 Zinc finger, C3HC4 RING-type	23.17	4.62	0.2	2.75231e-07
Solyc08g062680	MIP02663p (Fragment) (AHRD V1 **-- B8A3Z9_DROME)	79.99	15.79	0.2	2.83331e-07
Solyc09g064510	Transcriptional activator TenA family (AHRD V1 *-*- Q117V2_TRIEI); contains Interpro domain(s) IPR004305 TENA/THI-4 protein/Coenzyme PQQ biosynthesis protein C	6.65	1.32	0.2	4.75351e-07
Solyc07g005620	Endonuclease/exonuclease/phosphatase (AHRD V1 ***- B4SS38_STRM5)	41.32	8.3	0.2	0.000169288
Solyc05g005170	Polygalacturonase 2 (AHRD V1 ***- A8D0T9_ONCHC); contains Interpro domain(s) IPR012334 Pectin lyase fold	4.08	0.81	0.2	0.000237186
Solyc11g011490	CTV.12 (AHRD V1 ***- Q8H6R5_PONTR)	11.48	2.31	0.2	0.000380532
Solyc09g089620	AT-hook DNA-binding protein (Fragment) (AHRD V1 **-- A1DR81_CATRO); contains Interpro domain(s) IPR014476 Predicted AT-hook DNA-binding	5.92	1.16	0.2	0.000849684
Solyc07g056430	Glutathione S-transferase-like protein (AHRD V1 **** Q8GVD1_SOLLC); contains Interpro domain(s) IPR004046 Glutathione S-transferase, C-terminal	534.87	108.8	0.2	0.00248202
Solyc02g081360	Long-chain-fatty-acid--CoA ligase (AHRD V1 **** D0J2H7_COMT2); contains Interpro domain(s) IPR000873 AMP-dependent synthetase and ligase	2.18	0.44	0.2	0.0061426
Solyc01g098400	Histidine phosphotransfer protein (AHRD V1 **** B9I823_POPTR); contains Interpro domain(s) IPR008207 Signal transduction histidine kinase, phosphotransfer (Hpt) region	16.67	3.35	0.2	0.00961132
Solyc08g066370	Serine/threonine-protein phosphatase 7 long form homolog (AHRD V1 **-- PPP7L_ARATH); contains Interpro domain(s) IPR019557 Aminotransferase-like, plant mobile domain	69.35	13.3	0.19	7.16611e-33
Solyc10g005080	Late elongated hypocotyl and circadian clock associated-1-like	51.96	10.11	0.19	4.80266e-29
Solyc01g066430	Ring H2 finger protein (AHRD V1 *-*- D9ZHD8_HYPPE); contains Interpro domain(s) IPR018957 Zinc finger, C3HC4 RING-type	95.24	18.3	0.19	1.23169e-26
Solyc00g022110	Ribosomal protein L2 (AHRD V1 ***- Q5M9S7_TOBAC); contains Interpro domain(s) IPR002171 Ribosomal protein L2	63.13	11.91	0.19	1.97768e-20
Solyc01g106390	Glutamyl-tRNA reductase (AHRD V1 ***- A5BZY3_VITVI); contains Interpro domain(s) IPR000343 Tetrapyrrole biosynthesis, glutamyl-tRNA reductase	19.47	3.65	0.19	1.65355e-13
Solyc05g015680	Serine/threonine-protein phosphatase 7 long form homolog (AHRD V1 **-- PPP7L_ARATH); contains Interpro domain(s) IPR019557 Aminotransferase-like, plant mobile domain	35.14	6.64	0.19	4.1047e-13
Solyc08g078190	Ethylene responsive transcription factor 1a (AHRD V1 *-*- C0J9I9_9ROSA); contains Interpro domain(s) IPR001471 Pathogenesis-related transcriptional factor and ERF, DNA-binding	15.02	2.86	0.19	1.23754e-08
Solyc02g079010	Cotton fiber expressed protein 1 (AHRD V1 ***- O81373_GOSHI); contains Interpro domain(s) IPR008480 Protein of unknown function DUF761, plant	11.87	2.25	0.19	1.87074e-07
Solyc04g007730	Unknown Protein (AHRD V1)	12.84	2.42	0.19	1.52745e-06
Solyc01g103920	Ferredoxin I (AHRD V1 ***- Q93XJ9_SOLTU); contains Interpro domain(s) IPR010241 Ferredoxin [2Fe-2S], plant	248.88	46.45	0.19	2.52188e-06
Solyc00g045570	Unknown Protein (AHRD V1)	15.74	2.95	0.19	3.1609e-06
Solyc04g007250	Unknown Protein (AHRD V1)	11.04	2.07	0.19	5.93933e-06
Solyc08g007820	Ethylene-responsive transcription factor 10 (AHRD V1 *-** ERF77_ARATH); contains Interpro domain(s) IPR001471 Pathogenesis-related transcriptional factor and ERF, DNA-binding	10.89	2.05	0.19	1.0859e-05
Solyc07g007170	Zinc finger family protein (AHRD V1 ***- D7L4D8_ARALY)	79.51	15.28	0.19	0.000396334
Solyc01g108730	Hydrolase alpha/beta fold family protein (AHRD V1 **-* D7LP51_ARALY)	15.63	3.03	0.19	0.000505189
Solyc05g009170	Zinc finger protein 6 (AHRD V1 ***- B6T066_MAIZE); contains Interpro domain(s) IPR007087 Zinc finger, C2H2-type	5.63	1.08	0.19	0.00440823
Solyc08g014130	2-isopropylmalate synthase 1 (AHRD V1 **** Q30DX9_9BRAS); contains Interpro domain(s) IPR005671 Bacterial 2-isopropylmalate synthase	737.75	135.83	0.18	9.62525e-46
Solyc01g098910	Mitochondrial carrier protein (AHRD V1 ***- C5P0Z3_COCP7); contains Interpro domain(s) IPR001993 Mitochondrial substrate carrier	68.14	12.49	0.18	4.25696e-25
Solyc08g005050	Transcription factor (AHRD V1 *--* Q9M4A8_MAIZE); contains Interpro domain(s) IPR001092 Basic helix-loop-helix dimerisation region bHLH	47.37	8.59	0.18	6.45116e-25
Solyc04g009960	L-allo-threonine aldolase (AHRD V1 **** D7RJ69_CARPA); contains Interpro domain(s) IPR001597 Aromatic amino acid beta-eliminating lyase/threonine aldolase	212.35	38.35	0.18	2.38667e-22
Solyc05g011970	Cytochrome P450	39.23	7.04	0.18	1.46796e-20
Solyc08g077630	ATP binding / serine-threonine kinase (AHRD V1 **** C5DB71_VITVI); contains Interpro domain(s) IPR002290 Serine/threonine protein kinase	26.12	4.58	0.18	1.69377e-19
Solyc10g009110	Ethylene-responsive transcription factor 4 (AHRD V1 ***- B6SIZ8_MAIZE); contains Interpro domain(s) IPR001471 Pathogenesis-related transcriptional factor and ERF, DNA-binding	53.76	9.76	0.18	8.0871e-18
Solyc06g076050	Ankyrin repeat domain-containing protein 28 (AHRD V1 ***- B6TJ47_MAIZE); contains Interpro domain(s) IPR002110 Ankyrin	49.69	8.79	0.18	2.14799e-15
Solyc03g112170	Pectinesterase inhibitor (AHRD V1 **** A2Q674_MEDTR); contains Interpro domain(s) IPR006501 Pectinesterase inhibitor	147.53	26.97	0.18	6.35721e-15
Solyc02g087210	Zinc finger AN1 domain-containing stress-associated protein 12 (AHRD V1 ***- SAP12_ARATH); contains Interpro domain(s) IPR000058 Zinc finger, AN1-type	48.6	8.76	0.18	6.04152e-13
Solyc01g009780	LITAF-domain-containing protein (AHRD V1 ***- Q4U6G1_PEA); contains Interpro domain(s) IPR006629 LPS-induced tumor necrosis factor alpha factor	114.49	21.01	0.18	2.03644e-08
Solyc01g087980	Unknown Protein (AHRD V1)	14.88	2.67	0.18	2.88329e-08
Solyc03g093550	Ethylene responsive transcription factor 1a (AHRD V1 *-*- C0J9I9_9ROSA); contains Interpro domain(s) IPR001471 Pathogenesis-related transcriptional factor and ERF, DNA-binding	12.49	2.22	0.18	7.26015e-07
Solyc07g045100	Aspartic proteinase nepenthesin I (AHRD V1 **-- A9ZMF9_NEPAL); contains Interpro domain(s) IPR001461 Peptidase A1	4.64	0.85	0.18	1.83507e-05
Solyc08g008100	1-aminocyclopropane-1-carboxylate synthase (AHRD V1 **** P93235_SOLLC); contains Interpro domain(s) IPR004839 Aminotransferase, class I and II	5.84	1.03	0.18	6.64248e-05
Solyc04g074950	Ovarian cancer-associated gene 2 protein homolog (AHRD V1 **-- B5X7T4_SALSA); contains Interpro domain(s) IPR005645 Protein of unknown function DUF341	6.68	1.17	0.18	0.000571827
Solyc04g081960	Syringolide-induced protein 14-1-1 (Fragment) (AHRD V1 *-*- Q06H38_ARAHY)	5.95	1.07	0.18	0.0014176
Solyc02g088770	Mitochondrial carrier protein expressed (AHRD V1 ***- Q6AVS9_ORYSJ); contains Interpro domain(s) IPR001993 Mitochondrial substrate carrier	4.24	0.78	0.18	0.00414327
Solyc03g115930	Calmodulin-like protein (AHRD V1 *-*- B6TXW9_MAIZE); contains Interpro domain(s) IPR011992 EF-Hand type	25.83	4.62	0.18	0.00526545
Solyc10g005360	Gibberellin 2-beta-dioxygenase 7 (AHRD V1 **-* B6SZM8_MAIZE); contains Interpro domain(s) IPR005123 Oxoglutarate and iron-dependent oxygenase	3.52	0.64	0.18	0.00853055
Solyc06g066370	WRKY transcription factor 1 (AHRD V1 **** C9DHZ0_9ROSI); contains Interpro domain(s) IPR003657 DNA-binding WRKY	104.74	17.32	0.17	1.00588e-39
Solyc06g008130	SET domain protein SUVR2 (AHRD V1 ***- D7MN45_ARALY); contains Interpro domain(s) IPR018848 WIYLD domain	101.08	16.9	0.17	6.53002e-34
Solyc02g094400	Glycerophosphodiester phosphodiesterase gde1 (AHRD V1 ***- B6JW52_SCHJY); contains Interpro domain(s) IPR004129 Glycerophosphoryl diester phosphodiesterase	74.83	12.36	0.17	4.12516e-31
Solyc12g005340	GRAS family transcription factor (AHRD V1 **-- B9I7E1_POPTR); contains Interpro domain(s) IPR005202 GRAS transcription factor	40.74	6.86	0.17	4.77231e-28
Solyc11g010500	Mitochondrial carrier family (AHRD V1 ***- C1MMX1_MICPS); contains Interpro domain(s) IPR001993 Mitochondrial substrate carrier	76.21	13.27	0.17	1.40716e-27
Solyc09g015770	WRKY transcription factor 6 (AHRD V1 **** A7UGD3_SOLTU); contains Interpro domain(s) IPR003657 DNA-binding WRKY	409.37	69.1	0.17	6.7805e-16
Solyc07g066310	photosystem II polypeptide (AHRD V1 ***- Q6V7X5_TRIPR); contains Interpro domain(s) IPR006814 Photosystem II protein PsbR	3088.67	523.51	0.17	4.37962e-14
Solyc09g083390	Genomic DNA chromosome 5 TAC clone K9D7 (AHRD V1 *-*- Q9FIX7_ARATH); contains Interpro domain(s) IPR018144 Plus-3 domain, subgroup	7.82	1.33	0.17	9.03173e-14
Solyc04g074730	Unknown Protein (AHRD V1)	71.78	12.31	0.17	8.62273e-10
Solyc01g010430	cDNA clone J023121M11 full insert sequence (AHRD V1 **-- B7F743_ORYSJ); contains Interpro domain(s) IPR007679 Protein of unknown function DUF569	25.38	4.33	0.17	1.37575e-07
Solyc05g005260	Unknown Protein (AHRD V1); contains Interpro domain(s) IPR012442 Protein of unknown function DUF1645	34.73	6.02	0.17	2.13714e-07
Solyc01g094120	Cytochrome P450	5.66	0.98	0.17	2.86087e-06
Solyc06g007990	Unknown Protein (AHRD V1)	15.64	2.66	0.17	5.37956e-06
Solyc05g050130	Acidic chitinase (AHRD V1 **-- Q71HN4_FICAW); contains Interpro domain(s) IPR001223 Glycoside hydrolase, family 18, catalytic domain	6.54	1.14	0.17	7.09124e-05
Solyc07g066160	Zinc finger family protein (AHRD V1 *-*- D7MD22_ARALY); contains Interpro domain(s) IPR007087 Zinc finger, C2H2-type	4.17	0.7	0.17	0.000914075
Solyc01g108880	1-aminocyclopropane-1-carboxylate oxidase (AHRD V1 **-* ACCO_MUSAC); contains Interpro domain(s) IPR005123 Oxoglutarate and iron-dependent oxygenase	395.32	62.77	0.16	1.24197e-36
Solyc05g051500	Histone H3 (AHRD V1 ***- A8MRL0_ARATH); contains Interpro domain(s) IPR000164 Histone H3	169.01	26.66	0.16	1.85244e-29
Solyc07g032380	Pentatricopeptide repeat-containing protein (AHRD V1 ***- D7M4J8_ARALY); contains Interpro domain(s) IPR002885 Pentatricopeptide repeat	41.76	6.85	0.16	6.2961e-28
Solyc09g064730	Heavy metal-associated domain containing protein expressed (AHRD V1 *-*- Q2QXS5_ORYSJ); contains Interpro domain(s) IPR006121 Heavy metal transport/detoxification protein	54.85	8.71	0.16	5.6274e-17
Solyc06g082080	Integrin-linked kinase-associated serine/threonine phosphatase 2C (AHRD V1 **** ILKAP_BOVIN); contains Interpro domain(s) IPR015655 Protein phosphatase 2C	28.26	4.45	0.16	3.00565e-14
Solyc10g078590	Unknown Protein (AHRD V1)	123.32	19.79	0.16	2.3804e-12
Solyc05g007140	Receptor-like protein kinase At3g21340 (AHRD V1 **** RLK6_ARATH); contains Interpro domain(s) IPR002290 Serine/threonine protein kinase	13.45	2.22	0.16	1.75213e-11
Solyc05g009790	Transcription factor (AHRD V1 *-** D6MKM9_9ASPA); contains Interpro domain(s) IPR003340 Transcriptional factor B3	14.32	2.35	0.16	2.59282e-11
Solyc11g065560	Serine/threonine-protein phosphatase 7 long form homolog (AHRD V1 **-- PPP7L_ARATH); contains Interpro domain(s) IPR019557 Aminotransferase-like, plant mobile domain	7.44	1.18	0.16	4.52645e-10
Solyc02g077470	Optic atrophy 3 protein homolog (AHRD V1 **-- OPA3_DANRE); contains Interpro domain(s) IPR010754 Optic atrophy 3-like	23.85	3.73	0.16	3.19786e-09
Solyc03g117210	Unknown Protein (AHRD V1)	8.57	1.33	0.16	0.000138012
Solyc09g056450	U-box domain-containing protein (AHRD V1 **-- D7KBV1_ARALY); contains Interpro domain(s) IPR011989 Armadillo-like helical	157.5	23.28	0.15	1.43551e-46
Solyc02g072080	U-box domain-containing protein 17 (AHRD V1 **-- PUB17_ARATH); contains Interpro domain(s) IPR011989 Armadillo-like helical	41.28	6.24	0.15	2.85503e-34
Solyc01g102840	Tir-nbs, resistance protein fragment	39.28	5.85	0.15	1.02989e-31
Solyc02g065280	Methyl jasmonate esterase (AHRD V1 **-* Q56SE1_SOLTU); contains Interpro domain(s) IPR000073 Alpha/beta hydrolase fold-1	102.5	15.74	0.15	9.93357e-27
Solyc08g076390	Lysine-specific demethylase 5A (AHRD V1 *--- KDM5A_HUMAN); contains Interpro domain(s) IPR013129 Transcription factor jumonji	11.72	1.74	0.15	8.87328e-19
Solyc01g106890	Unknown Protein (AHRD V1)	133.23	20.12	0.15	1.21703e-13
Solyc06g082440	CBL-interacting protein kinase 16 (AHRD V1 ***- A0MNK3_POPTR); contains Interpro domain(s) IPR002290 Serine/threonine protein kinase	14.12	2.15	0.15	4.54692e-09
Solyc03g006620	Cotton fiber expressed protein 1 (AHRD V1 ***- O81373_GOSHI); contains Interpro domain(s) IPR008480 Protein of unknown function DUF761, plant	24.27	3.73	0.15	5.85061e-07
Solyc01g007410	Cytochrome b559 subunit alpha (AHRD V1 *-*- D4PBC8_PHODC); contains Interpro domain(s) IPR006217 Photosystem II protein cytochrome b559, alpha subunit	67.09	10.2	0.15	7.16001e-07
Solyc01g106290	Unknown Protein (AHRD V1)	109.88	16.34	0.15	7.73963e-07
Solyc07g053050	Calmodulin (AHRD V1 **-- A7E7G2_SCLS1); contains Interpro domain(s) IPR011992 EF-Hand type	16.85	2.46	0.15	4.01651e-05
Solyc12g008660	Zinc finger CCCH domain-containing protein 20 (AHRD V1 ***- C3H20_ARATH); contains Interpro domain(s) IPR000571 Zinc finger, CCCH-type	3.97	0.58	0.15	0.000156536
Solyc01g104710	Unknown Protein (AHRD V1)	89.9	13.09	0.15	0.000180683
Solyc05g007090	Zinc knuckle (CCHC-type) family protein (AHRD V1 ***- D7LZZ1_ARALY); contains Interpro domain(s) IPR001878 Zinc finger, CCHC-type	3.43	0.51	0.15	0.000751593
Solyc04g045540	Ycf1 (Fragment) (AHRD V1 ***- A6YA36_9MAGN); contains Interpro domain(s) IPR008896 Ycf1	3.81	0.59	0.15	0.00227051
Solyc03g063980	Unknown Protein (AHRD V1)	4.93	0.75	0.15	0.0057202
Solyc10g085420	Os03g0816700 protein (Fragment) (AHRD V1 ***- Q0DMC9_ORYSJ); contains Interpro domain(s) IPR007612 Protein of unknown function DUF567	10.19	1.51	0.15	0.00630573
Solyc05g052040	Ethylene responsive transcription factor 1a (AHRD V1 *-** D1MWZ3_CITLA); contains Interpro domain(s) IPR001471 Pathogenesis-related transcriptional factor and ERF, DNA-binding	141.61	19.37	0.14	1.03904e-22
Solyc10g044520	Ferredoxin I (AHRD V1 ***- Q93XJ9_SOLTU); contains Interpro domain(s) IPR010241 Ferredoxin [2Fe-2S], plant	383.23	52.17	0.14	3.90083e-16
Solyc09g011600	Glutathione S-transferase-like protein (AHRD V1 **** A8DUB0_SOLLC); contains Interpro domain(s) IPR004046 Glutathione S-transferase, C-terminal	30.21	4.15	0.14	1.21396e-13
Solyc06g035620	Scarecrow-like 1 transcription factor (Fragment) (AHRD V1 **-* B1PPU0_PINPS); contains Interpro domain(s) IPR005202 GRAS transcription factor	15.81	2.2	0.14	1.26742e-12
Solyc05g053100	Dihydrolipoyl dehydrogenase (AHRD V1 ***- B9RZN2_RICCO); contains Interpro domain(s) IPR006258 Dihydrolipoamide dehydrogenase	9.02	1.29	0.14	3.71631e-12
Solyc09g005570	Unknown Protein (AHRD V1)	11.89	1.69	0.14	4.97377e-06
Solyc03g115530	DNA-dependent ATPase A-like protein (AHRD V1 *--- Q6ZJE4_ORYSJ)	10.81	1.47	0.14	0.00133231
Solyc03g081330	Avr9/Cf-9 rapidly elicited protein 65 (AHRD V1 ***- Q9FQZ0_TOBAC)	11.73	1.58	0.14	0.00170059
Solyc10g079570	Acyltransferase (AHRD V1 *--- Q58VT1_CAPFR); contains Interpro domain(s) IPR003480 Transferase	8.94	1.25	0.14	0.00464656
Solyc03g117500	VQ motif-containing protein (AHRD V1 ***- D7KX58_ARALY); contains Interpro domain(s) IPR008889 VQ	5.2	0.75	0.14	0.00786128
Solyc02g038740	3-hydroxy-3-methylglutaryl coenzyme A reductase (AHRD V1 **** Q9FS01_SOLTU); contains Interpro domain(s) IPR004554 Hydroxymethylglutaryl-CoA reductase, class I, catalytic	196.78	25.05	0.13	1.23698e-60
Solyc02g092930	MYB transcription factor (AHRD V1 **** A3F8D7_CAPAN); contains Interpro domain(s) IPR015495 Myb transcription factor	49.69	6.55	0.13	4.97402e-31
Solyc03g122340	Lipoxygenase (AHRD V1 **** Q96574_SOLLC); contains Interpro domain(s) IPR001246 Lipoxygenase, plant	12.77	1.63	0.13	2.6576e-15
Solyc10g006690	S-locus receptor kinase-18 (Fragment) (AHRD V1 **** Q6L8R1_RAPSA); contains Interpro domain(s) IPR000858 S-locus glycoprotein	35.39	4.43	0.13	3.49834e-15
Solyc12g044410	Class III homeodomain-leucine zipper (AHRD V1 ***- Q1WD30_GINBI); contains Interpro domain(s) IPR013978 MEKHLA	6.48	0.84	0.13	1.99784e-13
Solyc05g052570	Zinc finger CCCH domain-containing protein 66 (AHRD V1 ***- C3H66_ARATH); contains Interpro domain(s) IPR002110 Ankyrin	309.64	41.28	0.13	4.10969e-11
Solyc03g121090	Cold induced protein-like (AHRD V1 **-- Q94JH8_ORYSJ)	77.5	10.2	0.13	3.83049e-10
Solyc12g088360	U-box domain-containing protein 4 (AHRD V1 **-- PUB4_ARATH); contains Interpro domain(s) IPR011989 Armadillo-like helical	13.14	1.72	0.13	9.13693e-10
Solyc01g109220	Mitochondrial import receptor subunit TOM6 homolog (AHRD V1 ***- TOM6_ARATH)	45.91	5.83	0.13	2.6832e-07
Solyc11g069940	Glutaredoxin (AHRD V1 ***- B9H2P7_POPTR); contains Interpro domain(s) IPR011905 Glutaredoxin-like, plant II	27.6	3.64	0.13	4.89867e-07
Solyc04g080310	Unknown Protein (AHRD V1); contains Interpro domain(s) IPR017956 AT hook, DNA-binding, conserved site	55	7.05	0.13	1.9012e-05
Solyc08g068930	Unknown Protein (AHRD V1)	33.24	4.3	0.13	0.000159674
Solyc03g117640	Serine/threonine-protein kinase 3 (AHRD V1 ***- STK3_DANRE); contains Interpro domain(s) IPR002290 Serine/threonine protein kinase	2.82	0.35	0.13	0.000872575
Solyc08g066320	Receptor like kinase, RLK	1.26	0.16	0.13	0.00955461
Solyc07g053740	Ethylene-responsive transcription factor 4 (AHRD V1 *-*- B6THY5_MAIZE); contains Interpro domain(s) IPR001471 Pathogenesis-related transcriptional factor and ERF, DNA-binding	185.41	22.94	0.12	1.06138e-47
Solyc06g060340	Chloroplast photosystem II-associated protein (AHRD V1 ***- A8HPM2_CHLRE); contains Interpro domain(s) IPR001344 Chlorophyll A-B binding protein	67.32	8.38	0.12	1.29621e-32
Solyc12g010540	NAD dependent epimerase/dehydratase family protein expressed (AHRD V1 ***- Q2MJA7_ORYSJ); contains Interpro domain(s) IPR016040 NAD(P)-binding domain	26.93	3.12	0.12	2.67642e-26
Solyc01g109170	Cold acclimation protein COR413-like (AHRD V1 ***- A6YDU6_LOLTE); contains Interpro domain(s) IPR008892 Cold acclimation WCOR413	1658.37	199.05	0.12	1.32084e-19
Solyc10g085010	PAR-1c protein (AHRD V1 ***- Q43589_TOBAC); contains Interpro domain(s) IPR009489 PAR1	59.23	7.22	0.12	5.34468e-15
Solyc01g080890	Unknown Protein (AHRD V1)	390.36	46.51	0.12	1.30601e-10
Solyc11g068380	Unknown Protein (AHRD V1)	18.86	2.33	0.12	1.32996e-08
Solyc01g108870	Gibberellin 20 oxidase 2 (AHRD V1 **-- B6TF99_MAIZE); contains Interpro domain(s) IPR005123 Oxoglutarate and iron-dependent oxygenase	24.79	2.9	0.12	4.3923e-08
Solyc12g007300	B3 domain-containing protein At1g20600 (AHRD V1 *-*- Y1060_ARATH); contains Interpro domain(s) IPR003340 Transcriptional factor B3	9.06	1.12	0.12	1.93018e-06
Solyc10g074730	Harpin-induced 1 (AHRD V1 ***- Q1STP6_MEDTR); contains Interpro domain(s) IPR010847 Harpin-induced 1	6.02	0.72	0.12	0.00140173
Solyc06g035630	GRAS family transcription factor (AHRD V1 **-- B9I7E1_POPTR)	7.97	0.92	0.12	0.00364215
Solyc03g097050	Cellulose synthase-like protein (AHRD V1 **** B9IPJ4_POPTR); contains Interpro domain(s) IPR005150 Cellulose synthase	94.97	10.62	0.11	2.72216e-40
Solyc10g086280	Heavy metal-associated domain containing protein expressed (AHRD V1 *-*- Q10RN8_ORYSJ); contains Interpro domain(s) IPR006121 Heavy metal transport/detoxification protein	141.72	15.21	0.11	5.13441e-30
Solyc05g051400	Mitochondrial 2-oxoglutarate/malate carrier protein (AHRD V1 **** B6TRY7_MAIZE); contains Interpro domain(s) IPR001993 Mitochondrial substrate carrier	50.16	5.56	0.11	4.57767e-26
Solyc07g056440	Glutathione S-transferase-like protein (AHRD V1 **** Q8GVD1_SOLLC); contains Interpro domain(s) IPR004046 Glutathione S-transferase, C-terminal	104.94	11.62	0.11	7.8296e-24
Solyc08g067340	WRKY transcription factor (AHRD V1 **** B1Q4U8_9ROSI); contains Interpro domain(s) IPR003657 DNA-binding WRKY	53.85	5.92	0.11	6.55541e-22
Solyc02g091500	Calmodulin (AHRD V1 ***- B6TGU5_MAIZE); contains Interpro domain(s) IPR011992 EF-Hand type	40	4.37	0.11	2.93123e-17
Solyc10g006660	Calcium-binding EF hand family protein (Fragment) (AHRD V1 **-- D7MEH5_ARALY); contains Interpro domain(s) IPR011992 EF-Hand type	178.12	19.44	0.11	9.60804e-14
Solyc06g030470	Auxin-regulated protein (AHRD V1 ***- Q945F5_SOLLC); contains Interpro domain(s) IPR010369 Protein of unknown function DUF966	68.93	7.55	0.11	5.00314e-13
Solyc10g055760	NAC domain protein IPR003441 (AHRD V1 ***- B9H1P6_POPTR); contains Interpro domain(s) IPR003441 No apical meristem (NAM) protein	89.62	9.83	0.11	2.71008e-12
Solyc04g005480	Unknown Protein (AHRD V1)	106.97	11.48	0.11	2.51097e-10
Solyc05g016310	Aspartic proteinase nepenthesin I (AHRD V1 **-- A9ZMF9_NEPAL); contains Interpro domain(s) IPR001461 Peptidase A1	5.74	0.63	0.11	1.98522e-09
Solyc08g077020	Unknown Protein (AHRD V1)	22.89	2.5	0.11	1.20648e-06
Solyc08g078090	Lipase (Fragment) (AHRD V1 ***- Q9ZTW1_DIACA); contains Interpro domain(s) IPR002921 Lipase, class 3	2.94	0.32	0.11	1.48338e-05
Solyc05g009010	Serine/threonine protein kinase family protein (AHRD V1 **** C6ZRM5_SOYBN); contains Interpro domain(s) IPR002290 Serine/threonine protein kinase	5.52	0.63	0.11	2.67917e-05
Solyc03g118810	Calmodulin (AHRD V1 ***- D8TKN5_VOLCA); contains Interpro domain(s) IPR003299 Flagellar calcium-binding protein (calflagin)	12.35	1.36	0.11	5.86117e-05
Solyc05g047740	Unknown Protein (AHRD V1)	3.62	0.4	0.11	0.00133327
Solyc03g120990	Malic enzyme (AHRD V1 ***- O04935_SOLLC); contains Interpro domain(s) IPR012302 Malic enzyme, NAD-binding	1.61	0.17	0.11	0.00136139
Solyc10g007930	Cytochrome P450	2.24	0.25	0.11	0.00225147
Solyc11g010250	Avr9/Cf-9 rapidly elicited protein 75 (AHRD V1 ***- Q9FQY9_TOBAC)	6.4	0.71	0.11	0.00306351
Solyc01g099370	SRC2 homolog (Fragment) (AHRD V1 ***- B3IYJ9_9SOLA); contains Interpro domain(s) IPR018029 C2 membrane targeting protein	176.71	17.01	0.1	7.44693e-20
Solyc08g075920	Protein BREVIS RADIX (AHRD V1 ***- BRX_ARATH); contains Interpro domain(s) IPR013591 Disease resistance/zinc finger/chromosome condensation-like region	29.47	3	0.1	1.30368e-18
Solyc08g067300	F-box family protein (AHRD V1 ***- B9HCN7_POPTR); contains Interpro domain(s) IPR001810 Cyclin-like F-box	13.98	1.46	0.1	5.5969e-17
Solyc01g008510	Photosystem II 5 kDa protein, chloroplastic (AHRD V1 *-*- PST2_GOSHI)	115.25	12.07	0.1	3.55479e-12
Solyc08g006360	UDP-glucose glucosyltransferase (AHRD V1 **** B6EWX8_LYCBA); contains Interpro domain(s) IPR002213 UDP-glucuronosyl/UDP-glucosyltransferase	16.59	1.64	0.1	8.31891e-12
Solyc09g007240	Unknown Protein (AHRD V1)	19.21	1.95	0.1	8.78673e-09
Solyc03g025830	Os03g0107400 protein (Fragment) (AHRD V1 *--- Q0DVY2_ORYSJ)	3.24	0.34	0.1	4.38211e-08
Solyc06g074670	Bifunctional polymyxin resistance arnA protein (AHRD V1 ***- B6TQB1_MAIZE); contains Interpro domain(s) IPR001509 NAD-dependent epimerase/dehydratase	6.82	0.66	0.1	7.24751e-07
Solyc05g016060	Unknown Protein (AHRD V1)	41.63	4.28	0.1	1.49714e-06
Solyc12g100270	CER1 (AHRD V1 **-- B6TFH3_MAIZE); contains Interpro domain(s) IPR006694 Fatty acid hydroxylase	1.68	0.16	0.1	0.000537264
Solyc08g007130	Beta-amylase 8 (AHRD V1 **** D7MC27_ARALY); contains Interpro domain(s) IPR001554 Glycoside hydrolase, family 14	1.75	0.17	0.1	0.00248299
Solyc01g105600	Unknown Protein (AHRD V1)	3.8	0.37	0.1	0.00403209
Solyc01g065530	COBRA-like protein (AHRD V1 ***- Q655F2_ORYSJ); contains Interpro domain(s) IPR006918 Glycosyl-phosphatidyl inositol-anchored, plant	117.69	10.93	0.09	6.78846e-72
Solyc08g008370	Genomic DNA chromosome 5 P1 clone MJC20 (AHRD V1 *--- Q9FHX9_ARATH); contains Interpro domain(s) IPR013089 Kelch related	256.49	24.23	0.09	1.56718e-64
Solyc10g081980	Harpin-induced protein-like (Fragment) (AHRD V1 **-- D2CFH8_COFAR); contains Interpro domain(s) IPR010847 Harpin-induced 1	108.39	9.55	0.09	2.72149e-41
Solyc01g109110	Guanine nucleotide-binding protein alpha-1 subunit (AHRD V1 *-*- B6TWS6_MAIZE); contains Interpro domain(s) IPR001019 Guanine nucleotide binding protein (G-protein), alpha subunit	35.21	3.02	0.09	2.11811e-40
Solyc02g092790	Arabinogalactan (AHRD V1 *-*- Q43719_SOLLC)	88.06	8.27	0.09	1.33379e-38
Solyc02g090360	Laccase-22 (AHRD V1 **-- LAC22_ORYSJ); contains Interpro domain(s) IPR001117 Multicopper oxidase, type 1	17.29	1.49	0.09	6.1003e-27
Solyc12g019020	Unknown Protein (AHRD V1)	40.93	3.84	0.09	1.80137e-21
Solyc02g089640	Cellulose synthase-like C1-2 glycosyltransferase family 2 protein (AHRD V1 **** D8T077_SELML)	54.71	4.9	0.09	4.44864e-19
Solyc12g006620	Zinc finger CCCH domain-containing protein 34 (AHRD V1 ***- C3H34_ORYSJ); contains Interpro domain(s) IPR000571 Zinc finger, CCCH-type	12.74	1.21	0.09	9.8551e-19
Solyc11g006300	3-oxo-5-alpha-steroid 4-dehydrogenase family protein (AHRD V1 ***- D7M7I5_ARALY); contains Interpro domain(s) IPR001104 3-oxo-5-alpha-steroid 4-dehydrogenase, C-terminal	61.68	5.29	0.09	6.35988e-16
Solyc10g086710	PAR-1b protein (AHRD V1 ***- Q43588_TOBAC); contains Interpro domain(s) IPR009489 PAR1	18.17	1.59	0.09	2.11585e-11
Solyc01g009160	Harpin-induced protein-like (Fragment) (AHRD V1 **-- D2CFH8_COFAR); contains Interpro domain(s) IPR010847 Harpin-induced 1	11.48	0.98	0.09	4.39342e-11
Solyc02g080040	Receptor-like protein kinase (AHRD V1 **** C6ZRS0_SOYBN); contains Interpro domain(s) IPR002290 Serine/threonine protein kinase	7.5	0.7	0.09	1.48032e-10
Solyc02g072350	Subtilisin-like protease (AHRD V1 **-- Q9LWA3_SOLLC); contains Interpro domain(s) IPR015500 Peptidase S8, subtilisin-related	2.82	0.24	0.09	0.000158876
Solyc11g069070	Metal ion binding protein (AHRD V1 *-*- B6U064_MAIZE); contains Interpro domain(s) IPR006121 Heavy metal transport/detoxification protein	2.67	0.23	0.09	0.000636836
Solyc11g005990	Transcriptional corepressor SEUSS (AHRD V1 *--- SEUSS_ARATH)	1.09	0.1	0.09	0.00226104
Solyc09g056180	Dehydroascorbate reductase 1 (Fragment) (AHRD V1 ***- B8YGQ8_SOLLC); contains Interpro domain(s) IPR010987 Glutathione S-transferase, C-terminal-like	8.53	0.75	0.09	0.00227196
Solyc02g064680	Calcium-transporting ATPase 1 (AHRD V1 ***- Q7XBH9_CERRI); contains Interpro domain(s) IPR006408 ATPase, P-type, calcium-transporting, PMCA-type	39.61	3.02	0.08	8.35483e-67
Solyc06g071810	Receptor like kinase, RLK	11.35	0.93	0.08	1.40012e-22
Solyc03g082370	Avr9/Cf-9 rapidly elicited protein 65 (AHRD V1 ***- Q9FQZ0_TOBAC)	359.6	27.64	0.08	1.03368e-14
Solyc12g098620	Transcription factor (AHRD V1 *-** D6MKM4_9ASPA); contains Interpro domain(s) IPR011598 Helix-loop-helix DNA-binding	9.49	0.74	0.08	4.2031e-14
Solyc12g099500	Unknown Protein (AHRD V1)	22.03	1.74	0.08	6.16014e-10
Solyc01g005400	Calcium binding protein Caleosin (AHRD V1 **-* A8N0P5_COPC7); contains Interpro domain(s) IPR007736 Caleosin related	8.63	0.68	0.08	9.7616e-06
Solyc05g009000	Kinase family protein (AHRD V1 ***- D7KAJ2_ARALY); contains Interpro domain(s) IPR011009 Protein kinase-like	3.54	0.29	0.08	0.000235828
Solyc07g053230	Myb-related transcription factor (AHRD V1 *--- B5RHV2_MUSBA); contains Interpro domain(s) IPR015495 Myb transcription factor	4.07	0.34	0.08	0.000514452
Solyc03g044900	Calmodulin-like protein 41 (AHRD V1 ***- B6T5H7_MAIZE); contains Interpro domain(s) IPR011992 EF-Hand type	4.11	0.34	0.08	0.0014845
Solyc06g074030	CCR4-NOT transcription complex subunit 7 (AHRD V1 ***- B4FG48_MAIZE); contains Interpro domain(s) IPR006941 Ribonuclease CAF1	122.4	8.23	0.07	1.10938e-42
Solyc06g005170	Mitogen-activated protein kinase 3 (AHRD V1 **** Q84MI4_SOLLC); contains Interpro domain(s) IPR002290 Serine/threonine protein kinase	44.53	3.31	0.07	1.1411e-29
Solyc10g084880	Avr9/Cf-9 rapidly elicited protein 137 (AHRD V1 ***- Q9FQZ2_TOBAC); contains Interpro domain(s) IPR007700 Protein of unknown function DUF668	15.58	1.06	0.07	8.51229e-25
Solyc01g095140	Late embryogenesis abundant protein (Fragment) (AHRD V1 **-- B7TGG5_PINSY); contains Interpro domain(s) IPR013990 Water Stress and Hypersensitive response	35.21	2.32	0.07	2.29106e-21
Solyc01g010060	Unknown Protein (AHRD V1)	20.66	1.44	0.07	6.26668e-16
Solyc10g008350	Unknown Protein (AHRD V1)	62.12	4.23	0.07	3.24761e-12
Solyc08g068600	Decarboxylase family protein (AHRD V1 ***- B1ILJ6_CLOBK); contains Interpro domain(s) IPR002129 Pyridoxal phosphate-dependent decarboxylase	7.39	0.54	0.07	3.98885e-12
Solyc01g109700	Transcription factor (AHRD V1 *-** D6MKM4_9ASPA); contains Interpro domain(s) IPR011598 Helix-loop-helix DNA-binding	7.14	0.49	0.07	4.28917e-12
Solyc02g089900	Receptor-like kinase (AHRD V1 *-*- A7VM35_MARPO); contains Interpro domain(s) IPR002290 Serine/threonine protein kinase	12.46	0.93	0.07	4.65703e-11
Solyc06g075780	Cys2/His2 zinc-finger transcription factor (AHRD V1 **** Q4U318_SILLA); contains Interpro domain(s) IPR007087 Zinc finger, C2H2-type	24.04	1.6	0.07	2.83501e-07
Solyc05g016120	Photosystem Q(B) protein (AHRD V1 ***- Q33128_SOLNI); contains Interpro domain(s) IPR000484 Photosynthetic reaction centre, L/M	6.66	0.46	0.07	2.19681e-06
Solyc07g049700	Cc-nbs-lrr, resistance protein	1.81	0.13	0.07	2.91166e-06
Solyc10g081970	HIN1-like protein (Fragment) (AHRD V1 **-- Q32ZJ1_SOLTU); contains Interpro domain(s) IPR010847 Harpin-induced 1	24.97	1.8	0.07	5.87583e-06
Solyc08g082090	Avr9/Cf-9 rapidly elicited protein 194 (AHRD V1 ***- Q9FQZ4_TOBAC)	18.54	1.21	0.07	6.13731e-05
Solyc02g092820	Indole-3-acetic acid-amido synthetase GH3.8 (AHRD V1 **** B6U4E2_MAIZE); contains Interpro domain(s) IPR004993 GH3 auxin-responsive promoter	1.93	0.13	0.07	7.07961e-05
Solyc10g084000	Heavy-metal-associated domain-containing protein-like (AHRD V1 *-*- Q6K9R4_ORYSJ); contains Interpro domain(s) IPR006121 Heavy metal transport/detoxification protein	2.64	0.18	0.07	0.000339967
Solyc02g082450	Auxin efflux carrier family protein (AHRD V1 **** D7L9F0_ARALY); contains Interpro domain(s) IPR004776 Auxin efflux carrier	1.82	0.12	0.07	0.00273439
Solyc01g016970	Unknown Protein (AHRD V1)	5.37	0.37	0.07	0.00353179
Solyc06g075690	Auxin-regulated protein (AHRD V1 ***- Q945F5_SOLLC); contains Interpro domain(s) IPR010369 Protein of unknown function DUF966	33.02	1.88	0.06	3.07842e-36
Solyc02g084890	Cc-nbs-lrr, resistance protein	10.29	0.6	0.06	3.36727e-19
Solyc08g066080	Ulp1 protease family C-terminal catalytic domain containing protein (AHRD V1 ***- Q60D46_SOLDE)	16.08	0.89	0.06	4.37962e-14
Solyc10g009550	WRKY transcription factor (AHRD V1 ***- D3YEX5_SOLLC); contains Interpro domain(s) IPR003657 DNA-binding WRKY	7.92	0.47	0.06	3.29129e-10
Solyc04g074410	Os06g0220000 protein (Fragment) (AHRD V1 ***- Q0DDJ2_ORYSJ); contains Interpro domain(s) IPR006766 Phosphate-induced protein 1 conserved region	5.53	0.32	0.06	1.85817e-06
Solyc02g086210	Receptor-like protein kinase (AHRD V1 ***- D3G6F0_CAPAN); contains Interpro domain(s) IPR002290 Serine/threonine protein kinase	2.16	0.13	0.06	2.32371e-06
Solyc04g054690	Laccase 1a (AHRD V1 ***- B9IG56_POPTR); contains Interpro domain(s) IPR017760 L-ascorbate oxidase, plants	2.27	0.15	0.06	7.02858e-06
Solyc06g060690	Receptor-like protein kinase At5g59670 (AHRD V1 **** RLK7_ARATH); contains Interpro domain(s) IPR002290 Serine/threonine protein kinase	7.7	0.49	0.06	1.30039e-05
Solyc05g008400	Repressor of RNA polymerase III transcription MAF1 (AHRD V1 **** B6TPC2_MAIZE); contains Interpro domain(s) IPR017152 RNA polymerase III transcriptional repressor, MAF1	6.95	0.44	0.06	7.34381e-05
Solyc11g068620	NAC-domain protein (AHRD V1 ***- Q9SXQ0_TOBAC); contains Interpro domain(s) IPR003441 No apical meristem (NAM) protein	4.03	0.24	0.06	9.81767e-05
Solyc04g077620	Unknown Protein (AHRD V1)	5.16	0.29	0.06	0.00263114
Solyc04g074420	Phi-1 protein (Fragment) (AHRD V1 **-- Q4LAX0_CAPCH); contains Interpro domain(s) IPR006766 Phosphate-induced protein 1 conserved region	6.38	0.38	0.06	0.00920828
Solyc02g072210	Unknown Protein (AHRD V1)	2.45	0.14	0.06	0.00991031
Solyc04g071480	Exocyst subunit Exo70-interacting protein Roh1 (Fragment) (AHRD V1 *-*- C1IJU1_TOBAC); contains Interpro domain(s) IPR008511 Protein of unknown function DUF793	99.01	4.78	0.05	2.49232e-82
Solyc12g017240	Xyloglucan endotransglucosylase/hydrolase 7 (AHRD V1 ***- C0IRG6_ACTDE); contains Interpro domain(s) IPR016455 Xyloglucan endotransglucosylase/hydrolase	121.58	6.52	0.05	5.69385e-60
Solyc05g052550	Zinc finger CCCH domain-containing protein 29 (AHRD V1 ***- C3H29_ARATH)	108.13	5.72	0.05	1.97838e-39
Solyc10g080370	Unknown Protein (AHRD V1)	68.94	3.25	0.05	7.89202e-20
Solyc09g091000	Major allergen Mal d 1 (AHRD V1 ***- Q84LA7_MALDO); contains Interpro domain(s) IPR000916 Bet v I allergen	23.88	1.12	0.05	1.09803e-16
Solyc08g083050	Unknown Protein (AHRD V1)	44.11	2.23	0.05	1.96818e-16
Solyc01g057770	AE family transporter anion exchange (AHRD V1 *--* A4RY02_OSTLU); contains Interpro domain(s) IPR003020 Bicarbonate transporter, eukaryotic	10.43	0.51	0.05	2.04638e-16
Solyc03g121620	Harpin-induced protein-like (Fragment) (AHRD V1 **-- D2CFH8_COFAR); contains Interpro domain(s) IPR010847 Harpin-induced 1	133.34	6.96	0.05	1.43219e-15
Solyc07g056190	NBS-LRR class disease resistance protein (AHRD V1 *--- D5L9G7_ORYSI)	18.15	0.91	0.05	7.53092e-11
Solyc03g083470	Receptor like kinase, RLK	3.15	0.15	0.05	5.36926e-09
Solyc03g116890	WRKY transcription factor 2 (AHRD V1 **** C0L2R9_SOLLC); contains Interpro domain(s) IPR003657 DNA-binding WRKY	39.75	2	0.05	2.04857e-08
Solyc04g074430	Phi-1 protein (Fragment) (AHRD V1 *-*- Q4LAX0_CAPCH); contains Interpro domain(s) IPR006766 Phosphate-induced protein 1 conserved region	9.76	0.5	0.05	2.76633e-06
Solyc06g050630	Prephenate dehydrogenase family protein (AHRD V1 ***- D7KDI5_ARALY); contains Interpro domain(s) IPR016040 NAD(P)-binding domain	11.49	0.58	0.05	9.31353e-06
Solyc08g016150	Avr9/Cf-9 rapidly elicited protein 180 (AHRD V1 ***- Q9FQZ1_TOBAC)	25.27	1.27	0.05	1.82477e-05
Solyc00g206460	Os06g0220000 protein (Fragment) (AHRD V1 **-- Q0DDJ2_ORYSJ); contains Interpro domain(s) IPR006766 Phosphate-induced protein 1 conserved region	8.17	0.4	0.05	2.04791e-05
Solyc04g082960	TMV response-related protein (AHRD V1 *--- B6UGH4_MAIZE)	11.26	0.53	0.05	7.31757e-05
Solyc01g087580	Unknown Protein (AHRD V1)	48.3	2.24	0.05	0.000373358
Solyc01g021730	NAC domain protein IPR003441 (AHRD V1 *-*- B9IHI9_POPTR); contains Interpro domain(s) IPR003441 No apical meristem (NAM) protein	5.1	0.25	0.05	0.000451725
Solyc01g009870	Glycerophosphodiester phosphodiesterase GDE1 (AHRD V1 ***- B2WNF5_PYRTR); contains Interpro domain(s) IPR004129 Glycerophosphoryl diester phosphodiesterase	1.9	0.09	0.05	0.000741231
Solyc02g080030	RLK, Receptor like protein, putative resistance protein with an antifungal domain	1.73	0.09	0.05	0.00141627
Solyc10g083880	Aquaporin (AHRD V1 ***- D6BRE1_9ROSI); contains Interpro domain(s) IPR012269 Aquaporin	71.71	2.58	0.04	2.47346e-60
Solyc08g008280	WRKY transcription factor-30 (AHRD V1 **** B6VB04_CAPAN); contains Interpro domain(s) IPR003657 DNA-binding WRKY	25.48	0.92	0.04	1.45174e-38
Solyc02g086300	Glutamine amidotransferase (AHRD V1 *-*- C6YZA6_9BACE); contains Interpro domain(s) IPR011697 Peptidase C26	20.37	0.78	0.04	2.63798e-21
Solyc02g087350	Glycosyltransferase (AHRD V1 ***- B9N4D7_POPTR); contains Interpro domain(s) IPR002495 Glycosyl transferase, family 8	18.21	0.68	0.04	1.54701e-19
Solyc01g112000	Expansin-like protein (AHRD V1 ***- A7X331_SOLLC); contains Interpro domain(s) IPR007112 Expansin 45, endoglucanase-like IPR007117 Pollen allergen/expansin, C-terminal	14.53	0.61	0.04	2.46297e-17
Solyc11g020230	Pto-like, Serine/threonine kinase protein, resistance protein	4.15	0.15	0.04	6.26668e-16
Solyc10g050970	Ethylene responsive transcription factor 2b (AHRD V1 *-*- C0J9I6_9ROSA); contains Interpro domain(s) IPR001471 Pathogenesis-related transcriptional factor and ERF, DNA-binding	3.89	0.14	0.04	0.000138451
Solyc04g005040	Matrix metalloproteinase (AHRD V1 **-- B7TVN4_PINTA); contains Interpro domain(s) IPR001818 Peptidase M10A and M12B, matrixin and adamalysin	1.37	0.05	0.04	0.00861357
Solyc09g072660	FAD-binding domain-containing protein (AHRD V1 **-- D7KFP2_ARALY); contains Interpro domain(s) IPR006094 FAD linked oxidase, N-terminal	0.85	0.03	0.04	0.00975864
Solyc04g015360	GATA transcription factor 9 (AHRD V1 *-*- B6STZ1_MAIZE); contains Interpro domain(s) IPR000679 Zinc finger, GATA-type	69.73	2.14	0.03	3.944e-71
Solyc12g009000	Os07g0175100 protein (Fragment) (AHRD V1 ***- Q0D898_ORYSJ)	109.38	3.57	0.03	9.72762e-50
Solyc12g009240	Ethylene-responsive transcription factor 4 (AHRD V1 *-*- ERF78_ARATH); contains Interpro domain(s) IPR001471 Pathogenesis-related transcriptional factor and ERF, DNA-binding	43.74	1.31	0.03	9.01249e-46
Solyc04g077980	Zinc-finger protein (AHRD V1 ***- Q40899_PETHY); contains Interpro domain(s) IPR007087 Zinc finger, C2H2-type	256.58	8.58	0.03	9.59154e-19
Solyc01g087590	Polyamine oxidase (AHRD V1 **** Q4H439_TOBAC); contains Interpro domain(s) IPR002937 Amine oxidase	4.8	0.14	0.03	1.03477e-12
Solyc12g010420	Unknown Protein (AHRD V1)	37.46	1.22	0.03	3.55004e-09
Solyc12g057160	Unknown Protein (AHRD V1)	38.65	1.28	0.03	2.34562e-08
Solyc05g006390	Unknown Protein (AHRD V1)	76.35	2.65	0.03	4.80837e-08
Solyc11g012980	Ethylene-responsive transcription factor 9 (AHRD V1 *-*- ERF80_ARATH); contains Interpro domain(s) IPR001471 Pathogenesis-related transcriptional factor and ERF, DNA-binding	5.92	0.15	0.03	3.461e-07
Solyc02g089990	TMV response-related protein (AHRD V1 *--- B6UG28_MAIZE)	14.27	0.39	0.03	5.05265e-07
Solyc08g079890	Subtilisin-like protease (AHRD V1 **-- Q9LWA3_SOLLC); contains Interpro domain(s) IPR015500 Peptidase S8, subtilisin-related	1.56	0.04	0.03	3.03741e-06
Solyc04g008100	U-box domain-containing protein (AHRD V1 ***- D7MID4_ARALY); contains Interpro domain(s) IPR003613 U box domain	2.48	0.07	0.03	4.96201e-06
Solyc05g054250	Heavy metal-associated domain containing protein expressed (AHRD V1 *-*- Q2QXS5_ORYSJ); contains Interpro domain(s) IPR006121 Heavy metal transport/detoxification protein	3.35	0.09	0.03	5.5383e-06
Solyc04g005050	Matrix metalloproteinase (AHRD V1 **-- B7TVN4_PINTA); contains Interpro domain(s) IPR001818 Peptidase M10A and M12B, matrixin and adamalysin	1.53	0.05	0.03	0.00301173
Solyc08g068680	Decarboxylase family protein (AHRD V1 ***- B1ILJ6_CLOBK); contains Interpro domain(s) IPR002129 Pyridoxal phosphate-dependent decarboxylase	1.19	0.04	0.03	0.00378337
Solyc10g011910	WRKY transcription factor 23 (AHRD V1 ***- C9DI12_9ROSI); contains Interpro domain(s) IPR003657 DNA-binding WRKY	1.72	0.05	0.03	0.00500305
Solyc04g007620	Predicted by genscan and genefinder (AHRD V1 ***- Q9ZU37_ARATH)	3.37	0.11	0.03	0.00632872
Solyc07g040960	Os07g0175100 protein (Fragment) (AHRD V1 *--- Q0D898_ORYSJ)	201.76	4.22	0.02	2.39657e-69
Solyc03g093120	Xyloglucan endotransglucosylase/hydrolase 9 (AHRD V1 **** C0IRG8_9ERIC); contains Interpro domain(s) IPR016455 Xyloglucan endotransglucosylase/hydrolase	55.13	1.05	0.02	3.19717e-51
Solyc03g118470	Diphosphoinositol polyphosphate phosphohydrolase 1 (AHRD V1 *-** C1BIE3_ONCMY); contains Interpro domain(s) IPR000086 NUDIX hydrolase domain	78.45	1.44	0.02	1.2629e-50
Solyc03g093110	Xyloglucan endotransglucosylase/hydrolase 9 (AHRD V1 **** C0IRG8_9ERIC); contains Interpro domain(s) IPR016455 Xyloglucan endotransglucosylase/hydrolase	53.91	0.93	0.02	7.56383e-40
Solyc02g094000	Calmodulin-like protein (AHRD V1 ***- Q0VJ70_DATME); contains Interpro domain(s) IPR011992 EF-Hand type	43.67	0.79	0.02	1.47375e-32
Solyc03g119250	Calmodulin-binding protein (AHRD V1 **** Q9FKL6_ARATH); contains Interpro domain(s) IPR012416 Calmodulin binding protein-like	28.72	0.45	0.02	2.9339e-28
Solyc07g056450	Glutathione S-transferase-like protein (AHRD V1 **** Q8GVD1_SOLLC); contains Interpro domain(s) IPR004045 Glutathione S-transferase, N-terminal	119.4	2.07	0.02	9.20196e-28
Solyc12g055730	Lipase (AHRD V1 ***- Q5S8F1_RICCO); contains Interpro domain(s) IPR002921 Lipase, class 3	10.66	0.22	0.02	1.55536e-27
Solyc04g074440	Os06g0220000 protein (Fragment) (AHRD V1 ***- Q0DDJ2_ORYSJ); contains Interpro domain(s) IPR006766 Phosphate-induced protein 1 conserved region	27.48	0.47	0.02	2.14404e-27
Solyc03g093080	Xyloglucan endotransglucosylase/hydrolase 9 (AHRD V1 **** C0IRG8_9ERIC); contains Interpro domain(s) IPR016455 Xyloglucan endotransglucosylase/hydrolase	39.55	0.85	0.02	6.26409e-24
Solyc03g093130	Xyloglucan endotransglucosylase/hydrolase 9 (AHRD V1 **** C0IRG8_9ERIC); contains Interpro domain(s) IPR016455 Xyloglucan endotransglucosylase/hydrolase IPR008263 Glycoside hydrolase, family 16, active site	57.83	1.02	0.02	1.21224e-22
Solyc02g091180	cDNA clone J100026I16 full insert sequence (AHRD V1 **-- B7FA06_ORYSJ)	38.88	0.76	0.02	1.80009e-21
Solyc03g123620	Pectinesterase (AHRD V1 ***- B9GXZ7_POPTR); contains Interpro domain(s) IPR000070 Pectinesterase, catalytic	8.49	0.18	0.02	4.95258e-20
Solyc01g095630	WRKY transcription factor (AHRD V1 ***- D3YEX5_SOLLC); contains Interpro domain(s) IPR003657 DNA-binding WRKY	104.5	2.37	0.02	1.15768e-19
Solyc01g091590	SRC2 protein (AHRD V1 ***- A7XAJ8_9CONI); contains Interpro domain(s) IPR000008 C2 calcium-dependent membrane targeting	57.79	1.09	0.02	1.2777e-19
Solyc06g076310	Unknown Protein (AHRD V1)	27.02	0.41	0.02	2.9996e-13
Solyc02g021290	Photosystem Q(B) protein (AHRD V1 ***- Q09WH2_CONCI); contains Interpro domain(s) IPR000484 Photosynthetic reaction centre, L/M	22.39	0.34	0.02	9.38899e-07
Solyc01g109160	cytochrome P450	1.93	0.03	0.02	9.14112e-06
Solyc02g091250	Predicted by genscan and genefinder (AHRD V1 ***- Q9ZU37_ARATH)	5.46	0.12	0.02	0.000277311
Solyc01g087180	Unknown Protein (AHRD V1)	4.07	0.09	0.02	0.000541464
Solyc08g082110	WRKY transcription factor-30 (AHRD V1 **** B6VB04_CAPAN); contains Interpro domain(s) IPR003657 DNA-binding WRKY	1.86	0.04	0.02	0.00133882
Solyc06g007190	Integrin-linked kinase-associated serine/threonine phosphatase 2C (AHRD V1 **** ILKAP_MOUSE); contains Interpro domain(s) IPR015655 Protein phosphatase 2C	37.79	0.39	0.01	1.52572e-48
Solyc07g056000	Xyloglucan endotransglucosylase/hydrolase 7 (AHRD V1 **** C0IRG6_ACTDE); contains Interpro domain(s) IPR016455 Xyloglucan endotransglucosylase/hydrolase IPR008263 Glycoside hydrolase, family 16, active site	25.85	0.23	0.01	1.00561e-41
Solyc04g074450	Phi-1 protein (Fragment) (AHRD V1 ***- Q4LAX0_CAPCH); contains Interpro domain(s) IPR006766 Phosphate-induced protein 1 conserved region	97.4	1	0.01	1.81317e-31
Solyc03g082530	Auxin-responsive family protein (AHRD V1 ***- D7M515_ARALY); contains Interpro domain(s) IPR003676 Auxin responsive SAUR protein	29.37	0.41	0.01	4.70336e-15
Solyc01g005160	U-box domain-containing protein (AHRD V1 ***- D7MID4_ARALY); contains Interpro domain(s) IPR003613 U box domain	4.48	0.07	0.01	7.6673e-12
Solyc01g079660	Long cell-linked locus protein (AHRD V1 ***- Q946U8_MAIZE)	28.89	0.16	0.01	7.98761e-12
Solyc03g026270	Ethylene-responsive transcription factor 4 (AHRD V1 *-** ERF78_ARATH); contains Interpro domain(s) IPR001471 Pathogenesis-related transcriptional factor and ERF, DNA-binding	12.37	0.16	0.01	2.19427e-09
Solyc01g109120	WD-40 repeat family protein (AHRD V1 **-- Q1EPE0_MUSAC); contains Interpro domain(s) IPR020472 G-protein beta WD-40 repeat, region	3.13	0.04	0.01	5.36926e-09
Solyc09g014990	WRKY-like transcription factor (AHRD V1 **** Q06B53_SOLPE); contains Interpro domain(s) IPR003657 DNA-binding WRKY	1.89	0	0.01	4.00637e-07
Solyc02g085010	Unknown Protein (AHRD V1)	8.71	0.12	0.01	2.68978e-06
Solyc10g081300	Metacaspase 7 (AHRD V1 *-*- D7KWG9_ARALY); contains Interpro domain(s) IPR011600 Peptidase C14, caspase catalytic	3.16	0.05	0.01	3.65452e-06
Solyc02g068680	CHP-rich zinc finger protein-like (AHRD V1 **-- Q9FK70_ARATH); contains Interpro domain(s) IPR011424 C1-like	1.77	0	0.01	9.60203e-06
Solyc01g007020	U-box domain-containing protein (AHRD V1 ***- D7LU64_ARALY); contains Interpro domain(s) IPR003613 U box domain	1.56	0	0.01	0.000162119
Solyc01g101180	Alpha-humulene/(-)-(E)-beta-caryophyllene synthase (AHRD V1 **** HUMS_ARATH); contains Interpro domain(s) IPR005630 Terpene synthase, metal-binding domain	1.03	0	0.01	0.000703689
Solyc01g068430	Os06g0207500 protein (Fragment) (AHRD V1 **-- Q0DDQ9_ORYSJ); contains Interpro domain(s) IPR004253 Protein of unknown function DUF231, plant	1.38	0	0.01	0.00241718
Solyc01g108240	Ethylene responsive transcription factor 2b (AHRD V1 *-*- C0J9I6_9ROSA); contains Interpro domain(s) IPR001471 Pathogenesis-related transcriptional factor and ERF, DNA-binding	12.05	0.05	0	5.60363e-23
Solyc03g026280	CRT binding factor 2 (AHRD V1 *-*- B3TPN7_SOLHA); contains Interpro domain(s) IPR001471 Pathogenesis-related transcriptional factor and ERF, DNA-binding	90.09	0.17	0	8.24605e-22
Solyc11g071740	Calmodulin-like protein (AHRD V1 ***- Q0VJ70_DATME); contains Interpro domain(s) IPR011992 EF-Hand type	16.85	0.08	0	8.98856e-22
Solyc03g124110	CRT binding factor 2 (AHRD V1 ***- B3TPN7_SOLHA); contains Interpro domain(s) IPR001471 Pathogenesis-related transcriptional factor and ERF, DNA-binding	28.4	0.08	0	7.15147e-15
Solyc04g007580	cDNA clone J100026I16 full insert sequence (AHRD V1 **-- B7FA06_ORYSJ)	12.93	0	0	2.69028e-10
Solyc06g076080	Unknown Protein (AHRD V1)	8.31	0	0	0.0061426

## Sheet: 1540-MG
Table S7. DEGs between AtORWT and AtORHis at mature green fruit developmental stage
GeneID	annotation	ORwt20-Fruit-MG	ORHis21b-Fruit-MG	ratio	adjusted p
Solyc02g005160	Gag-Pol polyprotein (AHRD V1 ***- B8YLY4_MEDTR)	0	80.58	8057.67	8.0377e-40
Solyc00g222460	Gag-Pol polyprotein (AHRD V1 ***- B8YLY4_MEDTR)	0	32.37	3237	5.74756e-31
Solyc06g005680	Transcription factor (Fragment) (AHRD V1 **-* D6MKQ8_9ASPA); contains Interpro domain(s) IPR006447 Myb-like DNA-binding region, SHAQKYF class	0	8.89	889	5.39813e-24
Solyc11g062200	Transposon Ty1-A Gag-Pol polyprotein (AHRD V1 *-*- YA11B_YEAST); contains Interpro domain(s) IPR013103 Reverse transcriptase, RNA-dependent DNA polymerase	0.03	22.64	849	4.90312e-116
Solyc03g007930	Unknown Protein (AHRD V1)	0	7.72	772	0.000233152
Solyc04g081250	Auxin-induced SAUR-like protein (AHRD V1 *-*- Q8S349_CAPAN); contains Interpro domain(s) IPR003676 Auxin responsive SAUR protein	0	4.09	409	0.000121874
Solyc04g011970	Gag-Pol polyprotein (AHRD V1 ***- B8YLY4_MEDTR); contains Interpro domain(s) IPR013103 Reverse transcriptase, RNA-dependent DNA polymerase	0.06	23.69	394.83	3.76403e-44
Solyc09g056390	Unknown Protein (AHRD V1)	0	3.8	379.67	0.00596406
Solyc01g104860	Peroxidase (AHRD V1 **** Q5K4K5_GOSHI); contains Interpro domain(s) IPR002016 Haem peroxidase, plant/fungal/bacterial	0	3.05	304.67	3.65317e-10
Solyc10g049430	Pectinesterase (AHRD V1 ***- B9I4M4_POPTR); contains Interpro domain(s) IPR000070 Pectinesterase, catalytic	0	2.94	293.67	0.00395087
Solyc10g054870	Triosephosphate isomerase (AHRD V1 ***- A9PH17_POPTR); contains Interpro domain(s) IPR000652 Triosephosphate isomerase	0	2.14	214	1.22539e-06
Solyc03g119660	Cell number regulator 1 (AHRD V1 *--- B6TZ45_MAIZE); contains Interpro domain(s) IPR006461 Protein of unknown function Cys-rich	0.03	4.28	160.37	4.72016e-17
Solyc10g007830	LRR receptor-like serine/threonine-protein kinase, RLP	0	1.57	157	7.77551e-07
Solyc03g062710	Aldose 1-epimerase family protein expressed (AHRD V1 **-- Q10CW2_ORYSJ); contains Interpro domain(s) IPR011013 Glycoside hydrolase-type carbohydrate-binding	0	1.28	128.33	0.00304415
Solyc07g064380	Serine/threonine-protein phosphatase 7 long form homolog (AHRD V1 *--- PPP7L_ARATH); contains Interpro domain(s) IPR019557 Aminotransferase-like, plant mobile domain	0.01	1.6	120	7.94125e-13
Solyc03g083960	Trehalose 6-phosphate phosphatase (AHRD V1 **** D4QAK5_TOBAC); contains Interpro domain(s) IPR003337 Trehalose-phosphatase	0	1.15	115.33	0.000281604
Solyc02g032820	Calcium-dependent protein kinase (AHRD V1 ***- Q8RW36_SOLLC); contains Interpro domain(s) IPR002290 Serine/threonine protein kinase	0	0.73	73	0.00386659
Solyc03g031740	Glucose-6-phosphate/phosphate translocator 2 (AHRD V1 **** D7KVF2_ARALY); contains Interpro domain(s) IPR004696 Tpt phosphate/phosphoenolpyruvate translocator	0	0.73	73	0.00796921
Solyc07g008210	TPR domain protein (AHRD V1 *-*- B6U810_MAIZE); contains Interpro domain(s) IPR011990 Tetratricopeptide-like helical	0.18	12.61	71.36	5.77346e-26
Solyc03g116730	Stearoyl-CoA 9-desaturase (AHRD V1 **** D7E3I2_NOSA0); contains Interpro domain(s) IPR015876 Fatty acid desaturase, type 1, core	0.03	1.79	59.78	3.242e-06
Solyc01g111540	Beta-galactosidase (AHRD V1 **** B2LYJ4_PETHY); contains Interpro domain(s) IPR001944 Glycoside hydrolase, family 35	0	0.6	59.67	0.00130068
Solyc11g044440	Serine/threonine-protein phosphatase 7 long form homolog (AHRD V1 **-- PPP7L_ARATH); contains Interpro domain(s) IPR019557 Aminotransferase-like, plant mobile domain	0.08	4.67	58.38	1.11652e-15
Solyc01g086910	Unknown Protein (AHRD V1)	10.82	625.62	57.84	1.2607e-205
Solyc07g053540	Fasciclin-like arabinogalactan protein 4 (AHRD V1 ***- A9XTK9_GOSHI); contains Interpro domain(s) IPR000782 FAS1 domain	1.8	95.47	52.94	1.84177e-68
Solyc02g068760	Pentatricopeptide repeat-containing protein (AHRD V1 ***- D7LHS5_ARALY); contains Interpro domain(s) IPR002885 Pentatricopeptide repeat	0	0.51	51	0.00292793
Solyc05g010650	U-box domain-containing protein (AHRD V1 *-*- Q1ENX4_MUSAC); contains Interpro domain(s) IPR011989 Armadillo-like helical	0	0.49	49	3.24644e-05
Solyc01g097690	Extensin-like protein Dif54 (AHRD V1 *-*- Q43505_SOLLC); contains Interpro domain(s) IPR006706 Extensin-like region	0.04	2.12	48.85	4.78249e-06
Solyc05g054090	Unknown Protein (AHRD V1)	47.52	2319.81	48.82	1.62629e-37
Solyc04g063210	Caffeoyl-CoA O-methyltransferase (AHRD V1 **** A0SDG2_9CONI); contains Interpro domain(s) IPR002935 O-methyltransferase, family 3	0.08	3.85	48.12	3.96666e-09
Solyc04g049920	RNA binding protein-like (AHRD V1 **-- Q8LFQ5_ARATH); contains Interpro domain(s) IPR000504 RNA recognition motif, RNP-1	0.32	14.23	44.93	4.9564e-21
Solyc06g009190	Pectinesterase (AHRD V1 ***- B9SAU4_RICCO); contains Interpro domain(s) IPR000070 Pectinesterase, catalytic	1.46	64.78	44.37	4.07217e-164
Solyc02g069190	Zinc transporter protein (AHRD V1 **** D5LMF9_9FABA); contains Interpro domain(s) IPR004698 Zinc/iron permease, fungal and plant	0.03	1.2	39.89	0.00239943
Solyc03g026000	Unknown Protein (AHRD V1)	0.59	23.32	39.3	2.4879e-24
Solyc07g007440	Ring H2 finger protein (AHRD V1 ***- D9ZHD8_HYPPE); contains Interpro domain(s) IPR018957 Zinc finger, C3HC4 RING-type	0.04	1.41	38.55	3.70022e-05
Solyc10g084120	Aquaporin (AHRD V1 ***- Q2Z1Z2_PRUMU); contains Interpro domain(s) IPR012269 Aquaporin	1.2	42.51	35.33	7.26232e-36
Solyc09g056120	Unknown Protein (AHRD V1)	0.21	7.52	35.25	1.5934e-06
Solyc02g094240	Unknown Protein (AHRD V1)	0.11	3.75	33.06	0.000866511
Solyc01g086920	LRR receptor-like serine/threonine-protein kinase, RLP	22.33	726.25	32.52	7.12292e-234
Solyc07g052680	Unknown Protein (AHRD V1)	0.07	2.31	31.55	0.00553901
Solyc06g068130	TPR domain protein (AHRD V1 *-*- B6U810_MAIZE); contains Interpro domain(s) IPR011990 Tetratricopeptide-like helical	0.16	4.87	31.06	4.47588e-05
Solyc02g079220	Solute carrier family 2, facilitated glucose transporter member 8 (AHRD V1 **** GTR8_HUMAN); contains Interpro domain(s) IPR003663 Sugar/inositol transporter	0.14	3.98	28.43	7.99466e-16
Solyc05g047590	Pectinesterase (AHRD V1 ***- C0SPH5_PRUPE); contains Interpro domain(s) IPR000070 Pectinesterase, catalytic	0.04	1.23	28.31	1.52225e-05
Solyc11g071200	Unknown Protein (AHRD V1)	0.14	3.82	26.67	2.22209e-08
Solyc01g091360	Homology to unknown gene (AHRD V1 ***- Q00VP3_OSTTA); contains Interpro domain(s) IPR010865 Protein of unknown function DUF1499	0.07	1.72	25.85	0.00220195
Solyc01g067510	Receptor-like kinase (AHRD V1 **** A7VM36_MARPO); contains Interpro domain(s) IPR002290 Serine/threonine protein kinase	0.08	1.92	25.04	7.31896e-06
Solyc12g044950	Omega-6 fatty acid desaturase (AHRD V1 **** Q461Q1_HEVBR); contains Interpro domain(s) IPR005804 Fatty acid desaturase, type 1	1.22	29.46	24.15	1.16603e-41
Solyc07g042990	LRR receptor-like serine/threonine-protein kinase, RLP	0.04	0.88	23.91	0.00310483
Solyc09g015330	30S ribosomal protein S4, chloroplastic (Fragment) (AHRD V1 ***- RR4_SISST); contains Interpro domain(s) IPR002942 RNA-binding S4	0.13	2.96	23.39	0.000324238
Solyc07g005270	Unknown Protein (AHRD V1)	0.28	6.52	23.27	0.0074727
Solyc03g114100	AT3g15630/MSJ11_3 (AHRD V1 ***- Q9LW16_ARATH)	1	21.68	21.6	5.75362e-09
Solyc01g009830	UDP-glucuronic acid/UDP-N-acetylgalactosamine transporter (AHRD V1 **** C1BM09_OSMMO); contains Interpro domain(s) IPR004853 Protein of unknown function DUF250	0.08	1.63	21.22	0.000388302
Solyc12g005020	Ring H2 finger protein (AHRD V1 *-*- D9ZHD8_HYPPE); contains Interpro domain(s) IPR018957 Zinc finger, C3HC4 RING-type	0.38	7.8	20.72	3.91324e-07
Solyc05g009310	Zinc finger protein CONSTANS-LIKE 16 (AHRD V1 **-- B6TEI1_MAIZE); contains Interpro domain(s) IPR010402 CCT domain	0.23	4.75	20.64	8.54977e-15
Solyc04g081700	Unknown Protein (AHRD V1)	0.93	19.04	20.55	8.92782e-08
Solyc03g123630	Pectinesterase (AHRD V1 ***- Q564D7_SOLLC); contains Interpro domain(s) IPR000070 Pectinesterase, catalytic	27.5	522.72	19.01	5.87601e-99
Solyc07g049300	Endoglucanase 1 (AHRD V1 ***- B6U0J0_MAIZE); contains Interpro domain(s) IPR001701 Glycoside hydrolase, family 9	0.52	9.55	18.25	2.13057e-30
Solyc12g006240	CONSTANS-like zinc finger protein (AHRD V1 *--- D0EP07_SOYBN); contains Interpro domain(s) IPR000315 Zinc finger, B-box	0.09	1.7	18.18	0.00204125
Solyc01g010980	Unknown Protein (AHRD V1)	4.42	78.55	17.76	7.16354e-08
Solyc12g008650	Inositol oxygenase (AHRD V1 ***- A5FF81_FLAJ1); contains Interpro domain(s) IPR007828 Protein of unknown function DUF706	1.48	25.55	17.23	8.04923e-43
Solyc00g110870	Receptor like kinase, RLK	0.07	1.2	17.19	0.000394377
Solyc07g052240	Laccase-22 (AHRD V1 **-- LAC22_ORYSJ); contains Interpro domain(s) IPR001117 Multicopper oxidase, type 1	0.09	1.44	16.65	2.99186e-05
Solyc01g100600	Kelch domain-containing protein 3 (AHRD V1 *--- B0W5R4_CULQU); contains Interpro domain(s) IPR015915 Kelch-type beta propeller	0.12	1.97	16.44	1.02447e-06
Solyc02g032910	Glycine rich protein (AHRD V1 *-*- Q43498_SOLLC)	0.42	6.59	15.56	3.71985e-05
Solyc11g071640	Beta-D-glucosidase (AHRD V1 ***- O82074_TROMA); contains Interpro domain(s) IPR001764 Glycoside hydrolase, family 3, N-terminal	2.43	37.63	15.51	2.54891e-58
Solyc02g050290	Cytochrome c biogenesis FN (AHRD V1 ***- B9U3M0_CARPA); contains Interpro domain(s) IPR003569 Cytochrome c-type biogenesis protein CcbS	0.3	4.65	15.32	0.00188172
Solyc03g115770	Timing of CAB expression-like	3.39	51.45	15.16	2.01937e-102
Solyc02g065170	Laccase-22 (AHRD V1 **-- LAC22_ORYSJ); contains Interpro domain(s) IPR001117 Multicopper oxidase, type 1	0.45	6.84	15.09	1.81691e-17
Solyc09g075820	Solute carrier family 2, facilitated glucose transporter member 3 (AHRD V1 ***- GTR3_CANFA); contains Interpro domain(s) IPR003663 Sugar/inositol transporter	0.34	4.94	14.68	1.84651e-16
Solyc06g074000	Aspartic proteinase nepenthesin-2 (AHRD V1 **-- B6SJT4_MAIZE); contains Interpro domain(s) IPR001461 Peptidase A1	0.25	3.54	14.34	7.00196e-11
Solyc09g055610	Unknown Protein (AHRD V1)	1.5	21.48	14.32	0.0023572
Solyc01g096790	B3 domain-containing protein REM20 (AHRD V1 ***- REM20_ARATH); contains Interpro domain(s) IPR003340 Transcriptional factor B3	7.68	108.72	14.16	7.75865e-51
Solyc12g094640	Glyceraldehyde-3-phosphate dehydrogenase B (AHRD V1 ***- B4F8L7_MAIZE); contains Interpro domain(s) IPR000173 Glyceraldehyde 3-phosphate dehydrogenase	0.39	5.57	14.16	5.19793e-16
Solyc07g008240	Non-symbiotic hemoglobin protein (AHRD V1 ***- Q4VIX3_GOSHI); contains Interpro domain(s) IPR001032 Leghaemoglobin	0.55	7.68	13.96	1.01529e-07
Solyc04g064690	Peroxidase (AHRD V1 **** Q5K4K5_GOSHI); contains Interpro domain(s) IPR002016 Haem peroxidase, plant/fungal/bacterial	0.11	1.52	13.79	0.000499036
Solyc12g009490	Ethylene-responsive transcription factor 11 (AHRD V1 *-*- ERF76_ARATH); contains Interpro domain(s) IPR001471 Pathogenesis-related transcriptional factor and ERF, DNA-binding	0.82	11.06	13.54	8.69584e-15
Solyc05g018850	Unknown Protein (AHRD V1)	1.28	17.11	13.4	0.000134831
Solyc03g111680	DNA polymerase III gamma/tau subunit (AHRD V1 *-*- B0JGE9_MICAN); contains Interpro domain(s) IPR012763 DNA polymerase III, subunit gamma/ tau	0.08	1.1	13.16	2.20594e-05
Solyc03g013340	Aquaporin Z transmembrane water channel (AHRD V1 **** A4SKG8_AERS4); contains Interpro domain(s) IPR000425 Major intrinsic protein	2.84	37.2	13.12	1.14351e-51
Solyc02g089350	Gibberellin regulated protein (AHRD V1 **-- Q2HRH3_MEDTR); contains Interpro domain(s) IPR003854 Gibberellin regulated protein	2.59	32.88	12.71	7.1562e-21
Solyc02g065060	Short-chain dehydrogenase/reductase family protein (AHRD V1 **** D7LTG0_ARALY); contains Interpro domain(s) IPR002347 Glucose/ribitol dehydrogenase	0.35	4.36	12.59	3.15993e-07
Solyc09g064750	Unknown Protein (AHRD V1)	0.72	9.02	12.53	0.00287252
Solyc05g053080	Unknown Protein (AHRD V1)	64.46	779.69	12.1	1.66961e-28
Solyc05g010320	Chalcone--flavonone isomerase (AHRD V1 ***- D7LV11_ARALY); contains Interpro domain(s) IPR003466 Chalcone isomerase, subgroup	0.76	9.02	11.87	6.99075e-13
Solyc12g089290	Receptor expression-enhancing protein 3 (AHRD V1 *--- B6TB01_MAIZE); contains Interpro domain(s) IPR004345 TB2/DP1 and HVA22 related protein	0.45	5.24	11.73	0.000258803
Solyc11g027960	Unknown Protein (AHRD V1)	0.74	8.56	11.52	0.00846783
Solyc00g020000	Unknown Protein (AHRD V1)	0.77	8.77	11.44	0.00387162
Solyc07g052980	Xyloglucan endotransglucosylase/hydrolase 5 (AHRD V1 **** C0IRH8_MALDO); contains Interpro domain(s) IPR016455 Xyloglucan endotransglucosylase/hydrolase	0.4	4.48	11.21	8.42405e-08
Solyc01g080680	Glucose transporter 8 (AHRD V1 ***- Q2KKJ3_SOLIN); contains Interpro domain(s) IPR003663 Sugar/inositol transporter	0.74	8.29	11.15	5.72348e-17
Solyc12g062970	Unknown Protein (AHRD V1); contains Interpro domain(s) IPR002956 Bride of sevenless protein	0.07	0.72	10.85	0.000960531
Solyc02g078290	Myosin-like protein (AHRD V1 *-*- Q84ZN0_ORYSJ)	0.24	2.54	10.72	0.00600174
Solyc08g007480	O-methyltransferase family 3 (AHRD V1 ***- B2A4V5_NATTJ); contains Interpro domain(s) IPR009902 Protein of unknown function DUF1442	0.29	3.07	10.59	0.000416514
Solyc09g014480	Polygalacturonase inhibitor protein (AHRD V1 ***- Q40160_SOLLC); contains Interpro domain(s) IPR013210 Leucine-rich repeat, N-terminal	0.77	8.13	10.55	2.42886e-15
Solyc04g078960	Unknown Protein (AHRD V1)	0.99	10.44	10.55	0.00125863
Solyc03g118770	WUSCHEL-related homeobox-containing protein 4 (AHRD V1 *-*- C0LAL8_9MAGN); contains Interpro domain(s) IPR001356 Homeobox	0.32	3.37	10.52	1.45188e-07
Solyc03g020060	Proteinase inhibitor II (AHRD V1 ***- Q3S483_SOLTU); contains Interpro domain(s) IPR003465 Proteinase inhibitor I20, Pin2	9.43	97.95	10.39	3.65312e-71
Solyc03g093600	Unknown Protein (AHRD V1)	1.69	17.23	10.18	3.17686e-17
Solyc01g111310	Transmembrane amino acid transporter protein (AHRD V1 **** A8NP23_BRUMA); contains Interpro domain(s) IPR013057 Amino acid transporter, transmembrane	0.18	1.87	10.18	7.56545e-06
Solyc11g006230	Calcium-responsive transactivator (AHRD V1 *--- CREST_XENLA); contains Interpro domain(s) IPR007726 SSXT	3.49	35.43	10.15	2.53146e-36
Solyc10g011730	Arabinogalactan peptide 20 (AHRD V1 ***- AGP20_ARATH); contains Interpro domain(s) IPR009424 Protein of unknown function DUF1070	0.62	6.27	10.12	0.00432826
Solyc06g054150	Unknown Protein (AHRD V1)	0.34	3.43	9.99	0.000180916
Solyc03g007970	UDP-N-acetylmuramate-alanine ligase (AHRD V1 ***- Q3LHF7_PHYPA); contains Interpro domain(s) IPR005758 UDP-N-acetylmuramate-alanine ligase	0.2	1.95	9.9	3.29373e-06
Solyc01g107430	Zinc finger protein 7 (AHRD V1 ***- B6U599_MAIZE); contains Interpro domain(s) IPR007087 Zinc finger, C2H2-type	18.25	179.99	9.86	1.72785e-86
Solyc01g006680	Transcription factor jumonji jmjC domain protein (AHRD V1 *-** D5NKF9_9BURK); contains Interpro domain(s) IPR003347 Transcription factor jumonji/aspartyl beta-hydroxylase	3.14	30.61	9.75	1.50836e-33
Solyc04g007470	CONSTANS-like zinc finger protein (AHRD V1 *--- D0EP07_SOYBN); contains Interpro domain(s) IPR000315 Zinc finger, B-box	0.73	7.07	9.69	1.22863e-17
Solyc11g008140	Pectate lyase family protein (AHRD V1 ***- D7LXH4_ARALY); contains Interpro domain(s) IPR002022 Pectate lyase/Amb allergen	0.5	4.81	9.56	1.38102e-07
Solyc02g083880	Gibberellin-regulated protein 2 (AHRD V1 *--- B6SKV6_MAIZE); contains Interpro domain(s) IPR003854 Gibberellin regulated protein	6.74	64.11	9.51	4.03364e-31
Solyc12g076340	Thyroid receptor-interacting protein 13 (AHRD V1 **-- B6U6B8_MAIZE); contains Interpro domain(s) IPR003959 ATPase, AAA-type, core	1.99	18.69	9.39	1.62078e-08
Solyc05g010240	chaperonin (AHRD V1 ***- B2IXD2_NOSP7); contains Interpro domain(s) IPR001844 Chaperonin Cpn60	0.09	0.88	9.39	0.00428716
Solyc01g108100	Unknown Protein (AHRD V1)	5.21	48.37	9.28	3.78367e-36
Solyc07g052730	Formin 3 (AHRD V1 *-*- D0QAN4_ARATH); contains Interpro domain(s) IPR015425 Actin-binding FH2	0.09	0.82	9.15	8.33929e-05
Solyc10g008540	Unknown Protein (AHRD V1)	0.32	2.94	9.1	0.00867332
Solyc01g103470	Unknown Protein (AHRD V1)	0.38	3.48	9.09	0.000448323
Solyc01g102260	Pheres1 (Fragment) (AHRD V1 ***- B2BFM9_ARALY); contains Interpro domain(s) IPR002100 Transcription factor, MADS-box	0.22	2	9.09	0.00383836
Solyc07g064600	Endoribonuclease L-PSP family protein (AHRD V1 **-* D7LAZ0_ARALY); contains Interpro domain(s) IPR019897 YjgF-like protein, conserved site	1.23	11.1	9.05	1.36615e-05
Solyc07g062490	S-locus-specific glycoprotein (AHRD V1 **-- SLSG0_BRAOA); contains Interpro domain(s) IPR001480 Curculin-like (mannose-binding) lectin	1.39	12.6	9.04	5.43685e-14
Solyc02g091700	Hydroxyproline-rich glycoprotein (AHRD V1 ***- A9YWR1_MEDTR)	7.18	64.84	9.03	2.36381e-41
Solyc11g062440	Laccase (AHRD V1 ***- Q9AUI0_PINTA); contains Interpro domain(s) IPR017760 L-ascorbate oxidase, plants	0.82	7.37	9.03	2.07289e-20
Solyc01g100000	F-box protein PP2-B1 (AHRD V1 ***- PP2B1_ARATH); contains Interpro domain(s) IPR001810 Cyclin-like F-box	5.89	52.72	8.95	7.04047e-53
Solyc02g085380	Integral membrane protein (AHRD V1 **-- A8JE84_CHLRE); contains Interpro domain(s) IPR007462 Protein of unknown function DUF502	0.2	1.82	8.93	0.00315228
Solyc08g082770	Nodulin MtN3 family protein (AHRD V1 **-- D7LYT4_ARALY); contains Interpro domain(s) IPR018179 RAG1-activating protein 1 homologue	0.41	3.61	8.73	0.0015109
Solyc01g006820	Unknown Protein (AHRD V1)	35.24	301.81	8.56	7.84308e-12
Solyc02g083740	Oligopeptide transporter 9 (AHRD V1 **** B6SVF4_MAIZE); contains Interpro domain(s) IPR004648 Tetrapeptide transporter, OPT1/isp4	0.15	1.28	8.56	5.15525e-05
Solyc07g008560	Purple acid phosphatase (AHRD V1 **-* B0WRM8_CULQU); contains Interpro domain(s) IPR008963 Purple acid phosphatase-like, N-terminal	0.47	3.98	8.53	6.57618e-11
Solyc02g093480	Lysine ketoglutarate reductase trans-splicing related 1 (AHRD V1 ***- B6TPP1_MAIZE); contains Interpro domain(s) IPR007877 Protein of unknown function DUF707	0.21	1.76	8.53	0.0034974
Solyc12g009480	Xenotropic and polytropic retrovirus receptor (AHRD V1 **-- B2GU54_XENTR); contains Interpro domain(s) IPR004331 SPX, N-terminal	7.25	61.26	8.45	9.88631e-60
Solyc02g082290	MORC family CW-type zinc finger 3 (AHRD V1 **-- Q4VBZ9_HUMAN); contains Interpro domain(s) IPR003594 ATP-binding region, ATPase-like	1.68	14.03	8.37	5.93014e-39
Solyc10g086520	Expansin-1 (AHRD V1 ***- Q6RX69_PETHY); contains Interpro domain(s) IPR002963 Expansin	0.56	4.65	8.36	4.31978e-05
Solyc09g075110	Unknown Protein (AHRD V1)	10.81	89.54	8.29	3.03159e-26
Solyc00g303630	Unknown Protein (AHRD V1)	2.58	21.34	8.28	0.00191726
Solyc02g093590	CONSTANS-like zinc finger protein (AHRD V1 *-*- D0EP06_SOYBN); contains Interpro domain(s) IPR010402 CCT domain	2.45	20.2	8.23	9.69661e-28
Solyc06g076350	Transcription factor (Fragment) (AHRD V1 *--* D6MKQ8_9ASPA); contains Interpro domain(s) IPR006447 Myb-like DNA-binding region, SHAQKYF class	2.01	16.43	8.19	1.04362e-22
Solyc06g068950	Phosphoethanolamine N-methyltransferase (AHRD V1 **** Q9AXH3_SOLLC); contains Interpro domain(s) IPR013216 Methyltransferase type 11	1.1	9.04	8.19	2.16051e-21
Solyc03g020070	Proteinase inhibitor II (AHRD V1 ***- Q3S483_SOLTU); contains Interpro domain(s) IPR003465 Proteinase inhibitor I20, Pin2	0.91	7.45	8.16	6.68045e-06
Solyc12g057060	UDP-glucuronosyltransferase (AHRD V1 **-- Q5UB81_ARATH); contains Interpro domain(s) IPR002213 UDP-glucuronosyl/UDP-glucosyltransferase	0.12	0.95	8.14	0.00431598
Solyc12g008600	Unknown Protein (AHRD V1); contains Interpro domain(s) IPR010410 Protein of unknown function DUF1005	0.23	1.87	8.12	0.000108605
Solyc01g105650	1-aminocyclopropane-1-carboxylate oxidase (AHRD V1 **-- ACCO_MUSAC); contains Interpro domain(s) IPR005123 Oxoglutarate and iron-dependent oxygenase	0.15	1.24	8.07	0.00923673
Solyc04g072850	Alpha-L-arabinofuranosidase/beta-D-xylosidase (AHRD V1 **** D9D7L0_MALDO); contains Interpro domain(s) IPR001764 Glycoside hydrolase, family 3, N-terminal	2.69	21.64	8.05	2.92238e-55
Solyc02g080160	Xyloglucan endotransglucosylase/hydrolase 1 (AHRD V1 **** C0IRG0_9ERIC); contains Interpro domain(s) IPR016455 Xyloglucan endotransglucosylase/hydrolase	0.47	3.79	8.01	6.48837e-06
Solyc01g094460	AT-hook motif nuclear localized protein 1 (AHRD V1 ***- O04696_PEA); contains Interpro domain(s) IPR005175 Protein of unknown function DUF296	3.99	31.89	7.98	2.36133e-29
Solyc12g056200	Glycosyltransferase-like protein (AHRD V1 **-- D8RX86_SELML); contains Interpro domain(s) IPR006740 Protein of unknown function DUF604	0.47	3.71	7.89	4.74168e-07
Solyc08g082160	Unknown Protein (AHRD V1)	0.7	5.5	7.89	0.00518317
Solyc01g006890	Genomic DNA chromosome 5 P1 clone MUK11 (AHRD V1 ***- Q9FMC4_ARATH)	0.68	5.33	7.88	1.92572e-18
Solyc01g065680	Unknown Protein (AHRD V1)	3.24	25.27	7.8	1.35383e-06
Solyc05g013690	GDSL esterase/lipase At3g26430 (AHRD V1 ***- GDL53_ARATH); contains Interpro domain(s) IPR001087 Lipase, GDSL	0.17	1.33	7.8	0.00352742
Solyc04g079560	Lysine/histidine transporter (AHRD V1 **** B9MVJ1_POPTR); contains Interpro domain(s) IPR013057 Amino acid transporter, transmembrane	0.77	5.95	7.7	3.99962e-14
Solyc02g091690	BHLH transcription factor (AHRD V1 **-* A9YWR2_MEDTR); contains Interpro domain(s) IPR011598 Helix-loop-helix DNA-binding	2.73	21.01	7.69	1.02621e-16
Solyc03g118000	Inositol hexakisphosphate kinase 3 (AHRD V1 **** Q5TAQ4_HUMAN); contains Interpro domain(s) IPR005522 Inositol polyphosphate kinase	0.25	1.88	7.61	0.00290026
Solyc03g095350	Unknown Protein (AHRD V1)	4.56	34.64	7.6	5.19657e-06
Solyc07g017580	Unknown Protein (AHRD V1)	0.84	6.41	7.6	0.000600326
Solyc09g009830	Carbonic anhydrase (Carbonate dehydratase) (AHRD V1 **** C1DTU5_SULAA); contains Interpro domain(s) IPR018340 Carbonic anhydrase, CAH1-like	0.67	5.08	7.58	0.000514719
Solyc05g006550	Microtubule-associated protein TORTIFOLIA1 (AHRD V1 *--- B6SS76_MAIZE); contains Interpro domain(s) IPR011989 Armadillo-like helical	0.53	4.01	7.56	1.22486e-12
Solyc05g053070	Unknown Protein (AHRD V1)	351.47	2655.35	7.55	1.1555e-92
Solyc02g091920	Xyloglucan endotransglucosylase/hydrolase 2 (AHRD V1 **** Q2MK81_9ROSA); contains Interpro domain(s) IPR016455 Xyloglucan endotransglucosylase/hydrolase	8.35	62.88	7.53	8.24194e-55
Solyc01g096250	Unknown Protein (AHRD V1)	1.88	14.12	7.53	2.05108e-19
Solyc09g010860	Expansin (AHRD V1 ***- Q9ZP32_SOLLC); contains Interpro domain(s) IPR007112 Expansin 45, endoglucanase-like IPR007117 Pollen allergen/expansin, C-terminal	6.02	44.75	7.43	3.14183e-08
Solyc12g063000	Unknown Protein (AHRD V1); contains Interpro domain(s) IPR001463 Sodium:alanine symporter	0.18	1.31	7.4	4.28279e-07
Solyc03g019890	Beta-galactosidase (AHRD V1 ***- A2JGX1_SOLLC); contains Interpro domain(s) IPR001944 Glycoside hydrolase, family 35	0.1	0.73	7.33	0.0017338
Solyc01g097000	Beta-D-glucosidase (AHRD V1 ***- Q7XAS3_GOSHI); contains Interpro domain(s) IPR001764 Glycoside hydrolase, family 3, N-terminal	0.75	5.47	7.32	6.77151e-16
Solyc08g079550	HAT family dimerisation domain containing protein (AHRD V1 *-*- Q2QMZ1_ORYSJ)	0.52	3.81	7.28	1.0531e-13
Solyc08g067030	Os01g0611000 protein (Fragment) (AHRD V1 ***- Q0JLB5_ORYSJ); contains Interpro domain(s) IPR006946 Protein of unknown function DUF642	20.48	148.13	7.23	2.09384e-88
Solyc07g038150	Unknown Protein (AHRD V1); contains Interpro domain(s) IPR001991 Sodium:dicarboxylate symporter	0.23	1.63	7.21	0.000668731
Solyc02g082740	Dirigent-like protein 1 (AHRD V1 ***- D2DMN2_GOSHI); contains Interpro domain(s) IPR004265 Plant disease resistance response protein	3.97	28.58	7.2	1.48075e-22
Solyc02g086810	Unknown Protein (AHRD V1); contains Interpro domain(s) IPR012442 Protein of unknown function DUF1645	3.3	23.68	7.18	2.38826e-08
Solyc01g104850	Serine carboxypeptidase F13S12.6 (AHRD V1 **** B6U5K7_MAIZE); contains Interpro domain(s) IPR001563 Peptidase S10, serine carboxypeptidase	3.99	28.42	7.12	3.51786e-43
Solyc07g053350	Os06g0207500 protein (Fragment) (AHRD V1 ***- Q0DDQ9_ORYSJ); contains Interpro domain(s) IPR004253 Protein of unknown function DUF231, plant	0.28	2.01	7.09	0.000890302
Solyc12g062990	Unknown Protein (AHRD V1); contains Interpro domain(s) IPR000515 Binding-protein-dependent transport systems inner membrane component	0.21	1.48	7.06	7.05311e-06
Solyc06g005850	Zinc finger family protein (Fragment) (AHRD V1 *-*- D7M766_ARALY); contains Interpro domain(s) IPR011016 Zinc finger, RING-CH-type	0.37	2.55	6.96	0.00409311
Solyc01g107730	Cyclin (AHRD V1 ***- Q1XGF1_TOBAC); contains Interpro domain(s) IPR006671 Cyclin, N-terminal	1.35	9.34	6.9	8.42085e-08
Solyc02g080290	Beta-glucosidase 47 (AHRD V1 **** D7MEP5_ARALY); contains Interpro domain(s) IPR001360 Glycoside hydrolase, family 1	1.24	8.54	6.9	1.19862e-05
Solyc10g011810	Fatty acid delta-6 desaturase (AHRD V1 **** Q84KG6_9ERIC); contains Interpro domain(s) IPR012171 Fatty acid/sphingolipid desaturase	0.34	2.36	6.88	0.000449316
Solyc06g066080	Pentatricopeptide repeat-containing protein (AHRD V1 ***- D7LQC4_ARALY); contains Interpro domain(s) IPR002885 Pentatricopeptide repeat	0.79	5.4	6.86	3.70421e-11
Solyc08g075680	Unknown Protein (AHRD V1)	0.31	2.12	6.85	3.21778e-05
Solyc10g055770	Multidrug resistance protein 2 (AHRD V1 **-- C2V7S0_BACCE); contains Interpro domain(s) IPR016196 Major facilitator superfamily, general substrate transporter	0.72	4.95	6.84	6.53305e-09
Solyc09g090790	MYB transcription factor (AHRD V1 *-*- Q6QAD8_ARATH); contains Interpro domain(s) IPR015495 Myb transcription factor	0.29	1.95	6.79	0.00581784
Solyc03g026210	Dihydrodipicolinate reductase family protein (AHRD V1 ***- D7MRM8_ARALY); contains Interpro domain(s) IPR011770 Dihydrodipicolinate reductase, bacterial and plant	1.82	12.31	6.78	1.75756e-15
Solyc01g104090	Pentatricopeptide repeat-containing protein (AHRD V1 ***- D7M9F5_ARALY); contains Interpro domain(s) IPR002885 Pentatricopeptide repeat	0.13	0.87	6.72	0.00553069
Solyc01g008020	Equilibrative nucleoside transporter 1 (AHRD V1 **** Q4W6L4_ORYSJ); contains Interpro domain(s) IPR002259 Delayed-early response protein/equilibrative nucleoside transporter	0.59	3.96	6.71	3.94783e-05
Solyc07g055050	ATP synthase I-like protein (AHRD V1 **-- A8HNA8_CHLRE); contains Interpro domain(s) IPR008413 ATPase, F0 complex, subunit I, bacillus-type	6.11	40.74	6.67	4.07758e-35
Solyc01g111160	Unknown Protein (AHRD V1)	32.87	219.2	6.67	3.56424e-30
Solyc03g113680	Microtubule-associated protein TORTIFOLIA1 (AHRD V1 **-- B6SS76_MAIZE); contains Interpro domain(s) IPR011989 Armadillo-like helical	0.43	2.86	6.65	2.42093e-08
Solyc08g061010	Nitrate transporter (AHRD V1 ***- Q9SZY4_ARATH); contains Interpro domain(s) IPR000109 TGF-beta receptor, type I/II extracellular region	0.47	3.14	6.64	0.000278554
Solyc10g011950	Unknown Protein (AHRD V1)	0.53	3.49	6.62	0.00276928
Solyc01g068130	Os05g0272200 protein (Fragment) (AHRD V1 *-*- Q0DJJ5_ORYSJ)	3.29	21.53	6.54	1.3601e-34
Solyc10g011940	Chromodomain helicase DNA-binding protein 4 (AHRD V1 ***- D5LXF2_SCHMD); contains Interpro domain(s) IPR000953 Chromo domain	0.51	3.33	6.52	2.94115e-15
Solyc07g065540	Fasciclin-like arabinogalactan protein 10 (AHRD V1 ***- A9XTL5_GOSHI); contains Interpro domain(s) IPR000782 FAS1 domain	1.42	9.17	6.48	1.98377e-15
Solyc05g051460	Homeobox-leucine zipper protein (AHRD V1 ***- Q9FXN8_ZINEL); contains Interpro domain(s) IPR003106 Leucine zipper, homeobox-associated	0.6	3.86	6.46	7.54723e-06
Solyc06g074630	Cellulose synthase-like C6 glycosyltransferase family 2 (AHRD V1 **-* A6N4C3_PHYPA); contains Interpro domain(s) IPR001173 Glycosyl transferase, family 2	1.06	6.79	6.41	2.93556e-14
Solyc01g096040	Aspartic proteinase nepenthesin I (AHRD V1 **-- A9ZMF9_NEPAL); contains Interpro domain(s) IPR001461 Peptidase A1	19.18	122.66	6.39	8.63458e-53
Solyc10g086650	Glyoxal oxidase (AHRD V1 ***- C8CPQ3_VITVI); contains Interpro domain(s) IPR009880 Glyoxal oxidase, N-terminal	1.55	9.89	6.39	5.74382e-21
Solyc11g005150	Leucine-rich repeat family protein (AHRD V1 *--- D7M406_ARALY); contains Interpro domain(s) IPR006706 Extensin-like region	22.6	144.1	6.38	3.39581e-12
Solyc08g082620	3-oxoacyl-(Acyl carrier protein) synthase II (AHRD V1 **** D6YNQ6_CHLT1); contains Interpro domain(s) IPR017568 3-oxoacyl-[acyl-carrier-protein] synthase 2	0.72	4.49	6.27	2.69947e-05
Solyc06g031710	Nodulin-like protein (AHRD V1 ***- Q9ZUS1_ARATH); contains Interpro domain(s) IPR000620 Protein of unknown function DUF6, transmembrane	0.37	2.32	6.21	0.000406652
Solyc04g076780	Oligopeptide transporter 4 (AHRD V1 **** B6U8Q5_MAIZE); contains Interpro domain(s) IPR004648 Tetrapeptide transporter, OPT1/isp4	2.73	16.87	6.18	7.64661e-38
Solyc07g049660	Acetyl coenzyme A cis-3-hexen-1-ol acetyl transferase (AHRD V1 **-* Q9SRQ2_ARATH); contains Interpro domain(s) IPR003480 Transferase	2	12.17	6.1	2.02509e-21
Solyc04g063340	Pentatricopeptide repeat-containing protein (AHRD V1 ***- D7L041_ARALY); contains Interpro domain(s) IPR002885 Pentatricopeptide repeat	0.2	1.2	6.1	0.00278144
Solyc08g077530	Beta-amylase (AHRD V1 **** Q5F305_SOYBN); contains Interpro domain(s) IPR001371 Glycoside hydrolase, family 14B, plant	12.93	78.76	6.09	5.885e-71
Solyc09g074430	Monooxygenase (AHRD V1 ***- B5GNT3_STRCL); contains Interpro domain(s) IPR000103 Pyridine nucleotide-disulphide oxidoreductase, class-II	0.81	4.89	6.06	4.85478e-08
Solyc04g008960	FIP1 (AHRD V1 **-- B6U778_MAIZE); contains Interpro domain(s) IPR004182 GRAM	1.22	7.34	6.02	9.17082e-07
Solyc04g064750	Pentatricopeptide repeat-containing protein (AHRD V1 ***- D7L7Q9_ARALY); contains Interpro domain(s) IPR001563 Peptidase S10, serine carboxypeptidase	0.46	2.68	5.87	5.85196e-12
Solyc01g090730	Squamosa promoter binding protein 1 (AHRD V1 *-*- Q1MU24_PHYPA); contains Interpro domain(s) IPR004333 Transcription factor, SBP-box	0.76	4.44	5.87	0.0033283
Solyc03g083560	Expressed protein (Fragment) (AHRD V1 ***- B3VJP0_POPTN); contains Interpro domain(s) IPR006766 Phosphate-induced protein 1 conserved region	3.55	20.72	5.84	2.53415e-13
Solyc12g009300	Sucrose synthase (AHRD V1 **** O82693_SOLLC); contains Interpro domain(s) IPR012820 Sucrose synthase, plants and cyanobacteria IPR000368 Sucrose synthase	40.69	235.66	5.79	1.9137e-22
Solyc10g006150	Unknown Protein (AHRD V1)	0.64	3.72	5.78	0.000703091
Solyc12g017460	GDSL esterase/lipase At1g28590 (AHRD V1 ***- GDL8_ARATH); contains Interpro domain(s) IPR001087 Lipase, GDSL	0.46	2.63	5.72	0.000197585
Solyc00g142160	Unknown Protein (AHRD V1)	1.2	6.87	5.72	0.00357758
Solyc03g112880	Fasciclin-like arabinogalactan protein 9 (AHRD V1 ***- A9XTL4_GOSHI); contains Interpro domain(s) IPR000782 FAS1 domain	0.57	3.27	5.7	1.61406e-05
Solyc00g007150	Unknown Protein (AHRD V1)	3.6	20.48	5.68	1.96602e-05
Solyc09g005180	FAD-binding domain-containing protein (AHRD V1 **-- D7LF85_ARALY); contains Interpro domain(s) IPR010030 Plant-specific FAD-dependent oxidoreductase	0.91	5.14	5.67	1.40043e-06
Solyc04g047890	Unknown Protein (AHRD V1)	1.22	6.88	5.65	7.52211e-05
Solyc04g074110	Acetyl xylan esterase A (AHRD V1 **-- D7JXX9_9BACE); contains Interpro domain(s) IPR005181 Protein of unknown function DUF303, acetylesterase putative	0.3	1.71	5.65	0.00888875
Solyc11g056380	Unknown Protein (AHRD V1)	0.89	5.02	5.64	0.00171247
Solyc02g093860	Histidine amino acid transporter (AHRD V1 **** Q85V22_ORYSI); contains Interpro domain(s) IPR013057 Amino acid transporter, transmembrane	0.31	1.73	5.64	0.00227068
Solyc09g075790	Long-chain fatty acid CoA ligase (AHRD V1 **** Q9GLP3_CALJA); contains Interpro domain(s) IPR000873 AMP-dependent synthetase and ligase	0.63	3.52	5.62	7.76636e-06
Solyc02g087510	Ribosomal protein S6 kinase alpha-2 (AHRD V1 *-** KS6A2_HUMAN); contains Interpro domain(s) IPR002290 Serine/threonine protein kinase	0.8	4.48	5.6	1.00439e-08
Solyc08g008020	Phosphoribosylanthranilate transferase (Fragment) (AHRD V1 *--- Q43085_PEA); contains Interpro domain(s) IPR013583 Phosphoribosyltransferase C-terminal, plant	0.1	0.56	5.6	0.00890983
Solyc10g005960	Fasciclin-like arabinogalactan protein 10 (AHRD V1 ***- A9XTL5_GOSHI); contains Interpro domain(s) IPR000782 FAS1 domain	3.37	18.83	5.59	5.84181e-25
Solyc02g094310	Pentatricopeptide repeat-containing protein (AHRD V1 ***- D7M5Z8_ARALY); contains Interpro domain(s) IPR002885 Pentatricopeptide repeat	1.05	5.86	5.58	1.09413e-13
Solyc03g116700	Blue copper protein (AHRD V1 **-- D1MWY8_CITLA); contains Interpro domain(s) IPR003245 Plastocyanin-like	1.19	6.63	5.57	0.000792609
Solyc05g041870	Auxin-induced protein-like (AHRD V1 **-- Q6YUI4_ORYSJ); contains Interpro domain(s) IPR007613 Protein of unknown function DUF568, DOMON-like	0.51	2.82	5.57	0.0092013
Solyc08g061560	Receptor like kinase, RLK	0.25	1.38	5.53	9.45707e-06
Solyc10g055660	Unknown Protein (AHRD V1)	1.08	5.94	5.48	0.00020777
Solyc03g115120	Chaperone protein dnaJ (AHRD V1 ***- A8BQ93_GIALA); contains Interpro domain(s) IPR015609 Molecular chaperone, heat shock protein, Hsp40, DnaJ	0.55	3.02	5.46	5.44908e-05
Solyc02g081980	Ectonucleoside triphosphate diphosphohydrolase 6 (AHRD V1 **-- Q6YHK4_CAVPO); contains Interpro domain(s) IPR000407 Nucleoside phosphatase GDA1/CD39	0.98	5.28	5.41	3.72332e-09
Solyc02g020990	Unknown Protein (AHRD V1)	2.6	14.06	5.41	1.16594e-05
Solyc07g055720	Heat shock protein Hsp20 (AHRD V1 *-*- D4H6X0_DENA2); contains Interpro domain(s) IPR008978 HSP20-like chaperone	0.74	3.96	5.37	0.00159169
Solyc01g007620	30S ribosomal protein S19 chloroplastic (AHRD V1 ***- D3WDP2_CORFO); contains Interpro domain(s) IPR002222 Ribosomal protein S19/S15	19.28	102.8	5.33	0.00384193
Solyc06g009500	Pentatricopeptide repeat-containing protein (AHRD V1 ***- D7L041_ARALY); contains Interpro domain(s) IPR002885 Pentatricopeptide repeat	0.53	2.82	5.29	8.22965e-06
Solyc10g050930	Unknown Protein (AHRD V1)	9.06	47.83	5.28	5.78757e-09
Solyc01g087060	Ring-h2 finger protein (AHRD V1 *-*- C1ECT6_9CHLO); contains Interpro domain(s) IPR018957 Zinc finger, C3HC4 RING-type	0.3	1.6	5.26	0.00666412
Solyc09g010380	Inorganic pyrophosphatase-like protein (AHRD V1 **** Q9LFF9_ARATH); contains Interpro domain(s) IPR008162 Inorganic pyrophosphatase	33.62	176.65	5.25	8.22857e-59
Solyc08g077130	Unknown Protein (AHRD V1)	13.61	71.52	5.25	3.55875e-06
Solyc04g008040	microtubule associated protein Type 1 (AHRD V1 **-* Q9C9X0_ARATH); contains Interpro domain(s) IPR009768 Myosin II heavy chain-like	1.72	8.97	5.23	2.23e-18
Solyc01g066440	Unknown Protein (AHRD V1)	1.75	9.14	5.23	9.63906e-07
Solyc04g008950	FIP1 (AHRD V1 **-- B6U778_MAIZE); contains Interpro domain(s) IPR004182 GRAM	2.4	12.46	5.19	2.68733e-10
Solyc08g077060	Zinc finger protein LSD1 (AHRD V1 **-- Q6QUK7_ORYSJ); contains Interpro domain(s) IPR005735 Zinc finger, LSD1-type	66.45	344.23	5.18	1.60066e-57
Solyc09g061840	3-ketoacyl CoA thiolase 1 (AHRD V1 **** C8YNG6_PETHY); contains Interpro domain(s) IPR002155 Thiolase	3.98	20.46	5.14	5.98049e-27
Solyc04g045530	DNA primase large subunit (AHRD V1 **** B5X2T9_SALSA); contains Interpro domain(s) IPR016558 DNA primase, large subunit, eukaryotic	0.36	1.87	5.14	0.000833255
Solyc01g091700	F-box protein PP2-B1 (AHRD V1 ***- PP2B1_ARATH); contains Interpro domain(s) IPR001810 Cyclin-like F-box	0.81	4.17	5.12	8.16003e-05
Solyc07g042390	Pectinesterase (AHRD V1 **** B7SIX2_9CONI); contains Interpro domain(s) IPR006501 Pectinesterase inhibitor	16.87	86.27	5.11	3.16866e-08
Solyc12g010020	Leucyl aminopeptidase (AHRD V1 ***- D7DWG6_NOSA0); contains Interpro domain(s) IPR011356 Peptidase M17, leucyl aminopeptidase	0.67	3.43	5.11	2.60257e-07
Solyc09g098290	Receptor like kinase, RLK	3.78	19.26	5.1	6.60731e-43
Solyc10g081960	Unknown Protein (AHRD V1)	8.47	42.71	5.04	0.00200569
Solyc10g076700	Rhodanese-like family protein-like protein (Fragment) (AHRD V1 *-*- A7KNZ8_GOSBA); contains Interpro domain(s) IPR001763 Rhodanese-like	0.65	3.25	5.02	0.00312276
Solyc10g009290	BHLH transcription factor (AHRD V1 *-** Q401N4_9LILI); contains Interpro domain(s) IPR011598 Helix-loop-helix DNA-binding	0.78	3.91	5	1.30031e-06
Solyc05g053100	Dihydrolipoyl dehydrogenase (AHRD V1 ***- B9RZN2_RICCO); contains Interpro domain(s) IPR006258 Dihydrolipoamide dehydrogenase	2.5	12.46	4.98	4.71927e-21
Solyc02g071490	1-aminocyclopropane-1-carboxylate oxidase 1 (AHRD V1 **-- ACCO1_MALDO); contains Interpro domain(s) IPR005123 Oxoglutarate and iron-dependent oxygenase	0.79	3.95	4.98	1.29493e-05
Solyc04g064660	Pentatricopeptide repeat-containing protein (AHRD V1 ***- D7LHR6_ARALY); contains Interpro domain(s) IPR002885 Pentatricopeptide repeat	0.59	2.94	4.98	0.00610142
Solyc12g095980	Harpin-induced 1 (AHRD V1 **-- A2Q440_MEDTR); contains Interpro domain(s) IPR010847 Harpin-induced 1	0.81	3.99	4.95	0.000308116
Solyc08g005800	Pectinacetylesterase like protein (Fragment) (AHRD V1 **-- Q56WP8_ARATH); contains Interpro domain(s) IPR004963 Pectinacetylesterase	67.9	335.17	4.94	4.81793e-74
Solyc02g077430	Lipase-like (AHRD V1 ***- Q8RZ40_ORYSJ); contains Interpro domain(s) IPR002921 Lipase, class 3	1.32	6.46	4.9	6.45297e-09
Solyc08g082250	Endoglucanase 1 (AHRD V1 ***- B6U0J0_MAIZE); contains Interpro domain(s) IPR008928 Six-hairpin glycosidase-like IPR012341 Six-hairpin glycosidase IPR018221 Glycoside hydrolase, family 9, active site IPR001701 Glycoside hydrolase, family 9	4.35	21.23	4.88	2.97673e-32
Solyc09g092340	3&apos-5&apos exonuclease domain protein (AHRD V1 *-** D7IW34_9BACE); contains Interpro domain(s) IPR002562 3'-5' exonuclease	0.79	3.83	4.87	0.000131816
Solyc06g062520	Dof zinc finger protein 4 (AHRD V1 *-*- A5HWF3_HORVD); contains Interpro domain(s) IPR003851 Zinc finger, Dof-type	1.03	5.02	4.86	0.000862073
Solyc02g076690	Cathepsin B-like cysteine proteinase (AHRD V1 **-* CYSP_SCHMA); contains Interpro domain(s) IPR013128 Peptidase C1A, papain	8	38.64	4.83	2.69936e-39
Solyc01g007190	Unknown Protein (AHRD V1)	1.66	8.01	4.83	4.80794e-07
Solyc09g075120	Bifunctional polymyxin resistance protein ArnA (AHRD V1 **-- ARNA_SALDC); contains Interpro domain(s) IPR016040 NAD(P)-binding domain	17.87	85.81	4.8	1.92842e-39
Solyc02g092760	Hydrolase alpha/beta fold family protein expressed (AHRD V1 **-* Q10J20_ORYSJ); contains Interpro domain(s) IPR000073 Alpha/beta hydrolase fold-1	1.1	5.28	4.79	3.53994e-05
Solyc10g045310	Oxidoreductase/ transition metal ion binding protein (AHRD V1 **-- D7MCM0_ARALY)	5.75	27.37	4.76	1.20098e-17
Solyc07g006990	Pentatricopeptide repeat-containing protein (AHRD V1 ***- D7M9F5_ARALY); contains Interpro domain(s) IPR002885 Pentatricopeptide repeat	0.24	1.12	4.72	0.00497066
Solyc10g054080	Kinesin like protein (AHRD V1 ***- Q9SVI8_ARATH); contains Interpro domain(s) IPR001752 Kinesin, motor region	1.08	5.07	4.71	2.6651e-16
Solyc05g055880	Nucleolar protein 5 (AHRD V1 ***- Q6P364_XENTR); contains Interpro domain(s) IPR002687 Pre-mRNA processing ribonucleoprotein, binding region	0.34	1.58	4.7	0.00208237
Solyc04g081300	Endoglucanase 1 (AHRD V1 ***- B6U0J0_MAIZE); contains Interpro domain(s) IPR001701 Glycoside hydrolase, family 9	32.07	150.52	4.69	5.34737e-66
Solyc02g070540	Os01g0611000 protein (Fragment) (AHRD V1 ***- Q0JLB5_ORYSJ); contains Interpro domain(s) IPR006946 Protein of unknown function DUF642	2.82	13.22	4.69	1.20567e-09
Solyc10g084360	Unknown Protein (AHRD V1)	6.02	28.12	4.67	9.00694e-06
Solyc03g116770	DNA-binding protein-like protein (AHRD V1 ***- Q9LKB6_ARATH)	0.68	3.19	4.66	0.000363263
Solyc04g055090	Unknown Protein (AHRD V1)	0.51	2.39	4.66	0.000980278
Solyc12g010910	Lipase (Fragment) (AHRD V1 ***- Q9ZTW1_DIACA); contains Interpro domain(s) IPR002921 Lipase, class 3	2.48	11.5	4.64	6.22211e-15
Solyc01g099630	Xyloglucan endotransglucosylase/hydrolase 5 (AHRD V1 **** C0IRG4_ACTDE); contains Interpro domain(s) IPR016455 Xyloglucan endotransglucosylase/hydrolase IPR008263 Glycoside hydrolase, family 16, active site	9.89	45.74	4.62	3.14883e-31
Solyc12g088910	Unknown Protein (AHRD V1)	0.77	3.56	4.6	0.000136314
Solyc04g077020	Tubulin alpha-3 chain (AHRD V1 ***- B6SPX4_MAIZE); contains Interpro domain(s) IPR002452 Alpha tubulin	210.58	965.52	4.59	2.73648e-34
Solyc06g076820	Transcription factor (Fragment) (AHRD V1 *-** D6MKQ1_9ASPA); contains Interpro domain(s) IPR007087 Zinc finger, C2H2-type	9	41.15	4.57	4.83408e-34
Solyc02g077910	Mitochondrial ornithine carrier protein (AHRD V1 **** B6K278_SCHJY); contains Interpro domain(s) IPR018108 Mitochondrial substrate/solute carrier	0.51	2.33	4.57	0.00457916
Solyc06g083580	Pectate lyase 1-27 (AHRD V1 **** B9TU35_9ROSI); contains Interpro domain(s) IPR002022 Pectate lyase/Amb allergen	14.3	65.08	4.55	9.0604e-46
Solyc09g074560	CONSTANS-like zinc finger protein (AHRD V1 **-- D0EP04_SOYBN); contains Interpro domain(s) IPR010402 CCT domain	12.55	57.07	4.55	2.43451e-33
Solyc08g013760	F-box family protein (AHRD V1 ***- B9GFH4_POPTR); contains Interpro domain(s) IPR001810 Cyclin-like F-box	18.46	83.86	4.54	4.92173e-15
Solyc08g081490	Mitogen-activated protein kinase (AHRD V1 **** Q8LT16_SOLTU); contains Interpro domain(s) IPR008351 JNK MAP kinase	1.33	6.03	4.53	7.59655e-08
Solyc06g065100	Myb-like transcription factor 1 (AHRD V1 **** Q8H271_GOSHI); contains Interpro domain(s) IPR015495 Myb transcription factor	12.16	54.79	4.5	2.54112e-12
Solyc12g098390	Serine/threonine-protein phosphatase 6 regulatory ankyrin repeat subunit A (AHRD V1 *--- ANR28_MOUSE); contains Interpro domain(s) IPR002110 Ankyrin	0.38	1.73	4.5	6.41658e-05
Solyc04g072570	Receptor like kinase, RLK	3.13	14.03	4.48	7.4152e-23
Solyc04g025650	Monooxygenase FAD-binding (AHRD V1 **-- A1TC37_MYCVP); contains Interpro domain(s) IPR003042 Aromatic-ring hydroxylase-like	2.32	10.38	4.47	7.79362e-13
Solyc04g077110	Unknown Protein (AHRD V1)	1.02	4.55	4.47	0.00640874
Solyc04g011770	Unknown Protein (AHRD V1)	1.57	6.99	4.45	0.00319278
Solyc07g008020	Auxin response factor 16 (AHRD V1 *-** ARFP_ORYSJ); contains Interpro domain(s) IPR003311 AUX/IAA protein	2.64	11.72	4.44	6.2768e-05
Solyc05g026570	Unknown Protein (AHRD V1)	3.29	14.58	4.43	4.63938e-05
Solyc01g056850	CTP synthase (AHRD V1 ***- B6U7R1_MAIZE); contains Interpro domain(s) IPR004468 CTP synthase	4.77	21.06	4.42	1.49162e-26
Solyc06g071330	Nucleobase ascorbate transporter (AHRD V1 **-* B9I369_POPTR); contains Interpro domain(s) IPR006043 Xanthine/uracil/vitamin C permease	1.33	5.84	4.4	6.01789e-10
Solyc09g011190	Unknown Protein (AHRD V1)	4.51	19.68	4.37	8.7733e-07
Solyc04g079730	cytochrome P450	0.67	2.93	4.37	1.91604e-05
Solyc03g118510	Receptor like kinase, RLK	4.36	19.03	4.36	5.49702e-29
Solyc11g008810	Beta-hexosaminidase b (AHRD V1 **** Q17BL1_AEDAE); contains Interpro domain(s) IPR001540 Glycoside hydrolase, family 20	1.16	5.04	4.36	1.46809e-08
Solyc05g007930	Beta-1 3-galactosyltransferase-like protein (AHRD V1 **** D8SVH6_SELML); contains Interpro domain(s) IPR002659 Glycosyl transferase, family 31	0.47	2.03	4.36	6.68893e-05
Solyc08g007640	Lrr, resistance protein fragment	1.3	5.65	4.35	6.47926e-05
Solyc03g062730	Unknown Protein (AHRD V1)	81.98	356	4.34	3.52208e-41
Solyc06g050370	Unknown Protein (AHRD V1)	2.2	9.55	4.34	9.00694e-06
Solyc11g010800	Anthocyanidin 3-O-glucosyltransferase (AHRD V1 ***- B6SU01_MAIZE); contains Interpro domain(s) IPR002213 UDP-glucuronosyl/UDP-glucosyltransferase	2.14	9.25	4.33	5.34455e-07
Solyc07g041720	Oxalate oxidase-like germin 171 (AHRD V1 **** Q9FPQ0_BETVU); contains Interpro domain(s) IPR014710 RmlC-like jelly roll fold	0.85	3.66	4.33	0.00318659
Solyc10g009380	Unknown Protein (AHRD V1)	13.81	59.66	4.32	5.12742e-16
Solyc04g054500	Metal ion binding protein (AHRD V1 **-- B6U811_MAIZE); contains Interpro domain(s) IPR006121 Heavy metal transport/detoxification protein	5.55	23.94	4.31	1.07787e-10
Solyc01g009870	Glycerophosphodiester phosphodiesterase GDE1 (AHRD V1 ***- B2WNF5_PYRTR); contains Interpro domain(s) IPR004129 Glycerophosphoryl diester phosphodiesterase	4.9	21.07	4.3	1.3237e-20
Solyc03g025230	Multidrug resistance protein mdtK (AHRD V1 *--- MDTK_YERE8); contains Interpro domain(s) IPR002528 Multi antimicrobial extrusion protein MatE	2.81	12.09	4.3	2.85447e-17
Solyc07g005870	FAD dependent oxidoreductase (AHRD V1 ***- B9M683_GEOSF); contains Interpro domain(s) IPR002938 Monooxygenase, FAD-binding	0.29	1.23	4.3	0.00310373
Solyc05g005550	BURP domain-containing protein (Fragment) (AHRD V1 *--- C1PI44_ARATH); contains Interpro domain(s) IPR004873 BURP	60.22	256.48	4.26	4.0875e-60
Solyc06g006000	Unknown Protein (AHRD V1)	51.69	220.01	4.26	2.3723e-37
Solyc01g007890	Unknown Protein (AHRD V1)	0.57	2.41	4.26	0.00236284
Solyc03g071570	Pectate lyase-like protein (AHRD V1 **** Q6U6I9_BRANA); contains Interpro domain(s) IPR002022 Pectate lyase/Amb allergen	1.79	7.62	4.25	9.12456e-10
Solyc01g107270	Phosphoribosylformylglycinamidine synthase (AHRD V1 ***- A9Y5J1_ARATH); contains Interpro domain(s) IPR010073 Phosphoribosylformylglycinamidine synthase, eukaryotes and proteobacteria	0.15	0.62	4.25	0.0041163
Solyc02g084720	Beta-galactosidase (AHRD V1 ***- Q9LLS9_SOLLC); contains Interpro domain(s) IPR019801 Glycoside hydrolase, family 35, conserved site IPR001944 Glycoside hydrolase, family 35 IPR000922 D-galactoside/L-rhamnose binding SUEL lectin	10.51	44.55	4.24	1.1425e-48
Solyc12g076350	Thyroid receptor-interacting protein 13 (AHRD V1 ***- B6U6B8_MAIZE)	1.61	6.8	4.23	5.9527e-05
Solyc02g063510	Unknown Protein (AHRD V1)	1.58	6.67	4.22	6.44987e-07
Solyc10g078410	F-box family protein (AHRD V1 ***- B9GG65_POPTR); contains Interpro domain(s) IPR001810 Cyclin-like F-box	1	4.21	4.21	1.62146e-05
Solyc06g060510	Transcription elongation factor SPT5 (AHRD V1 *--- SPT5H_DANRE); contains Interpro domain(s) IPR010605 Protein of unknown function DUF1191	0.8	3.38	4.21	0.000509007
Solyc11g020960	Proteinase inhibitor II (AHRD V1 ***- B3F0C1_TOBAC); contains Interpro domain(s) IPR003465 Proteinase inhibitor I20, Pin2	6.53	27.39	4.19	6.37545e-09
Solyc01g108910	COSII_At2g15890 (Fragment) (AHRD V1 *-*- C0KFD9_9SOLN)	92.67	385.41	4.16	2.2757e-57
Solyc00g187050	Leucyl aminopeptidase (AHRD V1 ***- D7DWG6_NOSA0); contains Interpro domain(s) IPR011356 Peptidase M17, leucyl aminopeptidase	0.59	2.47	4.16	0.000258385
Solyc03g121970	Unknown Protein (AHRD V1)	0.59	2.46	4.15	0.00175811
Solyc05g014540	DNA polymerase alpha subunit B family (AHRD V1 ***- D7KVM0_ARALY); contains Interpro domain(s) IPR016722 DNA polymerase alpha, subunit B	0.52	2.14	4.15	0.00592099
Solyc06g084580	Pentatricopeptide repeat-containing protein (AHRD V1 ***- D7L7Q9_ARALY); contains Interpro domain(s) IPR002885 Pentatricopeptide repeat	0.45	1.87	4.13	0.000252802
Solyc08g075500	Pentatricopeptide repeat-containing protein (AHRD V1 ***- D7KGM4_ARALY); contains Interpro domain(s) IPR002885 Pentatricopeptide repeat	0.96	3.94	4.1	5.50787e-06
Solyc02g005280	Pentatricopeptide repeat-containing protein (AHRD V1 ***- D7KHY5_ARALY); contains Interpro domain(s) IPR002885 Pentatricopeptide repeat	0.49	2	4.06	0.000580442
Solyc06g006040	Receptor like kinase, RLK	0.18	0.73	4.06	0.00861305
Solyc06g035720	BCL-2 binding anthanogene-1 (AHRD V1 **** B4FV61_MAIZE); contains Interpro domain(s) IPR003103 Apoptosis regulator Bcl-2 protein, BAG	50.13	203.17	4.05	4.10879e-45
Solyc10g086150	Single-stranded DNA binding protein (AHRD V1 **-* Q8W214_SOLTU); contains Interpro domain(s) IPR000504 RNA recognition motif, RNP-1	16.22	65.46	4.04	3.03528e-33
Solyc09g092110	Light regulated protein-like protein (AHRD V1 ***- A8IXK8_BRACM); contains Interpro domain(s) IPR009856 Light regulated Lir1	6.85	27.68	4.04	5.14987e-10
Solyc04g077990	LOB domain protein 38 (AHRD V1 *-*- D7LT02_ARALY); contains Interpro domain(s) IPR004883 Lateral organ boundaries, LOB	2.44	9.83	4.03	2.21183e-06
Solyc04g007650	Phosphatidylinositol-4-phosphate 5-kinase family protein (AHRD V1 ***- D7L328_ARALY); contains Interpro domain(s) IPR016034 Phosphatidylinositol-4-phosphate 5-kinase, core, subgroup	2.58	10.4	4.02	2.58945e-32
Solyc12g077610	Unknown Protein (AHRD V1)	67.03	267.97	4	5.72476e-26
Solyc02g023950	Receptor like kinase, RLK	0.22	0.89	4	0.00155044
Solyc04g071890	Peroxidase 4 (AHRD V1 **** B7UCP4_LITCN); contains Interpro domain(s) IPR002016 Haem peroxidase, plant/fungal/bacterial	17.33	69.19	3.99	2.44469e-37
Solyc10g047200	Unknown Protein (AHRD V1)	10.58	42.23	3.99	1.20097e-08
Solyc04g008730	Alpha-galactosidase 1 (AHRD V1 **** Q5ZP79_PEA); contains Interpro domain(s) IPR013785 Aldolase-type TIM barrel	7.26	28.79	3.97	8.26624e-21
Solyc06g009810	Unknown Protein (AHRD V1)	22.05	87.54	3.97	9.05753e-13
Solyc12g015690	Fasciclin-like arabinogalactan protein 10 (AHRD V1 ***- A9XTL5_GOSHI); contains Interpro domain(s) IPR000782 FAS1 domain	4.48	17.75	3.96	0.000893938
Solyc06g082610	Receptor like kinase, RLK	1.87	7.38	3.95	6.43184e-08
Solyc06g054040	Protein FAR1-RELATED SEQUENCE 12 (AHRD V1 **-- FRS12_ARATH); contains Interpro domain(s) IPR004330 Transcription factor, FAR1-related	12.65	49.57	3.92	2.71318e-11
Solyc06g071690	Myb transcription factor (AHRD V1 *--* D6BV29_ORYSJ); contains Interpro domain(s) IPR015495 Myb transcription factor	1.6	6.24	3.9	0.00213723
Solyc05g014000	Pectate lyase (AHRD V1 **** D3IZZ1_GOSHE); contains Interpro domain(s) IPR002022 Pectate lyase/Amb allergen	20.98	81.31	3.88	3.09423e-40
Solyc11g010790	Glucosyltransferase (AHRD V1 ***- A1YM58_IPOBA); contains Interpro domain(s) IPR002213 UDP-glucuronosyl/UDP-glucosyltransferase	3.4	13.17	3.88	3.98607e-10
Solyc09g007550	Zinc finger family protein (AHRD V1 *--- D7M7Z8_ARALY); contains Interpro domain(s) IPR007087 Zinc finger, C2H2-type	2.56	9.94	3.88	2.31214e-09
Solyc02g090680	Cyclin-dependent kinase inhibitor 7 (AHRD V1 *-** KRP7_ARATH); contains Interpro domain(s) IPR016701 Cyclin-dependent kinase inhibitor, plant	35.41	136.91	3.87	7.39696e-40
Solyc03g005060	Os12g0236050 protein (Fragment) (AHRD V1 *-*- C7J9Q6_ORYSJ)	0.43	1.66	3.87	1.30584e-05
Solyc07g062730	Chloroplast protein HCF243 (AHRD V1 *-*- Q9LIM5_ARATH)	1.98	7.65	3.86	1.7104e-08
Solyc02g094390	Palmitoyltransferase-like protein (AHRD V1 *-** C6YXK4_ORYSJ); contains Interpro domain(s) IPR001594 Zinc finger, DHHC-type	16.62	63.96	3.85	1.3404e-38
Solyc01g109590	Receptor-like protein kinase (AHRD V1 ***- Q9LYS5_ARATH); contains Interpro domain(s) IPR002290 Serine/threonine protein kinase	6.83	26.26	3.85	1.90674e-25
Solyc02g092170	Protein FAR1-RELATED SEQUENCE 12 (AHRD V1 **-- FRS12_ARATH); contains Interpro domain(s) IPR004330 Transcription factor, FAR1-related	12.7	48.7	3.84	7.71175e-09
Solyc05g055870	F-box protein PP2-B1 (AHRD V1 ***- PP2B1_ARATH)	18.08	69.06	3.82	1.49535e-33
Solyc06g074070	Receptor like kinase, RLK	1.6	6.1	3.81	2.26486e-14
Solyc01g111880	Tyrosine-protein kinase transforming protein Src (AHRD V1 *-** SRC_AVIST); contains Interpro domain(s) IPR015783 ATMRK serine/threonine protein kinase-like	1.36	5.18	3.81	2.98696e-08
Solyc08g048390	Transcription factor CYCLOIDEA (Fragment) (AHRD V1 *-** CYCLD_ANTML); contains Interpro domain(s) IPR005333 Transcription factor, TCP	3.65	13.87	3.8	1.00663e-12
Solyc05g054230	Nudix hydrolase 2 (AHRD V1 **-- B6U183_MAIZE); contains Interpro domain(s) IPR000086 NUDIX hydrolase domain	0.84	3.19	3.8	0.000854114
Solyc10g055540	HAT family dimerisation domain containing protein (AHRD V1 ***- Q2R1C3_ORYSJ); contains Interpro domain(s) IPR008906 HAT dimerisation	2.46	9.36	3.8	0.00636019
Solyc11g006940	Pentatricopeptide repeat-containing protein (AHRD V1 ***- D7MIE0_ARALY); contains Interpro domain(s) IPR006649 Like-Sm ribonucleoprotein, eukaryotic and archaea-type, core	0.73	2.77	3.79	1.16572e-05
Solyc05g026240	LRR receptor-like serine/threonine-protein kinase, RLP	4.5	17	3.78	9.61629e-16
Solyc01g006150	Cation-efflux pump fieF (AHRD V1 ***- FIEF_KLEPN); contains Interpro domain(s) IPR002524 Cation efflux protein	2.16	8.17	3.78	8.92782e-08
Solyc07g039510	Esterase/lipase/thioesterase (Fragment) (AHRD V1 **-- B3VW47_POPTN); contains Interpro domain(s) IPR013744 Protein of unknown function DUF1749	2.02	7.61	3.77	1.09636e-05
Solyc12g098360	Uncharacterized ACR COG1565 family protein (AHRD V1 **-- B6TEQ7_MAIZE); contains Interpro domain(s) IPR003788 Protein of unknown function DUF185	1.2	4.52	3.77	0.00199994
Solyc11g045030	Cytoplasmic membrane protein (AHRD V1 *-*- B6TYL5_MAIZE)	1.44	5.42	3.77	0.00239354
Solyc05g008810	Lipid phosphate phosphatase 3 (AHRD V1 **** B6SSC1_MAIZE); contains Interpro domain(s) IPR000326 Phosphatidic acid phosphatase type 2/haloperoxidase	14.64	55.06	3.76	2.25118e-29
Solyc05g005760	NHL repeat-containing protein (AHRD V1 ***- D7KY00_ARALY); contains Interpro domain(s) IPR011042 Six-bladed beta-propeller, TolB-like	5.29	19.9	3.76	1.06359e-20
Solyc02g092460	Speckle-type POZ protein (AHRD V1 *--- B5X432_SALSA); contains Interpro domain(s) IPR000197 Zinc finger, TAZ-type	6.55	24.61	3.76	8.98363e-16
Solyc09g092130	Sucrose phosphate synthase (AHRD V1 ***- D6R6Y5_9LILI); contains Interpro domain(s) IPR012819 Sucrose phosphate synthase, plant	0.8	3.01	3.76	2.41574e-08
Solyc06g005000	IBR finger domain-containing protein (AHRD V1 *--- C1GML6_PARBD); contains Interpro domain(s) IPR002867 Zinc finger, C6HC-type	0.88	3.32	3.76	2.91779e-05
Solyc09g075300	Epoxide hydrolase 2 (AHRD V1 **** D8L7V8_PRUPE); contains Interpro domain(s) IPR000639 Epoxide hydrolase-like	10.01	37.49	3.75	2.94e-22
Solyc01g111570	Receptor-like kinase (AHRD V1 *-*- A7VM42_MARPO); contains Interpro domain(s) IPR002290 Serine/threonine protein kinase	13.06	48.85	3.74	2.07588e-39
Solyc00g091170	ATP binding protein (AHRD V1 ***- B6TPV9_MAIZE)	1.63	6.12	3.74	1.36287e-06
Solyc10g007940	Pentatricopeptide repeat-containing protein (AHRD V1 ***- D7L652_ARALY); contains Interpro domain(s) IPR002885 Pentatricopeptide repeat	0.41	1.52	3.74	0.00061477
Solyc07g055170	DNA repair protein XRCC3 (AHRD V1 *-*- D0NM20_PHYIN); contains Interpro domain(s) IPR013632 Rad51, C-terminal	0.77	2.89	3.74	0.0065842
Solyc11g017210	Protein FAR1-RELATED SEQUENCE 12 (AHRD V1 **-- FRS12_ARATH); contains Interpro domain(s) IPR004330 Transcription factor, FAR1-related	26.62	99.38	3.73	3.53134e-18
Solyc11g011190	Exostosin family protein (AHRD V1 **-- D7M9K9_ARALY); contains Interpro domain(s) IPR004263 Exostosin-like	9.84	36.74	3.73	2.67048e-13
Solyc04g071650	Cellulose synthase (AHRD V1 **** B9GTH4_POPTR); contains Interpro domain(s) IPR005150 Cellulose synthase	14.8	55.05	3.72	1.29374e-48
Solyc10g074540	Expressed protein (Fragment) (AHRD V1 ***- B3VJP3_POPTN); contains Interpro domain(s) IPR006766 Phosphate-induced protein 1 conserved region	5.37	19.99	3.72	2.30688e-15
Solyc04g009000	Pentatricopeptide repeat-containing protein (AHRD V1 ***- D7L041_ARALY); contains Interpro domain(s) IPR002885 Pentatricopeptide repeat	0.7	2.61	3.72	1.86506e-05
Solyc08g081150	GMP synthase (AHRD V1 ***- D3KZU2_9BACT); contains Interpro domain(s) IPR001674 GMP synthase, C-terminal	9.72	36.05	3.71	2.29878e-30
Solyc10g079070	Transcription factor (AHRD V1 *-*- D6MKM4_9ASPA); contains Interpro domain(s) IPR011598 Helix-loop-helix DNA-binding	8.86	32.88	3.71	1.23576e-22
Solyc09g075860	Lipoxygenase (AHRD V1 **** Q41430_SOLTU); contains Interpro domain(s) IPR001246 Lipoxygenase, plant	3.41	12.66	3.71	7.31458e-10
Solyc09g082170	Pentatricopeptide repeat-containing protein (AHRD V1 ***- D7MBB4_ARALY); contains Interpro domain(s) IPR002885 Pentatricopeptide repeat	0.68	2.53	3.71	1.62252e-05
Solyc02g093310	MAP-like protein kinase (AHRD V1 **-- O23190_ARATH); contains Interpro domain(s) IPR017946 PLC-like phosphodiesterase, TIM beta/alpha-barrel domain	0.79	2.92	3.71	0.00038156
Solyc03g031890	Cold induced protein-like (AHRD V1 *--- Q94JH8_ORYSJ)	5.56	20.64	3.71	0.00759481
Solyc09g042660	CBL-interacting protein kinase 22 (AHRD V1 **** A0MNK8_POPTR); contains Interpro domain(s) IPR002290 Serine/threonine protein kinase	0.61	2.27	3.7	0.00121767
Solyc05g010270	Unknown Protein (AHRD V1)	1.75	6.47	3.7	0.00619363
Solyc01g006100	Cytosine-specific methyltransferase (AHRD V1 *-*- B4XTS9_ELAGV); contains Interpro domain(s) IPR001525 C-5 cytosine-specific DNA methylase	0.85	3.16	3.7	0.00966504
Solyc02g083340	Phospholipase D (AHRD V1 **** Q6AVR2_ORYSJ); contains Interpro domain(s) IPR011402 Phospholipase D, plant	2.67	9.86	3.69	9.66458e-19
Solyc04g051660	TPR repeat (AHRD V1 *-*- Q31KV9_SYNE7); contains Interpro domain(s) IPR011990 Tetratricopeptide-like helical	5.49	20.28	3.69	6.61615e-16
Solyc03g093360	Wound/stress protein (AHRD V1 **-- Q672Q3_SOLLC); contains Interpro domain(s) IPR001024 Lipoxygenase, LH2	23.86	87.25	3.66	2.41564e-19
Solyc06g071070	Short-chain dehydrogenase/reductase family protein (AHRD V1 ***- D7L204_ARALY); contains Interpro domain(s) IPR002347 Glucose/ribitol dehydrogenase	4.19	15.32	3.66	2.60892e-10
Solyc11g008480	Photosystem II oxygen evolving complex protein PsbP (AHRD V1 *-*- A0ZMM6_NODSP); contains Interpro domain(s) IPR016123 Mog1/PsbP, alpha/beta/alpha sandwich	1.51	5.53	3.66	9.36158e-05
Solyc11g069190	Auxin response factor 4 (AHRD V1 **** Q2LAI9_SOLLC); contains Interpro domain(s) IPR011525 Aux/IAA-ARF-dimerisation IPR003340 Transcriptional factor B3	19.92	72.69	3.65	3.4374e-48
Solyc08g080960	AT-hook motif nuclear localized protein 1 (AHRD V1 ***- O04696_PEA); contains Interpro domain(s) IPR005175 Protein of unknown function DUF296	1.89	6.91	3.65	3.35036e-06
Solyc06g050500	Abscisic acid receptor PYL4 (AHRD V1 *--- PYL4_ARATH); contains Interpro domain(s) IPR019587 Polyketide cyclase/dehydrase	19.32	70.6	3.65	5.6561e-05
Solyc08g007790	Hydroxymethylglutaryl-CoA synthase (AHRD V1 **** A9ZMZ7_HEVBR); contains Interpro domain(s) IPR010122 Hydroxymethylglutaryl-CoA synthase, eukaryotic IPR013746 Hydroxymethylglutaryl-coenzyme A synthase C-terminal IPR000590 Hydroxymethylglutaryl-coenzyme A synthase, active site	0.44	1.62	3.65	0.00966504
Solyc04g015560	Beta-D-glucosidase (AHRD V1 ***- Q7XAS3_GOSHI); contains Interpro domain(s) IPR001764 Glycoside hydrolase, family 3, N-terminal	13.42	48.86	3.64	2.55006e-37
Solyc07g055910	Unknown Protein (AHRD V1)	1.22	4.42	3.64	8.20546e-10
Solyc02g081000	Leucyl-tRNA synthetase (AHRD V1 *-*- D5H7P2_SALRM); contains Interpro domain(s) IPR002302 Leucyl-tRNA synthetase, class Ia, bacterial/mitochondrial	3.27	11.91	3.64	7.81825e-07
Solyc01g102950	FAD dependent oxidoreductase (AHRD V1 **-- B5VX05_SPIMA)	1.04	3.8	3.64	1.41611e-06
Solyc07g065730	Pentatricopeptide repeat-containing protein (AHRD V1 ***- D7MMG1_ARALY); contains Interpro domain(s) IPR002885 Pentatricopeptide repeat	0.67	2.44	3.64	0.000102086
Solyc08g066130	Unknown Protein (AHRD V1)	15.9	57.87	3.64	0.000297262
Solyc10g078700	Squamosa promoter-binding protein (AHRD V1 ***- B8Y9B1_PONTR); contains Interpro domain(s) IPR004333 Transcription factor, SBP-box	1.64	5.93	3.62	3.56018e-06
Solyc06g074730	ARGONAUTE 1 (AHRD V1 ***- D6RUV9_TOBAC); contains Interpro domain(s) IPR003165 Stem cell self-renewal protein Piwi	0.24	0.87	3.61	0.00839925
Solyc05g009820	Glycosyltransferase family GT8 protein (AHRD V1 ***- D0ECQ6_POPDE); contains Interpro domain(s) IPR002495 Glycosyl transferase, family 8	3.14	11.28	3.59	1.84748e-09
Solyc04g081910	Calcium-dependent protein kinase (AHRD V1 **** Q8RW36_SOLLC); contains Interpro domain(s) IPR002290 Serine/threonine protein kinase	20.51	73.34	3.58	8.90904e-40
Solyc10g005690	Chloride channel E (AHRD V1 ***- D3YP04_THEHA); contains Interpro domain(s) IPR001807 Chloride channel, voltage gated	3.71	13.26	3.58	8.90139e-20
Solyc11g010810	Glucosyltransferase (AHRD V1 ***- A1YM58_IPOBA); contains Interpro domain(s) IPR002213 UDP-glucuronosyl/UDP-glucosyltransferase	9.2	32.92	3.58	1.65225e-13
Solyc05g050900	Spindle and kinetochore-associated protein 1 homolog (AHRD V1 ***- SKA1_ARATH); contains Interpro domain(s) IPR009829 Protein of unknown function DUF1395	1.4	5.01	3.58	0.00175805
Solyc11g005790	Os06g0207500 protein (Fragment) (AHRD V1 ***- Q0DDQ9_ORYSJ); contains Interpro domain(s) IPR004253 Protein of unknown function DUF231, plant	0.9	3.21	3.57	0.000775974
Solyc06g060050	Pentatricopeptide repeat-containing protein (AHRD V1 ***- D7M7B9_ARALY); contains Interpro domain(s) IPR002885 Pentatricopeptide repeat	0.53	1.9	3.57	0.00100625
Solyc11g017290	Pentatricopeptide repeat-containing protein (AHRD V1 ***- D7KL14_ARALY); contains Interpro domain(s) IPR002885 Pentatricopeptide repeat	0.52	1.84	3.57	0.00192738
Solyc09g007710	Tir-nbs-lrr, resistance protein	0.28	1	3.57	0.00240049
Solyc06g059870	Unknown Protein (AHRD V1)	84.97	302.81	3.56	2.29917e-30
Solyc01g096480	Thioredoxin protein (AHRD V1 ***- Q6JE37_NICBE); contains Interpro domain(s) IPR013766 Thioredoxin domain	17.87	63.36	3.55	1.11299e-20
Solyc03g115200	Glucan endo-1 3-beta-glucosidase 1 (AHRD V1 *-*- B6TW10_MAIZE); contains Interpro domain(s) IPR012946 X8	7.46	26.25	3.52	3.35888e-08
Solyc10g018260	UDP-D-glucuronate 4-epimerase 2 (AHRD V1 **** D7M5S7_ARALY); contains Interpro domain(s) IPR016040 NAD(P)-binding domain	0.67	2.36	3.52	0.00188288
Solyc09g090510	Cyclopropane-fatty-acyl-phospholipid synthase (AHRD V1 *-*- C7LRK7_DESBD); contains Interpro domain(s) IPR003333 Cyclopropane-fatty-acyl-phospholipid synthase	1.84	6.45	3.51	1.22707e-12
Solyc01g005590	Unknown Protein (AHRD V1)	19.87	69.66	3.51	8.60576e-06
Solyc00g014800	Zinc-finger protein 1 (AHRD V1 *-*- D7KX25_ARALY); contains Interpro domain(s) IPR007087 Zinc finger, C2H2-type	1.81	6.34	3.51	0.00438348
Solyc03g007170	FK506-binding protein 4 (EC 5.2.1.8)(Peptidyl-prolyl cis-trans isomerase)(PPIase)(Rotamase) (AHRD V1 *-** C8V696_EMENI); contains Interpro domain(s) IPR001179 Peptidyl-prolyl cis-trans isomerase, FKBP-type	6.66	23.31	3.5	1.00857e-20
Solyc06g075580	Kinesin-5 (AHRD V1 *-*- D2V727_NAEGR); contains Interpro domain(s) IPR001752 Kinesin, motor region	1.92	6.72	3.5	1.16047e-14
Solyc03g115790	Pentatricopeptide repeat-containing protein (AHRD V1 ***- D7MMG1_ARALY); contains Interpro domain(s) IPR002885 Pentatricopeptide repeat	0.84	2.95	3.5	0.000146573
Solyc11g007000	Heme A synthase (AHRD V1 ***- C6MFW4_9PROT); contains Interpro domain(s) IPR003780 Cytochrome oxidase assembly	1.73	6.03	3.49	1.25711e-06
Solyc11g018500	Beta-galactosidase (AHRD V1 ***- B9GU11_POPTR); contains Interpro domain(s) IPR001944 Glycoside hydrolase, family 35	0.8	2.79	3.49	1.65605e-05
Solyc11g010220	Pentatricopeptide repeat-containing protein (AHRD V1 ***- D7M3D7_ARALY); contains Interpro domain(s) IPR002885 Pentatricopeptide repeat	0.85	2.98	3.49	6.3497e-05
Solyc05g005540	BURP domain-containing protein (Fragment) (AHRD V1 *--- C1PI44_ARATH); contains Interpro domain(s) IPR004873 BURP	24.48	85.2	3.48	3.01288e-43
Solyc08g082170	Glycoside hydrolase family 28 protein/polygalacturonase family protein (AHRD V1 **-- Q1PF10_ARATH); contains Interpro domain(s) IPR012334 Pectin lyase fold	18.25	63.49	3.48	3.32693e-35
Solyc01g079470	CP12 (AHRD V1 ***- O24136_TOBAC); contains Interpro domain(s) IPR003823 Protein of unknown function CP12	6.67	23.21	3.48	3.25227e-07
Solyc03g117300	Nodulin-like protein (AHRD V1 ***- Q8H6R3_PONTR); contains Interpro domain(s) IPR010658 Nodulin-like	3.68	12.77	3.47	6.61682e-15
Solyc04g082450	Unknown Protein (AHRD V1)	10.23	35.48	3.47	8.5712e-14
Solyc06g074400	Pentatricopeptide repeat-containing protein At2g32230, mitochondrial (AHRD V1 **-- PP179_ARATH); contains Interpro domain(s) IPR002528 Multi antimicrobial extrusion protein MatE	8.26	28.63	3.47	1.11434e-13
Solyc01g110960	Glutamic acid-rich protein (AHRD V1 ***- Q570K7_ARATH)	2.21	7.65	3.47	1.01428e-11
Solyc03g111360	Oxygen-independent coproporphyrinogen III oxidase-like protein sll1917 (AHRD V1 ***- B6UAC6_MAIZE); contains Interpro domain(s) IPR004559 Putative oxygen-independent coproporphyrinogen III oxidase	1.14	3.96	3.47	2.70881e-05
Solyc08g006890	Tubulin alpha-3 chain (AHRD V1 ***- B6SPX4_MAIZE); contains Interpro domain(s) IPR002452 Alpha tubulin	256.81	888.4	3.46	1.58445e-56
Solyc02g084210	GDP-mannose 4 6-dehydratase (AHRD V1 **** B7XH28_NICBE); contains Interpro domain(s) IPR006368 GDP-mannose 4,6-dehydratase	1	3.45	3.46	0.00188271
Solyc01g066640	Os04g0405500 protein (Fragment) (AHRD V1 *-*- Q0JDG3_ORYSJ)	15.26	52.62	3.45	5.13187e-20
Solyc05g050980	3-phosphoshikimate 1-carboxyvinyltransferase (AHRD V1 **** Q30CZ8_FAGSY); contains Interpro domain(s) IPR001986 3-phosphoshikimate 1-carboxyvinyltransferase, core	3.98	13.75	3.45	5.88586e-15
Solyc10g076510	Pyruvate decarboxylase (AHRD V1 **** B0ZS79_PRUAR); contains Interpro domain(s) IPR012110 Pyruvate decarboxylase/indolepyruvate decarboxylase	68.17	234.32	3.44	1.29476e-51
Solyc02g085340	GRAS family transcription factor (AHRD V1 **-* B9MXP6_POPTR); contains Interpro domain(s) IPR005202 GRAS transcription factor	2.5	8.59	3.44	1.18558e-11
Solyc11g062250	Pentatricopeptide repeat-containing protein (AHRD V1 ***- D7LE02_ARALY); contains Interpro domain(s) IPR002885 Pentatricopeptide repeat	0.48	1.65	3.44	0.00226163
Solyc02g036480	Harpin-induced protein-like (Fragment) (AHRD V1 **-- D2CFH8_COFAR); contains Interpro domain(s) IPR010847 Harpin-induced 1	1.13	3.9	3.44	0.00299678
Solyc06g051960	Pectinesterase (AHRD V1 ***- B9IDR8_POPTR); contains Interpro domain(s) IPR000070 Pectinesterase, catalytic	0.46	1.59	3.44	0.00335275
Solyc02g065770	COBRA-like protein 4 (AHRD V1 ***- B6SST3_MAIZE); contains Interpro domain(s) IPR017391 COBRA-like	32.95	113.14	3.43	4.60129e-42
Solyc04g080010	UDP-glucosyltransferase (AHRD V1 **** B8QI32_9MAGN); contains Interpro domain(s) IPR002213 UDP-glucuronosyl/UDP-glucosyltransferase	6.54	22.43	3.43	1.64118e-13
Solyc03g031800	Xyloglucan endotransglucosylase/hydrolase 1 (AHRD V1 **** C0IRG0_9ERIC); contains Interpro domain(s) IPR016455 Xyloglucan endotransglucosylase/hydrolase	2.55	8.76	3.43	1.32803e-06
Solyc01g080020	Xylanase inhibitor (Fragment) (AHRD V1 **-- Q53IQ4_WHEAT); contains Interpro domain(s) IPR001461 Peptidase A1	35.85	122.68	3.42	1.01653e-41
Solyc07g045440	Fasciclin-like arabinogalactan protein 19 (AHRD V1 ***- A9XTM4_GOSHI); contains Interpro domain(s) IPR000782 FAS1 domain	29.26	100.08	3.42	3.01172e-14
Solyc12g009820	Processive diacylglycerol glucosyltransferase (AHRD V1 **-- C5NXP9_9BACL); contains Interpro domain(s) IPR009695 Monogalactosyldiacylglycerol synthase	1.67	5.71	3.42	1.12851e-06
Solyc10g049890	Phosphoglycerate dehydrogenase (AHRD V1 **** D2D316_GOSHI); contains Interpro domain(s) IPR015508 D-3-phosphogylcerate Dehydrogenase	0.78	2.66	3.42	0.000217585
Solyc07g054740	Membrane associated protein-like protein (AHRD V1 ***- Q8LAZ8_ARATH); contains Interpro domain(s) IPR008962 PapD-like	1.63	5.58	3.42	0.00046122
Solyc01g100710	Unknown Protein (AHRD V1)	68.22	232.41	3.41	3.20893e-24
Solyc11g008540	Ribonuclease 3-like protein 3 (AHRD V1 *-*- RTL3_ORYSJ); contains Interpro domain(s) IPR000999 Ribonuclease III	6.28	21.44	3.41	1.08111e-23
Solyc06g019200	Peptidase M50 family protein (AHRD V1 ***- D7LZ04_ARALY); contains Interpro domain(s) IPR008915 Peptidase M50	5.68	19.35	3.41	9.31381e-07
Solyc07g021610	Unknown Protein (AHRD V1)	33.52	113.91	3.4	7.81371e-12
Solyc02g071610	GDSL esterase/lipase At5g45670 (AHRD V1 ***- GDL82_ARATH); contains Interpro domain(s) IPR001087 Lipase, GDSL	2	6.81	3.4	2.23465e-06
Solyc03g118080	Pentatricopeptide repeat-containing protein (AHRD V1 ***- D7M9E6_ARALY); contains Interpro domain(s) IPR002885 Pentatricopeptide repeat	1.34	4.55	3.4	5.98714e-06
Solyc03g044150	Subtilisin-like protease (AHRD V1 ***- A9XG40_TOBAC); contains Interpro domain(s) IPR015500 Peptidase S8, subtilisin-related	11.44	38.76	3.39	8.494e-34
Solyc06g082910	Formin 3 (AHRD V1 *-*- D0QAN4_ARATH); contains Interpro domain(s) IPR015425 Actin-binding FH2	2.43	8.23	3.39	9.78194e-16
Solyc12g013710	Protochlorophyllide reductase (AHRD V1 ***- Q8LAV9_ARATH); contains Interpro domain(s) IPR005979 Light-dependent protochlorophyllide reductase	1.14	3.87	3.39	0.000214802
Solyc10g086570	Palmitoyltransferase PFA4 (AHRD V1 **-- B6TA04_MAIZE); contains Interpro domain(s) IPR001594 Zinc finger, DHHC-type	80.76	273.16	3.38	1.72863e-36
Solyc06g035580	Choline dehydrogenase (AHRD V1 ***- C0G363_9RHIZ); contains Interpro domain(s) IPR012132 Glucose-methanol-choline oxidoreductase	12.59	42.55	3.38	9.32551e-06
Solyc07g054810	Unknown Protein (AHRD V1)	4.82	16.26	3.38	0.00493025
Solyc12g055940	Unknown Protein (AHRD V1)	11.5	38.73	3.37	6.21469e-19
Solyc08g067410	Fatty acid elongase 3-ketoacyl-CoA synthase (AHRD V1 **** Q6DUV6_BRANA); contains Interpro domain(s) IPR012392 Very-long-chain 3-ketoacyl-CoA synthase	0.94	3.18	3.37	0.000210854
Solyc10g007570	Gibberellin 2-oxidase 3 (AHRD V1 **** A4URE8_TOBAC); contains Interpro domain(s) IPR005123 Oxoglutarate and iron-dependent oxygenase	1.72	5.79	3.37	0.00177126
Solyc02g092980	Cyclin D-like protein (AHRD V1 ***- Q5U8T4_TOBAC); contains Interpro domain(s) IPR006671 Cyclin, N-terminal	1.78	5.98	3.36	0.000430086
Solyc02g014860	Chaperone protein DnaJ (AHRD V1 *-*- D2QAE1_BIFDB); contains Interpro domain(s) IPR003095 Heat shock protein DnaJ	13.81	46.21	3.35	2.80989e-16
Solyc04g007420	Genomic DNA chromosome 5 TAC clone K1O13 (AHRD V1 *-*- Q9FHD6_ARATH); contains Interpro domain(s) IPR007175 RNAse P, Rpr2/Rpp21 subunit	2.48	8.3	3.35	1.16987e-06
Solyc04g064890	Unknown Protein (AHRD V1)	5.72	19.15	3.35	0.00257574
Solyc01g081110	Pentatricopeptide repeat-containing protein (AHRD V1 ***- D7KHY5_ARALY); contains Interpro domain(s) IPR002885 Pentatricopeptide repeat	0.52	1.74	3.35	0.00286593
Solyc06g059740	Alcohol dehydrogenase 2 (AHRD V1 **** Q84UY3_PETHY); contains Interpro domain(s) IPR002085 Alcohol dehydrogenase superfamily, zinc-containing	319.16	1065.45	3.34	1.52934e-54
Solyc04g054520	Peptidyl-prolyl cis-trans isomerase (AHRD V1 *-*- D8PA41_9BACT); contains Interpro domain(s) IPR001179 Peptidyl-prolyl cis-trans isomerase, FKBP-type	2.59	8.67	3.34	8.31121e-05
Solyc04g078880	Genomic DNA chromosome 5 P1 clone MBD2 (AHRD V1 ***- Q9FMM9_ARATH)	9.78	32.56	3.33	1.95441e-14
Solyc10g079600	Response regulator 6 (AHRD V1 ***- Q9FRY9_MAIZE); contains Interpro domain(s) IPR001789 Signal transduction response regulator, receiver region	13.63	45.35	3.33	8.48424e-12
Solyc08g075920	Protein BREVIS RADIX (AHRD V1 ***- BRX_ARATH); contains Interpro domain(s) IPR013591 Disease resistance/zinc finger/chromosome condensation-like region	8	26.61	3.33	4.71188e-11
Solyc04g009210	Pentatricopeptide repeat-containing protein (AHRD V1 ***- D7LZR6_ARALY); contains Interpro domain(s) IPR002885 Pentatricopeptide repeat	1.32	4.39	3.33	6.81841e-06
Solyc09g011040	Aspartic proteinase nepenthesin I (AHRD V1 **-- A9ZMF9_NEPAL); contains Interpro domain(s) IPR001461 Peptidase A1	1.39	4.63	3.33	3.94261e-05
Solyc12g096810	LETM1 and EF-hand domain-containing protein 1, mitochondrial (AHRD V1 *--- LETM1_CHICK); contains Interpro domain(s) IPR011685 LETM1-like	0.62	2.07	3.33	0.000290611
Solyc11g066920	Pentatricopeptide repeat-containing protein (AHRD V1 ***- D7LQC4_ARALY); contains Interpro domain(s) IPR002885 Pentatricopeptide repeat	0.68	2.26	3.33	0.00182136
Solyc03g025270	rRNA 2&apos-O-methyltransferase fibrillarin (AHRD V1 ***- B6JX17_SCHJY); contains Interpro domain(s) IPR000692 Fibrillarin	42.46	141.16	3.32	8.31919e-17
Solyc04g074750	Polyadenylate-binding protein 1-A (AHRD V1 **-* PAP1A_DICDI); contains Interpro domain(s) IPR000504 RNA recognition motif, RNP-1	2.73	9.06	3.32	1.64752e-06
Solyc11g008820	Endoglucanase (AHRD V1 ***- Q0KIX2_CUCME); contains Interpro domain(s) IPR001701 Glycoside hydrolase, family 9	1.29	4.28	3.32	0.00299901
Solyc10g061880	Unknown Protein (AHRD V1)	2.22	7.37	3.32	0.00342029
Solyc06g005350	Ras-related protein Rab-8A (AHRD V1 ***- C1BPQ4_9MAXI); contains Interpro domain(s) IPR003579 Ras small GTPase, Rab type	1.87	6.21	3.31	0.00862007
Solyc02g079510	Peroxidase (AHRD V1 **** Q50LG4_TOBAC); contains Interpro domain(s) IPR019793 Peroxidases heam-ligand binding site IPR019794 Peroxidase, active site IPR002016 Haem peroxidase, plant/fungal/bacterial	6.03	19.9	3.3	5.33763e-15
Solyc05g007700	Transposon-like element Lyt2-2 DNA (AHRD V1 ***- D5MNY6_SOLLC); contains Interpro domain(s) IPR004330 Transcription factor, FAR1-related	16.92	55.82	3.3	2.50559e-07
Solyc05g024010	CONSTANS-like zinc finger protein (AHRD V1 *--- D0EP04_SOYBN); contains Interpro domain(s) IPR010402 CCT domain	5.94	19.57	3.29	2.1131e-16
Solyc04g009860	1-aminocyclopropane-1-carboxylate oxidase-like protein (AHRD V1 **-* Q9LTH8_ARATH); contains Interpro domain(s) IPR005123 Oxoglutarate and iron-dependent oxygenase	4.92	16.17	3.29	4.41974e-12
Solyc03g120630	30S ribosomal protein S17 (AHRD V1 *-*- D8JV24_HYPDA); contains Interpro domain(s) IPR019984 Ribosomal protein S17, bacterial-type	81.97	269.62	3.29	8.99632e-09
Solyc01g079410	SMP-30/Gluconolaconase/LRE domain protein (AHRD V1 *-*- D2QD53_SPILD); contains Interpro domain(s) IPR011042 Six-bladed beta-propeller, TolB-like	1.7	5.59	3.29	4.43498e-05
Solyc03g119980	Lipase-like protein (AHRD V1 **-- Q9M3D1_ARATH)	1.53	5.03	3.29	7.82947e-05
Solyc03g006050	Leucine rich repeat family protein (AHRD V1 *--- Q1EP22_MUSBA)	1.22	4.01	3.29	0.0063538
Solyc02g090120	Unknown Protein (AHRD V1)	5.78	18.95	3.28	0.00017684
Solyc04g072180	Sphingosine hydroxylase (AHRD V1 **-* A8N9Q2_COPC7); contains Interpro domain(s) IPR006694 Fatty acid hydroxylase	2.86	9.38	3.28	0.00114237
Solyc07g017670	Lysine ketoglutarate reductase/saccharopine dehydrogenase (AHRD V1 ***- D8WKY4_TRITU)	4.03	13.19	3.28	0.00358425
Solyc01g087790	Subtilisin-like protease (AHRD V1 **-- O82006_SOLLC); contains Interpro domain(s) IPR015500 Peptidase S8, subtilisin-related	0.51	1.66	3.27	0.000541227
Solyc04g012030	Palmitoyltransferase PFA4 (AHRD V1 *-*- PFA4_USTMA); contains Interpro domain(s) IPR001594 Zinc finger, DHHC-type	1.04	3.39	3.27	0.00113721
Solyc09g091420	Nucleoside-triphosphatase (AHRD V1 **** B2VUE6_PYRTR); contains Interpro domain(s) IPR002637 Ham1-like protein	2.39	7.82	3.27	0.00638228
Solyc01g087540	Os01g0611000 protein (Fragment) (AHRD V1 ***- Q0JLB5_ORYSJ); contains Interpro domain(s) IPR006946 Protein of unknown function DUF642	4.45	14.49	3.26	4.82078e-11
Solyc10g074820	Unknown Protein (AHRD V1); contains Interpro domain(s) IPR010605 Protein of unknown function DUF1191	1.13	3.67	3.26	0.00416053
Solyc01g103260	Unknown Protein (AHRD V1)	11.38	36.98	3.25	2.57112e-05
Solyc04g082000	Phospholipase D (AHRD V1 **** Q6AVR2_ORYSJ); contains Interpro domain(s) IPR011402 Phospholipase D, plant	2.01	6.51	3.24	3.17974e-07
Solyc02g085230	Nucleolar protein 6 (AHRD V1 ***- B0WP83_CULQU); contains Interpro domain(s) IPR005554 Nrap protein	0.77	2.51	3.24	2.60288e-06
Solyc02g078500	Aluminum-induced protein-like (AHRD V1 ***- Q9FG81_ARATH)	1.17	3.79	3.24	0.00783187
Solyc04g007410	Os06g0731300 protein (Fragment) (AHRD V1 *-*- Q0D996_ORYSJ)	12.56	40.57	3.23	5.17367e-12
Solyc04g054990	Lipoxygenase homology domain-containing protein 1 (AHRD V1 *--- LOXH1_HUMAN); contains Interpro domain(s) IPR001024 Lipoxygenase, LH2	20	64.48	3.22	2.02786e-17
Solyc01g103650	Hydrolase alpha/beta fold family (AHRD V1 **-- A4VRL9_PSEU5); contains Interpro domain(s) IPR012020 AB-hydrolase YheT, putative	1.67	5.38	3.22	8.03329e-06
Solyc09g083400	Os02g0200800 protein (Fragment) (AHRD V1 *-*- Q0E303_ORYSJ); contains Interpro domain(s) IPR009675 Targeting for Xklp2	1.88	6.07	3.22	2.04576e-05
Solyc05g026420	Unknown Protein (AHRD V1)	5.63	18.1	3.21	0.000747137
Solyc11g039990	Unknown Protein (AHRD V1)	3.97	12.69	3.2	0.00247326
Solyc08g079090	Laccase-22 (AHRD V1 **-- LAC22_ORYSJ); contains Interpro domain(s) IPR001117 Multicopper oxidase, type 1	4.43	14.14	3.19	3.44529e-15
Solyc05g012290	DUF647 domain-containing protein (AHRD V1 **-- C5JIY8_AJEDS); contains Interpro domain(s) IPR006968 Protein of unknown function DUF647	7.08	22.59	3.19	5.66439e-11
Solyc03g082830	Pentatricopeptide repeat-containing protein (AHRD V1 ***- D7L041_ARALY); contains Interpro domain(s) IPR002885 Pentatricopeptide repeat	0.86	2.75	3.19	5.77575e-05
Solyc12g014040	Chloroplast protein HCF243 (AHRD V1 ***- Q9LIM5_ARATH)	1.43	4.57	3.19	0.0032146
Solyc03g114730	Os03g0169000 protein (Fragment) (AHRD V1 ***- Q0DUS7_ORYSJ); contains Interpro domain(s) IPR004348 Protein of unknown function DUF246, plant	20.99	66.67	3.18	2.44389e-32
Solyc04g049450	Protein disulfide isomerase L-2 (AHRD V1 **** B1Q2X5_SOYBN); contains Interpro domain(s) IPR005792 Protein disulphide isomerase	13.62	43.22	3.17	1.79192e-28
Solyc04g007070	Cc-nbs-lrr, resistance protein	6.02	19.07	3.17	1.15063e-23
Solyc10g084640	N-acetyltransferase (AHRD V1 ***- B6SUK9_MAIZE); contains Interpro domain(s) IPR000182 GCN5-related N-acetyltransferase	29.89	94.86	3.17	3.43929e-20
Solyc10g078920	Thioredoxin-like 5 (AHRD V1 ***- A6N1I7_ORYSI); contains Interpro domain(s) IPR013766 Thioredoxin domain	38.38	121.49	3.17	4.33203e-19
Solyc12g005030	Calcium-dependent protein kinase (AHRD V1 ***- Q9XER6_SOLTU); contains Interpro domain(s) IPR002290 Serine/threonine protein kinase	4.5	14.27	3.17	5.92434e-11
Solyc02g070870	Mitochondrial inner membrane protease subunit 1 (AHRD V1 ***- B6T7U7_MAIZE); contains Interpro domain(s) IPR000223 Peptidase S26A, signal peptidase I	15.92	50.44	3.17	1.85347e-09
Solyc02g090180	Oligopeptidase (Protease II) (AHRD V1 **-- A6EDE8_9SPHI); contains Interpro domain(s) IPR002470 Peptidase S9A, prolyl oligopeptidase	0.45	1.42	3.17	0.00330121
Solyc12g043020	Dihydroxy-acid dehydratase (AHRD V1 **** A6C1E8_9PLAN); contains Interpro domain(s) IPR004404 Dihydroxy-acid dehydratase	29.52	93.37	3.16	2.1707e-29
Solyc09g014350	Glycerol-3-phosphate acyltransferase 6 (AHRD V1 **** D7LKT2_ARALY); contains Interpro domain(s) IPR002123 Phospholipid/glycerol acyltransferase	4.35	13.76	3.16	2.54171e-10
Solyc06g082460	Plant-specific domain TIGR01568 family protein (AHRD V1 *--- B6U561_MAIZE); contains Interpro domain(s) IPR006458 Protein of unknown function DUF623, plant	1.19	3.77	3.16	0.00146051
Solyc05g007180	Homeobox-leucine zipper-like protein (AHRD V1 *-*- Q3HRT1_PICGL); contains Interpro domain(s) IPR003106 Leucine zipper, homeobox-associated	16.53	52.01	3.15	3.67508e-22
Solyc10g052880	LRR receptor-like serine/threonine-protein kinase, RLP	2.42	7.64	3.15	5.509e-08
Solyc01g108420	Unknown Protein (AHRD V1)	5.68	17.92	3.15	3.37989e-05
Solyc12g006040	Nbs, resistance protein fragment	1.47	4.63	3.15	0.000780227
Solyc04g005580	Unknown Protein (AHRD V1); contains Interpro domain(s) IPR012891 GCK	3.91	12.33	3.15	0.00200896
Solyc07g062170	Receptor protein kinase-like protein (AHRD V1 ***- Q9LRY1_ARATH); contains Interpro domain(s) IPR002290 Serine/threonine protein kinase	1.14	3.58	3.15	0.00346598
Solyc02g082680	Unknown Protein (AHRD V1)	4.88	15.34	3.14	1.21904e-20
Solyc04g082590	Canopy homolog 2 (AHRD V1 ***- C1BWT2_ESOLU)	1.97	6.19	3.14	0.00218567
Solyc03g019790	Alpha-galactosidase (AHRD V1 **** Q9SP05_SOLLC); contains Interpro domain(s) IPR013785 Aldolase-type TIM barrel	11.79	36.91	3.13	1.56654e-22
Solyc03g034370	Unknown Protein (AHRD V1)	18.83	59	3.13	2.46076e-08
Solyc04g024960	Unknown Protein (AHRD V1)	12.96	40.63	3.13	1.82612e-07
Solyc10g038070	Unknown Protein (AHRD V1)	3.28	10.24	3.13	0.00222741
Solyc09g011170	Uncharacterized basic helix-loop-helix protein At1g06150 (AHRD V1 *--- Y1615_ARATH); contains Interpro domain(s) IPR001092 Basic helix-loop-helix dimerisation region bHLH	3.41	10.62	3.11	2.10904e-14
Solyc01g006220	Histone-lysine N-methyltransferase (AHRD V1 *-*- C1G685_PARBD); contains Interpro domain(s) IPR001214 SET	1.57	4.9	3.11	4.51622e-05
Solyc04g071130	F-box family protein (AHRD V1 ***- B9H7Q7_POPTR); contains Interpro domain(s) IPR011498 Kelch repeat type 2	20.94	64.86	3.1	2.11905e-28
Solyc05g005080	Endo-1 4-beta-glucanase (AHRD V1 ***- O04890_SOLLC); contains Interpro domain(s) IPR001701 Glycoside hydrolase, family 9	330.91	1022.4	3.09	2.31088e-26
Solyc05g009750	Nbs-lrr, resistance protein	0.59	1.82	3.09	0.00230933
Solyc05g012630	Pentatricopeptide repeat-containing protein (AHRD V1 ***- D7MHD4_ARALY); contains Interpro domain(s) IPR002885 Pentatricopeptide repeat	0.38	1.16	3.09	0.0092147
Solyc11g072600	AP2-like ethylene-responsive transcription factor At1g79700 (AHRD V1 *--- AP2L3_ARATH); contains Interpro domain(s) IPR001471 Pathogenesis-related transcriptional factor and ERF, DNA-binding	3.25	10.02	3.08	5.91216e-08
Solyc00g118680	Unknown Protein (AHRD V1)	26.77	82.39	3.08	3.90315e-06
Solyc10g008400	RING finger protein 5 (AHRD V1 *--- B6TI40_MAIZE); contains Interpro domain(s) IPR018957 Zinc finger, C3HC4 RING-type	105.93	326.66	3.08	1.33555e-05
Solyc03g117100	PPPDE peptidase domain-containing protein 1 (AHRD V1 *--- PPDE1_DANRE); contains Interpro domain(s) IPR008580 Protein of unknown function DUF862, eukaryotic	2.49	7.68	3.08	0.000109513
Solyc09g098530	Unknown Protein (AHRD V1)	130.64	400.98	3.07	3.65614e-07
Solyc01g080070	Copper chaperone (AHRD V1 *--- B6TJ24_MAIZE); contains Interpro domain(s) IPR006121 Heavy metal transport/detoxification protein	19.15	58.65	3.06	6.84721e-20
Solyc07g063350	COP1-Interacting ProteinI 7 (CIP7) (Fragment) (AHRD V1 *-*- Q7GDB1_ARATH)	3.45	10.54	3.06	5.07509e-14
Solyc09g008940	AT-hook motif nuclear localized protein 1 (AHRD V1 *-*- Q8VYJ2_ARATH); contains Interpro domain(s) IPR005175 Protein of unknown function DUF296	3.66	11.22	3.06	5.84851e-09
Solyc04g076450	LRR receptor-like serine/threonine-protein kinase, RLP	2.67	8.14	3.05	1.51612e-07
Solyc06g048900	Pentatricopeptide repeat-containing protein (AHRD V1 ***- D7KZF9_ARALY); contains Interpro domain(s) IPR002885 Pentatricopeptide repeat	0.72	2.21	3.05	0.000139786
Solyc08g005220	Plastid lipid-associated protein 3, chloroplastic (AHRD V1 **-- PAP3_BRACM); contains Interpro domain(s) IPR006843 PAP fibrillin	1.47	4.48	3.05	0.000212132
Solyc11g008530	Ribonuclease 3-like protein 3 (AHRD V1 *-*- RTL3_ORYSJ); contains Interpro domain(s) IPR000999 Ribonuclease III	3.06	9.28	3.04	1.00495e-18
Solyc03g096840	Seed specific protein Bn15D1B (AHRD V1 ***- B6TIB8_MAIZE)	193.34	587.68	3.04	1.52976e-07
Solyc03g062900	Unknown Protein (AHRD V1)	0.75	2.28	3.04	0.00315972
Solyc06g036310	Heavy metal transport/detoxification protein (AHRD V1 *-*- Q1SWG8_MEDTR); contains Interpro domain(s) IPR006121 Heavy metal transport/detoxification protein	54.17	164.33	3.03	5.26758e-21
Solyc03g031420	Molybdenum cofactor sulfurase (AHRD V1 ***- C0S2Y3_PARBP); contains Interpro domain(s) IPR015424 Pyridoxal phosphate-dependent transferase, major region	5.1	15.47	3.03	2.14064e-15
Solyc11g042950	Carbohydrate kinase FGGY (AHRD V1 ***- B5W0I7_SPIMA); contains Interpro domain(s) IPR000577 Carbohydrate kinase, FGGY	6.57	19.94	3.03	0.000134002
Solyc01g102340	Myb-like transcription factor (AHRD V1 *--- B8XPP3_9ROSI); contains Interpro domain(s) IPR015495 Myb transcription factor	11.66	35.27	3.02	4.34751e-20
Solyc01g058320	T6A9.7 protein (AHRD V1 *-*- Q9FZ23_ARATH)	23.46	70.83	3.02	1.12758e-16
Solyc04g006930	Receptor-like protein kinase At5g59670 (AHRD V1 *-*- RLK7_ARATH); contains Interpro domain(s) IPR002290 Serine/threonine protein kinase	7.13	21.55	3.02	1.35836e-07
Solyc07g062700	Sodium/calcium exchanger family protein (AHRD V1 ***- D7KKF3_ARALY); contains Interpro domain(s) IPR004837 Sodium/calcium exchanger membrane region	56.31	169.25	3.01	7.11592e-41
Solyc05g054620	Amino acid binding protein (AHRD V1 **-- B6TDN9_MAIZE); contains Interpro domain(s) IPR002912 Amino acid-binding ACT	51.19	154.28	3.01	8.52853e-36
Solyc05g041530	Dienelactone hydrolase domain protein (AHRD V1 *--- C3HWX7_BACTU)	8.73	26.24	3.01	1.27266e-16
Solyc03g121070	Hexokinase (AHRD V1 ***- Q8H0Q2_SOLLC); contains Interpro domain(s) IPR019807 Hexokinase, conserved site IPR001312 Hexokinase	2.74	8.25	3.01	6.58636e-07
Solyc04g081550	Thaumatin-like protein (AHRD V1 **-- Q9ZQY9_ARATH); contains Interpro domain(s) IPR001938 Thaumatin, pathogenesis-related	16.74	50.17	3	3.12172e-21
Solyc08g081190	Aquaporin 1 (AHRD V1 ***- O24662_TOBAC); contains Interpro domain(s) IPR012269 Aquaporin	1659.88	553.72	0.33	1.65447e-30
Solyc02g062460	2-oxoglutarate-dependent dioxygenase (AHRD V1 **** B9GL08_POPTR); contains Interpro domain(s) IPR005123 Oxoglutarate and iron-dependent oxygenase	247.99	81.93	0.33	1.21807e-25
Solyc07g062970	Serine/threonine phosphatase family protein (AHRD V1 **** C1E0J1_9CHLO); contains Interpro domain(s) IPR015655 Protein phosphatase 2C	254.88	82.88	0.33	6.10221e-25
Solyc12g043110	Heat shock protein 4 (AHRD V1 ***- B6U237_MAIZE); contains Interpro domain(s) IPR013126 Heat shock protein 70	91.56	30.56	0.33	8.58263e-25
Solyc08g075490	Carotenoid cleavage dioxygenase 4B	114.27	37.29	0.33	8.59274e-25
Solyc01g010870	Dehydration-responsive family protein (AHRD V1 ***- D7KPN7_ARALY); contains Interpro domain(s) IPR004159 Protein of unknown function DUF248, methyltransferase putative	89.54	29.62	0.33	1.84482e-22
Solyc05g006400	Genomic DNA chromosome 5 P1 clone MBG8 (AHRD V1 ***- Q9FFU3_ARATH)	92.95	30.75	0.33	8.79021e-22
Solyc02g071030	Chlorophyll a/b binding protein (AHRD V1 **** Q41422_SOLTU); contains Interpro domain(s) IPR001344 Chlorophyll A-B binding protein	123.91	40.28	0.33	8.90139e-20
Solyc05g005250	Pantothenate kinase (AHRD V1 **** C1MLQ0_MICPS); contains Interpro domain(s) IPR004567 Eukaryotic pantothenate kinase IPR011602 Fumble	61.17	20.03	0.33	2.24004e-17
Solyc12g013690	Monooxygenase FAD-binding protein (AHRD V1 **-- Q1B616_MYCSS); contains Interpro domain(s) IPR003042 Aromatic-ring hydroxylase-like	184.72	60.53	0.33	1.52718e-16
Solyc06g053910	Plant-specific domain TIGR01615 family protein (AHRD V1 ***- B6SS18_MAIZE); contains Interpro domain(s) IPR006502 Protein of unknown function DUF506, plant	65.25	21.65	0.33	1.61137e-16
Solyc08g082280	Long-chain-fatty-acid-CoA ligase (AHRD V1 **** B2WS80_ARAHA); contains Interpro domain(s) IPR000873 AMP-dependent synthetase and ligase	30.09	10.03	0.33	4.25651e-15
Solyc04g054890	Acyl-CoA oxidase (AHRD V1 **** D7MT79_ARALY); contains Interpro domain(s) IPR012258 Acyl-CoA oxidase	25.16	8.38	0.33	2.31376e-13
Solyc01g079600	Lipase (AHRD V1 *-*- C1FIH0_9CHLO); contains Interpro domain(s) IPR002921 Lipase, class 3	25.43	8.38	0.33	5.45175e-13
Solyc06g082470	Serine/threonine protein kinase (AHRD V1 *-** D0NNA3_PHYIN); contains Interpro domain(s) IPR002290 Serine/threonine protein kinase	21.86	7.29	0.33	1.22615e-12
Solyc09g082120	Glyoxalase/bleomycin resistance protein/dioxygenase (AHRD V1 ***- D1C786_SPHTD); contains Interpro domain(s) IPR004360 Glyoxalase/bleomycin resistance protein/dioxygenase	78.25	25.99	0.33	4.42649e-11
Solyc12g043120	Heat shock protein 4 (AHRD V1 ***- B6U237_MAIZE); contains Interpro domain(s) IPR013126 Heat shock protein 70	52.65	17.39	0.33	1.92332e-09
Solyc11g061770	Zinc finger A20 and AN1 domain-containing stress-associated protein 8 (AHRD V1 ***- SAP8_ORYSJ); contains Interpro domain(s) IPR002653 Zinc finger, A20-type IPR000058 Zinc finger, AN1-type	50.16	16.35	0.33	2.34781e-09
Solyc07g008110	Blue copper protein (Fragment) (AHRD V1 *--- O82576_MAIZE); contains Interpro domain(s) IPR003245 Plastocyanin-like	57.75	19.27	0.33	6.37545e-09
Solyc11g066330	Nodulin family protein (AHRD V1 ***- D7LIF1_ARALY); contains Interpro domain(s) IPR010658 Nodulin-like	13.28	4.36	0.33	2.56304e-08
Solyc10g054440	Arginine decarboxylase (AHRD V1 **** Q5F307_SOLLC); contains Interpro domain(s) IPR002985 Arginine decarboxylase	69.42	22.6	0.33	6.17394e-08
Solyc05g054860	Pto-like, Serine/threonine kinase protein, resistance protein	7.87	2.61	0.33	1.1023e-07
Solyc01g110440	Arginine decarboxylase (AHRD V1 **** Q9SCF0_DATST); contains Interpro domain(s) IPR002985 Arginine decarboxylase	100.09	32.55	0.33	5.33294e-06
Solyc02g063360	C2 domain-containing protein (AHRD V1 **-- D7MIH2_ARALY); contains Interpro domain(s) IPR018029 C2 membrane targeting protein	109.95	36.83	0.33	7.35493e-05
Solyc05g052150	ATP synthase subunit delta&apos;, mitochondrial (AHRD V1 ***- ATP4_IPOBA)	73.82	24.22	0.33	0.00015551
Solyc06g034220	Vesicle-associated membrane protein-associated protein (AHRD V1 ***- Q1ANA7_WHEAT); contains Interpro domain(s) IPR016763 Vesicle-associated membrane protein	32.96	10.71	0.33	0.000174011
Solyc03g082410	Unknown Protein (AHRD V1)	90.84	29.81	0.33	0.00132679
Solyc06g048840	Late embryogenesis abundant protein (AHRD V1 ***- A4VBF1_9FABA); contains Interpro domain(s) IPR000389 Small hydrophilic plant seed protein	25.14	8.39	0.33	0.00214718
Solyc07g056240	Unknown Protein (AHRD V1)	17.55	5.74	0.33	0.00225056
Solyc08g080480	Unknown Protein (AHRD V1); contains Interpro domain(s) IPR003612 Plant lipid transfer protein/seed storage/trypsin-alpha amylase inhibitor	13.6	4.47	0.33	0.00306909
Solyc11g005050	Mitochondrial ATP synthase subunit (AHRD V1 ***- C8CMP2_ORYSI)	72.81	24.26	0.33	0.00662583
Solyc10g081380	Unknown Protein (AHRD V1); contains Interpro domain(s) IPR001305 Heat shock protein DnaJ, cysteine-rich region	13.13	4.33	0.33	0.00798421
Solyc01g058260	Poly(A) polymerase (AHRD V1 ***- Q56XM9_ARATH); contains Interpro domain(s) IPR007012 Poly(A) polymerase, central region	152.96	48.75	0.32	3.0244e-26
Solyc01g104030	Inward rectifier potassium channel-like protein (Fragment) (AHRD V1 *-** Q1W7D1_SOLLC); contains Interpro domain(s) IPR000595 Cyclic nucleotide-binding	72.63	23	0.32	1.10327e-25
Solyc03g096670	Integrin-linked kinase-associated serine/threonine phosphatase 2C (AHRD V1 *-** ILKAP_RAT); contains Interpro domain(s) IPR015655 Protein phosphatase 2C	96.52	30.51	0.32	2.68569e-21
Solyc03g121540	Beta-galactosidase (AHRD V1 ***- Q9ZP11_SOLLC); contains Interpro domain(s) IPR019801 Glycoside hydrolase, family 35, conserved site IPR001944 Glycoside hydrolase, family 35 IPR000922 D-galactoside/L-rhamnose binding SUEL lectin	46.14	14.92	0.32	2.96236e-21
Solyc01g096050	Transcription factor (AHRD V1 *--* Q9M4A8_MAIZE); contains Interpro domain(s) IPR011598 Helix-loop-helix DNA-binding	50.19	16.28	0.32	1.88336e-18
Solyc03g097370	DNA helicase-like (AHRD V1 **** Q9FGC2_ARATH); contains Interpro domain(s) IPR003593 ATPase, AAA+ type, core	27.4	8.8	0.32	3.45587e-18
Solyc05g051400	Mitochondrial 2-oxoglutarate/malate carrier protein (AHRD V1 **** B6TRY7_MAIZE); contains Interpro domain(s) IPR001993 Mitochondrial substrate carrier	65.41	20.66	0.32	2.92486e-16
Solyc11g012850	Chlorophyllide a oxygenase (AHRD V1 ***- B6TZB6_MAIZE); contains Interpro domain(s) IPR013626 Pheophorbide a oxygenase	40.84	13.06	0.32	3.32465e-16
Solyc01g105030	Chlorophyll a-b binding protein, chloroplastic (AHRD V1 **** CB12_PETHY); contains Interpro domain(s) IPR001344 Chlorophyll A-B binding protein	78.34	25.43	0.32	6.84877e-16
Solyc07g055260	Chaperone protein dnaJ 10 (AHRD V1 *-*- B6TAW2_MAIZE); contains Interpro domain(s) IPR003095 Heat shock protein DnaJ	47.79	15.2	0.32	2.64578e-14
Solyc01g098570	Unknown Protein (AHRD V1)	35.65	11.45	0.32	4.92657e-12
Solyc09g008050	UDP-glucose glucosyltransferase (AHRD V1 **** B6EWY8_LYCBA); contains Interpro domain(s) IPR002213 UDP-glucuronosyl/UDP-glucosyltransferase	21.26	6.85	0.32	5.75606e-11
Solyc07g062220	Os06g0207500 protein (Fragment) (AHRD V1 **-- Q0DDQ9_ORYSJ); contains Interpro domain(s) IPR004253 Protein of unknown function DUF231, plant	26.06	8.26	0.32	9.46033e-11
Solyc06g011400	ATP-dependent chaperone ClpB (AHRD V1 **** B5W0X8_SPIMA); contains Interpro domain(s) IPR013093 ATPase associated with various cellular activities, AAA-2	54.9	17.83	0.32	2.01421e-10
Solyc02g071730	MADS-box transcription factor AGAMOUS (AHRD V1 **-* Q8GTY3_HELAN); contains Interpro domain(s) IPR002100 Transcription factor, MADS-box IPR002487 Transcription factor, K-box	92.62	30.1	0.32	4.86195e-10
Solyc09g082860	Sulfate adenylyltransferase (AHRD V1 **** Q43183_SOLTU); contains Interpro domain(s) IPR002650 ATP-sulfurylase	18.15	5.87	0.32	1.42905e-09
Solyc04g011670	BZIP transcription factor (AHRD V1 **** A7Y1S1_BRAJU); contains Interpro domain(s) IPR011616 bZIP transcription factor, bZIP-1	21.58	6.82	0.32	5.35509e-09
Solyc03g007870	Heavy metal-associated domain containing protein expressed (AHRD V1 *-*- Q8S5W0_ORYSJ); contains Interpro domain(s) IPR006121 Heavy metal transport/detoxification protein	257.34	81.24	0.32	5.62341e-09
Solyc06g036340	Unknown Protein (AHRD V1)	16.56	5.34	0.32	7.98794e-09
Solyc01g107360	Coatomer subunit beta&apos; (AHRD V1 *--- COPB2_DICDI); contains Interpro domain(s) IPR017986 WD40 repeat, region	8.87	2.81	0.32	1.02205e-08
Solyc10g078590	Unknown Protein (AHRD V1)	184.59	59.4	0.32	3.34568e-08
Solyc03g044790	Alpha-hydroxynitrile lyase (AHRD V1 **-- O49897_MANES); contains Interpro domain(s) IPR000073 Alpha/beta hydrolase fold-1	41.22	13.06	0.32	8.44445e-08
Solyc08g079700	Zinc finger A20 and AN1 domain-containing stress-associated protein 7 (AHRD V1 ***- SAP7_ARATH); contains Interpro domain(s) IPR000058 Zinc finger, AN1-type	202.4	64.82	0.32	8.75651e-08
Solyc12g019310	Acetolactate synthase small subunit (AHRD V1 **** Q9SMC2_NICPL); contains Interpro domain(s) IPR004789 Acetolactate synthase, small subunit	13.91	4.47	0.32	1.86638e-07
Solyc03g115860	Endoplasmic reticulum membrane protein YGL010W (AHRD V1 **-- C1BUF1_9MAXI); contains Interpro domain(s) IPR009305 Protein of unknown function DUF962	26	8.35	0.32	5.88711e-07
Solyc06g008920	Acyl-CoA synthetase/AMP-acid ligase II (AHRD V1 **** D0C359_9GAMM); contains Interpro domain(s) IPR000873 AMP-dependent synthetase and ligase	25.01	7.93	0.32	7.98042e-07
Solyc03g118090	Calcium-binding mitochondrial carrier protein SCaMC-1 (AHRD V1 **** B5X2X8_SALSA); contains Interpro domain(s) IPR002113 Adenine nucleotide translocator 1	9.75	3.16	0.32	1.30125e-06
Solyc06g008300	LRR receptor-like serine/threonine-protein kinase, RLP	5.79	1.88	0.32	1.65384e-06
Solyc04g051280	F16G16.9 protein (Fragment) (AHRD V1 *-*- Q9SS51_ARATH)	61.11	19.64	0.32	1.93485e-06
Solyc03g098290	Sucrose synthase (AHRD V1 **** Q9FHU4_ARATH); contains Interpro domain(s) IPR012820 Sucrose synthase, plants and cyanobacteria	5.4	1.75	0.32	2.75393e-06
Solyc11g006990	Os06g0207500 protein (Fragment) (AHRD V1 **-- Q0DDQ9_ORYSJ); contains Interpro domain(s) IPR004253 Protein of unknown function DUF231, plant	30.82	9.93	0.32	8.85806e-06
Solyc07g008180	YABBY-like transcription factor CRABS CLAW-like protein (AHRD V1 **-* Q6SRZ7_ANTMA); contains Interpro domain(s) IPR006780 YABBY protein	123.52	39.78	0.32	1.30272e-05
Solyc01g087020	Unknown Protein (AHRD V1)	61.66	20.01	0.32	2.28863e-05
Solyc04g080040	UBA/TS-N domain protein (AHRD V1 *--- B6QFU5_PENMQ); contains Interpro domain(s) IPR001623 Heat shock protein DnaJ, N-terminal	4.87	1.58	0.32	2.99186e-05
Solyc02g080520	Os04g0625000 protein (Fragment) (AHRD V1 *-*- Q0J9Y7_ORYSJ)	5.95	1.92	0.32	4.70752e-05
Solyc07g066310	photosystem II polypeptide (AHRD V1 ***- Q6V7X5_TRIPR); contains Interpro domain(s) IPR006814 Photosystem II protein PsbR	2783.56	894.31	0.32	0.000152663
Solyc03g005780	Chlorophyll a-b binding protein 3C-like (AHRD V1 **** Q2XTE0_SOLTU); contains Interpro domain(s) IPR001344 Chlorophyll A-B binding protein	10.6	3.39	0.32	0.000287692
Solyc03g118750	Phosphoethanolamine N-methyltransferase (AHRD V1 **** Q9AXH3_SOLLC); contains Interpro domain(s) IPR000896 Hemocyanin, copper-containing	5.48	1.78	0.32	0.000344194
Solyc03g096220	tRNA-splicing endonuclease subunit Sen54 (AHRD V1 ***- SEN54_MOUSE)	32.64	10.6	0.32	0.000603891
Solyc01g081200	Unknown Protein (AHRD V1)	27.52	8.78	0.32	0.000813895
Solyc12g005130	Genomic DNA chromosome 5 P1 clone MBG8 (AHRD V1 ***- Q9FFU3_ARATH)	4.87	1.55	0.32	0.00232282
Solyc09g056340	Ras-related protein Rab-25 (AHRD V1 ***- RAB25_RABIT); contains Interpro domain(s) IPR015595 Rab11-related	44.87	14.34	0.32	0.00330423
Solyc07g054140	Syntaxin 32 (AHRD V1 ***- B6TET0_MAIZE); contains Interpro domain(s) IPR010989 t-SNARE	4.87	1.53	0.32	0.00558255
Solyc07g055840	Citrate synthase (AHRD V1 **** B9IFM7_POPTR); contains Interpro domain(s) IPR010953 Citrate synthase, type II	3.49	1.12	0.32	0.0066242
Solyc09g091470	3-ketoacyl CoA thiolase 2 (AHRD V1 **** C8YNG7_PETHY); contains Interpro domain(s) IPR002155 Thiolase	213.56	66.98	0.31	2.20008e-28
Solyc01g104650	BZIP transcription factor (AHRD V1 **** Q53UC6_WHEAT); contains Interpro domain(s) IPR011700 Basic leucine zipper	193.08	59.8	0.31	1.78348e-25
Solyc01g009430	Os02g0448600 protein (Fragment) (AHRD V1 *--- Q0E1G8_ORYSJ)	730.89	226.82	0.31	1.94005e-25
Solyc12g096550	Pheophorbide a oxygenase family (AHRD V1 **-- B4VSS3_9CYAN); contains Interpro domain(s) IPR013626 Pheophorbide a oxygenase	82.7	25.43	0.31	3.16042e-24
Solyc11g066440	Pheophorbide a oxygenase (Fragment) (AHRD V1 *--- D1MWF5_BRAOL); contains Interpro domain(s) IPR013626 Pheophorbide a oxygenase	57.73	17.91	0.31	6.06718e-21
Solyc07g065010	Bactericidal permeability-increasing protein (AHRD V1 ***- Q4KTY6_ICTPU); contains Interpro domain(s) IPR017942 Lipid-binding serum glycoprotein, N-terminal	41.72	12.75	0.31	1.98997e-17
Solyc02g082690	Syntaxin binding protein 5 (Tomosyn) (AHRD V1 *--- Q14DD4_HUMAN); contains Interpro domain(s) IPR011046 WD40 repeat-like	20.47	6.42	0.31	2.3182e-17
Solyc03g026110	Calmodulin binding protein (AHRD V1 **** B6STZ4_MAIZE); contains Interpro domain(s) IPR000048 IQ calmodulin-binding region	39.25	12.26	0.31	4.94512e-16
Solyc08g078510	GRAM-containing/ABA-responsive protein (Fragment) (AHRD V1 *--- C6FBP1_PSEMZ); contains Interpro domain(s) IPR004182 GRAM	70.94	22.12	0.31	7.20235e-16
Solyc11g007270	Neutral invertase (AHRD V1 ***- Q8L6W3_BETVU); contains Interpro domain(s) IPR006937 Plant neutral invertase	24.35	7.53	0.31	8.07038e-15
Solyc11g008100	Unknown Protein (AHRD V1)	105.73	32.37	0.31	1.06297e-12
Solyc01g095470	Aldose 1-epimerase family protein (AHRD V1 ***- D7LSC1_ARALY); contains Interpro domain(s) IPR008183 Aldose 1-epimerase	44.03	13.79	0.31	1.99578e-12
Solyc02g078020	Binding protein (Fragment) (AHRD V1 **-- D7KCU4_ARALY); contains Interpro domain(s) IPR019458 Telomerase activating protein Est1	11.83	3.68	0.31	3.57619e-12
Solyc03g078360	Receptor-like protein kinase (AHRD V1 ***- Q39202_ARATH); contains Interpro domain(s) IPR002290 Serine/threonine protein kinase	12.38	3.84	0.31	1.79437e-11
Solyc03g013240	Homology to unknown gene (AHRD V1 ***- Q01H71_OSTTA)	21.19	6.56	0.31	9.25457e-11
Solyc01g096660	Genomic DNA chromosome 5 P1 clone MOJ9 (AHRD V1 ***- Q9FL44_ARATH)	56.36	17.5	0.31	2.80174e-10
Solyc04g077920	Interferon-related developmental regulator family protein (AHRD V1 ***- B4FQN7_MAIZE); contains Interpro domain(s) IPR007701 Interferon-related developmental regulator, N-terminal	20.05	6.28	0.31	8.087e-10
Solyc02g083650	Unknown Protein (AHRD V1)	94.24	29.04	0.31	8.89643e-10
Solyc09g008160	Unknown Protein (AHRD V1)	418.93	129.9	0.31	3.30751e-09
Solyc09g091030	Beta-amylase (AHRD V1 **** E0AE02_SOLLC); contains Interpro domain(s) IPR013781 Glycoside hydrolase, subgroup, catalytic core	195.73	61.48	0.31	3.67696e-09
Solyc03g117800	CER1 protein (Fragment) (AHRD V1 *--- Q0WLZ2_ARATH); contains Interpro domain(s) IPR006694 Fatty acid hydroxylase	11.22	3.46	0.31	5.32594e-09
Solyc02g064640	ADP-RIBOSYLATION FACTOR-like protein (AHRD V1 ***- Q8VY57_ARATH); contains Interpro domain(s) IPR006688 ADP-ribosylation factor	40.79	12.8	0.31	5.95382e-09
Solyc11g072630	Mitogen-activated protein kinase (AHRD V1 ***- Q8LT15_SOLTU); contains Interpro domain(s) IPR008351 JNK MAP kinase	14.31	4.4	0.31	8.64299e-08
Solyc01g110370	Zinc finger protein CONSTANS-LIKE 3 (AHRD V1 *--- COL3_ARATH); contains Interpro domain(s) IPR000315 Zinc finger, B-box	27.28	8.47	0.31	9.77342e-08
Solyc04g040190	Lycopene beta-cyclase 1	11.41	3.51	0.31	3.16384e-07
Solyc08g076090	At1g32160/F3C3_6 (AHRD V1 ***- Q9FVR1_ARATH); contains Interpro domain(s) IPR008479 Protein of unknown function DUF760	14.11	4.35	0.31	3.72562e-07
Solyc11g011400	Unknown Protein (AHRD V1)	69.13	21.16	0.31	3.85406e-07
Solyc01g106790	Tubulin alpha-6 chain (AHRD V1 **-- B6SR73_MAIZE)	23.74	7.43	0.31	4.93566e-07
Solyc11g006500	Charged multivesicular body protein 5 (AHRD V1 **-- B6TYU1_MAIZE); contains Interpro domain(s) IPR005024 Snf7	55.67	17.4	0.31	1.25711e-06
Solyc06g069370	Transcription factor protein (AHRD V1 *-** Q4H2R4_CIOIN); contains Interpro domain(s) IPR011598 Helix-loop-helix DNA-binding	6.51	2.02	0.31	1.13284e-05
Solyc03g059480	Unknown Protein (AHRD V1)	66.76	20.82	0.31	1.42896e-05
Solyc03g113420	Peptide transporter (AHRD V1 **-* A6YJX4_9MAGN); contains Interpro domain(s) IPR000109 TGF-beta receptor, type I/II extracellular region	19.37	5.93	0.31	1.50058e-05
Solyc07g056670	Gibberellin 2-oxidase 2 (AHRD V1 ***- A0FK57_SOLLC); contains Interpro domain(s) IPR005123 Oxoglutarate and iron-dependent oxygenase	17.4	5.45	0.31	3.1346e-05
Solyc03g083450	UPF0369 protein C6orf57 (AHRD V1 -*-- CF057_HUMAN); contains Interpro domain(s) IPR012875 Protein of unknown function DUF1674	34.15	10.53	0.31	3.53518e-05
Solyc02g073580	BZIP transcription factor (AHRD V1 **-- Q8W5R8_ORYSA)	17.72	5.48	0.31	3.76822e-05
Solyc04g054760	Os10g0422600 protein (Fragment) (AHRD V1 *-*- Q0IXM0_ORYSJ); contains Interpro domain(s) IPR007650 Protein of unknown function DUF581	20.76	6.36	0.31	5.53639e-05
Solyc05g005910	Peptide transporter (AHRD V1 **-* A6YJX4_9MAGN); contains Interpro domain(s) IPR000109 TGF-beta receptor, type I/II extracellular region	3.79	1.17	0.31	0.000107935
Solyc09g082340	Vicilin-like protein (Fragment) (AHRD V1 **-- Q9SEW4_9ROSI); contains Interpro domain(s) IPR014710 RmlC-like jelly roll fold	31.08	9.66	0.31	0.000358196
Solyc09g065020	F-box family protein (AHRD V1 ***- B9MYU0_POPTR)	7.32	2.24	0.31	0.000798592
Solyc06g069420	Universal stress protein family protein (AHRD V1 ***- D7KWY1_ARALY); contains Interpro domain(s) IPR006016 UspA	9.14	2.8	0.31	0.0015519
Solyc01g109220	Mitochondrial import receptor subunit TOM6 homolog (AHRD V1 ***- TOM6_ARATH)	37.8	11.77	0.31	0.00297941
Solyc01g099170	Lipoxygenase (AHRD V1 ***- Q9FT17_SOLLC); contains Interpro domain(s) IPR000907 Lipoxygenase	11.21	3.47	0.31	0.00448777
Solyc08g007440	Phytoene synthase (AHRD V1 ***- B6TWB6_MAIZE); contains Interpro domain(s) IPR002060 Squalene/phytoene synthase	4.95	1.52	0.31	0.00728479
Solyc01g088570	Acyl carrier protein (AHRD V1 ***- B9SKH3_RICCO); contains Interpro domain(s) IPR003231 Acyl carrier protein (ACP)	37.39	11.55	0.31	0.0097284
Solyc03g025670	PAR-1c protein (AHRD V1 ***- Q43589_TOBAC); contains Interpro domain(s) IPR009489 PAR1	7.74	2.42	0.31	0.00979809
Solyc12g099360	Acyl-CoA synthetase/AMP-acid ligase II (AHRD V1 **** Q2W3Z0_MAGSA); contains Interpro domain(s) IPR000873 AMP-dependent synthetase and ligase	249.93	74.79	0.3	2.47631e-33
Solyc07g022910	Myosin heavy chain-like (AHRD V1 ***- Q8LHQ6_ORYSJ); contains Interpro domain(s) IPR008545 Protein of unknown function DUF827, plant	133.09	40.07	0.3	5.24073e-32
Solyc03g063600	Guanylate kinase (AHRD V1 **** Q9FVC6_TOBAC); contains Interpro domain(s) IPR017665 Guanylate kinase, sub-group	121.73	36.62	0.3	7.48797e-26
Solyc09g010940	Pyrimidine 5&apos-nucleotidase (AHRD V1 ***- D5QKK7_METTR); contains Interpro domain(s) IPR010237 Pyrimidine 5-nucleotidase	163	48.8	0.3	8.38225e-26
Solyc01g095900	Protein TIF31 homolog (AHRD V1 *--- TIF31_ASPCL); contains Interpro domain(s) IPR011990 Tetratricopeptide-like helical	23.84	7.27	0.3	2.23851e-24
Solyc08g006460	RING-finger protein like (AHRD V1 *-*- B6SVN2_MAIZE); contains Interpro domain(s) IPR018957 Zinc finger, C3HC4 RING-type	74.46	22.06	0.3	3.4422e-24
Solyc09g091050	Lipase (AHRD V1 *-*- B6V3M3_9ROSI); contains Interpro domain(s) IPR002921 Lipase, class 3	66.91	20.33	0.3	1.25688e-22
Solyc07g017220	Os10g0422600 protein (Fragment) (AHRD V1 *-*- Q0IXM0_ORYSJ); contains Interpro domain(s) IPR007650 Protein of unknown function DUF581	77.84	23.08	0.3	1.24968e-16
Solyc05g008110	Unknown Protein (AHRD V1)	560.61	170.22	0.3	1.16583e-14
Solyc01g099800	Unknown Protein (AHRD V1)	236.7	71.77	0.3	1.80307e-14
Solyc12g008840	Beta-galactosidase (AHRD V1 ***- O81100_SOLLC); contains Interpro domain(s) IPR001944 Glycoside hydrolase, family 35	22.16	6.71	0.3	2.10904e-14
Solyc08g007400	Autophagy-related protein 8 (AHRD V1 **-- C1EJ88_9CHLO); contains Interpro domain(s) IPR004241 Light chain 3 (LC3)	76	22.83	0.3	5.03155e-11
Solyc02g091330	C20orf4 homolog (AHRD V1 **-- C0H960_SALSA); contains Interpro domain(s) IPR007946 AAR2	33.13	9.85	0.3	5.29721e-11
Solyc11g006410	Genomic DNA chromosome 5 P1 clone MUK11 (AHRD V1 ***- Q9FMC4_ARATH)	10.13	3	0.3	1.98991e-10
Solyc09g011470	Unknown Protein (AHRD V1)	130.51	38.5	0.3	2.98431e-10
Solyc04g071620	ASR4 (Fragment) (AHRD V1 *-*- Q2QJU1_SOLLC); contains Interpro domain(s) IPR003496 ABA/WDS induced protein	1981.58	597.49	0.3	1.24407e-09
Solyc11g069350	Zinc finger family protein (AHRD V1 **-- D7MTV5_ARALY); contains Interpro domain(s) IPR011016 Zinc finger, RING-CH-type	14.11	4.18	0.3	3.07889e-09
Solyc04g008570	Pentatricopeptide repeat-containing protein (AHRD V1 ***- D7M5W2_ARALY); contains Interpro domain(s) IPR002885 Pentatricopeptide repeat	10.38	3.08	0.3	4.00536e-09
Solyc03g078150	Amino acid transporter family protein (AHRD V1 **** D7LGK0_ARALY); contains Interpro domain(s) IPR013057 Amino acid transporter, transmembrane	13.57	4.02	0.3	4.29521e-09
Solyc08g005630	Glucose-methanol-choline oxidoreductase (AHRD V1 ***- D6TF66_9CHLR); contains Interpro domain(s) IPR012400 Long-chain fatty alcohol dehydrogenase	12.66	3.77	0.3	5.31729e-09
Solyc08g082830	NH(3)-dependent NAD(+) synthetase (AHRD V1 ***- A1ZGC5_9BACT); contains Interpro domain(s) IPR014445 Glutamine-dependent NAD(+) synthetase, GAT region	7.53	2.24	0.3	6.48921e-08
Solyc02g071860	Receptor like kinase, RLK	27.92	8.28	0.3	9.73192e-08
Solyc10g007930	Cytochrome P450	22.91	6.96	0.3	1.78876e-07
Solyc10g080210	Polygalacturonase A (AHRD V1 **** Q9M6S2_ACTCH); contains Interpro domain(s) IPR000743 Glycoside hydrolase, family 28	81.82	24.56	0.3	3.63801e-07
Solyc05g056050	Chlorophyll a-b binding protein 6A, chloroplastic (AHRD V1 ***- CB11_SOLLC); contains Interpro domain(s) IPR001344 Chlorophyll A-B binding protein	20.05	6.1	0.3	4.51525e-07
Solyc03g005030	Unknown Protein (AHRD V1)	22.86	6.94	0.3	7.90213e-07
Solyc02g089820	Proteasome maturation protein (AHRD V1 ***- A5HKJ3_RAT); contains Interpro domain(s) IPR008012 Proteasome maturation factor UMP1	101.99	30.74	0.3	1.75754e-06
Solyc09g090430	Cyanate hydratase (AHRD V1 ***- B6TTW1_MAIZE); contains Interpro domain(s) IPR008076 Cyanase	34.91	10.39	0.3	3.18681e-06
Solyc04g076250	Unknown Protein (AHRD V1)	15.28	4.61	0.3	2.63398e-05
Solyc12g007140	Genomic DNA chromosome 3 P1 clone MSD24 (AHRD V1 *-*- Q9LJ43_ARATH)	4.27	1.29	0.3	4.489e-05
Solyc11g039740	Unknown Protein (AHRD V1); contains Interpro domain(s) IPR007749 Protein of unknown function DUF677	12.75	3.89	0.3	7.17722e-05
Solyc02g070980	Chlorophyll a/b binding protein (AHRD V1 **** Q41422_SOLTU); contains Interpro domain(s) IPR001344 Chlorophyll A-B binding protein	12.16	3.61	0.3	8.34455e-05
Solyc05g015640	Unknown Protein (AHRD V1)	145.28	43.9	0.3	0.000110081
Solyc12g007060	Unknown Protein (AHRD V1)	43.69	13.24	0.3	0.000183436
Solyc05g010750	Unknown Protein (AHRD V1)	16.06	4.76	0.3	0.000570973
Solyc01g086950	Zinc finger CCCH domain-containing protein 19 (AHRD V1 *--- C3H19_ARATH); contains Interpro domain(s) IPR003169 GYF	26.37	7.8	0.3	0.000622996
Solyc06g064900	Unknown Protein (AHRD V1)	29.48	8.82	0.3	0.000779389
Solyc11g072270	Calmodulin (AHRD V1 ***- B6T4U8_MAIZE); contains Interpro domain(s) IPR011992 EF-Hand type	39.4	11.93	0.3	0.00140616
Solyc02g063250	Peptide methionine sulfoxide reductase msrA (AHRD V1 *-** D7E9W5_METEZ); contains Interpro domain(s) IPR002569 Methionine sulphoxide reductase A	7.11	2.13	0.3	0.00159169
Solyc06g083340	Wound-induced basic protein (AHRD V1 ***- PR4_PHAVU); contains Interpro domain(s) IPR012643 Wound-inducible basic	221.47	65.38	0.3	0.00167678
Solyc12g098810	Chitinase-like protein (AHRD V1 ***- Q6JX04_GOSHI); contains Interpro domain(s) IPR000726 Glycoside hydrolase, family 19, catalytic	4.99	1.48	0.3	0.00402905
Solyc12g056390	Thaumatin-like protein (AHRD V1 **-- Q5DJS5_TOBAC); contains Interpro domain(s) IPR001938 Thaumatin, pathogenesis-related	6.4	1.92	0.3	0.00486206
Solyc10g012400	Unknown Protein (AHRD V1)	7.9	2.38	0.3	0.0053221
Solyc01g086640	Os03g0169000 protein (Fragment) (AHRD V1 ***- Q0DUS7_ORYSJ); contains Interpro domain(s) IPR004348 Protein of unknown function DUF246, plant	2.94	0.88	0.3	0.00669278
Solyc11g065820	Mate efflux family protein (AHRD V1 **-- D7KHQ9_ARALY); contains Interpro domain(s) IPR002528 Multi antimicrobial extrusion protein MatE	3.48	1.05	0.3	0.00813494
Solyc07g006030	Protein TIF31 homolog (AHRD V1 *--- TIF31_COCIM); contains Interpro domain(s) IPR011990 Tetratricopeptide-like helical	44.65	13	0.29	6.56942e-31
Solyc03g120550	Peptide transporter 1 (AHRD V1 **-* Q7XAC3_VICFA); contains Interpro domain(s) IPR000109 TGF-beta receptor, type I/II extracellular region	109.07	31.54	0.29	1.82874e-30
Solyc04g077650	Serine carboxypeptidase 1 (AHRD V1 ***- B6TC80_MAIZE); contains Interpro domain(s) IPR001563 Peptidase S10, serine carboxypeptidase	66.51	19.25	0.29	6.93836e-24
Solyc11g010500	Mitochondrial carrier family (AHRD V1 ***- C1MMX1_MICPS); contains Interpro domain(s) IPR001993 Mitochondrial substrate carrier	60.51	17.44	0.29	1.6708e-19
Solyc06g066370	WRKY transcription factor 1 (AHRD V1 **** C9DHZ0_9ROSI); contains Interpro domain(s) IPR003657 DNA-binding WRKY	38.79	11.4	0.29	3.91387e-19
Solyc05g052570	Zinc finger CCCH domain-containing protein 66 (AHRD V1 ***- C3H66_ARATH); contains Interpro domain(s) IPR002110 Ankyrin	243.1	71.33	0.29	1.63067e-18
Solyc01g065980	Ethylene responsive transcription factor 2b (AHRD V1 *-** C0J9I6_9ROSA); contains Interpro domain(s) IPR001471 Pathogenesis-related transcriptional factor and ERF, DNA-binding	473.77	135.94	0.29	8.17965e-17
Solyc07g052480	Isocitrate lyase (AHRD V1 **** Q9FQD2_IPOBA); contains Interpro domain(s) IPR006254 Isocitrate lyase	69.86	20.27	0.29	2.70755e-16
Solyc02g021220	Subtilisin-like protease (AHRD V1 **-- A9XG40_TOBAC); contains Interpro domain(s) IPR015500 Peptidase S8, subtilisin-related	14.59	4.26	0.29	7.4148e-14
Solyc02g078900	NADH dehydrogenase (AHRD V1 **** Q38A31_9TRYP); contains Interpro domain(s) IPR013027 FAD-dependent pyridine nucleotide-disulphide oxidoreductase	17.33	5.01	0.29	4.11187e-12
Solyc04g082720	Small heat shock protein (AHRD V1 ***- A2A1W7_TOBAC); contains Interpro domain(s) IPR008978 HSP20-like chaperone	61.48	18.1	0.29	1.22336e-10
Solyc07g044990	Transmembrane protein 56 (AHRD V1 ***- B6TI82_MAIZE); contains Interpro domain(s) IPR006634 TRAM, LAG1 and CLN8 homology	27.78	8.16	0.29	1.00808e-09
Solyc02g066930	RNA-binding protein (AHRD V1 *--* Q941H9_TOBAC); contains Interpro domain(s) IPR015465 RNA recognition motif, glycine rich protein	218.45	63.5	0.29	4.91628e-09
Solyc02g081970	Vacuolar sorting receptor 7 (AHRD V1 **** B6UEQ5_MAIZE); contains Interpro domain(s) IPR003137 Protease-associated PA	10.47	3.03	0.29	1.03095e-08
Solyc08g080830	Receptor like kinase, RLK	9.28	2.67	0.29	1.63806e-08
Solyc07g066480	Molybdenum cofactor sulfurase (AHRD V1 **** D3BH81_POLPA); contains Interpro domain(s) IPR005302 Molybdenum cofactor sulfurase, C-terminal	7.63	2.25	0.29	1.74574e-08
Solyc04g081240	Auxin response factor 5 (AHRD V1 ***- D9IVB5_SOLLC); contains Interpro domain(s) IPR010525 Auxin response factor	6.09	1.75	0.29	2.70623e-08
Solyc12g011130	Ras-related protein Rab-2-A (AHRD V1 ***- B6T1U8_MAIZE); contains Interpro domain(s) IPR003579 Ras small GTPase, Rab type	25.05	7.18	0.29	1.00611e-07
Solyc01g009080	FHA domain containing protein (AHRD V1 ***- B6TP39_MAIZE); contains Interpro domain(s) IPR000253 Forkhead-associated	21.24	6.07	0.29	3.37147e-07
Solyc00g095860	1-aminocyclopropane-1-carboxylate synthase (AHRD V1 ***- Q96579_SOLLC); contains Interpro domain(s) IPR004839 Aminotransferase, class I and II	21.29	6.1	0.29	3.65614e-07
Solyc06g082680	Cytochrome b-c1 complex subunit 8 (AHRD V1 **** D6BQP2_9ROSI); contains Interpro domain(s) IPR020101 Cytochrome b-c1 complex, subunit 8	66.05	19.37	0.29	5.89182e-07
Solyc07g043330	GRAS family transcription factor (AHRD V1 **-- B9IHC5_POPTR); contains Interpro domain(s) IPR005202 GRAS transcription factor	15.13	4.38	0.29	1.97678e-06
Solyc04g057890	Ganglioside-induced differentiation-associated protein 1 (AHRD V1 **-- Q78AN2_DANRE); contains Interpro domain(s) IPR004045 Glutathione S-transferase, N-terminal	36.46	10.55	0.29	1.7683e-05
Solyc03g116480	F-box family protein (AHRD V1 **-- B9GZP5_POPTR); contains Interpro domain(s) IPR015915 Kelch-type beta propeller	8.17	2.34	0.29	4.90931e-05
Solyc05g012820	Unknown Protein (AHRD V1)	8.46	2.43	0.29	6.19613e-05
Solyc01g010990	Unknown Protein (AHRD V1)	8.12	2.37	0.29	0.000231612
Solyc05g053550	Chalcone synthase (AHRD V1 ***- C5IWS6_NICAL); contains Interpro domain(s) IPR011141 Polyketide synthase, type III	21.63	6.25	0.29	0.000468518
Solyc03g043940	Unknown Protein (AHRD V1)	43.11	12.43	0.29	0.000884662
Solyc09g084440	Proteinase inhibitor I (AHRD V1 ***- Q3S484_SOLTU); contains Interpro domain(s) IPR000864 Proteinase inhibitor I13, potato inhibitor I	14.3	4.22	0.29	0.00284302
Solyc04g008490	NADH dehydrogenase (AHRD V1 **** NDUB7_DICDI); contains Interpro domain(s) IPR008698 NADH:ubiquinone oxidoreductase, B18 subunit	130.18	37.99	0.29	0.0058973
Solyc01g090450	Actin-related protein 2/3 complex subunit 5 (AHRD V1 **** A5AQ06_VITVI); contains Interpro domain(s) IPR006789 ARP2/3 complex 16 kDa subunit (p16-Arc)	20.72	6.1	0.29	0.006007
Solyc05g013220	Fatty acid elongase 3-ketoacyl-CoA synthase (AHRD V1 **** Q6DUV6_BRANA); contains Interpro domain(s) IPR012392 Very-long-chain 3-ketoacyl-CoA synthase	2.58	0.74	0.29	0.0085265
Solyc01g104910	Os11g0223400 protein (Fragment) (AHRD V1 *--- Q0ITS2_ORYSJ)	304.16	86.41	0.28	2.3723e-37
Solyc08g080650	Osmotin-like protein (Fragment) (AHRD V1 **-- Q8S4L1_SOLNI); contains Interpro domain(s) IPR001938 Thaumatin, pathogenesis-related	314.89	88.26	0.28	2.14259e-32
Solyc07g005390	Aldehyde dehydrogenase (AHRD V1 **** A7GLM2_BACCN); contains Interpro domain(s) IPR015590 Aldehyde dehydrogenase	126.19	35.81	0.28	4.71644e-31
Solyc12g010130	CBL-interacting protein kinase 7 (AHRD V1 ***- A0MNJ4_POPTR); contains Interpro domain(s) IPR002290 Serine/threonine protein kinase	74.38	20.95	0.28	1.741e-24
Solyc02g071010	Chlorophyll a/b binding protein (AHRD V1 **** Q41422_SOLTU); contains Interpro domain(s) IPR001344 Chlorophyll A-B binding protein	85.26	23.87	0.28	1.74864e-20
Solyc12g056250	Glutathione S-transferase (AHRD V1 ***- Q9M558_EUPES); contains Interpro domain(s) IPR017933 Glutathione S-transferase/chloride channel, C-terminal	73.9	20.97	0.28	2.00631e-17
Solyc10g085590	Tumor susceptibility protein 101 (Fragment) (AHRD V1 *-*- Q09H81_MACMU); contains Interpro domain(s) IPR008883 Tumour susceptibility gene 101	42.01	11.91	0.28	2.10108e-17
Solyc03g097050	Cellulose synthase-like protein (AHRD V1 **** B9IPJ4_POPTR); contains Interpro domain(s) IPR005150 Cellulose synthase	14.42	4.1	0.28	1.0024e-16
Solyc07g055290	Ras-related protein Rab-25 (AHRD V1 ***- RAB25_BOVIN); contains Interpro domain(s) IPR015595 Rab11-related	58.41	16.52	0.28	8.7875e-15
Solyc04g071480	Exocyst subunit Exo70-interacting protein Roh1 (Fragment) (AHRD V1 *-*- C1IJU1_TOBAC); contains Interpro domain(s) IPR008511 Protein of unknown function DUF793	34.08	9.41	0.28	4.25319e-13
Solyc08g082980	Serine/threonine protein kinase (AHRD V1 *-** D0NNA3_PHYIN); contains Interpro domain(s) IPR002290 Serine/threonine protein kinase	17.79	4.99	0.28	7.02758e-13
Solyc05g013530	Octicosapeptide/Phox/Bem1p domain-containing protein (AHRD V1 *--- D7LRK8_ARALY); contains Interpro domain(s) IPR000270 Octicosapeptide/Phox/Bem1p	44.31	12.48	0.28	4.61364e-12
Solyc02g092670	Subtilisin-like protease (AHRD V1 ***- A9XG40_TOBAC); contains Interpro domain(s) IPR015500 Peptidase S8, subtilisin-related	175.49	48.26	0.28	4.63495e-11
Solyc03g116570	YuxK (AHRD V1 **-- B4AHQ1_BACPU); contains Interpro domain(s) IPR007263 Putative thiol-disulphide oxidoreductase DCC	68.35	19.28	0.28	1.09117e-08
Solyc12g098230	Unknown Protein (AHRD V1)	42.25	11.64	0.28	3.54593e-08
Solyc09g064940	Phenazine biosynthesis protein PhzF family (AHRD V1 ***- B4VKV9_9CYAN); contains Interpro domain(s) IPR003719 Phenazine biosynthesis PhzC/PhzF protein	157.09	44.13	0.28	1.11027e-07
Solyc11g006470	AT5G22070 protein (Fragment) (AHRD V1 ***- B9DHZ2_ARATH); contains Interpro domain(s) IPR004949 Protein of unknown function DUF266, plant	77.23	21.91	0.28	1.90261e-07
Solyc03g083030	Protein ABIL1 (AHRD V1 **-- B6TQN2_MAIZE)	12.36	3.48	0.28	3.82857e-07
Solyc02g082920	Endochitinase (Chitinase) (AHRD V1 **** Q43184_SOLTU); contains Interpro domain(s) IPR000726 Glycoside hydrolase, family 19, catalytic	29.29	8.07	0.28	7.32306e-07
Solyc01g099150	Lipoxygenase (AHRD V1 **** Q9FT17_SOLLC); contains Interpro domain(s) IPR001246 Lipoxygenase, plant	4.86	1.34	0.28	2.78964e-06
Solyc12g042910	Cryptochrome-like protein 1 (AHRD V1 ***- Q5IFN1_OSTTA); contains Interpro domain(s) IPR005101 DNA photolyase, FAD-binding/Cryptochrome, C-terminal	6.17	1.75	0.28	6.37734e-06
Solyc03g019760	ABC transporter G family member 11 (AHRD V1 ***- AB11G_ARATH); contains Interpro domain(s) IPR013525 ABC-2 type transporter	5.03	1.42	0.28	8.2426e-06
Solyc09g010970	Carbonic anhydrase (AHRD V1 ***- B9S9I2_RICCO); contains Interpro domain(s) IPR001765 Carbonic anhydrase	10.92	3.02	0.28	1.52847e-05
Solyc07g053640	Arabinogalactan-protein (AHRD V1 *-*- Q41256_NICAL)	5.93	1.64	0.28	3.59927e-05
Solyc07g056000	Xyloglucan endotransglucosylase/hydrolase 7 (AHRD V1 **** C0IRG6_ACTDE); contains Interpro domain(s) IPR016455 Xyloglucan endotransglucosylase/hydrolase IPR008263 Glycoside hydrolase, family 16, active site	14.43	4	0.28	6.47184e-05
Solyc12g007120	Signal peptidase I (AHRD V1 *-*- B1WP51_CYAA5); contains Interpro domain(s) IPR000223 Peptidase S26A, signal peptidase I	8.73	2.45	0.28	9.47363e-05
Solyc04g050050	Calmodulin-binding protein (AHRD V1 **-* C5HYF8_BRARP); contains Interpro domain(s) IPR000048 IQ calmodulin-binding region	6.55	1.83	0.28	0.000165318
Solyc07g005610	Endonuclease/exonuclease/phosphatase family (AHRD V1 ***- B2SN06_XANOP)	17.98	5.03	0.28	0.000170569
Solyc01g095930	O-acyltransferase WSD1 (AHRD V1 **-- WSD1_ARATH); contains Interpro domain(s) IPR004255 Uncharacterised protein family UPF0089	28.84	8.01	0.28	0.000210099
Solyc04g016420	Unknown Protein (AHRD V1)	17.6	4.84	0.28	0.000274729
Solyc09g061320	Solute carrier family 35 member F4 (AHRD V1 **-- C0HBH8_SALSA); contains Interpro domain(s) IPR000620 Protein of unknown function DUF6, transmembrane	5.55	1.56	0.28	0.000307331
Solyc08g068020	Zinc finger-like (AHRD V1 ***- Q5ZD36_ORYSJ)	2.89	0.81	0.28	0.000552503
Solyc10g005040	Harpin-induced protein-like (Fragment) (AHRD V1 **-- D2CFH8_COFAR); contains Interpro domain(s) IPR010847 Harpin-induced 1	7.17	1.99	0.28	0.00261094
Solyc06g053810	At1g04280-like protein (Fragment) (AHRD V1 *-*- B0FVI9_ARALY)	7.1	1.98	0.28	0.00272281
Solyc01g095980	Acid phosphatase/vanadium-dependent haloperoxidase related (AHRD V1 *--- A4XKK1_CALS8); contains Interpro domain(s) IPR003832 Acid phosphatase/vanadium-dependent haloperoxidase related	4.74	1.32	0.28	0.00519922
Solyc11g071860	Unknown Protein (AHRD V1)	119.64	33.82	0.28	0.00665678
Solyc07g065290	Zinc finger CCCH domain-containing protein 18 (AHRD V1 ***- C3H18_ARATH); contains Interpro domain(s) IPR000571 Zinc finger, CCCH-type	2.41	0.67	0.28	0.00913563
Solyc05g007060	Bifunctional N-succinyldiaminopimelate-aminotransferase/acetylornithine transaminase protein (AHRD V1 **-- A8T8Q5_9VIBR)	264.63	72.37	0.27	3.70721e-35
Solyc01g095030	MYB transcription factor (Fragment) (AHRD V1 **-* A1DR87_CATRO); contains Interpro domain(s) IPR006447 Myb-like DNA-binding region, SHAQKYF class	171.55	45.81	0.27	1.8872e-32
Solyc03g097120	Heat stress transcription factor A3 (AHRD V1 *-** D1M7W9_SOLLC); contains Interpro domain(s) IPR000232 Heat shock factor (HSF)-type, DNA-binding	81.19	21.77	0.27	6.04392e-29
Solyc04g076820	Octicosapeptide/Phox/Bem1p domain-containing protein (AHRD V1 *--- D7MPG4_ARALY); contains Interpro domain(s) IPR000270 Octicosapeptide/Phox/Bem1p	84.59	23.04	0.27	3.37378e-28
Solyc06g076670	Nuclear SR-like RNA binding protein (AHRD V1 *--- A8JAT7_CHLRE); contains Interpro domain(s) IPR012677 Nucleotide-binding, alpha-beta plait	62.4	16.57	0.27	1.85379e-24
Solyc05g007070	Alpha amylase 2 (IC) (AHRD V1 *-** Q010P9_OSTTA); contains Interpro domain(s) IPR006589 Glycosyl hydrolase, family 13, subfamily, catalytic region	673.86	184.26	0.27	7.94789e-24
Solyc04g018110	Calmodulin-like protein 1 (AHRD V1 *-*- B4FRR5_MAIZE); contains Interpro domain(s) IPR011992 EF-Hand type	105.85	29.11	0.27	1.65121e-22
Solyc02g079100	Riboflavin kinase (AHRD V1 **-* A8IM09_CHLRE); contains Interpro domain(s) IPR015865 Riboflavin kinase	57.82	15.66	0.27	2.36013e-22
Solyc06g069430	MADS box transcription factor (AHRD V1 ***- Q9SBQ1_PETHY); contains Interpro domain(s) IPR002487 Transcription factor, K-box	339	93.12	0.27	2.5747e-22
Solyc06g074620	Os02g0448600 protein (Fragment) (AHRD V1 *--- Q0E1G8_ORYSJ)	78.46	21.24	0.27	2.47626e-17
Solyc10g006130	Ethylene responsive transcription factor 3a (AHRD V1 **** C0J9I5_9ROSA); contains Interpro domain(s) IPR001471 Pathogenesis-related transcriptional factor and ERF, DNA-binding	64.34	17.23	0.27	3.2895e-17
Solyc05g018130	Oxidoreductase 2OG-Fe(II) oxygenase family (AHRD V1 **-- Q4KIS1_PSEF5); contains Interpro domain(s) IPR005123 Oxoglutarate and iron-dependent oxygenase	34.11	9.28	0.27	1.08037e-14
Solyc01g096340	Auxin-induced SAUR-like protein (AHRD V1 ***- Q8S351_CAPAN); contains Interpro domain(s) IPR003676 Auxin responsive SAUR protein	77.35	20.91	0.27	1.55732e-12
Solyc10g007110	Tyrosine aminotransferase (AHRD V1 **** Q8GUE9_SOLSC); contains Interpro domain(s) IPR005958 Tyrosine/nicotianamine aminotransferase	28.28	7.71	0.27	4.51886e-12
Solyc02g063160	Lipase-like protein (AHRD V1 **-- Q9LF16_ARATH); contains Interpro domain(s) IPR000073 Alpha/beta hydrolase fold-1	15.29	4.16	0.27	1.88587e-08
Solyc07g065900	Fructose-bisphosphate aldolase (AHRD V1 ***- A9PEE1_POPTR); contains Interpro domain(s) IPR000741 Fructose-bisphosphate aldolase, class-I	14.64	3.89	0.27	3.79721e-08
Solyc06g034290	Glycerol-3-phosphate transporter (AHRD V1 **** A0PYC4_CLONN); contains Interpro domain(s) IPR016196 Major facilitator superfamily, general substrate transporter	9.25	2.48	0.27	5.71912e-08
Solyc11g011840	Oxidoreductase family protein (AHRD V1 ***- D7LXC3_ARALY); contains Interpro domain(s) IPR016040 NAD(P)-binding domain	11.6	3.14	0.27	2.93733e-07
Solyc08g081230	Potassium channel tetramerization domain-containing protein (AHRD V1 ***- D7MIW8_ARALY); contains Interpro domain(s) IPR003131 Potassium channel, voltage dependent, Kv, tetramerisation	9.63	2.58	0.27	5.90712e-07
Solyc09g075230	POT family domain containing protein expressed (AHRD V1 ***- D8L9H8_WHEAT); contains Interpro domain(s) IPR007493 Protein of unknown function DUF538	17.63	4.81	0.27	2.65979e-05
Solyc03g095310	Cytochrome P450	4.93	1.31	0.27	4.16752e-05
Solyc11g069910	DNA-directed RNA polymerase II subunit J (AHRD V1 ***- B4FJS1_MAIZE); contains Interpro domain(s) IPR009025 DNA-directed RNA polymerase, RBP11-like	61.75	16.54	0.27	7.02486e-05
Solyc12g088240	Cellulose synthase-like C1-1 glycosyltransferase family 2 protein (AHRD V1 ***- D8RV47_SELML); contains Interpro domain(s) IPR001173 Glycosyl transferase, family 2	3.75	1.01	0.27	9.79293e-05
Solyc12g008800	MYB transcription factor (AHRD V1 ***- Q9LVS0_ARATH); contains Interpro domain(s) IPR006447 Myb-like DNA-binding region, SHAQKYF class	13.07	3.53	0.27	0.000102756
Solyc06g065370	Subtilase family protein (AHRD V1 **-- D7KTL9_ARALY); contains Interpro domain(s) IPR015500 Peptidase S8, subtilisin-related	266.83	73.29	0.27	0.000122911
Solyc07g008660	30S ribosomal protein S16 (AHRD V1 ***- B3IWG3_SOLLC); contains Interpro domain(s) IPR000307 Ribosomal protein S16	15.76	4.2	0.27	0.000325125
Solyc04g081990	Transporter major facilitator superfamily and tetracycline resistance protein (Fragment) (AHRD V1 **-* B7FRJ1_PHATR); contains Interpro domain(s) IPR016196 Major facilitator superfamily, general substrate transporter	4.16	1.13	0.27	0.000762606
Solyc08g078290	Glycoprotein homolog (AHRD V1 *-*- Q8LCM1_ARATH)	3.8	1.04	0.27	0.00139899
Solyc10g085280	UDP-glucosyltransferase (AHRD V1 ***- C0LNQ9_MAIZE); contains Interpro domain(s) IPR002213 UDP-glucuronosyl/UDP-glucosyltransferase	4.89	1.3	0.27	0.00167895
Solyc03g007510	HAT dimerisation domain-containing protein-like (AHRD V1 ***- Q5NB62_ORYSJ); contains Interpro domain(s) IPR007021 Protein of unknown function DUF659	2.44	0.67	0.27	0.0024741
Solyc04g081160	Cell growth defect factor 2 (AHRD V1 ***- B6T7D5_MAIZE)	15.52	4.23	0.27	0.00303895
Solyc12g049310	Autophagy-related 12 (AHRD V1 ***- A7M6G8_HAELO); contains Interpro domain(s) IPR007242 Autophagy-related protein 12	30.44	8.33	0.27	0.00602738
Solyc02g076710	Cathepsin B-like cysteine proteinase (AHRD V1 *--* CYSP_SCHMA); contains Interpro domain(s) IPR013128 Peptidase C1A, papain	502.47	131.56	0.26	1.28922e-43
Solyc02g084990	Mannan endo-1 4-beta-mannosidase (AHRD V1 ***- A8FDC6_BACP2); contains Interpro domain(s) IPR001547 Glycoside hydrolase, family 5	180.34	47.47	0.26	1.33536e-36
Solyc03g121880	Protein phosphatase 2C (AHRD V1 ***- A5A6P8_WHEAT); contains Interpro domain(s) IPR015655 Protein phosphatase 2C	107.92	28.24	0.26	8.02423e-34
Solyc01g099100	Long-chain-fatty-acid coa ligase (AHRD V1 ***- Q16WF9_AEDAE); contains Interpro domain(s) IPR000873 AMP-dependent synthetase and ligase	80.67	21.06	0.26	1.0555e-33
Solyc08g076970	Acetylornithine deacetylase or succinyl-diaminopimelate desuccinylase (AHRD V1 **-- D4MFM7_9ENTE); contains Interpro domain(s) IPR011650 Peptidase M20, dimerisation	139.63	36.79	0.26	1.52676e-33
Solyc01g005030	Serine/threonine-protein kinase 36 (AHRD V1 *-*- STK36_HUMAN); contains Interpro domain(s) IPR004240 Nonaspanin (TM9SF)	34.69	8.95	0.26	3.54806e-31
Solyc08g014130	2-isopropylmalate synthase 1 (AHRD V1 **** Q30DX9_9BRAS); contains Interpro domain(s) IPR005671 Bacterial 2-isopropylmalate synthase	65.98	17.33	0.26	2.25118e-29
Solyc03g063750	Exostosin-like glycosyltransferase (AHRD V1 **-- A8J984_CHLRE); contains Interpro domain(s) IPR004263 Exostosin-like	41.75	10.86	0.26	2.43103e-27
Solyc03g007370	RNA polymerase sigma factor (AHRD V1 *-** C7QR23_CYAP0); contains Interpro domain(s) IPR013325 RNA polymerase sigma factor, region 2	57.3	14.94	0.26	3.05112e-27
Solyc03g112340	Ring H2 finger protein (AHRD V1 *-*- D9ZHD8_HYPPE); contains Interpro domain(s) IPR018957 Zinc finger, C3HC4 RING-type	53.6	13.7	0.26	1.89025e-23
Solyc09g082630	Acireductone dioxygenase (AHRD V1 **** Q08G57_PLAMJ); contains Interpro domain(s) IPR004313 Acireductone dioxygenase, ARD	153.57	39.62	0.26	5.63718e-20
Solyc02g080510	Arabidopsis thaliana genomic DNA chromosome 5 P1 clone MOK16 (AHRD V1 *-*- Q9LYW2_ARATH); contains Interpro domain(s) IPR007608 Protein of unknown function DUF584	950.37	242.53	0.26	4.46211e-19
Solyc10g007600	L-lactate dehydrogenase (AHRD V1 ***- LLDD_VIBPA); contains Interpro domain(s) IPR012133 Alpha-hydroxy acid dehydrogenase, FMN-dependent	2649.56	694.68	0.26	4.78989e-19
Solyc06g051860	Inorganic phosphate transporter 6 (AHRD V1 **** Q5CC71_MAIZE); contains Interpro domain(s) IPR016196 Major facilitator superfamily, general substrate transporter	27.02	6.93	0.26	5.62332e-18
Solyc02g070440	Katanin p60 ATPase-containing subunit A (AHRD V1 **-* D0P3C9_PHYIN); contains Interpro domain(s) IPR003959 ATPase, AAA-type, core	29.06	7.7	0.26	8.22706e-15
Solyc10g051020	Cytochrome P450	18.12	4.63	0.26	9.87806e-14
Solyc01g112120	Dimethylaniline monooxygenase 5 (AHRD V1 **** B5X0U9_SALSA)	24.72	6.42	0.26	6.09867e-13
Solyc01g108530	Acetyl esterase (AHRD V1 *--- AES_SALPB); contains Interpro domain(s) IPR013094 Alpha/beta hydrolase fold-3	27.13	7.11	0.26	1.09791e-11
Solyc11g006270	3-oxo-5-alpha-steroid 4-dehydrogenase family protein (AHRD V1 ***- D7M7I5_ARALY); contains Interpro domain(s) IPR001104 3-oxo-5-alpha-steroid 4-dehydrogenase, C-terminal	28.31	7.35	0.26	3.51105e-11
Solyc04g079350	Pheromone receptor-like protein (Fragment) (AHRD V1 *--- Q7XHJ1_QUERO); contains Interpro domain(s) IPR012442 Protein of unknown function DUF1645	19.92	5.2	0.26	1.63444e-10
Solyc02g067230	Dof zinc finger protein (AHRD V1 ***- C4B6D7_IPOBA); contains Interpro domain(s) IPR003851 Zinc finger, Dof-type	14.37	3.7	0.26	2.53076e-10
Solyc01g079260	WRKY transcription factor 4 (AHRD V1 ***- A7UGD1_SOLTU); contains Interpro domain(s) IPR003657 DNA-binding WRKY	16.76	4.4	0.26	1.05235e-08
Solyc04g071030	U-box domain-containing protein (AHRD V1 ***- D7MRW3_ARALY); contains Interpro domain(s) IPR003613 U box domain	18.46	4.78	0.26	9.8014e-08
Solyc03g044880	Exostosin family protein (AHRD V1 **-- D7KV31_ARALY); contains Interpro domain(s) IPR004263 Exostosin-like	9.97	2.6	0.26	3.56546e-07
Solyc10g078770	Seed maturation protein LEA 4 (AHRD V1 ***- Q9FE69_GLYTO); contains Interpro domain(s) IPR005513 Late embryogenesis abundant (LEA) group 1	39.61	10.4	0.26	1.81081e-06
Solyc01g060020	Beta-glucanase (AHRD V1 ***- Q53X08_NICPL); contains Interpro domain(s) IPR000490 Glycoside hydrolase, family 17	10.19	2.6	0.26	3.17023e-06
Solyc11g069410	Zinc finger C3HC4 type family protein expressed (AHRD V1 **-- Q7XDA5_ORYSJ)	52.94	13.81	0.26	5.21015e-05
Solyc06g060100	Mannose-6-phosphate isomerase 1.2	5.92	1.51	0.26	0.000105402
Solyc09g007520	Peroxidase (AHRD V1 **** C1KA92_POPTR); contains Interpro domain(s) IPR000823 Plant peroxidase	6.59	1.72	0.26	0.000252963
Solyc10g074960	Unknown Protein (AHRD V1)	46.86	12.2	0.26	0.000542044
Solyc01g090410	Palmitoyl protein thioesterase family protein (AHRD V1 **** D7LRP2_ARALY); contains Interpro domain(s) IPR002472 Palmitoyl protein thioesterase	5.78	1.51	0.26	0.000576079
Solyc03g112640	CRAL/TRIO domain containing protein (AHRD V1 **-- B6UD95_MAIZE); contains Interpro domain(s) IPR001251 Cellular retinaldehyde-binding/triple function, C-terminal	27.46	7.01	0.26	0.000833564
Solyc02g081560	Unknown Protein (AHRD V1)	24.12	6.31	0.26	0.000962841
Solyc04g081760	GDSL esterase/lipase At3g43570 (AHRD V1 ***- GDL56_ARATH); contains Interpro domain(s) IPR001087 Lipase, GDSL	8.45	2.2	0.26	0.000969936
Solyc06g062510	Charged multivesicular body protein 1b (AHRD V1 ***- B6T9W6_MAIZE); contains Interpro domain(s) IPR005024 Snf7	389.04	101.65	0.26	0.00100548
Solyc01g010150	Unknown protein DS12 from 2D-PAGE of leaf, chloroplastic (AHRD V1 *--- UP12_ORYSJ); contains Interpro domain(s) IPR002912 Amino acid-binding ACT	3.47	0.89	0.26	0.0016208
Solyc06g066770	Kelch repeat-containing F-box family protein (AHRD V1 ***- D7KDI0_ARALY); contains Interpro domain(s) IPR015915 Kelch-type beta propeller	13.1	3.4	0.26	0.00374641
Solyc06g005810	Ras-related protein Rab-25 (AHRD V1 ***- RAB25_MOUSE); contains Interpro domain(s) IPR015595 Rab11-related	5.96	1.53	0.26	0.00736351
Solyc09g092380	Adenosylhomocysteinase (AHRD V1 **** Q2XTD0_SOLTU); contains Interpro domain(s) IPR000043 S-adenosyl-L-homocysteine hydrolase	1053.42	264.61	0.25	3.36536e-48
Solyc06g053710	Ethylene receptor (AHRD V1 **** Q9XET8_SOLLC); contains Interpro domain(s) IPR001789 Signal transduction response regulator, receiver region IPR014525 Signal transduction histidine kinase, hybrid-type, ethylene sensor IPR005467 Signal transduction histidine kinase, core	138.13	34.99	0.25	4.04159e-41
Solyc07g056570	9-cis-epoxycarotenoid dioxygenase	151.84	38.55	0.25	1.41668e-39
Solyc10g085830	O-methyltransferase 1 (AHRD V1 ***- D7MTQ7_ARALY); contains Interpro domain(s) IPR016461 O-methyltransferase, COMT, eukaryota	128.96	32.65	0.25	3.53418e-32
Solyc04g007000	Ethylene-responsive transcription factor 4 (AHRD V1 *-** ERF78_ARATH); contains Interpro domain(s) IPR003340 Transcriptional factor B3	67.85	17.17	0.25	1.4683e-25
Solyc12g089240	Zinc finger protein CONSTANS-LIKE 3 (AHRD V1 *--- COL3_ARATH); contains Interpro domain(s) IPR000315 Zinc finger, B-box	69.2	17.03	0.25	1.48748e-25
Solyc07g062060	Peptide methionine sulfoxide reductase msrB (AHRD V1 ***- B6T2N3_MAIZE); contains Interpro domain(s) IPR002579 Methionine sulphoxide reductase B	153.43	38.91	0.25	2.87157e-23
Solyc07g032380	Pentatricopeptide repeat-containing protein (AHRD V1 ***- D7M4J8_ARALY); contains Interpro domain(s) IPR002885 Pentatricopeptide repeat	33.63	8.43	0.25	7.96212e-21
Solyc02g080880	Aspartic proteinase (AHRD V1 **-* Q8L6A8_THECC); contains Interpro domain(s) IPR001461 Peptidase A1	29.77	7.32	0.25	1.7602e-20
Solyc06g009140	Late embryogenesis abundant 3 family protein (AHRD V1 ***- D7KBC5_ARALY); contains Interpro domain(s) IPR004926 Late embryogenesis abundant protein 3	739.96	188.26	0.25	4.61064e-17
Solyc03g065250	CER1 (AHRD V1 **-- B6TFH3_MAIZE); contains Interpro domain(s) IPR006694 Fatty acid hydroxylase	16.55	4.16	0.25	3.51289e-15
Solyc09g082470	Kinase-like protein (AHRD V1 **** Q9LUI6_ARATH); contains Interpro domain(s) IPR015783 ATMRK serine/threonine protein kinase-like	21.33	5.31	0.25	1.81987e-13
Solyc03g118820	Ras-related protein Rab-25 (AHRD V1 ***- RAB25_BOVIN); contains Interpro domain(s) IPR015595 Rab11-related	29.32	7.29	0.25	1.12888e-11
Solyc03g114710	Glucosyltransferase (AHRD V1 **** B5MGN9_PHYAM); contains Interpro domain(s) IPR002213 UDP-glucuronosyl/UDP-glucosyltransferase	13.08	3.33	0.25	5.85107e-10
Solyc07g007160	RING-H2 finger protein (AHRD V1 *-*- Q8LJR8_SOYBN); contains Interpro domain(s) IPR018957 Zinc finger, C3HC4 RING-type	75.42	18.5	0.25	8.39474e-10
Solyc10g084880	Avr9/Cf-9 rapidly elicited protein 137 (AHRD V1 ***- Q9FQZ2_TOBAC); contains Interpro domain(s) IPR007700 Protein of unknown function DUF668	11.18	2.78	0.25	1.17329e-08
Solyc09g010210	Endoglucanase 1 (AHRD V1 ***- B6TRZ3_MAIZE); contains Interpro domain(s) IPR008928 Six-hairpin glycosidase-like IPR012341 Six-hairpin glycosidase IPR018221 Glycoside hydrolase, family 9, active site IPR001701 Glycoside hydrolase, family 9	8.49	2.1	0.25	3.55968e-08
Solyc05g012770	WRKY transcription factor-a (AHRD V1 *-** Q1XD53_CAPAN); contains Interpro domain(s) IPR003657 DNA-binding WRKY	8.5	2.11	0.25	6.43184e-08
Solyc04g011350	2-oxoglutarate dehydrogenase E1 component (AHRD V1 **** Q9FLH2_ARATH); contains Interpro domain(s) IPR011603 2-oxoglutarate dehydrogenase, E1 component	4.13	1.03	0.25	6.46821e-08
Solyc09g064380	TPR Domain containing protein expressed (AHRD V1 **-- Q10CT3_ORYSJ)	32.32	8.11	0.25	9.40565e-08
Solyc08g078820	Autophagy-related protein 8 (AHRD V1 **-- C1EJ88_9CHLO); contains Interpro domain(s) IPR004241 Light chain 3 (LC3)	105.22	26.36	0.25	1.56793e-07
Solyc05g005260	Unknown Protein (AHRD V1); contains Interpro domain(s) IPR012442 Protein of unknown function DUF1645	62.32	15.7	0.25	1.72352e-07
Solyc09g064390	Tetratricopeptide repeat protein 4 (AHRD V1 **-- B0WYL6_CULQU); contains Interpro domain(s) IPR011990 Tetratricopeptide-like helical	13.35	3.35	0.25	1.05645e-06
Solyc04g079050	UDP-glucosyltransferase (AHRD V1 **** Q8H6A4_STERE); contains Interpro domain(s) IPR002213 UDP-glucuronosyl/UDP-glucosyltransferase	9.99	2.47	0.25	6.21218e-06
Solyc08g007800	Transporter major facilitator family (AHRD V1 *--- B1EKR1_9ESCH); contains Interpro domain(s) IPR016196 Major facilitator superfamily, general substrate transporter	4.18	1.05	0.25	1.14705e-05
Solyc07g053010	Cc-nbs-lrr, resistance protein	3.13	0.79	0.25	1.76295e-05
Solyc01g107910	Caffeoyl CoA 3-O-methyltransferase (AHRD V1 **** Q5I2D1_9ROSI); contains Interpro domain(s) IPR002935 O-methyltransferase, family 3	12.4	3.1	0.25	3.6501e-05
Solyc02g077590	Homeobox-leucine zipper-like protein (AHRD V1 *-*- Q3HRT1_PICGL); contains Interpro domain(s) IPR001356 Homeobox	14.11	3.59	0.25	0.000288803
Solyc11g008450	Thioredoxin family protein (AHRD V1 ***- D7LXH0_ARALY); contains Interpro domain(s) IPR013766 Thioredoxin domain	8.19	2.09	0.25	0.00147364
Solyc07g039310	Polyamine oxidase (AHRD V1 **** Q8LL67_AMAHP); contains Interpro domain(s) IPR002937 Amine oxidase	2.8	0.7	0.25	0.00345182
Solyc03g098240	Glutamate decarboxylase (AHRD V1 **** B6TV07_MAIZE); contains Interpro domain(s) IPR010107 Glutamate decarboxylase	434.07	102.82	0.24	4.29602e-50
Solyc05g052040	Ethylene responsive transcription factor 1a (AHRD V1 *-** D1MWZ3_CITLA); contains Interpro domain(s) IPR001471 Pathogenesis-related transcriptional factor and ERF, DNA-binding	129.05	30.47	0.24	1.00677e-36
Solyc03g044300	AP2-like ethylene-responsive transcription factor At1g16060 (AHRD V1 *-*- AP2L1_ARATH); contains Interpro domain(s) IPR001471 Pathogenesis-related transcriptional factor and ERF, DNA-binding	125.12	30.18	0.24	1.68142e-36
Solyc03g117890	Unknown protein DS12 from 2D-PAGE of leaf, chloroplastic (AHRD V1 **-- UP12_ORYSJ)	105.46	25.56	0.24	6.89068e-30
Solyc12g099340	Calmodulin-binding transcription activator 5 (AHRD V1 **** D7MA72_ARALY); contains Interpro domain(s) IPR005559 CG-1	24.59	5.79	0.24	8.31388e-27
Solyc06g074030	CCR4-NOT transcription complex subunit 7 (AHRD V1 ***- B4FG48_MAIZE); contains Interpro domain(s) IPR006941 Ribonuclease CAF1	38.2	9	0.24	1.48853e-16
Solyc05g052550	Zinc finger CCCH domain-containing protein 29 (AHRD V1 ***- C3H29_ARATH)	65.43	15.88	0.24	3.555e-13
Solyc03g116490	Os05g0176300 protein (Fragment) (AHRD V1 *-*- C7J2W8_ORYSJ)	63.2	14.93	0.24	6.22144e-13
Solyc01g110310	GATA transcription factor 9 (AHRD V1 *-*- B6STZ1_MAIZE); contains Interpro domain(s) IPR016679 Transcription factor, GATA, plant	32.12	7.77	0.24	9.25105e-12
Solyc06g065040	BHLH transcription factor (AHRD V1 *-** B6TXR4_MAIZE); contains Interpro domain(s) IPR011598 Helix-loop-helix DNA-binding	23.01	5.44	0.24	2.60405e-10
Solyc04g082480	Nodule inception protein (Fragment) (AHRD V1 *-*- A9DME9_MEDTR); contains Interpro domain(s) IPR003035 Plant regulator RWP-RK	6.11	1.47	0.24	1.44905e-09
Solyc01g081190	Calcium-binding EF hand family protein (AHRD V1 **** D7KZ13_ARALY); contains Interpro domain(s) IPR018248 EF hand	54.04	12.77	0.24	2.51616e-09
Solyc10g044520	Ferredoxin I (AHRD V1 ***- Q93XJ9_SOLTU); contains Interpro domain(s) IPR010241 Ferredoxin [2Fe-2S], plant	390.31	94.2	0.24	7.6415e-08
Solyc08g005530	Unknown Protein (AHRD V1)	33.16	7.99	0.24	2.30418e-07
Solyc03g031650	Autophagy-related protein 8 (AHRD V1 **-- C1EJ88_9CHLO); contains Interpro domain(s) IPR004241 Light chain 3 (LC3)	62.99	14.85	0.24	5.91302e-07
Solyc02g091000	Harpin-induced protein (AHRD V1 ***- B6TDG9_MAIZE); contains Interpro domain(s) IPR010847 Harpin-induced 1	7.79	1.89	0.24	1.61406e-05
Solyc08g080080	WD-repeat cell cycle regulatory protein (AHRD V1 **-- Q9M7I2_MEDTR); contains Interpro domain(s) IPR017986 WD40 repeat, region	4.7	1.11	0.24	5.7771e-05
Solyc06g074710	Hydroxycinnamoyl CoA shikimate/quinate hydroxycinnamoyltransferase-like protein (Fragment) (AHRD V1 **-* B9GF60_POPTR); contains Interpro domain(s) IPR003480 Transferase	4.22	0.99	0.24	0.00026907
Solyc03g120120	IST1 homolog (AHRD V1 *--- D3PJN2_9MAXI); contains Interpro domain(s) IPR005061 Protein of unknown function DUF292, eukaryotic	3.33	0.81	0.24	0.00108924
Solyc01g095090	E3 ubiquitin-protein ligase RNF5 (AHRD V1 *--- RNF5_HUMAN); contains Interpro domain(s) IPR018957 Zinc finger, C3HC4 RING-type	2.48	0.59	0.24	0.00136336
Solyc01g103990	T-complex protein 11 (AHRD V1 ***- D7KML1_ARALY); contains Interpro domain(s) IPR008862 T-complex 11	148.17	33.48	0.23	1.52397e-52
Solyc05g005490	Carbonic anhydrase (AHRD V1 ***- Q5NE21_SOLLC); contains Interpro domain(s) IPR015892 Carbonic anhydrase, prokaryotic-like, conserved site	201.55	46.97	0.23	6.60803e-39
Solyc02g078940	Zinc-binding dehydrogenase superfamily (Quinone oxidoreductase NADPH dependent) (AHRD V1 **-* Q1LPW6_RALME); contains Interpro domain(s) IPR014189 Quinone oxidoreductase putative, PIG3	382.97	88.9	0.23	3.50017e-37
Solyc10g085040	Soul heme-binding family protein (AHRD V1 ***- D7LKR5_ARALY); contains Interpro domain(s) IPR006917 SOUL haem-binding protein	171.59	40.26	0.23	1.06034e-27
Solyc02g089640	Cellulose synthase-like C1-2 glycosyltransferase family 2 protein (AHRD V1 **** D8T077_SELML)	29.51	6.79	0.23	2.9924e-24
Solyc03g006620	Cotton fiber expressed protein 1 (AHRD V1 ***- O81373_GOSHI); contains Interpro domain(s) IPR008480 Protein of unknown function DUF761, plant	51.08	11.74	0.23	2.67465e-23
Solyc08g067100	Aspartic proteinase nepenthesin-1 (AHRD V1 **-- C0JA51_9ORYZ); contains Interpro domain(s) IPR001461 Peptidase A1	36.18	8.42	0.23	3.62605e-23
Solyc02g093520	Copine-like protein (AHRD V1 ***- Q153E2_ORYSJ); contains Interpro domain(s) IPR010734 Copine	152.88	34.68	0.23	1.79979e-20
Solyc08g062450	class II heat shock protein (AHRD V1 ***- B6T339_MAIZE); contains Interpro domain(s) IPR002068 Heat shock protein Hsp20	73.01	16.81	0.23	1.32909e-18
Solyc12g010540	NAD dependent epimerase/dehydratase family protein expressed (AHRD V1 ***- Q2MJA7_ORYSJ); contains Interpro domain(s) IPR016040 NAD(P)-binding domain	22.44	5.06	0.23	2.42886e-15
Solyc01g097880	Deaminase (AHRD V1 *-*- D6B5U0_9ACTO); contains Interpro domain(s) IPR016193 Cytidine deaminase-like	102.99	24.14	0.23	8.37114e-15
Solyc10g008660	Malonyl CoA anthocyanin 5-O-glucoside-6&apos&apos&apos-O-malonyltransferase (AHRD V1 ***- Q8W1X0_PERFR)	117.58	26.93	0.23	1.83601e-13
Solyc03g006250	GDSL esterase/lipase At1g28590 (AHRD V1 **** GDL8_ARATH); contains Interpro domain(s) IPR001087 Lipase, GDSL	16.12	3.66	0.23	2.41946e-11
Solyc02g068440	RNA binding protein (AHRD V1 *-** B6U487_MAIZE); contains Interpro domain(s) IPR012677 Nucleotide-binding, alpha-beta plait	26.89	6.1	0.23	1.31618e-08
Solyc12g089180	Glucose transporter 8 (AHRD V1 ***- Q2KKJ3_SOLIN); contains Interpro domain(s) IPR003663 Sugar/inositol transporter	34.52	8.09	0.23	2.73106e-07
Solyc05g015490	Non-specific lipid-transfer protein (AHRD V1 ***- Q700A6_CICAR); contains Interpro domain(s) IPR003612 Plant lipid transfer protein/seed storage/trypsin-alpha amylase inhibitor	19.58	4.56	0.23	3.06374e-07
Solyc06g050760	Wound-induced protein 1 (AHRD V1 ***- WUN1_SOLTU); contains Interpro domain(s) IPR016533 Wound-induced protein, Wun1, subgroup	112.4	25.69	0.23	1.62073e-06
Solyc10g085140	Undecaprenyl pyrophosphate synthase (AHRD V1 ***- Q5QXS4_IDILO); contains Interpro domain(s) IPR001441 Di-trans-poly-cis-decaprenylcistransferase-like	17.25	3.99	0.23	3.8464e-05
Solyc12g042800	Unknown Protein (AHRD V1)	44.59	10.2	0.23	0.000490979
Solyc07g005620	Endonuclease/exonuclease/phosphatase (AHRD V1 ***- B4SS38_STRM5)	20.58	4.8	0.23	0.000548651
Solyc04g074410	Os06g0220000 protein (Fragment) (AHRD V1 ***- Q0DDJ2_ORYSJ); contains Interpro domain(s) IPR006766 Phosphate-induced protein 1 conserved region	4.52	1.03	0.23	0.00148258
Solyc11g012780	C2 domain containing protein (AHRD V1 ***- Q2A9R2_BRAOL)	13.7	3.13	0.23	0.00370677
Solyc07g045100	Aspartic proteinase nepenthesin I (AHRD V1 **-- A9ZMF9_NEPAL); contains Interpro domain(s) IPR001461 Peptidase A1	2	0.45	0.23	0.00673233
Solyc04g079110	Unknown Protein (AHRD V1)	3.04	0.71	0.23	0.00798421
Solyc07g043130	Os12g0117400 protein (Fragment) (AHRD V1 **-- Q0IQJ6_ORYSJ); contains Interpro domain(s) IPR004249 NPH3	93.57	20.58	0.22	5.59638e-42
Solyc00g174330	Pathogenesis related protein PR-1 (AHRD V1 ***- Q9SC15_SOLTU); contains Interpro domain(s) IPR001283 Allergen V5/Tpx-1 related	596.02	130.26	0.22	3.34031e-41
Solyc09g066150	Cytochrome P450	63.1	14	0.22	6.73119e-34
Solyc01g087820	Subtilisin-like protease (AHRD V1 **-- O82777_SOLLC); contains Interpro domain(s) IPR015500 Peptidase S8, subtilisin-related IPR000209 Peptidase S8 and S53, subtilisin, kexin, sedolisin	34.49	7.74	0.22	8.77917e-30
Solyc08g077980	Bax inhibitor (AHRD V1 ***- Q6U1L7_SOLLC); contains Interpro domain(s) IPR006214 Uncharacterised protein family UPF0005	86.86	19.05	0.22	4.5215e-29
Solyc07g008250	SCF E3 ubiquitin ligase complex F-box protein grrA (AHRD V1 *-** C5FDH1_NANOT); contains Interpro domain(s) IPR006553 Leucine-rich repeat, cysteine-containing subtype	33.17	7.42	0.22	1.40182e-27
Solyc05g014120	Os08g0119500 protein (Fragment) (AHRD V1 *-*- Q0J8C9_ORYSJ); contains Interpro domain(s) IPR013216 Methyltransferase type 11	81.63	17.83	0.22	3.04713e-27
Solyc08g078070	Ras-related protein Rab-1A (AHRD V1 ***- B6RB23_HALDI); contains Interpro domain(s) IPR003579 Ras small GTPase, Rab type	64.09	14.27	0.22	2.57378e-19
Solyc11g013330	F2E2.8 (AHRD V1 ***- Q9LM58_ARATH)	28.1	6.15	0.22	7.69112e-17
Solyc06g068540	Transcription regulatory protein SNF5 (AHRD V1 *-*- D3B6R9_POLPA)	12.69	2.81	0.22	1.13823e-12
Solyc06g036640	Coatomer (AHRD V1 ***- Q6K992_ORYSJ)	30.77	6.76	0.22	2.80075e-11
Solyc01g109920	Dehydrin (AHRD V1 *-*- Q6YL18_BRAJU); contains Interpro domain(s) IPR000167 Dehydrin	21.31	4.6	0.22	5.20642e-11
Solyc02g066800	Unknown Protein (AHRD V1)	126.45	27.74	0.22	5.26581e-11
Solyc04g016470	Beta-1 3-glucanase (AHRD V1 ***- B2ZP01_VITRI); contains Interpro domain(s) IPR000490 Glycoside hydrolase, family 17	80.36	17.3	0.22	1.00769e-09
Solyc06g068440	Cinnamoyl-CoA reductase (AHRD V1 **** Q4U1I5_SOLLC); contains Interpro domain(s) IPR016040 NAD(P)-binding domain	11.53	2.53	0.22	2.38845e-08
Solyc03g097100	Calmodulin (AHRD V1 ***- B6UHC3_MAIZE); contains Interpro domain(s) IPR003299 Flagellar calcium-binding protein (calflagin)	25.57	5.61	0.22	4.28511e-08
Solyc02g071750	Cyclic phosphodiesterase (AHRD V1 ***- D7M9D2_ARALY); contains Interpro domain(s) IPR012386 2 , 3 cyclic phosphodiesterase, plant	11.8	2.62	0.22	6.89014e-06
Solyc03g095510	Protein kinase 2 (AHRD V1 ***- D3BIR2_POLPA); contains Interpro domain(s) IPR002290 Serine/threonine protein kinase	5.54	1.2	0.22	1.58235e-05
Solyc09g075600	Unknown Protein (AHRD V1)	27.09	6.03	0.22	5.32109e-05
Solyc06g072740	Inositol-tetrakisphosphate 1-kinase 1 (AHRD V1 **** B6TJ44_MAIZE); contains Interpro domain(s) IPR017427 Inositol-tetrakisphosphate 1-kinase	6.71	1.47	0.22	8.77933e-05
Solyc06g060560	Pentatricopeptide repeat-containing protein (AHRD V1 *--- D7ME07_ARALY)	10.36	2.33	0.22	0.000247747
Solyc08g082090	Avr9/Cf-9 rapidly elicited protein 194 (AHRD V1 ***- Q9FQZ4_TOBAC)	17.97	3.94	0.22	0.00039387
Solyc04g049410	Unknown Protein (AHRD V1)	40.7	8.93	0.22	0.000536284
Solyc09g097760	Glycine rich protein (AHRD V1 *-*- Q94CG1_TOBAC); contains Interpro domain(s) IPR010800 Glycine rich	9.29	2.07	0.22	0.00138202
Solyc05g051500	Histone H3 (AHRD V1 ***- A8MRL0_ARATH); contains Interpro domain(s) IPR000164 Histone H3	81.4	17.98	0.22	0.00151259
Solyc02g093350	Homology to unknown gene (AHRD V1 *-*- Q00ZA5_OSTTA)	11.34	2.5	0.22	0.00253962
Solyc04g007960	Calcium binding protein Caleosin (AHRD V1 **-* A8N0P5_COPC7); contains Interpro domain(s) IPR007736 Caleosin related	5.51	1.24	0.22	0.00493883
Solyc01g079150	AE family transporter anion exchange (AHRD V1 *--* A4RY02_OSTLU); contains Interpro domain(s) IPR003020 Bicarbonate transporter, eukaryotic	1.43	0.31	0.22	0.00544407
Solyc01g059950	GAI-like protein 1 (Fragment) (AHRD V1 *--- A1YWX1_9ROSI); contains Interpro domain(s) IPR005202 GRAS transcription factor	3.48	0.75	0.22	0.00635798
Solyc01g095410	Eukaryotic translation initiation factor 1A (AHRD V1 **** Q7Y1V3_ORYSJ); contains Interpro domain(s) IPR001253 Translation initiation factor 1A (eIF-1A)	885.04	184.92	0.21	1.89853e-53
Solyc12g011450	Chlorophyll a-b binding protein 13, chloroplastic (AHRD V1 ***- CB23_SOLLC); contains Interpro domain(s) IPR001344 Chlorophyll A-B binding protein	190.08	39.07	0.21	4.63059e-45
Solyc05g005480	Oxidoreductase zinc-binding dehydrogenase (AHRD V1 **** C2RQQ3_BACCE); contains Interpro domain(s) IPR002085 Alcohol dehydrogenase superfamily, zinc-containing	139.07	29.41	0.21	1.29636e-43
Solyc06g009020	Glutathione S-transferase (AHRD V1 **** A5YWI8_SOLCO); contains Interpro domain(s) IPR004046 Glutathione S-transferase, C-terminal	348.49	74.17	0.21	4.44139e-39
Solyc07g054760	Wound induced protein (AHRD V1 ***- B6T0U0_MAIZE)	359.05	74.74	0.21	1.02476e-35
Solyc12g009560	F-box/LRR-repeat protein (AHRD V1 *-*- C0S347_PARBP); contains Interpro domain(s) IPR001810 Cyclin-like F-box	47.61	10.23	0.21	9.65506e-34
Solyc07g006180	Tetratricopeptide repeat protein 4 homolog (AHRD V1 *--- TTC4_DICDI); contains Interpro domain(s) IPR011990 Tetratricopeptide-like helical	105.05	22.09	0.21	1.34058e-31
Solyc03g115370	Diacylglycerol kinase 1 (AHRD V1 **** A8QM12_MAIZE); contains Interpro domain(s) IPR000756 Diacylglycerol kinase accessory region	33.72	7.22	0.21	2.65008e-31
Solyc03g111690	Pectate lyase (AHRD V1 **** Q2Z1Y4_PRUMU); contains Interpro domain(s) IPR002022 Pectate lyase/Amb allergen	51.14	10.77	0.21	2.80248e-29
Solyc12g013620	NAC domain protein IPR003441 (AHRD V1 ***- B9N1K9_POPTR); contains Interpro domain(s) IPR003441 No apical meristem (NAM) protein	49.55	10.5	0.21	4.39589e-26
Solyc08g016670	Calcyclin-binding protein (AHRD V1 ***- B4FGY0_MAIZE); contains Interpro domain(s) IPR007699 SGS	146.37	30.34	0.21	1.24666e-23
Solyc03g115900	Chlorophyll a-b binding protein P4, chloroplastic (AHRD V1 ***- CB24_PEA); contains Interpro domain(s) IPR001344 Chlorophyll A-B binding protein	62.78	13.42	0.21	2.01567e-23
Solyc00g247300	Cytochrome P450	21.54	4.6	0.21	2.38717e-18
Solyc11g065070	Hydroxymethylglutaryl-CoA lyase (AHRD V1 ***- B6U7B9_MAIZE); contains Interpro domain(s) IPR000891 Pyruvate carboxyltransferase	15.89	3.37	0.21	1.08637e-13
Solyc06g060310	Chlorophyllide a oxygenase (AHRD V1 **** B6TZB6_MAIZE); contains Interpro domain(s) IPR013626 Pheophorbide a oxygenase	10.64	2.21	0.21	4.77111e-12
Solyc01g095490	Ubiquitin-conjugating enzyme E2 8 (AHRD V1 **** UBC8_ARATH); contains Interpro domain(s) IPR000608 Ubiquitin-conjugating enzyme, E2	45.44	9.44	0.21	1.24545e-11
Solyc03g096900	GTP pyrophosphokinase (AHRD V1 *--- A4AJW6_9ACTN); contains Interpro domain(s) IPR007685 RelA/SpoT	5.68	1.22	0.21	8.42472e-11
Solyc02g061790	Activated RNA polymerase II transcriptional coactivator p15 (AHRD V1 **** C1BJV8_OSMMO); contains Interpro domain(s) IPR003173 Transcriptional coactivator p15	58.35	12.39	0.21	2.41694e-09
Solyc10g086220	Flavin oxidoreductase/NADH oxidase (AHRD V1 **-- A0YMI2_LYNSP); contains Interpro domain(s) IPR001155 NADH:flavin oxidoreductase/NADH oxidase, N-terminal	30.46	6.4	0.21	4.77643e-09
Solyc08g061270	Unknown Protein (AHRD V1); contains Interpro domain(s) IPR012876 Protein of unknown function DUF1677, plant	484.38	101.84	0.21	9.28638e-08
Solyc06g084540	Universal stress protein (AHRD V1 ***- B4UW73_ARAHY); contains Interpro domain(s) IPR006016 UspA	320.43	68.05	0.21	2.21733e-07
Solyc04g076220	AT-hook motif nuclear localized protein 17 (AHRD V1 **-- Q9LTA2_ARATH); contains Interpro domain(s) IPR014476 Predicted AT-hook DNA-binding	9.45	2.01	0.21	3.82857e-07
Solyc12g088220	Branched-chain-amino-acid aminotransferase (AHRD V1 ***- Q94CF8_CAPAN); contains Interpro domain(s) IPR005786 Branched-chain amino acid aminotransferase II	9.36	1.97	0.21	9.24097e-06
Solyc10g086180	Phenylalanine ammonia-lyase (AHRD V1 ***- D2CFQ1_9SOLA); contains Interpro domain(s) IPR005922 Phenylalanine ammonia-lyase	2.52	0.52	0.21	0.000161213
Solyc00g136560	Undecaprenyl pyrophosphate synthase (AHRD V1 *-*- D8G636_9CYAN); contains Interpro domain(s) IPR001441 Di-trans-poly-cis-decaprenylcistransferase-like	10.87	2.32	0.21	0.000171756
Solyc02g083380	Unknown Protein (AHRD V1)	36.21	7.56	0.21	0.000261671
Solyc01g088590	Invertase inhibitor (AHRD V1 ***- A7IZL0_COFCA); contains Interpro domain(s) IPR006501 Pectinesterase inhibitor	8.1	1.68	0.21	0.000325543
Solyc02g062580	Dolichyldiphosphatase 1 (AHRD V1 *--- C1C1U9_9MAXI); contains Interpro domain(s) IPR000326 Phosphatidic acid phosphatase type 2/haloperoxidase	5.67	1.17	0.21	0.000511064
Solyc10g007900	Cytochrome P450	3.33	0.69	0.21	0.000849685
Solyc04g011540	Elicitor-responsive protein 1 (AHRD V1 **-- B6T411_MAIZE); contains Interpro domain(s) IPR018029 C2 membrane targeting protein	9.03	1.94	0.21	0.000930261
Solyc08g013670	Photosystem I reaction center subunit (AHRD V1 ***- D2K7Z2_TOBAC); contains Interpro domain(s) IPR008796 Photosystem I reaction centre subunit N	152.89	31.4	0.21	0.00111811
Solyc10g008430	Unknown Protein (AHRD V1)	22.28	4.69	0.21	0.00350452
Solyc03g082550	Homeobox leucine zipper protein (AHRD V1 ***- B8YIB0_MIRJA); contains Interpro domain(s) IPR001356 Homeobox	6.55	1.4	0.21	0.00571637
Solyc02g085910	LOB domain protein 42 (AHRD V1 ***- D7KWD0_ARALY); contains Interpro domain(s) IPR004883 Lateral organ boundaries, LOB	5.33	1.11	0.21	0.00574429
Solyc10g083630	Repressor of silencing 2b (AHRD V1 **-- A4PF90_TOBAC); contains Interpro domain(s) IPR003265 HhH-GPD domain	118.61	23.61	0.2	2.20168e-62
Solyc10g044470	Voltage-gated chloride channel (AHRD V1 **** Q96325_ARATH); contains Interpro domain(s) IPR002251 Chloride channel plant CLC	99.79	19.48	0.2	1.69826e-53
Solyc01g005080	Microtubule-associated protein MAP65-1a (AHRD V1 **** C0J9Z7_ORYNI); contains Interpro domain(s) IPR007145 MAP65/ASE1	87.88	17.35	0.2	5.29775e-45
Solyc09g008020	Cysteine-type peptidase (AHRD V1 **** B6T6Y3_MAIZE); contains Interpro domain(s) IPR003323 Ovarian tumour, otubain	102.62	20.4	0.2	8.4706e-40
Solyc02g088560	Cyclic nucleotide gated channel (AHRD V1 **** A9CRE4_MALDO); contains Interpro domain(s) IPR000595 Cyclic nucleotide-binding	42.25	8.61	0.2	2.48295e-35
Solyc10g005030	Pseudo-response regulator 9 (AHRD V1 ***- D0PPG9_CASSA); contains Interpro domain(s) IPR001789 Signal transduction response regulator, receiver region	33.79	6.6	0.2	2.6552e-33
Solyc02g070940	Chlorophyll a/b binding protein (AHRD V1 **** Q41422_SOLTU); contains Interpro domain(s) IPR001344 Chlorophyll A-B binding protein	75.67	14.79	0.2	1.04225e-29
Solyc12g017240	Xyloglucan endotransglucosylase/hydrolase 7 (AHRD V1 ***- C0IRG6_ACTDE); contains Interpro domain(s) IPR016455 Xyloglucan endotransglucosylase/hydrolase	69.36	14.03	0.2	3.07744e-29
Solyc09g061310	PPPDE peptidase domain containing 2a (AHRD V1 *--- Q6PC81_DANRE); contains Interpro domain(s) IPR008580 Protein of unknown function DUF862, eukaryotic	58.36	11.91	0.2	1.82724e-25
Solyc02g084430	COL domain class transcription factor (AHRD V1 ***- D9ZIX1_MALDO)	221.51	44.13	0.2	1.68361e-19
Solyc10g055810	Endochitinase (Chitinase) (AHRD V1 **** Q43184_SOLTU); contains Interpro domain(s) IPR016283 Glycoside hydrolase, family 19 IPR018371 Chitin-binding, type 1, conserved site IPR000726 Glycoside hydrolase, family 19, catalytic IPR001002 Chitin-binding, type 1	25.01	5.02	0.2	3.34059e-15
Solyc04g078900	Cytochrome P450	14.94	2.98	0.2	5.08033e-13
Solyc01g110110	Cysteine proteinase cathepsin F (AHRD V1 **-* D3TN89_GLOMM); contains Interpro domain(s) IPR013128 Peptidase C1A, papain	18.52	3.75	0.2	2.03558e-12
Solyc02g078750	Receptor protein kinase (AHRD V1 **** Q40096_IPOTF); contains Interpro domain(s) IPR002290 Serine/threonine protein kinase	11.47	2.27	0.2	2.56304e-12
Solyc10g075110	Non-specific lipid-transfer protein (AHRD V1 ***- A7UGG9_SOLTU); contains Interpro domain(s) IPR000528 Plant lipid transfer protein/Par allergen	48.25	9.74	0.2	1.14854e-11
Solyc08g005100	Zinc-binding family protein (AHRD V1 **-* D7MDD4_ARALY); contains Interpro domain(s) IPR006734 Protein of unknown function DUF597	20.74	4.08	0.2	4.17906e-11
Solyc12g039080	Receptor-like kinase (AHRD V1 ***- A7VM37_MARPO)	11.11	2.23	0.2	1.33214e-07
Solyc02g072260	H2B histone-fold-like protein (Fragment) (AHRD V1 ***- A7VMP7_TOBAC); contains Interpro domain(s) IPR011112 Rho termination factor, N-terminal	11.51	2.33	0.2	5.76507e-07
Solyc01g104190	Unknown Protein (AHRD V1)	50.16	10.13	0.2	7.10784e-06
Solyc09g089740	1-aminocyclopropane-1-carboxylate oxidase-like protein (AHRD V1 **-* Q9LTH8_ARATH); contains Interpro domain(s) IPR005123 Oxoglutarate and iron-dependent oxygenase	7.43	1.5	0.2	2.92487e-05
Solyc12g096710	Receptor like kinase, RLK	2.25	0.44	0.2	5.05663e-05
Solyc10g075100	Non-specific lipid-transfer protein (AHRD V1 **** Q4A1N1_SOLLC); contains Interpro domain(s) IPR000528 Plant lipid transfer protein/Par allergen	344.76	67.28	0.2	0.000133092
Solyc08g028970	Unknown Protein (AHRD V1)	85.87	17.2	0.2	0.0001628
Solyc01g109420	Flavoprotein wrbA (AHRD V1 ***- B6SPB2_MAIZE); contains Interpro domain(s) IPR010089 Flavoprotein WrbA	5.65	1.15	0.2	0.000629437
Solyc01g090360	Non-specific lipid-transfer protein (AHRD V1 ***- B9RD07_RICCO); contains Interpro domain(s) IPR013770 Plant lipid transfer protein and hydrophobic protein, helical	30.27	6.12	0.2	0.000926625
Solyc07g054770	Wound induced protein (AHRD V1 ***- B6SKC8_MAIZE)	45.33	8.85	0.2	0.00240713
Solyc03g034140	Flavoprotein wrbA (AHRD V1 ***- B6SPB2_MAIZE); contains Interpro domain(s) IPR010089 Flavoprotein WrbA	5.62	1.12	0.2	0.0073677
Solyc08g015940	EPIDERMAL PATTERNING FACTOR-like protein 6 (AHRD V1 *-*- EPFL6_ARATH)	9.13	1.8	0.2	0.00942628
Solyc03g031860	Phytoene synthase 1	612.83	116.54	0.19	1.33565e-62
Solyc02g088610	ATP-dependent chaperone ClpB (AHRD V1 **** B5W0X8_SPIMA); contains Interpro domain(s) IPR017730 Chaperonin ClpB	119.59	22.29	0.19	4.10076e-61
Solyc09g075440	Ethylene receptor (AHRD V1 **** Q41341_SOLLC); contains Interpro domain(s) IPR005467 Signal transduction histidine kinase, core	160.85	31.29	0.19	1.84382e-57
Solyc01g091270	AT2G45380 protein (Fragment) (AHRD V1 ***- B9DGW8_ARATH)	192.21	36.44	0.19	3.40275e-50
Solyc03g005760	Chlorophyll a-b binding protein 3C-like (AHRD V1 **** Q2XTE0_SOLTU); contains Interpro domain(s) IPR001344 Chlorophyll A-B binding protein	769.92	148.7	0.19	9.66794e-38
Solyc08g077300	Adenylate kinase (AHRD V1 **** B6TE58_MAIZE); contains Interpro domain(s) IPR006266 UMP-CMP kinase	105.6	19.78	0.19	2.70155e-33
Solyc03g116630	Unknown Protein (AHRD V1)	120.75	23.41	0.19	4.24954e-28
Solyc10g077040	Magnesium-protoporphyrin IX monomethyl ester (AHRD V1 **** B9SCF8_RICCO); contains Interpro domain(s) IPR008434 Magnesium-protoporphyrin IX monomethyl ester aerobic oxidative cyclase	48.4	9.13	0.19	5.76315e-28
Solyc02g093360	Ribosomal protein S6 kinase alpha-3 (AHRD V1 *-** KS6A3_HUMAN); contains Interpro domain(s) IPR002290 Serine/threonine protein kinase	13.98	2.66	0.19	1.43436e-17
Solyc01g088090	Hydrolase alpha/beta fold family protein (AHRD V1 ***- D7M5W5_ARALY); contains Interpro domain(s) IPR000073 Alpha/beta hydrolase fold-1	65.5	12.18	0.19	2.02786e-17
Solyc09g065610	Transmembrane BAX inhibitor motif-containing protein 4 (AHRD V1 ***- B6TZF1_MAIZE); contains Interpro domain(s) IPR006214 Uncharacterised protein family UPF0005	95.31	17.72	0.19	7.84884e-13
Solyc02g071080	Purine permease family protein (AHRD V1 **-* D7MCV2_ARALY); contains Interpro domain(s) IPR004853 Protein of unknown function DUF250	22.16	4.12	0.19	9.55151e-13
Solyc03g019820	Aquaporin (AHRD V1 ***- D6BRE1_9ROSI); contains Interpro domain(s) IPR012269 Aquaporin	23.58	4.53	0.19	2.0154e-11
Solyc11g072470	LOB domain protein 1 (AHRD V1 ***- D7KHW8_ARALY); contains Interpro domain(s) IPR004883 Lateral organ boundaries, LOB	94.52	18.24	0.19	3.10389e-11
Solyc01g096640	Unknown Protein (AHRD V1)	97.55	18.08	0.19	1.28423e-09
Solyc08g076050	ARK3 product/receptor-like serine/threonine protein kinase ARK3 (AHRD V1 **** Q9S971_ARATH); contains Interpro domain(s) IPR002290 Serine/threonine protein kinase	4.82	0.91	0.19	6.59278e-09
Solyc04g015360	GATA transcription factor 9 (AHRD V1 *-*- B6STZ1_MAIZE); contains Interpro domain(s) IPR000679 Zinc finger, GATA-type	18.5	3.49	0.19	8.49538e-09
Solyc01g109090	Unknown Protein (AHRD V1)	1988.31	371.54	0.19	5.34518e-07
Solyc09g010360	Nodulin-like protein (AHRD V1 ***- Q9ZUS1_ARATH); contains Interpro domain(s) IPR000620 Protein of unknown function DUF6, transmembrane	7.72	1.48	0.19	5.36703e-07
Solyc06g071780	Protein DEHYDRATION-INDUCED 19 homolog 5 (AHRD V1 ***- DI195_ORYSJ); contains Interpro domain(s) IPR008598 Drought induced 19	9.75	1.81	0.19	2.68779e-06
Solyc05g014190	CAAX amino terminal protease family protein (AHRD V1 **-- D7LQY7_ARALY); contains Interpro domain(s) IPR003675 Abortive infection protein	10.01	1.86	0.19	1.32148e-05
Solyc10g084070	Unknown Protein (AHRD V1)	25.19	4.88	0.19	1.45372e-05
Solyc04g074440	Os06g0220000 protein (Fragment) (AHRD V1 ***- Q0DDJ2_ORYSJ); contains Interpro domain(s) IPR006766 Phosphate-induced protein 1 conserved region	7.29	1.37	0.19	2.26186e-05
Solyc03g111990	Cytochrome P450 pseudogene	3.17	0.6	0.19	0.0001408
Solyc10g018120	Unknown Protein (AHRD V1)	2.77	0.52	0.19	0.000286499
Solyc01g096510	Sigma factor binding protein 1 (AHRD V1 *-*- D1MWZ4_CITLA); contains Interpro domain(s) IPR008889 VQ	8.43	1.57	0.19	0.000299283
Solyc04g008260	Acid phosphatase (AHRD V1 **** B9XQU4_9BACT); contains Interpro domain(s) IPR004843 Metallophosphoesterase	3.85	0.74	0.19	0.00105114
Solyc03g097600	MtN3-like protein (AHRD V1 **-- Q9LUE3_ARATH); contains Interpro domain(s) IPR018179 RAG1-activating protein 1 homologue	4.3	0.83	0.19	0.0016245
Solyc01g099880	RAG1-activating protein 1 homolog (AHRD V1 **-- R1AP1_DANRE); contains Interpro domain(s) IPR018179 RAG1-activating protein 1 homologue	3.25	0.61	0.19	0.00345064
Solyc03g051930	Histone-lysine N-methyltransferase ATXR4 (AHRD V1 ***- ATXR4_ARATH)	4.9	0.92	0.19	0.00528575
Solyc01g087980	Unknown Protein (AHRD V1)	3.69	0.7	0.19	0.00714586
Solyc02g069760	RING-finger protein-like (AHRD V1 *-*- Q5QLR6_ORYSJ); contains Interpro domain(s) IPR018957 Zinc finger, C3HC4 RING-type	4.54	0.88	0.19	0.00924878
Solyc12g094620	Catalase (AHRD V1 ***- Q2PYW5_SOLTU); contains Interpro domain(s) IPR018028 Catalase related subgroup	1928.71	338.9	0.18	2.64047e-70
Solyc01g105120	Os01g0498200 protein (Fragment) (AHRD V1 *-*- Q0JMJ0_ORYSJ)	184.22	33.91	0.18	4.02663e-62
Solyc07g040960	Os07g0175100 protein (Fragment) (AHRD V1 *--- Q0D898_ORYSJ)	82.87	15.18	0.18	7.77383e-46
Solyc07g054060	Unknown Protein (AHRD V1)	495.28	87.51	0.18	9.13518e-46
Solyc07g063930	Solute carrier family 22 member 2 (AHRD V1 *-*- B5X477_SALSA); contains Interpro domain(s) IPR016196 Major facilitator superfamily, general substrate transporter	65.3	12.04	0.18	1.87991e-36
Solyc02g068280	Subtilisin-like serine protease (AHRD V1 **-* C3VDI0_CARPA); contains Interpro domain(s) IPR015500 Peptidase S8, subtilisin-related	29.68	5.33	0.18	2.20956e-34
Solyc01g096620	Unknown Protein (AHRD V1)	72.66	12.98	0.18	6.40652e-29
Solyc08g082080	Amino acid transporter (AHRD V1 **** Q8GZV5_SOLLC); contains Interpro domain(s) IPR013057 Amino acid transporter, transmembrane	32.68	6	0.18	2.90355e-27
Solyc01g096630	ACI112 (AHRD V1 ***- Q3SC80_SOLLC)	96.18	17.49	0.18	5.85347e-24
Solyc01g007100	Digalactosyldiacylglycerol synthase 1, chloroplastic (AHRD V1 ***- DGDG1_LOTJA); contains Interpro domain(s) IPR001296 Glycosyl transferase, group 1	14.06	2.49	0.18	3.61308e-23
Solyc02g071090	Purine permease family protein (AHRD V1 **-* D7MCV2_ARALY); contains Interpro domain(s) IPR004853 Protein of unknown function DUF250	27.41	5.03	0.18	5.39672e-21
Solyc11g066360	Unknown Protein (AHRD V1); contains Interpro domain(s) IPR012862 Protein of unknown function DUF1635	33.77	6.23	0.18	4.93522e-17
Solyc01g104710	Unknown Protein (AHRD V1)	250.52	44.91	0.18	3.10394e-16
Solyc09g005120	Chaperone protein DnaJ (AHRD V1 *-*- C7DHA9_9EURY); contains Interpro domain(s) IPR003095 Heat shock protein DnaJ	11.91	2.14	0.18	1.31434e-15
Solyc02g084420	Zinc finger protein CONSTANS-LIKE 2 (AHRD V1 **-- COL2_ARATH); contains Interpro domain(s) IPR000315 Zinc finger, B-box	130.04	23.96	0.18	9.23682e-14
Solyc04g078810	Remorin (AHRD V1 ***- Q00M66_SOYBN); contains Interpro domain(s) IPR005516 Remorin, C-terminal region	8.99	1.58	0.18	5.69857e-13
Solyc07g065340	Serine acetyltransferase (AHRD V1 **** Q39533_CITLA); contains Interpro domain(s) IPR005881 Serine O-acetyltransferase	23.53	4.33	0.18	6.09328e-13
Solyc03g118470	Diphosphoinositol polyphosphate phosphohydrolase 1 (AHRD V1 *-** C1BIE3_ONCMY); contains Interpro domain(s) IPR000086 NUDIX hydrolase domain	20.98	3.75	0.18	8.48424e-12
Solyc03g121620	Harpin-induced protein-like (Fragment) (AHRD V1 **-- D2CFH8_COFAR); contains Interpro domain(s) IPR010847 Harpin-induced 1	59.42	10.68	0.18	1.28338e-07
Solyc02g092150	ACT domain-containing protein (AHRD V1 **-- D7M3X3_ARALY); contains Interpro domain(s) IPR002912 Amino acid-binding ACT	4.75	0.84	0.18	2.70716e-07
Solyc11g022530	Transmembrane protein 205 (AHRD V1 *-*- B9EN72_SALSA)	6.05	1.09	0.18	5.35903e-07
Solyc06g082080	Integrin-linked kinase-associated serine/threonine phosphatase 2C (AHRD V1 **** ILKAP_BOVIN); contains Interpro domain(s) IPR015655 Protein phosphatase 2C	6.86	1.26	0.18	9.37946e-07
Solyc02g082450	Auxin efflux carrier family protein (AHRD V1 **** D7L9F0_ARALY); contains Interpro domain(s) IPR004776 Auxin efflux carrier	3.81	0.69	0.18	0.000671425
Solyc07g054790	Wound induced protein (AHRD V1 ***- B6U0P9_MAIZE)	27.83	4.9	0.18	0.00186754
Solyc02g080890	Transcription factor WRKY (AHRD V1 ***- C7E5X8_CAPAN); contains Interpro domain(s) IPR003657 DNA-binding WRKY	1.97	0.35	0.18	0.00254766
Solyc01g080460	Pyruvate phosphate dikinase (AHRD V1 ***- Q84N32_SORBI); contains Interpro domain(s) IPR010121 Pyruvate, phosphate dikinase	958.76	158.64	0.17	1.39434e-85
Solyc04g074850	Multidrug resistance protein mdtK (AHRD V1 **-- MDTK_YERP3); contains Interpro domain(s) IPR002528 Multi antimicrobial extrusion protein MatE	159.98	26.41	0.17	6.71395e-64
Solyc03g120980	ATP-binding cassette transporter (AHRD V1 ***- D8T797_SELML); contains Interpro domain(s) IPR013525 ABC-2 type transporter	55.21	9.48	0.17	5.15788e-63
Solyc11g065530	Lipase (Fragment) (AHRD V1 ***- Q9ZTW1_DIACA); contains Interpro domain(s) IPR002921 Lipase, class 3	48.49	8.45	0.17	3.71855e-37
Solyc09g089610	Ethylene receptor (AHRD V1 **** Q5QG21_SOLLC); contains Interpro domain(s) IPR001789 Signal transduction response regulator, receiver region IPR014525 Signal transduction histidine kinase, hybrid-type, ethylene sensor IPR005467 Signal transduction histidine kinase, core	24.28	4.05	0.17	1.37976e-31
Solyc04g081900	Nucleoredoxin 1 (AHRD V1 **-- A8I9L1_CHLRE); contains Interpro domain(s) IPR017936 Thioredoxin-like	194.92	32.48	0.17	2.13017e-20
Solyc08g063040	Zinc finger protein (AHRD V1 *-*- Q9LVQ7_ARATH); contains Interpro domain(s) IPR007087 Zinc finger, C2H2-type	17.76	3.08	0.17	2.03512e-19
Solyc01g107170	Zinc finger protein (AHRD V1 ***- A0T3Q5_SOLTU); contains Interpro domain(s) IPR007087 Zinc finger, C2H2-type	24.34	4.23	0.17	1.27058e-17
Solyc04g009960	L-allo-threonine aldolase (AHRD V1 **** D7RJ69_CARPA); contains Interpro domain(s) IPR001597 Aromatic amino acid beta-eliminating lyase/threonine aldolase	22.03	3.74	0.17	3.22867e-16
Solyc07g062740	Unknown Protein (AHRD V1)	15.78	2.76	0.17	2.96195e-15
Solyc11g066930	AT5G28150-like protein (Fragment) (AHRD V1 *-*- D6PS16_9BRAS); contains Interpro domain(s) IPR008586 Protein of unknown function DUF868, plant	18.13	3.12	0.17	1.0739e-11
Solyc12g006810	Soul heme-binding family protein (AHRD V1 **** D7LZY3_ARALY); contains Interpro domain(s) IPR006917 SOUL haem-binding protein	12.6	2.18	0.17	3.80786e-10
Solyc12g099210	Invertase inhibitor (AHRD V1 ***- O49908_TOBAC); contains Interpro domain(s) IPR006501 Pectinesterase inhibitor	49.18	8.53	0.17	3.94e-09
Solyc01g091590	SRC2 protein (AHRD V1 ***- A7XAJ8_9CONI); contains Interpro domain(s) IPR000008 C2 calcium-dependent membrane targeting	17.36	2.99	0.17	3.97402e-09
Solyc12g089300	Gibberellin-regulated protein 2 (AHRD V1 *--- B6TLZ8_MAIZE); contains Interpro domain(s) IPR003854 Gibberellin regulated protein	28.37	4.72	0.17	8.88847e-09
Solyc07g066020	Amino acid permease (AHRD V1 **** B9N5L8_POPTR); contains Interpro domain(s) IPR013057 Amino acid transporter, transmembrane	6.17	1.05	0.17	2.38826e-08
Solyc05g007900	RING finger protein 126 (AHRD V1 *-*- RN126_HUMAN)	50.49	8.5	0.17	1.13302e-07
Solyc08g082960	Zinc finger HIT domain containing 2 (Predicted) (AHRD V1 ***- B5DEI7_RAT); contains Interpro domain(s) IPR007529 Zinc finger, HIT-type	5.81	0.96	0.17	1.25413e-06
Solyc02g071770	DUF1264 domain protein (AHRD V1 **-- A1CBM4_ASPCL); contains Interpro domain(s) IPR010686 Protein of unknown function DUF1264	8.08	1.41	0.17	7.20487e-06
Solyc09g014990	WRKY-like transcription factor (AHRD V1 **** Q06B53_SOLPE); contains Interpro domain(s) IPR003657 DNA-binding WRKY	2.88	0.49	0.17	6.96864e-05
Solyc04g079760	Os07g0656700 protein (Fragment) (AHRD V1 *--- Q0D403_ORYSJ); contains Interpro domain(s) IPR005134 Uncharacterised protein family UPF0114	4.82	0.83	0.17	0.000226328
Solyc01g067910	Unknown Protein (AHRD V1)	46.88	7.75	0.17	0.000517308
Solyc09g018170	Serine/threonine protein kinase (AHRD V1 *-** D0NNA3_PHYIN); contains Interpro domain(s) IPR002290 Serine/threonine protein kinase	1.7	0.29	0.17	0.00138009
Solyc04g079360	MYB transcription factor (AHRD V1 *-*- O23160_ARATH); contains Interpro domain(s) IPR015495 Myb transcription factor	4.6	0.77	0.17	0.00169802
Solyc01g087580	Unknown Protein (AHRD V1)	11.22	1.88	0.17	0.00293856
Solyc07g056040	UPF0497 membrane protein 11 (AHRD V1 ***- U497B_VITVI); contains Interpro domain(s) IPR006459 Uncharacterised protein family UPF0497, trans-membrane plant subgroup	4.59	0.78	0.17	0.00600174
Solyc03g063390	Genomic DNA chromosome 5 P1 clone MPH15 (AHRD V1 **-- Q9FG25_ARATH); contains Interpro domain(s) IPR003690 Mitochodrial transcription termination factor-related	1.51	0.26	0.17	0.00658693
Solyc05g051850	Inositol-3-phosphate synthase (AHRD V1 ***- C4PW06_ARATH); contains Interpro domain(s) IPR002587 Myo-inositol-1-phosphate synthase	931.8	147.11	0.16	1.56343e-85
Solyc06g076780	Beta-D-glucosidase (AHRD V1 ***- Q7XAS3_GOSHI); contains Interpro domain(s) IPR001764 Glycoside hydrolase, family 3, N-terminal	108.4	17.72	0.16	4.32631e-62
Solyc05g013510	Phosphate transporter 2-1 (AHRD V1 ***- Q7YME0_WHEAT); contains Interpro domain(s) IPR001204 Phosphate transporter	78.85	12.99	0.16	9.53558e-54
Solyc09g008780	Os01g0786800 protein (Fragment) (AHRD V1 *-*- Q0JIP0_ORYSJ); contains Interpro domain(s) IPR002781 Protein of unknown function DUF81	255.26	41.95	0.16	5.0803e-49
Solyc01g010490	Cytochrome P450	27.01	4.22	0.16	1.32238e-29
Solyc10g055630	Aquaporin (AHRD V1 ***- Q8W506_TOBAC); contains Interpro domain(s) IPR012269 Aquaporin	30.68	4.84	0.16	6.78585e-21
Solyc08g068600	Decarboxylase family protein (AHRD V1 ***- B1ILJ6_CLOBK); contains Interpro domain(s) IPR002129 Pyridoxal phosphate-dependent decarboxylase	23.09	3.72	0.16	3.44178e-20
Solyc10g018140	Dihydroflavonol 4-reductase (AHRD V1 **** Q6R130_CITSI); contains Interpro domain(s) IPR016040 NAD(P)-binding domain	16.14	2.65	0.16	1.38041e-11
Solyc02g079170	NADH dehydrogenase like protein (AHRD V1 **** O65414_ARATH); contains Interpro domain(s) IPR013027 FAD-dependent pyridine nucleotide-disulphide oxidoreductase	5.98	0.97	0.16	5.02361e-10
Solyc03g113930	class IV heat shock protein (AHRD V1 ***- B6T3F5_MAIZE); contains Interpro domain(s) IPR002068 Heat shock protein Hsp20	13.41	2.13	0.16	1.89602e-07
Solyc11g013470	Auxin response factor 17 (Fragment) (AHRD V1 *-*- D3K083_ARATH)	6.91	1.13	0.16	4.82608e-07
Solyc01g080590	Unknown Protein (AHRD V1)	99.67	15.46	0.16	8.6613e-07
Solyc05g010720	Enoyl-CoA hydratase (AHRD V1 *-*- D5P7B7_9MYCO); contains Interpro domain(s) IPR001753 Crotonase, core	3.81	0.61	0.16	1.6687e-05
Solyc05g016060	Unknown Protein (AHRD V1)	178.08	29.14	0.16	2.99186e-05
Solyc05g053980	NBS-LRR resistance protein-like protein (AHRD V1 ***- A1Y9Q9_SOLLC)	8.77	1.43	0.16	0.00170945
Solyc10g085750	Polyadenylate-binding protein 1 (AHRD V1 ***- Q6DF12_XENTR); contains Interpro domain(s) IPR006515 Polyadenylate binding protein, human types 1, 2, 3, 4	1.19	0.19	0.16	0.00904536
Solyc04g015750	Magnesium chelatase H subunit (AHRD V1 ***- D5KXY0_VITVI); contains Interpro domain(s) IPR011771 Magnesium-chelatase, subunit H	81.75	12.36	0.15	1.16289e-75
Solyc06g073180	Zinc finger protein CONSTANS-LIKE 1 (AHRD V1 *--- COL1_ARATH); contains Interpro domain(s) IPR000315 Zinc finger, B-box	226.67	33.78	0.15	6.23554e-63
Solyc03g059260	Carboxyl-terminal-processing protease (AHRD V1 ***- B6T6L2_MAIZE); contains Interpro domain(s) IPR004447 Peptidase S41A, C-terminal protease	95.17	14.52	0.15	4.02996e-58
Solyc03g005770	Chlorophyll a-b binding protein 3C-like (AHRD V1 **** Q2XTE0_SOLTU); contains Interpro domain(s) IPR001344 Chlorophyll A-B binding protein	256.32	38.99	0.15	6.83066e-31
Solyc08g078760	AT5g47580/MNJ7_17 (AHRD V1 ***- Q9FGJ9_ARATH)	18.24	2.79	0.15	1.46379e-29
Solyc01g088400	CER1 (AHRD V1 **-- B6TFH3_MAIZE); contains Interpro domain(s) IPR006694 Fatty acid hydroxylase	14.41	2.16	0.15	1.2622e-22
Solyc08g078190	Ethylene responsive transcription factor 1a (AHRD V1 *-*- C0J9I9_9ROSA); contains Interpro domain(s) IPR001471 Pathogenesis-related transcriptional factor and ERF, DNA-binding	25.85	3.84	0.15	2.96236e-21
Solyc06g076520	class I heat shock protein (AHRD V1 ***- Q69BI7_CARPA); contains Interpro domain(s) IPR002068 Heat shock protein Hsp20	2314.06	351.17	0.15	1.21368e-19
Solyc04g063350	3-methyl-2-oxobutanoate dehydrogenase (2-methylpropanoyl-transferring) (AHRD V1 **** A1U0F1_MARAV); contains Interpro domain(s) IPR001017 Dehydrogenase, E1 component	13.68	2.01	0.15	2.67789e-18
Solyc07g007760	Defensin protein (AHRD V1 ***- B1N681_SOLPI); contains Interpro domain(s) IPR008177 Gamma Purothionin	1608.06	242.93	0.15	2.85447e-17
Solyc07g053140	CONSTANS-like zinc finger protein (AHRD V1 *-*- D0EP07_SOYBN); contains Interpro domain(s) IPR000315 Zinc finger, B-box	89.82	13.56	0.15	3.5096e-17
Solyc09g074270	Acetyl esterase (AHRD V1 *--- AES_ECO81); contains Interpro domain(s) IPR013094 Alpha/beta hydrolase fold-3	15.11	2.32	0.15	1.31579e-14
Solyc02g088090	Calmodulin-like protein (AHRD V1 *-*- B6TXW9_MAIZE); contains Interpro domain(s) IPR011992 EF-Hand type	33.24	5.01	0.15	2.17814e-14
Solyc01g107390	Auxin-responsive GH3 product (AHRD V1 ***- Q05680_SOYBN); contains Interpro domain(s) IPR004993 GH3 auxin-responsive promoter	8.1	1.23	0.15	1.37033e-13
Solyc01g100460	BZIP transcription factor (AHRD V1 **** C0LQL1_9CARY); contains Interpro domain(s) IPR011616 bZIP transcription factor, bZIP-1	28.33	4.14	0.15	2.60198e-12
Solyc08g083130	Homeobox leucine zipper protein (AHRD V1 *-*- B8YIB0_MIRJA); contains Interpro domain(s) IPR001356 Homeobox	315.84	47.92	0.15	4.92278e-09
Solyc01g080410	Peptide methionine sulfoxide reductase msrB (AHRD V1 ***- B6T2C6_MAIZE); contains Interpro domain(s) IPR002579 Methionine sulphoxide reductase B	17.46	2.65	0.15	2.30418e-07
Solyc01g095940	O-acyltransferase WSD1 (AHRD V1 **-- WSD1_ARATH); contains Interpro domain(s) IPR009721 Protein of unknown function DUF1298	25.99	3.99	0.15	5.42777e-07
Solyc06g075780	Cys2/His2 zinc-finger transcription factor (AHRD V1 **** Q4U318_SILLA); contains Interpro domain(s) IPR007087 Zinc finger, C2H2-type	16.53	2.5	0.15	9.00855e-06
Solyc03g080020	DUF895 domain membrane protein (AHRD V1 *-*- D4ALB1_ARTBC)	7.44	1.14	0.15	5.75388e-05
Solyc01g100900	MtN21 nodulin protein-like (AHRD V1 ***- B6TBZ6_MAIZE); contains Interpro domain(s) IPR000620 Protein of unknown function DUF6, transmembrane	3.92	0.58	0.15	7.55337e-05
Solyc02g082850	Serine O-acetyltransferase (AHRD V1 **** Q21LT3_SACD2); contains Interpro domain(s) IPR005881 Serine O-acetyltransferase	3.74	0.55	0.15	0.000148935
Solyc08g080540	Heat stress transcription factor (AHRD V1 *-** D4QAU8_CARPA); contains Interpro domain(s) IPR000232 Heat shock factor (HSF)-type, DNA-binding	8.84	1.32	0.15	0.000408996
Solyc06g069040	Glutathione S-transferase (AHRD V1 **** Q84T17_PHAAT); contains Interpro domain(s) IPR004046 Glutathione S-transferase, C-terminal	5.11	0.74	0.15	0.00107382
Solyc08g005120	Cinnamoyl-CoA reductase-like protein (AHRD V1 *-*- Q9M0B3_ARATH); contains Interpro domain(s) IPR016040 NAD(P)-binding domain	3.26	0.47	0.15	0.00270536
Solyc09g074280	Ankyrin repeat-containing protein (AHRD V1 **-- D3BAQ3_POLPA); contains Interpro domain(s) IPR002110 Ankyrin	1.67	0.25	0.15	0.00323928
Solyc09g089750	1-aminocyclopropane-1-carboxylate oxidase homolog (AHRD V1 ***- ACCH3_SOLLC)	20.01	3.03	0.15	0.00336727
Solyc05g009430	Endonuclease (AHRD V1 **** A5A339_SOYBN); contains Interpro domain(s) IPR003154 S1/P1 nuclease	2.74	0.42	0.15	0.00434043
Solyc10g085240	UDP-glucosyltransferase (AHRD V1 **-- C0LNQ9_MAIZE); contains Interpro domain(s) IPR002213 UDP-glucuronosyl/UDP-glucosyltransferase	2.9	0.43	0.15	0.00729179
Solyc02g078730	S-locus receptor kinase (Fragment) (AHRD V1 **-- A6P328_BRANA); contains Interpro domain(s) IPR001480 Curculin-like (mannose-binding) lectin	6.02	0.88	0.15	0.00795585
Solyc04g071150	Cytochrome P450	146.64	20.85	0.14	8.42603e-72
Solyc04g014600	Universal stress protein family protein (AHRD V1 ***- D7L0F0_ARALY); contains Interpro domain(s) IPR006016 UspA	408.62	57.71	0.14	3.76087e-71
Solyc03g111970	Cytochrome P450	72.71	9.87	0.14	4.28022e-59
Solyc04g015520	DNA binding protein (AHRD V1 **** B6TND2_MAIZE); contains Interpro domain(s) IPR005516 Remorin, C-terminal region	59.76	8.41	0.14	6.92902e-39
Solyc02g089610	S-adenosylmethionine decarboxylase proenzyme (AHRD V1 **** Q7XZQ9_VITVI); contains Interpro domain(s) IPR001985 S-adenosylmethionine decarboxylase	80.12	11.54	0.14	8.90373e-34
Solyc02g080110	Unknown Protein (AHRD V1)	75.08	10.66	0.14	1.19685e-32
Solyc08g080390	Cytochrome P450	19.68	2.85	0.14	1.012e-24
Solyc02g070020	UDP-glucosyltransferase (AHRD V1 **-* Q8LKG3_STERE); contains Interpro domain(s) IPR002213 UDP-glucuronosyl/UDP-glucosyltransferase	14.56	2.08	0.14	2.32601e-19
Solyc07g006630	CONSTANS-like protein (AHRD V1 ***- B2MW87_SOLLC); contains Interpro domain(s) IPR010402 CCT domain	15.23	2.07	0.14	2.97323e-17
Solyc06g062600	Choline dehydrogenase (AHRD V1 ***- A0QXW0_MYCS2); contains Interpro domain(s) IPR012132 Glucose-methanol-choline oxidoreductase	9.17	1.28	0.14	3.75982e-16
Solyc08g078040	Monooxygenase FAD-binding (AHRD V1 ***- D8MSJ3_9ENTR); contains Interpro domain(s) IPR003042 Aromatic-ring hydroxylase-like	20.1	2.81	0.14	4.58546e-15
Solyc05g015390	REF-like stress related protein 1 (AHRD V1 *--- Q6XNP4_HEVBR); contains Interpro domain(s) IPR008802 Rubber elongation factor	1300.05	184.49	0.14	1.62958e-14
Solyc04g007130	Genomic DNA chromosome 3 P1 clone MPE11 (AHRD V1 ***- Q9LUA5_ARATH)	26.11	3.64	0.14	1.25191e-11
Solyc09g009590	Zinc finger A20 and AN1 domain-containing stress-associated protein 4 (AHRD V1 ***- SAP4_ARATH); contains Interpro domain(s) IPR002653 Zinc finger, A20-type IPR000058 Zinc finger, AN1-type	478.99	66.67	0.14	2.08915e-09
Solyc01g106890	Unknown Protein (AHRD V1)	29.81	4.05	0.14	1.02856e-06
Solyc01g099140	Transmembrane protein 49 (AHRD V1 ***- B6TDW5_MAIZE)	4.14	0.57	0.14	6.22208e-06
Solyc08g016440	Unknown Protein (AHRD V1)	22.47	3.12	0.14	2.66271e-05
Solyc05g012230	Unknown Protein (AHRD V1)	3.3	0.45	0.14	5.78799e-05
Solyc09g089640	At5g51670-like protein (Fragment) (AHRD V1 *-*- C0JEX0_9BRAS); contains Interpro domain(s) IPR007700 Protein of unknown function DUF668	1.89	0.26	0.14	0.000227266
Solyc01g108880	1-aminocyclopropane-1-carboxylate oxidase (AHRD V1 **-* ACCO_MUSAC); contains Interpro domain(s) IPR005123 Oxoglutarate and iron-dependent oxygenase	3.26	0.46	0.14	0.000279425
Solyc09g082460	Homocysteine s-methyltransferase (AHRD V1 **** B9HUS6_POPTR); contains Interpro domain(s) IPR003726 Homocysteine S-methyltransferase	3.42	0.49	0.14	0.000307732
Solyc09g074480	Unknown Protein (AHRD V1)	18.95	2.65	0.14	0.000324238
Solyc04g074830	At4g40080-like protein (Fragment) (AHRD V1 ***- B3SK93_ARALY); contains Interpro domain(s) IPR013809 Epsin-like, N-terminal	2.77	0.38	0.14	0.000811821
Solyc04g050170	Receptor like kinase, RLK	1	0.14	0.14	0.000980278
Solyc01g094890	Ferric reductase oxidase (AHRD V1 **-* D6RVS5_HORVU); contains Interpro domain(s) IPR013121 Ferric reductase, NAD binding	1.18	0.17	0.14	0.00274137
Solyc03g115930	Calmodulin-like protein (AHRD V1 *-*- B6TXW9_MAIZE); contains Interpro domain(s) IPR011992 EF-Hand type	4.2	0.58	0.14	0.00291958
Solyc04g072250	class I heat shock protein 1 (AHRD V1 ***- B6TTC8_MAIZE); contains Interpro domain(s) IPR002068 Heat shock protein Hsp20	4.99	0.7	0.14	0.00599323
Solyc12g008430	Malic enzyme (AHRD V1 ***- Q006Q0_TOBAC); contains Interpro domain(s) IPR012302 Malic enzyme, NAD-binding	1.09	0.15	0.14	0.0097284
Solyc07g005820	heat shock protein (AHRD V1 ***- B2D2G5_CAPSN); contains Interpro domain(s) IPR013126 Heat shock protein 70	1.56	0.22	0.14	0.00979809
Solyc03g025720	Long-chain-fatty-acid--CoA ligase (AHRD V1 **** C3JN12_RHOER); contains Interpro domain(s) IPR000873 AMP-dependent synthetase and ligase	337.82	42.8	0.13	1.00714e-94
Solyc03g007890	Heat shock protein 90 (Fragment) (AHRD V1 **-- Q2L3T8_WHEAT); contains Interpro domain(s) IPR003594 ATP-binding region, ATPase-like IPR001404 Heat shock protein Hsp90	109.43	14.69	0.13	8.46216e-76
Solyc06g072430	Bcl-2-associated athanogene-like protein (AHRD V1 *-*- D1MIX4_VITVI); contains Interpro domain(s) IPR003103 Apoptosis regulator Bcl-2 protein, BAG	58.99	7.56	0.13	3.2233e-47
Solyc00g174340	Pathogenesis-related protein 1b (AHRD V1 ***- Q941G6_SOLTU); contains Interpro domain(s) IPR018244 Allergen V5/Tpx-1 related, conserved site	377.46	47.54	0.13	1.31323e-35
Solyc06g076570	class I heat shock protein (AHRD V1 ***- Q69BI7_CARPA); contains Interpro domain(s) IPR002068 Heat shock protein Hsp20	1135.84	146.91	0.13	8.66343e-31
Solyc01g095630	WRKY transcription factor (AHRD V1 ***- D3YEX5_SOLLC); contains Interpro domain(s) IPR003657 DNA-binding WRKY	49.77	6.7	0.13	2.27935e-29
Solyc03g006960	Protein phosphatase 2C (AHRD V1 ***- Q8RVG0_TOBAC); contains Interpro domain(s) IPR015655 Protein phosphatase 2C	27.62	3.46	0.13	3.49472e-28
Solyc01g107830	UDP-glucosyltransferase family 1 protein (AHRD V1 **** C6KI43_CITSI); contains Interpro domain(s) IPR002213 UDP-glucuronosyl/UDP-glucosyltransferase	20.24	2.65	0.13	5.42701e-26
Solyc06g011350	Aquaporin 2 (AHRD V1 ***- O65357_SAMSA); contains Interpro domain(s) IPR012269 Aquaporin	36.43	4.63	0.13	3.65721e-23
Solyc04g074450	Phi-1 protein (Fragment) (AHRD V1 ***- Q4LAX0_CAPCH); contains Interpro domain(s) IPR006766 Phosphate-induced protein 1 conserved region	20.3	2.69	0.13	1.30619e-17
Solyc10g080840	Cytochrome P450	11.23	1.42	0.13	2.58775e-17
Solyc04g012160	Serine-threonine protein kinase (AHRD V1 ***- Q09VQ1_WHEAT); contains Interpro domain(s) IPR002290 Serine/threonine protein kinase	68.41	8.72	0.13	6.70749e-16
Solyc12g099200	Invertase inhibitor (AHRD V1 **** O49908_TOBAC); contains Interpro domain(s) IPR006501 Pectinesterase inhibitor	827.17	111.52	0.13	3.78904e-15
Solyc04g071770	Ethylene responsive transcription factor 2a (AHRD V1 *-*- C0J9I7_9ROSA); contains Interpro domain(s) IPR001471 Pathogenesis-related transcriptional factor and ERF, DNA-binding	15.82	1.98	0.13	6.67874e-14
Solyc12g017530	Unknown Protein (AHRD V1)	33.15	4.2	0.13	2.39201e-11
Solyc08g068610	Decarboxylase family protein (AHRD V1 ***- B1ILJ6_CLOBK); contains Interpro domain(s) IPR002129 Pyridoxal phosphate-dependent decarboxylase	10.7	1.4	0.13	6.69221e-11
Solyc01g109170	Cold acclimation protein COR413-like (AHRD V1 ***- A6YDU6_LOLTE); contains Interpro domain(s) IPR008892 Cold acclimation WCOR413	207.94	26.76	0.13	1.09993e-08
Solyc07g047850	Chlorophyll a-b binding protein 4, chloroplastic (AHRD V1 **** CB24_SOLLC); contains Interpro domain(s) IPR001344 Chlorophyll A-B binding protein	222.1	29.15	0.13	3.83752e-08
Solyc04g007580	cDNA clone J100026I16 full insert sequence (AHRD V1 **-- B7FA06_ORYSJ)	13.44	1.8	0.13	1.58507e-07
Solyc01g109810	Genomic DNA chromosome 5 TAC clone K1F13 (AHRD V1 ***- Q9FJZ5_ARATH)	36.71	4.65	0.13	1.20564e-05
Solyc07g063750	Serine/threonine-protein kinase receptor (AHRD V1 **** B6U2B7_MAIZE); contains Interpro domain(s) IPR002290 Serine/threonine protein kinase	1.96	0.26	0.13	4.11597e-05
Solyc08g066430	Lachrymatory factor synthase (AHRD V1 ***- B6TW34_MAIZE); contains Interpro domain(s) IPR019587 Polyketide cyclase/dehydrase	7.06	0.92	0.13	0.000186053
Solyc01g103860	Ch-cobra (AHRD V1 ***- B7S746_CUNLA); contains Interpro domain(s) IPR006918 Glycosyl-phosphatidyl inositol-anchored, plant	2.61	0.33	0.13	0.000363197
Solyc03g095980	Transcription factor bHLH51 (AHRD V1 **-* BH051_ARATH); contains Interpro domain(s) IPR001092 Basic helix-loop-helix dimerisation region bHLH	6.16	0.82	0.13	0.000591452
Solyc06g036250	Genomic DNA chromosome 5 BAC clone F6N7 (AHRD V1 ***- Q9LTG2_ARATH)	4.76	0.63	0.13	0.00125829
Solyc08g006360	UDP-glucose glucosyltransferase (AHRD V1 **** B6EWX8_LYCBA); contains Interpro domain(s) IPR002213 UDP-glucuronosyl/UDP-glucosyltransferase	3.6	0.48	0.13	0.00448238
Solyc04g076340	Unknown Protein (AHRD V1)	262.82	30.26	0.12	9.33505e-72
Solyc11g071830	Chaperone protein dnaj (AHRD V1 ***- Q17AX7_AEDAE); contains Interpro domain(s) IPR003095 Heat shock protein DnaJ	43.04	5.06	0.12	9.58706e-46
Solyc08g066240	Decarboxylase family protein (AHRD V1 ***- A7GHE9_CLOBL); contains Interpro domain(s) IPR002129 Pyridoxal phosphate-dependent decarboxylase	36.77	4.41	0.12	1.34678e-40
Solyc03g043850	Cytochrome c oxidase subunit VIa family protein expressed (AHRD V1 ***- Q7XZW4_ORYSJ); contains Interpro domain(s) IPR001349 Cytochrome c oxidase, subunit VIa	113.97	13.97	0.12	1.00577e-28
Solyc06g008050	Monooxygenase (AHRD V1 **** D5ZV09_9ACTO); contains Interpro domain(s) IPR000103 Pyridine nucleotide-disulphide oxidoreductase, class-II	23.27	2.73	0.12	4.63667e-28
Solyc07g045160	Phosphofructokinase family protein (AHRD V1 ***- D7MLU4_ARALY); contains Interpro domain(s) IPR012004 Pyrophosphate-dependent phosphofructokinase TP0108	12.06	1.48	0.12	2.44762e-17
Solyc02g089540	Tomato CONSTANS-like 1	13.02	1.58	0.12	8.20659e-16
Solyc06g008360	NAC domain protein IPR003441 (AHRD V1 ***- B9GRP6_POPTR); contains Interpro domain(s) IPR003441 No apical meristem (NAM) protein	13.96	1.69	0.12	4.51408e-13
Solyc09g090760	Folate/biopterin transporter family protein (AHRD V1 *-*- B6TYM7_MAIZE); contains Interpro domain(s) IPR004324 Biopterin transport-related protein BT1	4.74	0.55	0.12	1.64181e-12
Solyc06g054270	Solute carrier family 2, facilitated glucose transporter member 5 (AHRD V1 ***- GTR5_BOVIN); contains Interpro domain(s) IPR003663 Sugar/inositol transporter	9.79	1.17	0.12	2.70356e-11
Solyc02g094000	Calmodulin-like protein (AHRD V1 ***- Q0VJ70_DATME); contains Interpro domain(s) IPR011992 EF-Hand type	19.76	2.31	0.12	4.3632e-09
Solyc05g009520	Genomic DNA chromosome 3 P1 clone MPE11 (AHRD V1 ***- Q9LUA5_ARATH)	13.26	1.54	0.12	1.17329e-08
Solyc05g015480	Cysteine desulfurase (AHRD V1 *-*- C1GS28_PARBA)	6.57	0.79	0.12	4.30673e-08
Solyc08g066250	Decarboxylase family protein (AHRD V1 ***- A7GHE9_CLOBL); contains Interpro domain(s) IPR002129 Pyridoxal phosphate-dependent decarboxylase	13.47	1.56	0.12	4.35334e-08
Solyc05g011970	Cytochrome P450	4.09	0.49	0.12	1.04734e-05
Solyc04g014510	Glutamine synthetase (AHRD V1 ***- Q5QJ64_9SOLA); contains Interpro domain(s) IPR008146 Glutamine synthetase, catalytic region	3.46	0.43	0.12	0.00029153
Solyc12g006020	LRR receptor-like serine/threonine-protein kinase, RLP	1.05	0.13	0.12	0.00167813
Solyc03g120930	Avr9/Cf-9 rapidly elicited protein 146 (AHRD V1 ***- Q9FQZ6_TOBAC)	4.72	0.56	0.12	0.00326275
Solyc08g016500	Potassium channel (AHRD V1 ***- Q9LEG6_SOLLC); contains Interpro domain(s) IPR000595 Cyclic nucleotide-binding	1.58	0.19	0.12	0.00839084
Solyc11g020040	Chaperone DnaK (AHRD V1 ***- Q1SKX2_MEDTR); contains Interpro domain(s) IPR012725 Chaperone DnaK	268.87	29.37	0.11	7.06812e-110
Solyc08g065610	Vacuolar processing enzyme-1b (AHRD V1 **-- Q852T2_TOBAC); contains Interpro domain(s) IPR001096 Peptidase C13, legumain	1175.87	132.09	0.11	5.3305e-86
Solyc08g066700	Polyribonucleotide nucleotidyltransferase (AHRD V1 ***- PNP_PROVI); contains Interpro domain(s) IPR001247 Exoribonuclease, phosphorolytic domain 1	244.02	27.55	0.11	4.51367e-80
Solyc02g077670	Chaperone protein dnaJ 2 (AHRD V1 ***- DNAJ2_ARATH); contains Interpro domain(s) IPR003095 Heat shock protein DnaJ	105.08	11.85	0.11	2.53074e-65
Solyc02g077920	Squamosa promoter binding-like protein (AHRD V1 ***- Q0PY35_SOLLC); contains Interpro domain(s) IPR004333 Transcription factor, SBP-box	802.69	87.97	0.11	6.28764e-54
Solyc11g008250	Single-stranded nucleic acid binding R3H domain protein (AHRD V1 **-- B4B323_9CHRO); contains Interpro domain(s) IPR003959 ATPase, AAA-type, core	27.32	3.04	0.11	2.93138e-49
Solyc06g068900	Nudix hydrolase 4 (AHRD V1 *-*- B6T5N7_MAIZE); contains Interpro domain(s) IPR000086 NUDIX hydrolase domain	64.34	6.77	0.11	2.04968e-45
Solyc12g010320	Outer membrane lipoprotein blc (AHRD V1 **-- D0RZG9_ACICA); contains Interpro domain(s) IPR002345 Lipocalin	716.05	81.36	0.11	9.96949e-45
Solyc01g081060	Xyloglucan endotransglucosylase/hydrolase 14 (AHRD V1 **** C0IRH3_ACTDE); contains Interpro domain(s) IPR016455 Xyloglucan endotransglucosylase/hydrolase	392.05	41.56	0.11	1.34427e-43
Solyc10g009190	Cold shock protein-1 (AHRD V1 *-*- B6SP63_MAIZE)	70.41	7.73	0.11	4.17158e-28
Solyc09g089730	1-aminocyclopropane-1-carboxylate oxidase-like protein (AHRD V1 **-- Q9LTH7_ARATH); contains Interpro domain(s) IPR005123 Oxoglutarate and iron-dependent oxygenase	54.09	5.9	0.11	2.19025e-23
Solyc10g081910	Receptor like kinase, RLK	7.41	0.82	0.11	3.68338e-23
Solyc05g011890	Sulfotransferase family protein (AHRD V1 **** D7LQL2_ARALY); contains Interpro domain(s) IPR000863 Sulfotransferase	24.55	2.6	0.11	2.03512e-19
Solyc07g049530	1-aminocyclopropane-1-carboxylate oxidase (AHRD V1 ***- Q94F66_SOLTU); contains Interpro domain(s) IPR005123 Oxoglutarate and iron-dependent oxygenase	846.81	90.23	0.11	1.52411e-15
Solyc10g052490	Isoflavone reductase-like protein 5 (AHRD V1 ***- Q3KN68_VITVI); contains Interpro domain(s) IPR008030 NmrA-like	14.67	1.64	0.11	3.77952e-15
Solyc06g051800	Expansin (AHRD V1 ***- O04359_SOLLC); contains Interpro domain(s) IPR007112 Expansin 45, endoglucanase-like IPR007117 Pollen allergen/expansin, C-terminal	34.91	3.86	0.11	8.83914e-14
Solyc08g006330	UDP-glucose salicylic acid glucosyltransferase (AHRD V1 **** Q9M6E7_TOBAC); contains Interpro domain(s) IPR002213 UDP-glucuronosyl/UDP-glucosyltransferase	7.81	0.88	0.11	3.48222e-13
Solyc07g049550	1-aminocyclopropane-1-carboxylate oxidase (AHRD V1 **** Q94F66_SOLTU); contains Interpro domain(s) IPR005123 Oxoglutarate and iron-dependent oxygenase	140.56	15.52	0.11	6.28867e-13
Solyc12g098900	Late embryogenesis abundant protein D-29 (AHRD V1 *-*- LEA29_GOSHI)	10.81	1.18	0.11	3.13863e-10
Solyc05g013810	Glycosyl hydrolase family 5 protein/cellulase (AHRD V1 **-- A8NVS8_COPC7); contains Interpro domain(s) IPR001547 Glycoside hydrolase, family 5	5.78	0.63	0.11	4.70538e-10
Solyc10g080190	Atozi1 (Fragment) (AHRD V1 **-- A6N1R6_ORYSI); contains Interpro domain(s) IPR009515 Protein of unknown function DUF1138	96.26	10.19	0.11	2.00721e-07
Solyc01g010060	Unknown Protein (AHRD V1)	8.55	0.93	0.11	2.28025e-07
Solyc09g008770	Group 3 late embryogenesis abundant protein (AHRD V1 **-- Q2N1E0_PHAVU); contains Interpro domain(s) IPR004238 Late embryogenesis abundant protein	10.69	1.14	0.11	4.16396e-07
Solyc11g010760	UDP-glucosyltransferase (AHRD V1 ***- Q8LKG3_STERE); contains Interpro domain(s) IPR002213 UDP-glucuronosyl/UDP-glucosyltransferase	2.93	0.31	0.11	6.35282e-06
Solyc05g016310	Aspartic proteinase nepenthesin I (AHRD V1 **-- A9ZMF9_NEPAL); contains Interpro domain(s) IPR001461 Peptidase A1	1.95	0.22	0.11	0.000228262
Solyc09g098050	Ankyrin repeat-containing protein At5g02620 (AHRD V1 *--- Y5262_ARATH); contains Interpro domain(s) IPR002110 Ankyrin	1.69	0.18	0.11	0.000249546
Solyc09g007070	Succinate dehydrogenase assembly factor 1 homolog, mitochondrial (AHRD V1 **-- SDHF1_YEAST); contains Interpro domain(s) IPR008011 Complex 1 LYR protein	7.53	0.82	0.11	0.00448777
Solyc02g036350	1-aminocyclopropane-1-carboxylate oxidase (AHRD V1 ***- A4ZYQ6_SOLLC); contains Interpro domain(s) IPR005123 Oxoglutarate and iron-dependent oxygenase	920.76	89.47	0.1	3.5051e-126
Solyc05g024260	RAG1-activating protein 1 homolog (AHRD V1 **-- R1AP1_DANRE); contains Interpro domain(s) IPR018179 RAG1-activating protein 1 homologue	274.58	27.17	0.1	3.28508e-81
Solyc05g014380	Multidrug resistance protein ABC transporter family (AHRD V1 ***- B9HTC0_POPTR); contains Interpro domain(s) IPR001140 ABC transporter, transmembrane region	35.72	3.42	0.1	8.19547e-79
Solyc06g036290	Heat shock protein 90 (Fragment) (AHRD V1 **-- Q00NU9_WHEAT); contains Interpro domain(s) IPR003594 ATP-binding region, ATPase-like IPR001404 Heat shock protein Hsp90	47.62	4.53	0.1	2.95807e-66
Solyc12g056940	Acetyl-CoA carboxylase (AHRD V1 ***- D2CFN2_9ROSI); contains Interpro domain(s) IPR013537 Acetyl-CoA carboxylase, central region	77.71	7.76	0.1	5.22631e-59
Solyc09g065850	Auxin responsive protein (AHRD V1 ***- D9IQE6_CATRO); contains Interpro domain(s) IPR003311 AUX/IAA protein	106.1	10.76	0.1	1.71234e-50
Solyc03g005020	Lipase (AHRD V1 **** Q1XBG1_RICCO); contains Interpro domain(s) IPR006693 AB-hydrolase associated lipase region	50.97	5.15	0.1	4.14236e-38
Solyc01g008700	cDNA clone 001-102-C05 full insert sequence (AHRD V1 **-- B7E7M9_ORYSJ)	60.98	5.8	0.1	1.73241e-36
Solyc01g105360	UDP-glucuronosyltransferase (AHRD V1 **** Q5UB81_ARATH); contains Interpro domain(s) IPR002213 UDP-glucuronosyl/UDP-glucosyltransferase	16.9	1.63	0.1	2.27896e-28
Solyc01g006540	Lipoxygenase (AHRD V1 **** Q96573_SOLLC); contains Interpro domain(s) IPR001246 Lipoxygenase, plant	9.04	0.86	0.1	5.91633e-28
Solyc10g083400	Cytochrome P450	16.3	1.64	0.1	1.12325e-27
Solyc05g007770	NAC domain transcription factor (AHRD V1 **** Q5DM36_WHEAT); contains Interpro domain(s) IPR003441 No apical meristem (NAM) protein	29.86	2.85	0.1	6.31884e-27
Solyc08g082590	Glutaredoxin family protein (AHRD V1 **-- D7KS91_ARALY); contains Interpro domain(s) IPR012335 Thioredoxin fold	31.83	3.12	0.1	9.20568e-25
Solyc03g120570	Proton-dependent oligopeptide transport family protein (AHRD V1 **-- D7L5L3_ARALY); contains Interpro domain(s) IPR000109 TGF-beta receptor, type I/II extracellular region	28.63	2.77	0.1	5.83295e-15
Solyc04g076860	Inter-alpha-trypsin inhibitor heavy chain H2 (AHRD V1 *--- ITIH2_HUMAN); contains Interpro domain(s) IPR002035 von Willebrand factor, type A	4.31	0.41	0.1	4.13624e-13
Solyc03g113430	Peptide transporter (AHRD V1 **-* A6YJX4_9MAGN); contains Interpro domain(s) IPR000109 TGF-beta receptor, type I/II extracellular region	7.03	0.69	0.1	4.25897e-11
Solyc06g059860	Unknown Protein (AHRD V1)	16.05	1.56	0.1	3.28419e-10
Solyc08g078050	CTF2A (AHRD V1 **-- Q9SBB5_ARATH)	25.81	2.62	0.1	5.50295e-10
Solyc02g021680	WRKY transcription factor 37 (AHRD V1 *-*- Q6IEP4_ORYSJ); contains Interpro domain(s) IPR003657 DNA-binding WRKY	7.64	0.8	0.1	1.30386e-08
Solyc12g096570	ARGOS (AHRD V1 ***- C7SFP7_SOLLC)	18.94	1.91	0.1	2.1307e-06
Solyc03g044810	Alpha-hydroxynitrile lyase (AHRD V1 **-- O49897_MANES); contains Interpro domain(s) IPR000073 Alpha/beta hydrolase fold-1	14.89	1.46	0.1	4.54583e-05
Solyc01g104720	Unknown Protein (AHRD V1)	20281.8	1954.11	0.1	0.000321726
Solyc05g021530	Sister-chromatide cohesion protein 3 (AHRD V1 *--- D7LHE4_ARALY)	5.65	0.54	0.1	0.000497391
Solyc08g068620	Decarboxylase family protein (AHRD V1 ***- B1ILJ6_CLOBK); contains Interpro domain(s) IPR002129 Pyridoxal phosphate-dependent decarboxylase	1.98	0.2	0.1	0.00252831
Solyc05g025890	Acetyltransferase (AHRD V1 *-*- D8G8Q7_9CYAN); contains Interpro domain(s) IPR000182 GCN5-related N-acetyltransferase	2.17	0.21	0.1	0.00985075
Solyc06g009050	Universal stress protein (AHRD V1 ***- B4UW73_ARAHY); contains Interpro domain(s) IPR006016 UspA	508.21	43.4	0.09	1.02598e-110
Solyc04g077980	Zinc-finger protein (AHRD V1 ***- Q40899_PETHY); contains Interpro domain(s) IPR007087 Zinc finger, C2H2-type	107.04	9.32	0.09	5.01032e-49
Solyc01g111050	Ch-cobra (AHRD V1 ***- B7S746_CUNLA); contains Interpro domain(s) IPR006918 Glycosyl-phosphatidyl inositol-anchored, plant	33.59	2.89	0.09	1.97769e-47
Solyc11g020330	class IV heat shock protein (AHRD V1 ***- B6TXB5_MAIZE); contains Interpro domain(s) IPR002068 Heat shock protein Hsp20	69.73	5.95	0.09	1.46182e-42
Solyc03g117630	heat shock protein (AHRD V1 ***- B2D2G5_CAPSN); contains Interpro domain(s) IPR013126 Heat shock protein 70	14.62	1.29	0.09	3.95194e-33
Solyc01g106820	Peptidase M50 family (AHRD V1 ***- B6UET0_MAIZE)	37.86	3.39	0.09	6.25875e-28
Solyc11g006290	3-oxo-5-alpha-steroid 4-dehydrogenase family protein (AHRD V1 ***- D7M7I5_ARALY); contains Interpro domain(s) IPR001104 3-oxo-5-alpha-steroid 4-dehydrogenase, C-terminal	22.6	2.04	0.09	2.957e-19
Solyc09g092490	UDP-glucosyltransferase family 1 protein (AHRD V1 **** C6KI44_CITSI); contains Interpro domain(s) IPR002213 UDP-glucuronosyl/UDP-glucosyltransferase	16.14	1.4	0.09	3.86836e-15
Solyc00g053440	Transmembrane BAX inhibitor motif-containing protein 4 (AHRD V1 **-- B6T5N6_MAIZE); contains Interpro domain(s) IPR006214 Uncharacterised protein family UPF0005	43.07	4.03	0.09	5.7955e-14
Solyc01g107460	Unknown Protein (AHRD V1)	21.97	2.01	0.09	5.42992e-13
Solyc07g005210	Outer membrane lipoprotein blc (AHRD V1 **-- D0RZG9_ACICA); contains Interpro domain(s) IPR002345 Lipocalin	201.3	18.45	0.09	2.70356e-11
Solyc08g078160	Oleosin (AHRD V1 ***- Q2TM28_COFCA); contains Interpro domain(s) IPR000136 Oleosin	36.73	3.22	0.09	1.22697e-10
Solyc08g080630	Chymotrypsin inhibitor-2 (AHRD V1 *-*- A8V413_HORSP); contains Interpro domain(s) IPR000864 Proteinase inhibitor I13, potato inhibitor I	21.96	2.03	0.09	5.94522e-10
Solyc12g010940	Unknown Protein (AHRD V1)	6.63	0.59	0.09	6.94601e-07
Solyc06g063280	CONSTANS-like zinc finger protein (AHRD V1 *-*- D0EP07_SOYBN); contains Interpro domain(s) IPR000315 Zinc finger, B-box	4.78	0.41	0.09	1.83459e-05
Solyc11g072310	Gibberellin 20-oxidase-3 (AHRD V1 **** Q9ZPP2_SOLLC); contains Interpro domain(s) IPR005123 Oxoglutarate and iron-dependent oxygenase	2.4	0.22	0.09	0.000300174
Solyc07g065970	Chaperone protein dnaJ 11 (AHRD V1 *-*- B6SS19_MAIZE); contains Interpro domain(s) IPR001623 Heat shock protein DnaJ, N-terminal	3.79	0.34	0.09	0.00292299
Solyc04g082710	Cathepsin B-like cysteine proteinase 3 (AHRD V1 **-- CPR3_CAEEL); contains Interpro domain(s) IPR013128 Peptidase C1A, papain	2.31	0.21	0.09	0.00583527
Solyc12g011030	Xyloglucan endotransglucosylase/hydrolase 7 (AHRD V1 ***- C0IRG6_ACTDE); contains Interpro domain(s) IPR016455 Xyloglucan endotransglucosylase/hydrolase	2.01	0.19	0.09	0.00719876
Solyc04g011440	heat shock protein (AHRD V1 ***- B2D2G5_CAPSN); contains Interpro domain(s) IPR013126 Heat shock protein 70	198.02	16.25	0.08	1.96492e-125
Solyc03g098320	MYB transcription factor (Fragment) (AHRD V1 *--* A1DR85_CATRO); contains Interpro domain(s) IPR006447 Myb-like DNA-binding region, SHAQKYF class	81.28	6.21	0.08	1.1812e-84
Solyc01g111040	EF-Hand containing protein-like (AHRD V1 ***- Q9T0I9_ARATH); contains Interpro domain(s) IPR018248 EF hand	191.84	14.59	0.08	1.44176e-53
Solyc08g077230	Two-component response regulator ARR11 (AHRD V1 *-*- B6UC09_MAIZE); contains Interpro domain(s) IPR006447 Myb-like DNA-binding region, SHAQKYF class	19.45	1.63	0.08	3.66771e-36
Solyc10g084370	MYB transcription factor (Fragment) (AHRD V1 **-- A1DR87_CATRO); contains Interpro domain(s) IPR006447 Myb-like DNA-binding region, SHAQKYF class	41.48	3.23	0.08	4.0037e-25
Solyc07g064620	Translation initiation factor SUI1 (AHRD V1 **** A4QR10_MAGGR); contains Interpro domain(s) IPR005874 Eukaryotic translation initiation factor SUI1	174	13.38	0.08	6.27514e-17
Solyc02g087350	Glycosyltransferase (AHRD V1 ***- B9N4D7_POPTR); contains Interpro domain(s) IPR002495 Glycosyl transferase, family 8	10.29	0.82	0.08	1.54881e-15
Solyc05g007880	Dof zinc finger protein (AHRD V1 ***- C4B6D7_IPOBA); contains Interpro domain(s) IPR003851 Zinc finger, Dof-type	32.51	2.72	0.08	1.26301e-14
Solyc07g008520	Peptide transporter (AHRD V1 **-* O48542_HORVU); contains Interpro domain(s) IPR000109 TGF-beta receptor, type I/II extracellular region	4.3	0.36	0.08	4.52609e-11
Solyc09g015010	Unknown Protein (AHRD V1)	181.06	13.68	0.08	2.02201e-10
Solyc06g030470	Auxin-regulated protein (AHRD V1 ***- Q945F5_SOLLC); contains Interpro domain(s) IPR010369 Protein of unknown function DUF966	5.86	0.48	0.08	1.42414e-09
Solyc12g006050	Nitrate transporter (AHRD V1 ***- Q8LG02_ARATH); contains Interpro domain(s) IPR000109 TGF-beta receptor, type I/II extracellular region	4.71	0.4	0.08	1.41504e-07
Solyc03g026370	Peptidoglycan-binding LysM domain-containing protein (AHRD V1 ***- D7MLA8_ARALY); contains Interpro domain(s) IPR018392 Peptidoglycan-binding lysin domain	13.41	1.12	0.08	1.33437e-06
Solyc07g009500	Chitinase (AHRD V1 ***- P93327_MEDTR); contains Interpro domain(s) IPR001002 Chitin-binding, type 1	34.31	2.67	0.08	1.16055e-05
Solyc08g059710	Genomic DNA chromosome 5 P1 clone MUK11 (AHRD V1 *-*- Q9FMC4_ARATH)	0.92	0.07	0.08	0.00683934
Solyc07g065980	Alkaline alpha galactosidase I (AHRD V1 **-- Q3Y5A3_CUCSA); contains Interpro domain(s) IPR008811 Raffinose synthase	212.86	14.21	0.07	2.1847e-150
Solyc03g111720	Peptide methionine sulfoxide reductase msrA (AHRD V1 **** D7E9W5_METEZ); contains Interpro domain(s) IPR002569 Methionine sulphoxide reductase A	1290.87	93.33	0.07	4.46235e-117
Solyc01g102610	Ferric reductase oxidase (AHRD V1 **-* D6RVS5_HORVU); contains Interpro domain(s) IPR013130 Ferric reductase-like transmembrane component, N-terminal	93.51	6.69	0.07	1.31999e-115
Solyc09g075950	Heat shock protein 1 (AHRD V1 ***- B6SXY0_MAIZE); contains Interpro domain(s) IPR013126 Heat shock protein 70	55.33	3.73	0.07	5.55079e-84
Solyc09g082690	Early light-induced protein 7 (AHRD V1 ***- B2BJD6_RHOCT)	265.99	18.22	0.07	2.91086e-74
Solyc03g111730	Cathepsin B-like cysteine proteinase (AHRD V1 **-* CYSP_SCHMA); contains Interpro domain(s) IPR013128 Peptidase C1A, papain	52.74	3.43	0.07	6.2861e-64
Solyc02g078400	Allantoinase (AHRD V1 **** Q6S4R9_ROBPS); contains Interpro domain(s) IPR017593 Allantoinase	34.29	2.38	0.07	1.56846e-50
Solyc07g045140	Uncharacterized membrane protein At3g27390 (AHRD V1 ***- Y3739_ARATH)	19.14	1.42	0.07	2.5049e-40
Solyc01g096320	Homeobox leucine zipper protein (AHRD V1 ***- Q9XH73_PRUAR); contains Interpro domain(s) IPR001356 Homeobox	383.12	27.16	0.07	6.46812e-40
Solyc01g105370	Enoyl-(Acyl-carrier-protein) reductase II (AHRD V1 **-- C7IPB6_THEET); contains Interpro domain(s) IPR004136 2-nitropropane dioxygenase, NPD	28.78	1.96	0.07	4.59007e-37
Solyc08g078700	Heat shock protein 22 (AHRD V1 ***- Q27JQ0_METAN); contains Interpro domain(s) IPR002068 Heat shock protein Hsp20	43.76	3.16	0.07	2.9732e-34
Solyc05g046310	Genomic DNA chromosome 5 P1 clone MVP2 (AHRD V1 ***- O65233_ARATH)	58.76	4.22	0.07	2.23937e-30
Solyc04g078460	N(4)-(Beta-N-acetylglucosaminyl)-L-asparaginase (AHRD V1 **** ASPG_ELIMR); contains Interpro domain(s) IPR000246 Peptidase T2, asparaginase 2	35.66	2.43	0.07	3.16049e-29
Solyc06g076320	DVL13 (AHRD V1 *-*- Q8L7D0_ARATH); contains Interpro domain(s) IPR012552 DVL	48.03	3.12	0.07	8.20244e-26
Solyc11g006300	3-oxo-5-alpha-steroid 4-dehydrogenase family protein (AHRD V1 ***- D7M7I5_ARALY); contains Interpro domain(s) IPR001104 3-oxo-5-alpha-steroid 4-dehydrogenase, C-terminal	19.14	1.41	0.07	1.28448e-22
Solyc03g082370	Avr9/Cf-9 rapidly elicited protein 65 (AHRD V1 ***- Q9FQZ0_TOBAC)	107.35	7.66	0.07	2.94137e-20
Solyc09g092480	UDP-glucosyltransferase family 1 protein (AHRD V1 **** C6KI44_CITSI); contains Interpro domain(s) IPR002213 UDP-glucuronosyl/UDP-glucosyltransferase	8.72	0.6	0.07	3.33747e-18
Solyc05g052950	Regulator of chromosome condensation RCC1 domain-containing protein (AHRD V1 *--- B9PXR3_TOXGO); contains Interpro domain(s) IPR009091 Regulator of chromosome condensation/beta-lactamase-inhibitor protein II	9.02	0.63	0.07	2.25093e-15
Solyc01g098740	Receptor protein kinase-like protein (AHRD V1 *-*- Q9LJU5_ARATH); contains Interpro domain(s) IPR002290 Serine/threonine protein kinase	7.98	0.59	0.07	4.25268e-15
Solyc09g074530	MTN3 (AHRD V1 **-- B6T9U6_MAIZE); contains Interpro domain(s) IPR018179 RAG1-activating protein 1 homologue	10.1	0.71	0.07	6.23503e-13
Solyc01g087180	Unknown Protein (AHRD V1)	16.29	1.11	0.07	7.98035e-13
Solyc03g114160	U-box domain-containing protein (AHRD V1 ***- D7KBV1_ARALY); contains Interpro domain(s) IPR011989 Armadillo-like helical	3.82	0.26	0.07	3.93997e-12
Solyc04g071560	Thioredoxin y (AHRD V1 ***- B9GTH5_POPTR); contains Interpro domain(s) IPR005746 Thioredoxin	11.34	0.8	0.07	1.75706e-09
Solyc04g005920	Unknown Protein (AHRD V1)	6.18	0.41	0.07	1.86807e-08
Solyc01g111970	Laccase 1a (AHRD V1 **-- B9IG56_POPTR); contains Interpro domain(s) IPR001117 Multicopper oxidase, type 1	3.61	0.24	0.07	1.92306e-08
Solyc07g056190	NBS-LRR class disease resistance protein (AHRD V1 *--- D5L9G7_ORYSI)	13.75	0.91	0.07	2.64886e-08
Solyc04g012140	Unknown Protein (AHRD V1)	20.26	1.36	0.07	4.76438e-08
Solyc07g063880	Beta-glucosidase (AHRD V1 ***- D3YJ59_VITVI); contains Interpro domain(s) IPR001360 Glycoside hydrolase, family 1	1.83	0.12	0.07	0.000107415
Solyc02g078910	Endonuclease (AHRD V1 **** Q6B782_SOLTU); contains Interpro domain(s) IPR003154 S1/P1 nuclease	2.73	0.19	0.07	0.000481026
Solyc01g105380	Unknown Protein (AHRD V1)	18.96	1.33	0.07	0.00261173
Solyc11g010320	AT2G46550 protein (Fragment) (AHRD V1 ***- B9DHY8_ARATH)	3.44	0.24	0.07	0.00284224
Solyc11g066400	Cys2/His2 zinc-finger transcription factor (AHRD V1 **** Q4U318_SILLA); contains Interpro domain(s) IPR007087 Zinc finger, C2H2-type	2.17	0.15	0.07	0.00559971
Solyc09g011080	Ribulose-1 5-bisphosphate carboxylase/oxygenase activase 1 (AHRD V1 **** Q9AXG1_GOSHI); contains Interpro domain(s) IPR003959 ATPase, AAA-type, core	176.27	11.27	0.06	1.0734e-125
Solyc08g080090	Senescence-inducible chloroplast stay-green protein 2 (AHRD V1 **-- Q5EMP6_SOYBN)	196.97	12.39	0.06	8.95965e-110
Solyc03g098480	Unknown Protein (AHRD V1)	64.82	3.64	0.06	1.70706e-72
Solyc01g080870	Peptide transporter-like protein (AHRD V1 **-* Q9SVS9_ARATH); contains Interpro domain(s) IPR000109 TGF-beta receptor, type I/II extracellular region	58.64	3.31	0.06	2.34004e-59
Solyc08g080640	Osmotin-like protein (Fragment) (AHRD V1 **-- Q8S4L1_SOLNI); contains Interpro domain(s) IPR017949 Thaumatin, conserved site IPR001938 Thaumatin, pathogenesis-related	97.26	5.91	0.06	3.16617e-57
Solyc06g076560	class I heat shock protein (AHRD V1 ***- Q69BI7_CARPA); contains Interpro domain(s) IPR002068 Heat shock protein Hsp20	646.2	36.04	0.06	3.05529e-45
Solyc05g012020	MADS-box transcription factor MADS-RIN (AHRD V1 *-** Q8S4L5_SOLLC); contains Interpro domain(s) IPR002487 Transcription factor, K-box	54.69	3.16	0.06	2.19694e-39
Solyc12g006140	Chlorophyll a-b binding protein 37, chloroplastic (AHRD V1 ***- CB26_PETSP); contains Interpro domain(s) IPR001344 Chlorophyll A-B binding protein	27.91	1.57	0.06	3.2814e-33
Solyc02g082930	Endochitinase (Chitinase) (AHRD V1 **** Q43184_SOLTU); contains Interpro domain(s) IPR016283 Glycoside hydrolase, family 19 IPR000726 Glycoside hydrolase, family 19, catalytic	27.7	1.8	0.06	4.17158e-28
Solyc09g065560	Sulfate transporter (AHRD V1 **** D7LTZ8_ARALY); contains Interpro domain(s) IPR001902 Sulphate anion transporter	6.17	0.4	0.06	6.51508e-19
Solyc03g112200	Unknown Protein (AHRD V1)	20.3	1.22	0.06	5.64447e-15
Solyc07g051880	Protein serine/threonine kinase (AHRD V1 ***- D3BP85_POLPA); contains Interpro domain(s) IPR002290 Serine/threonine protein kinase	7.89	0.5	0.06	5.35468e-13
Solyc03g117500	VQ motif-containing protein (AHRD V1 ***- D7KX58_ARALY); contains Interpro domain(s) IPR008889 VQ	14.62	0.92	0.06	4.85696e-12
Solyc05g055010	RNA-binding protein (AHRD V1 **-- D3TPM8_GLOMM); contains Interpro domain(s) IPR015464 RNA recognition motif-related	49.91	2.82	0.06	6.77762e-11
Solyc07g063640	Wound induced protein (AHRD V1 ***- B6SKC8_MAIZE)	65.64	3.81	0.06	1.60324e-10
Solyc10g085870	UDP-glucosyltransferase family 1 protein (AHRD V1 ***- C6KI43_CITSI); contains Interpro domain(s) IPR002213 UDP-glucuronosyl/UDP-glucosyltransferase	8.66	0.51	0.06	4.02295e-10
Solyc10g079690	Unknown Protein (AHRD V1)	27.21	1.61	0.06	9.06323e-10
Solyc01g105600	Unknown Protein (AHRD V1)	8.72	0.55	0.06	7.00283e-09
Solyc07g066180	ATP/GTP-binding protein (AHRD V1 *--- A8L7D9_FRASN); contains Interpro domain(s) IPR003593 ATPase, AAA+ type, core	1.54	0.1	0.06	1.88179e-06
Solyc09g014750	Late embryogenesis abundant protein (AHRD V1 ***- A4VBF1_9FABA); contains Interpro domain(s) IPR000389 Small hydrophilic plant seed protein	12.04	0.7	0.06	5.27059e-06
Solyc04g007990	Unknown Protein (AHRD V1)	23.18	1.35	0.06	9.34551e-05
Solyc09g005610	BZIP transcription factor (AHRD V1 *-*- Q8W5R8_ORYSA)	3.49	0.21	0.06	0.000183119
Solyc01g089880	Unknown Protein (AHRD V1); contains Interpro domain(s) IPR004895 Prenylated rab acceptor PRA1	4.17	0.25	0.06	0.000585007
Solyc03g019710	MADS-box transcription factor (AHRD V1 ***- Q5KT55_9ASPA); contains Interpro domain(s) IPR002100 Transcription factor, MADS-box	4.5	0.29	0.06	0.00151259
Solyc03g097400	Mitotic-spindle organizing protein associated with a ring of gamma-tubulin 1B (AHRD V1 ***- MZT1B_ARATH)	9.15	0.55	0.06	0.00485119
Solyc10g083940	Nodulin family protein (AHRD V1 ***- D7MWD3_ARALY); contains Interpro domain(s) IPR010658 Nodulin-like	0.88	0.05	0.06	0.00795442
Solyc09g015020	class I heat shock protein 3 (AHRD V1 ***- B6TDB5_MAIZE); contains Interpro domain(s) IPR002068 Heat shock protein Hsp20	261.11	14	0.05	4.68735e-105
Solyc11g066860	Os02g0448600 protein (Fragment) (AHRD V1 *--- Q0E1G8_ORYSJ)	133.22	6.41	0.05	1.61452e-86
Solyc05g014390	ABC transporter C family member 3 (AHRD V1 **-- AB3C_ARATH); contains Interpro domain(s) IPR003439 ABC transporter-like	35.85	1.7	0.05	7.82238e-45
Solyc02g069930	Lipase-like protein (AHRD V1 **-- Q9M3D1_ARATH); contains Interpro domain(s) IPR000073 Alpha/beta hydrolase fold-1	18.77	0.92	0.05	6.06956e-28
Solyc10g085230	UDP-glucosyltransferase (AHRD V1 **** C0LNQ9_MAIZE); contains Interpro domain(s) IPR002213 UDP-glucuronosyl/UDP-glucosyltransferase	134.65	6.92	0.05	1.36882e-22
Solyc10g075150	Non-specific lipid-transfer protein (AHRD V1 **** Q9ZPI9_CAPAN); contains Interpro domain(s) IPR013770 Plant lipid transfer protein and hydrophobic protein, helical	43.59	2.32	0.05	3.87769e-22
Solyc10g083690	Cytochrome P450	8.97	0.46	0.05	1.08742e-21
Solyc10g084170	Bcl-2-associated athanogene-like protein (AHRD V1 ***- D1MIX4_VITVI); contains Interpro domain(s) IPR000048 IQ calmodulin-binding region	21.72	1.06	0.05	2.16569e-19
Solyc12g009240	Ethylene-responsive transcription factor 4 (AHRD V1 *-*- ERF78_ARATH); contains Interpro domain(s) IPR001471 Pathogenesis-related transcriptional factor and ERF, DNA-binding	21.74	1.16	0.05	8.53376e-15
Solyc10g008040	Seed biotin-containing protein SBP65 (AHRD V1 *-*- SBP65_PEA); contains Interpro domain(s) IPR006777 Microvirus H protein (pilot protein)	4.31	0.22	0.05	8.36446e-14
Solyc01g108400	Calcium-dependent protein kinase-like (AHRD V1 **** Q9LET1_ARATH); contains Interpro domain(s) IPR002290 Serine/threonine protein kinase	4.14	0.22	0.05	5.5323e-13
Solyc08g044510	Beta-glucosidase D2 (AHRD V1 ***- B2ZUU1_LOTJA); contains Interpro domain(s) IPR001360 Glycoside hydrolase, family 1	16.04	0.82	0.05	6.01221e-13
Solyc03g006010	Os05g0272200 protein (Fragment) (AHRD V1 *-*- Q0DJJ5_ORYSJ)	4.94	0.25	0.05	8.68284e-13
Solyc09g082700	Early light-induced protein 7 (AHRD V1 ***- B2BJD6_RHOCT)	27.33	1.28	0.05	1.34885e-12
Solyc04g054260	Cytochrome P450	4.53	0.22	0.05	1.21815e-11
Solyc01g080260	At4g14280-like protein (Fragment) (AHRD V1 *-*- C7FD87_ARALP); contains Interpro domain(s) IPR011989 Armadillo-like helical	2.66	0.14	0.05	1.61303e-11
Solyc01g079170	Galactinol synthase (AHRD V1 ***- D6QSF5_BRANA); contains Interpro domain(s) IPR002495 Glycosyl transferase, family 8	6.5	0.36	0.05	1.06787e-10
Solyc04g079960	Geranylgeranyl pyrophosphate synthase 2 (AHRD V1 ***- Q1A7S9_SOLLC); contains Interpro domain(s) IPR000092 Polyprenyl synthetase	5.03	0.26	0.05	1.89847e-09
Solyc01g081620	Vacuolar sorting protein (AHRD V1 *--- C6HJD3_AJECH); contains Interpro domain(s) IPR009291 Protein of unknown function DUF946, plant	2.86	0.14	0.05	8.27035e-09
Solyc03g025810	Low-temperature-induced 65 kDa protein (AHRD V1 *--- LTI65_ARATH); contains Interpro domain(s) IPR012418 CAP160	2.47	0.12	0.05	3.39526e-08
Solyc03g097440	11-beta-hydroxysteroid dehydrogenase-like (AHRD V1 **** Q9LUF1_ARATH); contains Interpro domain(s) IPR002347 Glucose/ribitol dehydrogenase	3.61	0.19	0.05	7.8368e-07
Solyc09g059950	Unknown Protein (AHRD V1)	6.1	0.31	0.05	5.76499e-06
Solyc01g109330	Cytochrome c biogenesis protein ccsB (AHRD V1 *-*- D8G1N6_9CYAN); contains Interpro domain(s) IPR007816 ResB-like	2.7	0.15	0.05	0.000157612
Solyc03g045140	Cyclopropane-fatty-acyl-phospholipid synthase (AHRD V1 *-*- C7LRK7_DESBD); contains Interpro domain(s) IPR003333 Cyclopropane-fatty-acyl-phospholipid synthase	0.8	0.04	0.05	0.000770067
Solyc04g078790	BHLH transcription factor-like (AHRD V1 *--- Q8S0N2_ORYSJ); contains Interpro domain(s) IPR001092 Basic helix-loop-helix dimerisation region bHLH	2.07	0.11	0.05	0.00705365
Solyc10g085880	UDP-glucosyltransferase family 1 protein (AHRD V1 ***- C6KI43_CITSI); contains Interpro domain(s) IPR002213 UDP-glucuronosyl/UDP-glucosyltransferase	1596.13	66.66	0.04	5.38399e-227
Solyc03g115230	ClpB chaperone (AHRD V1 ***- D6QXI5_TRYCR); contains Interpro domain(s) IPR013093 ATPase associated with various cellular activities, AAA-2	327.72	12.39	0.04	3.81747e-220
Solyc09g015000	class I heat shock protein (AHRD V1 ***- Q69BI7_CARPA); contains Interpro domain(s) IPR002068 Heat shock protein Hsp20	905.35	34.66	0.04	1.50804e-122
Solyc08g075020	Pectinacetylesterase like protein (Fragment) (AHRD V1 *--- Q56WP8_ARATH); contains Interpro domain(s) IPR004963 Pectinacetylesterase	56.82	2.15	0.04	9.6292e-88
[truncated: 131 more rows]

## Sheet: 3519-Breaker
Table S7. DEGs between AtORWT and AtORHis at breaker fruit developmental stage
[truncated: 3,520 more rows]

[truncated: 3 more sheets: 640-D27, 631-D17, 2013-D7]
