# Supplementary material for: Ectopic expression of ORANGE promotes carotenoid accumulation and fruit development in tomato
Source: Plant Biotechnol J. 2018 May 31;17(1):33–49. doi: 10.1111/pbi.12945 (PMC6330546; doi:10.1111/pbi.12945)
Supplement: Supplementary file 9 — Table S8 MapMan groups of DEGs between AtOR His and AtOR WT at all fruit developmental stages. [file PBI-17-33-s005.xlsx]

## Sheet: ORhis vs ORwt_7 DPA
Table S8. MapMan groups of DEGs between AtORHis and AtORWT at 7 DPA fruit developmental stage
bin	name	elements
1	PS	11
1.1	PS.lightreaction	7					1	PS	11
1.1.1	PS.lightreaction.photosystem II	5					2	major CHO metabolism	10
1.1.1.1	PS.lightreaction.photosystem II.LHC-II	2					3	minor CHO metabolism	8
1.1.1.2	PS.lightreaction.photosystem II.PSII polypeptide subunits	3					4	glycolysis	3
1.1.5	PS.lightreaction.other electron carrier (ox/red)	2					5	fermentation	1
1.1.5.2	PS.lightreaction.other electron carrier (ox/red).ferredoxin	1					6	gluconeogenese/ glyoxylate cycle	2
1.1.5.3	PS.lightreaction.other electron carrier (ox/red).ferredoxin reductase	1					7	OPP	4
1.3	PS.calvin cycle	4					8	TCA / org. transformation	10
1.3.6	PS.calvin cycle.aldolase	3					9	mitochondrial electron transport / ATP synthesis	1
1.3.13	PS.calvin cycle.rubisco interacting	1					10	cell wall	70
2	major CHO metabolism	10					11	lipid metabolism	52
2.1	major CHO metabolism.synthesis	1					12	N-metabolism	1
2.1.1	major CHO metabolism.synthesis.sucrose	1					13	amino acid metabolism	36
2.1.1.1	major CHO metabolism.synthesis.sucrose.SPS	1					14	S-assimilation	4
2.2	major CHO metabolism.degradation	9					15	metal handling	5
2.2.1	major CHO metabolism.degradation.sucrose	7					16	secondary metabolism	47
2.2.1.1	major CHO metabolism.degradation.sucrose.fructokinase	1					17	hormone metabolism	86
2.2.1.3	major CHO metabolism.degradation.sucrose.invertases	5					18	Co-factor and vitamine metabolism	3
2.2.1.3.1	major CHO metabolism.degradation.sucrose.invertases.neutral	2					19	tetrapyrrole synthesis	4
2.2.1.3.2	major CHO metabolism.degradation.sucrose.invertases.cell wall	1					20	stress	104
2.2.1.3.3	major CHO metabolism.degradation.sucrose.invertases.vacuolar	2					21	redox	10
2.2.1.5	major CHO metabolism.degradation.sucrose.Susy	1					22	polyamine metabolism	2
2.2.2	major CHO metabolism.degradation.starch	2					23	nucleotide metabolism	11
2.2.2.1	major CHO metabolism.degradation.starch.starch cleavage	2					24	Biodegradation of Xenobiotics	5
2.2.2.1.2	major CHO metabolism.degradation.starch.starch cleavage.beta amylase	1					25	C1-metabolism	3
3	minor CHO metabolism	8					26	misc	178
3.1	minor CHO metabolism.raffinose family	1					27	RNA	251
3.1.2	minor CHO metabolism.raffinose family.raffinose synthases	1					28	DNA	33
3.1.2.2	minor CHO metabolism.raffinose family.raffinose synthases.putative	1					29	protein	213
3.2	minor CHO metabolism.trehalose	5					30	signalling	144
3.2.2	minor CHO metabolism.trehalose.TPP	2					31	cell	67
3.2.3	minor CHO metabolism.trehalose.potential TPS/TPP	2					33	development	53
3.2.4	minor CHO metabolism.trehalose.trehalase	1					34	transport	84
3.4	minor CHO metabolism.myo-inositol	1					35	not assigned	533
3.4.2	minor CHO metabolism.myo-inositol.InsP-Kinases	1
3.5	minor CHO metabolism.others	1
4	glycolysis	3
4.1	glycolysis.cytosolic branch	2
4.1.12	glycolysis.cytosolic branch.phosphoglycerate mutase	2
4.3	glycolysis.unclear/dually targeted	1
4.3.12	glycolysis.unclear/dually targeted.phosphoglycerate mutase	1
5	fermentation	1
5.1	fermentation.LDH	1
6	gluconeogenese/ glyoxylate cycle	2
6.2	gluconeogenese/ glyoxylate cycle.malate synthase	1
6.9	gluconeogenese/ glyoxylate cycle.isocitrate lyase	1
7	OPP	4
7.1	OPP.oxidative PP	3
7.1.2	OPP.oxidative PP.6-phosphogluconolactonase	1
7.1.3	OPP.oxidative PP.6-phosphogluconate dehydrogenase	2
7.2	OPP.non-reductive PP	1
7.2.4	OPP.non-reductive PP.ribose 5-phosphate isomerase	1
8	TCA / org. transformation	10
8.1	TCA / org. transformation.TCA	5
8.1.1	TCA / org. transformation.TCA.pyruvate DH	3
8.1.1.1	TCA / org. transformation.TCA.pyruvate DH.E1	2
8.1.1.3	TCA / org. transformation.TCA.pyruvate DH.E3	1
8.1.5	TCA / org. transformation.TCA.2-oxoglutarate dehydrogenase	1
8.1.9	TCA / org. transformation.TCA.malate DH	1
8.2	TCA / org. transformation.other organic acid transformations	5
8.2.10	TCA / org. transformation.other organic acid transformaitons.malic	2
8.2.11	TCA / org. transformation.other organic acid transformaitons.atp-citrate lyase	3
9	mitochondrial electron transport / ATP synthesis	1
9.9	mitochondrial electron transport / ATP synthesis.F1-ATPase	1
10	cell wall	70
10.1	cell wall.precursor synthesis	14
10.1.2	cell wall.precursor synthesis.UGE	2
10.1.3	cell wall.precursor synthesis.AXS	2
10.1.4	cell wall.precursor synthesis.UGD	3
10.1.5	cell wall.precursor synthesis.UXS	1
10.1.6	cell wall.precursor synthesis.GAE	3
10.1.7	cell wall.precursor synthesis.GMD	1
10.1.10	cell wall.precursor synthesis.UDP-glucose 4,6-dehydratase	1
10.1.12	cell wall.precursor synthesis.KDO pathway	1
10.1.12.4	cell wall.precursor synthesis.KDO pathway.CMP-KDO Synthetase	1
10.1.20	cell wall.precursor synthesis.phosphomannose isomerase	1
10.2	cell wall.cellulose synthesis	8
10.2.1	cell wall.cellulose synthesis.cellulose synthase	4
10.2.2	cell wall.cellulose synthesis.COBRA	1
10.3	cell wall.hemicellulose synthesis	1
10.5	cell wall.cell wall proteins	10
10.5.1	cell wall.cell wall proteins.AGPs	7
10.5.1.1	cell wall.cell wall proteins.AGPs.AGP	7
10.5.2	cell wall.cell wall proteins.proline rich proteins	1
10.5.5	cell wall.cell wall proteins.RGP	1
10.6	cell wall.degradation	10
10.6.2	cell wall.degradation.mannan-xylose-arabinose-fucose	4
10.6.3	cell wall.degradation.pectate lyases and polygalacturonases	6
10.7	cell wall.modification	21
10.8	cell wall.pectin*esterases	6
10.8.1	cell wall.pectin*esterases.PME	5
10.8.2	cell wall.pectin*esterases.acetyl esterase	1
11	lipid metabolism	52
11.1	lipid metabolism.FA synthesis and FA elongation	13
11.1.1	lipid metabolism.FA synthesis and FA elongation.Acetyl CoA Carboxylation	1
11.1.1.2	lipid metabolism.FA synthesis and FA elongation.Acetyl CoA Carboxylation.heteromeric Complex	1
11.1.1.2.1	lipid metabolism.FA synthesis and FA elongation.Acetyl CoA Carboxylation.heteromeric Complex.alpha Carboxyltransferase	1
11.1.7	lipid metabolism.FA synthesis and FA elongation.ACP thioesterase	1
11.1.8	lipid metabolism.FA synthesis and FA elongation.acyl coa ligase	2
11.1.9	lipid metabolism.FA synthesis and FA elongation.long chain fatty acid CoA ligase	1
11.1.10	lipid metabolism.FA synthesis and FA elongation.beta ketoacyl CoA synthase	3
11.1.11	lipid metabolism.FA synthesis and FA elongation.fatty acid elongase	1
11.1.13	lipid metabolism.FA synthesis and FA elongation.acyl-CoA binding protein	1
11.1.30	lipid metabolism.FA synthesis and FA elongation.pyruvate kinase	2
11.1.31	lipid metabolism.FA synthesis and FA elongation.pyruvate DH	1
11.3	lipid metabolism.Phospholipid synthesis	7
11.3.1	lipid metabolism.Phospholipid synthesis.1-acylglycerol-3-phosphate O-acyltransferase	1
11.3.2	lipid metabolism.Phospholipid synthesis.choline kinase	2
11.3.5	lipid metabolism.Phospholipid synthesis.diacylglycerol kinase	3
11.4	lipid metabolism.TAG synthesis	1
11.5	lipid metabolism.glyceral metabolism	1
11.5.1	lipid metabolism.glyceral metabolism.glycerol kinase	1
11.6	lipid metabolism.lipid transfer proteins etc	7
11.8	lipid metabolism.'exotics' (steroids, squalene etc)	8
11.8.1	lipid metabolism.'exotics' (steroids, squalene etc).sphingolipids	3
11.8.2	lipid metabolism.'exotics' (steroids, squalene etc).methylsterol monooxygenase	1
11.8.3	lipid metabolism.'exotics' (steroids, squalene etc).UDP-glucose:sterol glucosyltransferase	1
11.8.4	lipid metabolism.'exotics' (steroids, squalene etc).3-beta hydroxysteroid dehydrogenase/isomerase	1
11.8.8	lipid metabolism.'exotics' (steroids, squalene etc).squalene synthase	1
11.9	lipid metabolism.lipid degradation	15
11.9.2	lipid metabolism.lipid degradation.lipases	9
11.9.2.1	lipid metabolism.lipid degradation.lipases.triacylglycerol lipase	6
11.9.3	lipid metabolism.lipid degradation.lysophospholipases	3
11.9.3.1	lipid metabolism.lipid degradation.lysophospholipases.phospholipase D	1
11.9.3.3	lipid metabolism.lipid degradation.lysophospholipases.glycerophosphodiester phosphodiesterase	1
11.9.3.5	lipid metabolism.lipid degradation.lysophospholipases.phosphoinositide phospholipase C	1
11.9.4	lipid metabolism.lipid degradation.beta-oxidation	3
11.9.4.3	lipid metabolism.lipid degradation.beta-oxidation.enoyl CoA hydratase	1
11.9.4.5	lipid metabolism.lipid degradation.beta-oxidation.acyl-CoA thioesterase	1
11.9.4.13	lipid metabolism.lipid degradation.beta-oxidation.acyl CoA reductase	1
12	N-metabolism	1
12.1	N-metabolism.nitrate metabolism	1
12.1.1	N-metabolism.nitrate metabolism.NR	1
13	amino acid metabolism	36
13.1	amino acid metabolism.synthesis	19
13.1.1	amino acid metabolism.synthesis.central amino acid metabolism	1
13.1.1.1	amino acid metabolism.synthesis.central amino acid metabolism.GABA	1
13.1.1.1.1	amino acid metabolism.synthesis.central amino acid metabolism.GABA.Glutamate decarboxylase	1
13.1.3	amino acid metabolism.synthesis.aspartate family	6
13.1.3.1	amino acid metabolism.synthesis.aspartate family.asparagine	1
13.1.3.4	amino acid metabolism.synthesis.aspartate family.methionine	3
13.1.3.4.12	amino acid metabolism.synthesis.aspartate family.methionine.homocysteine S-methyltransferase	1
13.1.3.5	amino acid metabolism.synthesis.aspartate family.lysine	2
13.1.3.5.5	amino acid metabolism.synthesis.aspartate family.lysine.diaminopimelate decarboxylase	2
13.1.5	amino acid metabolism.synthesis.serine-glycine-cysteine group	3
13.1.5.3	amino acid metabolism.synthesis.serine-glycine-cysteine group.cysteine	3
13.1.5.3.1	amino acid metabolism.synthesis.serine-glycine-cysteine group.cysteine.OASTL	2
13.1.6	amino acid metabolism.synthesis.aromatic aa	9
13.1.6.1	amino acid metabolism.synthesis.aromatic aa.chorismate	1
13.1.6.1.10	amino acid metabolism.synthesis.aromatic aa.chorismate.dehydroquinate/shikimate dehydrogenase	1
13.1.6.3	amino acid metabolism.synthesis.aromatic aa.phenylalanine	3
13.1.6.3.1	amino acid metabolism.synthesis.aromatic aa.phenylalanine.arogenate dehydratase / prephenate dehydratase	3
13.1.6.4	amino acid metabolism.synthesis.aromatic aa.tyrosine	3
13.1.6.4.1	amino acid metabolism.synthesis.aromatic aa.tyrosine.arogenate dehydrogenase \& prephenate dehydrogenase	3
13.1.6.5	amino acid metabolism.synthesis.aromatic aa.tryptophan	2
13.2	amino acid metabolism.degradation	16
13.2.2	amino acid metabolism.degradation.glutamate family	1
13.2.2.2	amino acid metabolism.degradation.glutamate family.proline	1
13.2.3	amino acid metabolism.degradation.aspartate family	2
13.2.3.5	amino acid metabolism.degradation.aspartate family.lysine	2
13.2.4	amino acid metabolism.degradation.branched chain group	1
13.2.4.4	amino acid metabolism.degradation.branched-chain group.leucine	1
13.2.6	amino acid metabolism.degradation.aromatic aa	3
13.2.6.2	amino acid metabolism.degradation.aromatic aa.tyrosine	1
13.2.6.3	amino acid metabolism.degradation.aromatic aa.tryptophan	2
13.2.7	amino acid metabolism.degradation.histidine	9
13.99	amino acid metabolism.misc	1
14	S-assimilation	4
14.2	S-assimilation.APR	3
14.15	S-assimilation.AKN	1
15	metal handling	5
15.2	metal handling.binding, chelation and storage	4
16	secondary metabolism	47
16.1	secondary metabolism.isoprenoids	16
16.1.1	secondary metabolism.isoprenoids.non-mevalonate pathway	2
16.1.1.1	secondary metabolism.isoprenoids.non-mevalonate pathway.DXS	1
16.1.1.10	secondary metabolism.isoprenoids.non-mevalonate pathway.geranylgeranyl pyrophosphate synthase	1
16.1.2	secondary metabolism.isoprenoids.mevalonate pathway	7
16.1.2.1	secondary metabolism.isoprenoids.mevalonate pathway.acetyl-CoA C-acyltransferase	1
16.1.2.2	secondary metabolism.isoprenoids.mevalonate pathway.HMG-CoA synthase	2
16.1.2.3	secondary metabolism.isoprenoids.mevalonate pathway.HMG-CoA reductase	1
16.1.2.6	secondary metabolism.isoprenoids.mevalonate pathway.mevalonate diphosphate decarboxylase	1
16.1.2.7	secondary metabolism.isoprenoids.mevalonate pathway.isopentenyl pyrophosphate:dimethyllallyl pyrophosphate isomerase	1
16.1.2.9	secondary metabolism.isoprenoids.mevalonate pathway.farnesyl pyrophosphate synthetase	1
16.1.3	secondary metabolism.isoprenoids.tocopherol biosynthesis	1
16.1.3.1	secondary metabolism.isoprenoids.tocopherol biosynthesis.hydroxyphenylpyruvate dioxygenase	1
16.1.5	secondary metabolism.isoprenoids.terpenoids	5
16.2	secondary metabolism.phenylpropanoids	15
16.2.1	secondary metabolism.phenylpropanoids.lignin biosynthesis	6
16.2.1.1	secondary metabolism.phenylpropanoids.lignin biosynthesis.PAL	2
16.2.1.3	secondary metabolism.phenylpropanoids.lignin biosynthesis.4CL	1
16.2.1.6	secondary metabolism.phenylpropanoids.lignin biosynthesis.CCoAOMT	2
16.2.1.10	secondary metabolism.phenylpropanoids.lignin biosynthesis.CAD	1
16.4	secondary metabolism.N misc	1
16.4.1	secondary metabolism.N misc.alkaloid-like	1
16.7	secondary metabolism.wax	7
16.8	secondary metabolism.flavonoids	7
16.8.2	secondary metabolism.flavonoids.chalcones	4
16.8.3	secondary metabolism.flavonoids.dihydroflavonols	3
16.10	secondary metabolism.simple phenols	1
17	hormone metabolism	86
17.1	hormone metabolism.abscisic acid	10
17.1.1	hormone metabolism.abscisic acid.synthesis-degradation	5
17.1.1.1	hormone metabolism.abscisic acid.synthesis-degradation.synthesis	1
17.1.1.1.10	hormone metabolism.abscisic acid.synthesis-degradation.synthesis.9-cis-epoxycarotenoid dioxygenase	1
17.1.2	hormone metabolism.abscisic acid.signal transduction	2
17.1.3	hormone metabolism.abscisic acid.induced-regulated-responsive-activated	3
17.2	hormone metabolism.auxin	14
17.2.2	hormone metabolism.auxin.signal transduction	1
17.2.3	hormone metabolism.auxin.induced-regulated-responsive-activated	13
17.3	hormone metabolism.brassinosteroid	8
17.3.1	hormone metabolism.brassinosteroid.synthesis-degradation	7
17.3.1.1	hormone metabolism.brassinosteroid.synthesis-degradation.BRs	2
17.3.1.1.1	hormone metabolism.brassinosteroid.synthesis-degradation.BRs.DET2	2
17.3.1.2	hormone metabolism.brassinosteroid.synthesis-degradation.sterols	5
17.3.1.2.2	hormone metabolism.brassinosteroid.synthesis-degradation.sterols.SMT2	1
17.3.1.2.4	hormone metabolism.brassinosteroid.synthesis-degradation.sterols.FACKEL	1
17.3.1.2.5	hormone metabolism.brassinosteroid.synthesis-degradation.sterols.HYD1	1
17.3.1.2.7	hormone metabolism.brassinosteroid.synthesis-degradation.sterols.DWF5	1
17.3.1.2.8	hormone metabolism.brassinosteroid.synthesis-degradation.sterols.DWF1	1
17.3.2	hormone metabolism.brassinosteroid.signal transduction	1
17.3.2.2	hormone metabolism.brassinosteroid.signal transduction.BZR	1
17.4	hormone metabolism.cytokinin	1
17.4.2	hormone metabolism.cytokinin.signal transduction	1
17.5	hormone metabolism.ethylene	37
17.5.1	hormone metabolism.ethylene.synthesis-degradation	22
17.5.1.1	hormone metabolism.ethylene.synthesis-degradation.1-aminocyclopropane-1-carboxylate synthase	5
17.5.2	hormone metabolism.ethylene.signal transduction	14
17.5.3	hormone metabolism.ethylene.induced-regulated-responsive-activated	1
17.6	hormone metabolism.gibberelin	9
17.6.1	hormone metabolism.gibberelin.synthesis-degradation	3
17.6.2	hormone metabolism.gibberelin.signal transduction	1
17.6.3	hormone metabolism.gibberelin.induced-regulated-responsive-activated	5
17.7	hormone metabolism.jasmonate	7
17.7.1	hormone metabolism.jasmonate.synthesis-degradation	4
17.7.1.2	hormone metabolism.jasmonate.synthesis-degradation.lipoxygenase	3
17.7.1.3	hormone metabolism.jasmonate.synthesis-degradation.allene oxidase synthase	1
17.7.2	hormone metabolism.jasmonate.signal transduction	3
17.8	hormone metabolism.salicylic acid	1
17.8.1	hormone metabolism.salicylic acid.synthesis-degradation	1
18	Co-factor and vitamine metabolism	3
18.3	Co-factor and vitamine metabolism.riboflavin	1
19	tetrapyrrole synthesis	4
19.2	tetrapyrrole synthesis.glu-tRNA reductase	1
19.3	tetrapyrrole synthesis.GSA	2
19.99	tetrapyrrole synthesis.unspecified	1
20	stress	104
20.1	stress.biotic	37
20.1.1	stress.biotic.respiratory burst	1
20.1.3	stress.biotic.signalling	6
20.1.3.1	stress.biotic.signalling.MLO-like	2
20.1.7	stress.biotic.PR-proteins	10
20.1.7.6	stress.biotic.PR-proteins.proteinase inhibitors	2
20.1.7.6.1	stress.biotic.PR-proteins.proteinase inhibitors.trypsin inhibitor	2
20.2	stress.abiotic	67
20.2.1	stress.abiotic.heat	38
20.2.2	stress.abiotic.cold	3
20.2.3	stress.abiotic.drought/salt	12
20.2.4	stress.abiotic.touch/wounding	5
20.2.99	stress.abiotic.unspecified	7
21	redox	10
21.1	redox.thioredoxin	5
21.2	redox.ascorbate and glutathione	2
21.2.1	redox.ascorbate and glutathione.ascorbate	1
21.2.2	redox.ascorbate and glutathione.glutathione	1
21.3	redox.heme	1
21.4	redox.glutaredoxins	2
22	polyamine metabolism	2
22.1	polyamine metabolism.synthesis	1
22.1.2	polyamine metabolism.synthesis.SAM decarboxylase	1
22.2	polyamine metabolism.degradation	1
22.2.1	polyamine metabolism.degradation.polyamin oxidase	1
23	nucleotide metabolism	11
23.1	nucleotide metabolism.synthesis	1
23.1.1	nucleotide metabolism.synthesis.pyrimidine	1
23.1.1.10	nucleotide metabolism.synthesis.pyrimidine.CTP synthetase	1
23.2	nucleotide metabolism.degradation	2
23.3	nucleotide metabolism.salvage	5
23.3.3	nucleotide metabolism.salvage.NUDIX hydrolases	5
23.4	nucleotide metabolism.phosphotransfer and pyrophosphatases	2
23.4.1	nucleotide metabolism.phosphotransfer and pyrophosphatases.adenylate kinase	1
23.4.2	nucleotide metabolism.phosphotransfer and pyrophosphatases.guanylate kinase	1
23.5	nucleotide metabolism.deoxynucleotide metabolism	1
23.5.5	nucleotide metabolism.deoxynucleotide metabolism.dUTP diphosphatase	1
24	Biodegradation of Xenobiotics	5
24.2	Biodegradation of Xenobiotics.lactoylglutathione lyase	2
25	C1-metabolism	3
25.1	C1-metabolism.glycine hydroxymethyltransferase	1
25.6	C1-metabolism.methylenetetrahydrofolate reductase	1
26	misc	178
26.1	misc.misc2	3
26.2	misc.UDP glucosyl and glucoronyl transferases	39
26.3	misc.gluco-, galacto- and mannosidases	6
26.3.1	misc.gluco-, galacto- and mannosidases.alpha-galactosidase	1
26.3.2	misc.gluco-, galacto- and mannosidases.beta-galactosidase	3
26.4	misc.beta 1,3 glucan hydrolases	8
26.4.1	misc.beta 1,3 glucan hydrolases.glucan endo-1,3-beta-glucosidase	6
26.5	misc.acyl transferases	1
26.6	misc.O-methyl transferases	2
26.7	misc.oxidases - copper, flavone etc.	18
26.8	misc.nitrilases, *nitrile lyases, berberine bridge enzymes, reticuline oxidases, troponine reductases	7
26.9	misc.glutathione S transferases	8
26.10	misc.cytochrome P450	28
26.12	misc.peroxidases	6
26.13	misc.acid and other phosphatases	4
26.14	misc.oxygenases	1
26.16	misc.myrosinases-lectin-jacalin	3
26.17	misc.dynamin	3
26.18	misc.invertase/pectin methylesterase inhibitor family protein	3
26.19	misc.plastocyanin-like	7
26.21	misc.protease inhibitor/seed storage/lipid transfer protein (LTP) family protein	8
26.22	misc.short chain dehydrogenase/reductase (SDR)	4
26.24	misc.GCN5-related N-acetyltransferase	5
26.26	misc.aminotransferases	1
26.26.1	misc.aminotransferases.aminotransferase class IV family protein	1
26.28	misc.GDSL-motif lipase	14
27	RNA	251
27.1	RNA.processing	9
27.1.1	RNA.processing.splicing	1
27.1.19	RNA.processing.ribonucleases	6
27.1.20	RNA.processing.degradation dicer	1
27.2	RNA.transcription	1
27.3	RNA.regulation of transcription	236
27.3.2	RNA.regulation of transcription.Alfin-like	1
27.3.3	RNA.regulation of transcription.AP2/EREBP, APETALA2/Ethylene-responsive element binding protein family	31
27.3.5	RNA.regulation of transcription.ARR	2
27.3.6	RNA.regulation of transcription.bHLH,Basic Helix-Loop-Helix family	23
27.3.7	RNA.regulation of transcription.C2C2(Zn) CO-like, Constans-like zinc finger family	8
27.3.8	RNA.regulation of transcription.C2C2(Zn) DOF zinc finger family	5
27.3.9	RNA.regulation of transcription.C2C2(Zn) GATA transcription factor family	4
27.3.10	RNA.regulation of transcription.C2C2(Zn) YABBY family	1
27.3.11	RNA.regulation of transcription.C2H2 zinc finger family	13
27.3.12	RNA.regulation of transcription.C3H zinc finger family	2
27.3.18	RNA.regulation of transcription.E2F/DP transcription factor family	2
27.3.20	RNA.regulation of transcription.G2-like transcription factor family, GARP	1
27.3.21	RNA.regulation of transcription.GRAS transcription factor family	8
27.3.22	RNA.regulation of transcription.HB,Homeobox transcription factor family	11
27.3.23	RNA.regulation of transcription.HSF,Heat-shock transcription factor family	7
27.3.25	RNA.regulation of transcription.MYB domain transcription factor family	17
27.3.26	RNA.regulation of transcription.MYB-related transcription factor family	4
27.3.27	RNA.regulation of transcription.NAC domain transcription factor family	1
27.3.30	RNA.regulation of transcription.Trihelix, Triple-Helix transcription factor family	1
27.3.31	RNA.regulation of transcription.TUB transcription factor family	1
27.3.32	RNA.regulation of transcription.WRKY domain transcription factor family	22
27.3.35	RNA.regulation of transcription.bZIP transcription factor family	5
27.3.37	RNA.regulation of transcription.AS2,Lateral Organ Boundaries Gene Family	1
27.3.40	RNA.regulation of transcription.Aux/IAA family	4
27.3.41	RNA.regulation of transcription.B3 transcription factor family	2
27.3.42	RNA.regulation of transcription.Bromodomain proteins	1
27.3.44	RNA.regulation of transcription.Chromatin Remodeling Factors	2
27.3.46	RNA.regulation of transcription.DNA methyltransferases	1
27.3.47	RNA.regulation of transcription.ELF3	1
27.3.48	RNA.regulation of transcription.FHA transcription factor	1
27.3.50	RNA.regulation of transcription.General Transcription	2
27.3.52	RNA.regulation of transcription.Global transcription factor group	1
27.3.53	RNA.regulation of transcription.High mobility group (HMG) family	1
27.3.57	RNA.regulation of transcription.JUMONJI family	2
27.3.59	RNA.regulation of transcription.Methyl binding domain proteins	2
27.3.60	RNA.regulation of transcription.NIN-like bZIP-related family	1
27.3.64	RNA.regulation of transcription.PHOR1	10
27.3.66	RNA.regulation of transcription.Psudo ARR transcription factor family	1
27.3.67	RNA.regulation of transcription.putative transcription regulator	5
27.3.69	RNA.regulation of transcription.SET-domain transcriptional regulator family	2
27.3.71	RNA.regulation of transcription.SNF7	2
27.3.73	RNA.regulation of transcription.Zn-finger(CCHC)	2
27.3.80	RNA.regulation of transcription.zf-HD	1
27.3.99	RNA.regulation of transcription.unclassified	21
27.4	RNA.RNA binding	5
28	DNA	33
28.1	DNA.synthesis/chromatin structure	22
28.1.3	DNA.synthesis/chromatin structure.histone	12
28.2	DNA.repair	4
28.99	DNA.unspecified	8
29	protein	213
29.1	protein.aa activation	1
29.2	protein.synthesis	11
29.2.1	protein.synthesis.ribosomal protein	7
29.2.1.1	protein.synthesis.ribosomal protein.prokaryotic	1
29.2.1.1.1	protein.synthesis.ribosomal protein.prokaryotic.chloroplast	1
29.2.1.1.1.2	protein.synthesis.ribosomal protein.prokaryotic.chloroplast.50S subunit	1
29.2.1.1.1.2.19	protein.synthesis.ribosomal protein.prokaryotic.chloroplast.50S subunit.L19	1
29.2.1.2	protein.synthesis.ribosomal protein.eukaryotic	3
29.2.1.2.2	protein.synthesis.ribosomal protein.eukaryotic.60S subunit	3
29.2.1.2.2.34	protein.synthesis.ribosomal protein.eukaryotic.60S subunit.L34	2
29.2.1.2.2.535	protein.synthesis.ribosomal protein.eukaryotic.60S subunit.L35A	1
29.2.1.99	protein.synthesis.ribosomal protein.unknown	3
29.2.1.99.99	protein.synthesis.ribosomal protein.unknown.unknown	3
29.2.3	protein.synthesis.initiation	3
29.2.3.1	protein.synthesis.initiation.deoxyhypusine synthase	1
29.2.99	protein.synthesis.misc	1
29.3	protein.targeting	9
29.3.1	protein.targeting.nucleus	2
29.3.2	protein.targeting.mitochondria	2
29.3.4	protein.targeting.secretory pathway	5
29.3.4.1	protein.targeting.secretory pathway.ER	2
29.3.4.3	protein.targeting.secretory pathway.vacuole	2
29.3.4.99	protein.targeting.secretory pathway.unspecified	1
29.4	protein.postranslational modification	87
29.4.1	protein.postranslational modification.kinase	32
29.4.1.57	protein.postranslational modification.kinase.receptor like cytoplasmatic kinase VII	32
29.5	protein.degradation	100
29.5.1	protein.degradation.subtilases	5
29.5.3	protein.degradation.cysteine protease	7
29.5.4	protein.degradation.aspartate protease	5
29.5.5	protein.degradation.serine protease	2
29.5.7	protein.degradation.metalloprotease	3
29.5.9	protein.degradation.AAA type	2
29.5.11	protein.degradation.ubiquitin	68
29.5.11.1	protein.degradation.ubiquitin.ubiquitin	2
29.5.11.3	protein.degradation.ubiquitin.E2	3
29.5.11.4	protein.degradation.ubiquitin.E3	62
29.5.11.4.2	protein.degradation.ubiquitin.E3.RING	37
29.5.11.4.3	protein.degradation.ubiquitin.E3.SCF	23
29.5.11.4.3.1	protein.degradation.ubiquitin.E3.SCF.SKP	1
29.5.11.4.3.2	protein.degradation.ubiquitin.E3.SCF.FBOX	21
29.5.11.4.3.3	protein.degradation.ubiquitin.E3.SCF.cullin	1
29.5.11.4.5	protein.degradation.ubiquitin.E3.BTB/POZ Cullin3	2
29.5.11.4.5.2	protein.degradation.ubiquitin.E3.BTB/POZ Cullin3.BTB/POZ	2
29.5.11.20	protein.degradation.ubiquitin.proteasom	1
29.6	protein.folding	3
29.7	protein.glycosylation	1
29.8	protein.assembly and cofactor ligation	1
30	signalling	144
30.1	signalling.in sugar and nutrient physiology	14
30.1.1	signalling.in sugar and nutrient physiology	13
30.2	signalling.receptor kinases	48
30.2.3	signalling.receptor kinases.leucine rich repeat III	4
30.2.11	signalling.receptor kinases.leucine rich repeat XI	19
30.2.17	signalling.receptor kinases.DUF 26	19
30.2.21	signalling.receptor kinases.lysine motif	1
30.2.24	signalling.receptor kinases.S-locus glycoprotein like	2
30.2.99	signalling.receptor kinases.misc	3
30.3	signalling.calcium	45
30.4	signalling.phosphinositides	3
30.4.1	signalling.phosphinositides.phosphatidylinositol-4-phosphate 5-kinase	1
30.4.5	signalling.phosphinositides.inositol-1,3,4-trisphosphate 5/6-kinase	2
30.5	signalling.G-proteins	20
30.7	signalling.14-3-3 proteins	1
30.8	signalling.misc	1
30.9	signalling.lipids	1
30.10	signalling.phosphorelay	1
30.11	signalling.light	10
31	cell	67
31.1	cell.organisation	45
31.2	cell.division	5
31.3	cell.cycle	7
31.3.1	cell.cycle.peptidylprolyl isomerase	1
31.4	cell.vesicle transport	8
31.5	cell.cell death	2
31.5.1	cell.cell death.plants	1
33	development	53
33.1	development.storage proteins	7
33.2	development.late embryogenesis abundant	8
33.99	development.unspecified	38
34	transport	84
34.1	transport.p- and v-ATPases	1
34.2	transport.sugars	5
34.2.1	transport.sugars.sucrose	1
34.3	transport.amino acids	10
34.4	transport.nitrate	1
34.7	transport.phosphate	4
34.8	transport.metabolite transporters at the envelope membrane	3
34.9	transport.metabolite transporters at the mitochondrial membrane	7
34.10	transport.nucleotides	1
34.11	transport.NDP-sugars at the ER	2
34.12	transport.metal	4
34.13	transport.peptides and oligopeptides	8
34.14	transport.unspecified cations	2
34.15	transport.potassium	2
34.16	transport.ABC transporters and multidrug resistance systems	8
34.18	transport.unspecified anions	2
34.19	transport.Major Intrinsic Proteins	4
34.19.1	transport.Major Intrinsic Proteins.PIP	3
34.19.2	transport.Major Intrinsic Proteins.TIP	1
34.21	transport.calcium	2
34.22	transport.cyclic nucleotide or calcium regulated channels	2
34.23	transport.hormones	2
34.23.1	transport.hormones.auxin	2
34.98	transport.membrane system unknown	1
34.99	transport.misc	12
35	not assigned	533
35.2	not assigned.unknown	533

## Sheet: 17 DPA
Table S8. MapMan groups of DEGs between AtORHis and AtORWT at 17 DPA fruit developmental stage
bin	name	elements
1	PS	2
1.1	PS.lightreaction	1					1	PS	2
1.1.1	PS.lightreaction.photosystem II	1					2	major CHO metabolism	2
1.1.1.2	PS.lightreaction.photosystem II.PSII polypeptide subunits	1					3	minor CHO metabolism	2
1.3	PS.calvin cycle	1					9	mitochondrial electron transport / ATP synthesis	4
1.3.2	PS.calvin cycle.rubisco small subunit	1					10	cell wall	7
2	major CHO metabolism	2					11	lipid metabolism	11
2.2	major CHO metabolism.degradation	2					13	amino acid metabolism	9
2.2.1	major CHO metabolism.degradation.sucrose	2					14	S-assimilation	2
2.2.1.3	major CHO metabolism.degradation.sucrose.invertases	2					15	metal handling	2
2.2.1.3.2	major CHO metabolism.degradation.sucrose.invertases.cell wall	2					16	secondary metabolism	11
3	minor CHO metabolism	2					17	hormone metabolism	28
3.2	minor CHO metabolism.trehalose	1					19	tetrapyrrole synthesis	1
3.2.2	minor CHO metabolism.trehalose.TPP	1					20	stress	52
3.6	minor CHO metabolism.callose	1					21	redox	2
9	mitochondrial electron transport / ATP synthesis	4					22	polyamine metabolism	1
9.2	mitochondrial electron transport / ATP synthesis.NADH-DH.type II	1					24	Biodegradation of Xenobiotics	1
9.2.2	mitochondrial electron transport / ATP synthesis.NADH-DH.type II.external	1					26	misc	42
9.4	mitochondrial electron transport / ATP synthesis.alternative oxidase	1					27	RNA	84
9.5	mitochondrial electron transport / ATP synthesis.cytochrome c reductase	1					28	DNA	4
9.9	mitochondrial electron transport / ATP synthesis.F1-ATPase	1					29	protein	83
10	cell wall	7					30	signalling	70
10.1	cell wall.precursor synthesis	2					31	cell	16
10.1.4	cell wall.precursor synthesis.UGD	1					33	development	17
10.1.20	cell wall.precursor synthesis.phosphomannose isomerase	1					34	transport	27
10.6	cell wall.degradation	1					35	not assigned	165
10.6.1	cell wall.degradation.cellulases and beta -1,4-glucanases	1
10.7	cell wall.modification	4
11	lipid metabolism	11
11.1	lipid metabolism.FA synthesis and FA elongation	1
11.1.10	lipid metabolism.FA synthesis and FA elongation.beta ketoacyl CoA synthase	1
11.3	lipid metabolism.Phospholipid synthesis	2
11.3.5	lipid metabolism.Phospholipid synthesis.diacylglycerol kinase	1
11.9	lipid metabolism.lipid degradation	7
11.9.2	lipid metabolism.lipid degradation.lipases	5
11.9.2.1	lipid metabolism.lipid degradation.lipases.triacylglycerol lipase	4
11.9.2.2	lipid metabolism.lipid degradation.lipases.acylglycerol lipase	1
11.9.3	lipid metabolism.lipid degradation.lysophospholipases	2
11.9.3.1	lipid metabolism.lipid degradation.lysophospholipases.phospholipase D	1
11.9.3.5	lipid metabolism.lipid degradation.lysophospholipases.phosphoinositide phospholipase C	1
11.10	lipid metabolism.glycolipid synthesis	1
11.10.1	lipid metabolism.glycolipid synthesis.MGDG synthase	1
13	amino acid metabolism	9
13.1	amino acid metabolism.synthesis	5
13.1.1	amino acid metabolism.synthesis.central amino acid metabolism	1
13.1.1.1	amino acid metabolism.synthesis.central amino acid metabolism.GABA	1
13.1.1.1.1	amino acid metabolism.synthesis.central amino acid metabolism.GABA.Glutamate decarboxylase	1
13.1.3	amino acid metabolism.synthesis.aspartate family	2
13.1.3.4	amino acid metabolism.synthesis.aspartate family.methionine	1
13.1.3.5	amino acid metabolism.synthesis.aspartate family.lysine	1
13.1.3.5.5	amino acid metabolism.synthesis.aspartate family.lysine.diaminopimelate decarboxylase	1
13.1.5	amino acid metabolism.synthesis.serine-glycine-cysteine group	1
13.1.5.3	amino acid metabolism.synthesis.serine-glycine-cysteine group.cysteine	1
13.1.5.3.2	amino acid metabolism.synthesis.serine-glycine-cysteine group.cysteine.SAT	1
13.1.6	amino acid metabolism.synthesis.aromatic aa	1
13.1.6.5	amino acid metabolism.synthesis.aromatic aa.tryptophan	1
13.1.6.5.5	amino acid metabolism.synthesis.aromatic aa.tryptophan.tryptophan synthase	1
13.2	amino acid metabolism.degradation	4
13.2.2	amino acid metabolism.degradation.glutamate family	1
13.2.2.3	amino acid metabolism.degradation.glutamate family.arginine	1
13.2.3	amino acid metabolism.degradation.aspartate family	1
13.2.3.5	amino acid metabolism.degradation.aspartate family.lysine	1
13.2.4	amino acid metabolism.degradation.branched chain group	1
13.2.4.1	amino acid metabolism.degradation.branched-chain group.shared	1
13.2.7	amino acid metabolism.degradation.histidine	1
14	S-assimilation	2
14.2	S-assimilation.APR	2
15	metal handling	2
15.2	metal handling.binding, chelation and storage	2
16	secondary metabolism	11
16.1	secondary metabolism.isoprenoids	1
16.1.2	secondary metabolism.isoprenoids.mevalonate pathway	1
16.1.2.2	secondary metabolism.isoprenoids.mevalonate pathway.HMG-CoA synthase	1
16.2	secondary metabolism.phenylpropanoids	6
16.2.1	secondary metabolism.phenylpropanoids.lignin biosynthesis	2
16.2.1.3	secondary metabolism.phenylpropanoids.lignin biosynthesis.4CL	2
16.7	secondary metabolism.wax	1
16.8	secondary metabolism.flavonoids	2
16.8.3	secondary metabolism.flavonoids.dihydroflavonols	2
16.10	secondary metabolism.simple phenols	1
17	hormone metabolism	28
17.1	hormone metabolism.abscisic acid	1
17.1.3	hormone metabolism.abscisic acid.induced-regulated-responsive-activated	1
17.2	hormone metabolism.auxin	4
17.2.1	hormone metabolism.auxin.synthesis-degradation	1
17.2.3	hormone metabolism.auxin.induced-regulated-responsive-activated	3
17.4	hormone metabolism.cytokinin	1
17.4.1	hormone metabolism.cytokinin.synthesis-degradation	1
17.5	hormone metabolism.ethylene	14
17.5.1	hormone metabolism.ethylene.synthesis-degradation	13
17.5.1.1	hormone metabolism.ethylene.synthesis-degradation.1-aminocyclopropane-1-carboxylate synthase	2
17.5.3	hormone metabolism.ethylene.induced-regulated-responsive-activated	1
17.6	hormone metabolism.gibberelin	3
17.6.1	hormone metabolism.gibberelin.synthesis-degradation	1
17.6.3	hormone metabolism.gibberelin.induced-regulated-responsive-activated	2
17.7	hormone metabolism.jasmonate	6
17.7.1	hormone metabolism.jasmonate.synthesis-degradation	2
17.7.1.2	hormone metabolism.jasmonate.synthesis-degradation.lipoxygenase	1
17.7.1.3	hormone metabolism.jasmonate.synthesis-degradation.allene oxidase synthase	1
17.7.2	hormone metabolism.jasmonate.signal transduction	4
19	tetrapyrrole synthesis	1
19.99	tetrapyrrole synthesis.unspecified	1
20	stress	52
20.1	stress.biotic	29
20.1.3	stress.biotic.signalling	6
20.1.3.1	stress.biotic.signalling.MLO-like	1
20.1.7	stress.biotic.PR-proteins	5
20.1.7.6	stress.biotic.PR-proteins.proteinase inhibitors	1
20.1.7.6.1	stress.biotic.PR-proteins.proteinase inhibitors.trypsin inhibitor	1
20.2	stress.abiotic	23
20.2.1	stress.abiotic.heat	17
20.2.2	stress.abiotic.cold	1
20.2.3	stress.abiotic.drought/salt	1
20.2.4	stress.abiotic.touch/wounding	1
20.2.99	stress.abiotic.unspecified	3
21	redox	2
21.1	redox.thioredoxin	1
21.4	redox.glutaredoxins	1
22	polyamine metabolism	1
22.1	polyamine metabolism.synthesis	1
22.1.3	polyamine metabolism.synthesis.arginine decarboxylase	1
24	Biodegradation of Xenobiotics	1
26	misc	42
26.1	misc.misc2	1
26.2	misc.UDP glucosyl and glucoronyl transferases	6
26.3	misc.gluco-, galacto- and mannosidases	1
26.4	misc.beta 1,3 glucan hydrolases	1
26.4.1	misc.beta 1,3 glucan hydrolases.glucan endo-1,3-beta-glucosidase	1
26.7	misc.oxidases - copper, flavone etc.	5
26.8	misc.nitrilases, *nitrile lyases, berberine bridge enzymes, reticuline oxidases, troponine reductases	2
26.9	misc.glutathione S transferases	3
26.10	misc.cytochrome P450	7
26.12	misc.peroxidases	1
26.13	misc.acid and other phosphatases	1
26.16	misc.myrosinases-lectin-jacalin	2
26.17	misc.dynamin	1
26.18	misc.invertase/pectin methylesterase inhibitor family protein	1
26.19	misc.plastocyanin-like	2
26.21	misc.protease inhibitor/seed storage/lipid transfer protein (LTP) family protein	2
26.22	misc.short chain dehydrogenase/reductase (SDR)	3
26.24	misc.GCN5-related N-acetyltransferase	1
26.28	misc.GDSL-motif lipase	2
27	RNA	84
27.1	RNA.processing	5
27.1.19	RNA.processing.ribonucleases	3
27.1.20	RNA.processing.degradation dicer	2
27.2	RNA.transcription	1
27.3	RNA.regulation of transcription	77
27.3.3	RNA.regulation of transcription.AP2/EREBP, APETALA2/Ethylene-responsive element binding protein family	12
27.3.6	RNA.regulation of transcription.bHLH,Basic Helix-Loop-Helix family	5
27.3.7	RNA.regulation of transcription.C2C2(Zn) CO-like, Constans-like zinc finger family	4
27.3.11	RNA.regulation of transcription.C2H2 zinc finger family	5
27.3.20	RNA.regulation of transcription.G2-like transcription factor family, GARP	1
27.3.21	RNA.regulation of transcription.GRAS transcription factor family	2
27.3.22	RNA.regulation of transcription.HB,Homeobox transcription factor family	3
27.3.23	RNA.regulation of transcription.HSF,Heat-shock transcription factor family	3
27.3.24	RNA.regulation of transcription.MADS box transcription factor family	1
27.3.25	RNA.regulation of transcription.MYB domain transcription factor family	8
27.3.28	RNA.regulation of transcription.SBP,Squamosa promoter binding protein family	1
27.3.32	RNA.regulation of transcription.WRKY domain transcription factor family	18
27.3.34	RNA.regulation of transcription.Orphan family	1
27.3.35	RNA.regulation of transcription.bZIP transcription factor family	1
27.3.36	RNA.regulation of transcription.Argonaute	1
27.3.42	RNA.regulation of transcription.Bromodomain proteins	1
27.3.48	RNA.regulation of transcription.FHA transcription factor	1
27.3.50	RNA.regulation of transcription.General Transcription	1
27.3.64	RNA.regulation of transcription.PHOR1	2
27.3.67	RNA.regulation of transcription.putative transcription regulator	2
27.3.71	RNA.regulation of transcription.SNF7	1
27.3.99	RNA.regulation of transcription.unclassified	5
27.4	RNA.RNA binding	1
28	DNA	4
28.1	DNA.synthesis/chromatin structure	4
28.1.3	DNA.synthesis/chromatin structure.histone	1
29	protein	83
29.1	protein.aa activation	1
29.1.4	protein.aa activation.leucine-tRNA ligase	1
29.2	protein.synthesis	13
29.2.1	protein.synthesis.ribosomal protein	10
29.2.1.2	protein.synthesis.ribosomal protein.eukaryotic	9
29.2.1.2.1	protein.synthesis.ribosomal protein.eukaryotic.40S subunit	3
29.2.1.2.1.7	protein.synthesis.ribosomal protein.eukaryotic.40S subunit.S7	1
29.2.1.2.1.26	protein.synthesis.ribosomal protein.eukaryotic.40S subunit.S26	1
29.2.1.2.1.29	protein.synthesis.ribosomal protein.eukaryotic.40S subunit.S29	1
29.2.1.2.2	protein.synthesis.ribosomal protein.eukaryotic.60S subunit	6
29.2.1.2.2.32	protein.synthesis.ribosomal protein.eukaryotic.60S subunit.L32	2
29.2.1.2.2.34	protein.synthesis.ribosomal protein.eukaryotic.60S subunit.L34	1
29.2.1.2.2.37	protein.synthesis.ribosomal protein.eukaryotic.60S subunit.L37	1
29.2.1.2.2.38	protein.synthesis.ribosomal protein.eukaryotic.60S subunit.L38	1
29.2.1.2.2.1730	protein.synthesis.ribosomal protein.eukaryotic.60S subunit.L7/L30/S12	1
29.2.1.99	protein.synthesis.ribosomal protein.unknown	1
29.2.1.99.99	protein.synthesis.ribosomal protein.unknown.unknown	1
29.2.2	protein.synthesis.misc ribosomal protein	1
29.2.3	protein.synthesis.initiation	1
29.2.4	protein.synthesis.elongation	1
29.3	protein.targeting	5
29.3.1	protein.targeting.nucleus	1
29.3.2	protein.targeting.mitochondria	2
29.3.4	protein.targeting.secretory pathway	1
29.3.4.99	protein.targeting.secretory pathway.unspecified	1
29.3.99	protein.targeting.unknown	1
29.4	protein.postranslational modification	37
29.4.1	protein.postranslational modification.kinase	22
29.4.1.57	protein.postranslational modification.kinase.receptor like cytoplasmatic kinase VII	22
29.5	protein.degradation	24
29.5.1	protein.degradation.subtilases	3
29.5.3	protein.degradation.cysteine protease	2
29.5.4	protein.degradation.aspartate protease	1
29.5.5	protein.degradation.serine protease	1
29.5.9	protein.degradation.AAA type	3
29.5.11	protein.degradation.ubiquitin	14
29.5.11.1	protein.degradation.ubiquitin.ubiquitin	1
29.5.11.3	protein.degradation.ubiquitin.E2	1
29.5.11.4	protein.degradation.ubiquitin.E3	11
29.5.11.4.2	protein.degradation.ubiquitin.E3.RING	10
29.5.11.4.3	protein.degradation.ubiquitin.E3.SCF	1
29.5.11.4.3.2	protein.degradation.ubiquitin.E3.SCF.FBOX	1
29.5.11.20	protein.degradation.ubiquitin.proteasom	1
29.6	protein.folding	2
29.8	protein.assembly and cofactor ligation	1
30	signalling	70
30.1	signalling.in sugar and nutrient physiology	4
30.1.1	signalling.in sugar and nutrient physiology	3
30.2	signalling.receptor kinases	52
30.2.3	signalling.receptor kinases.leucine rich repeat III	1
30.2.11	signalling.receptor kinases.leucine rich repeat XI	29
30.2.17	signalling.receptor kinases.DUF 26	21
30.2.20	signalling.receptor kinases.wheat LRK10 like	1
30.2.21	signalling.receptor kinases.lysine motif	1
30.3	signalling.calcium	12
30.5	signalling.G-proteins	1
30.11	signalling.light	1
31	cell	16
31.1	cell.organisation	7
31.2	cell.division	1
31.3	cell.cycle	1
31.3.1	cell.cycle.peptidylprolyl isomerase	1
31.4	cell.vesicle transport	4
31.5	cell.cell death	3
31.5.1	cell.cell death.plants	2
33	development	17
33.1	development.storage proteins	1
33.2	development.late embryogenesis abundant	3
33.3	development.squamosa promoter binding like (SPL)	1
33.99	development.unspecified	12
34	transport	27
34.2	transport.sugars	5
34.3	transport.amino acids	6
34.5	transport.ammonium	1
34.8	transport.metabolite transporters at the envelope membrane	1
34.9	transport.metabolite transporters at the mitochondrial membrane	4
34.12	transport.metal	1
34.13	transport.peptides and oligopeptides	1
34.16	transport.ABC transporters and multidrug resistance systems	3
34.22	transport.cyclic nucleotide or calcium regulated channels	1
34.99	transport.misc	4
35	not assigned	165
35.2	not assigned.unknown	165

## Sheet: 27 DPA
Table S8. MapMan groups of DEGs between AtORHis and AtORWT at 27 DPA fruit developmental stage
bin	name	elements
1	PS	5
1.1	PS.lightreaction	4					1	PS	5
1.1.1	PS.lightreaction.photosystem II	3					2	major CHO metabolism	2
1.1.1.1	PS.lightreaction.photosystem II.LHC-II	1					3	minor CHO metabolism	2
1.1.1.2	PS.lightreaction.photosystem II.PSII polypeptide subunits	2					5	fermentation	2
1.1.5	PS.lightreaction.other electron carrier (ox/red)	1					6	gluconeogenese/ glyoxylate cycle	2
1.1.5.2	PS.lightreaction.other electron carrier (ox/red).ferredoxin	1					8	TCA / org. transformation	3
1.3	PS.calvin cycle	1					9	mitochondrial electron transport / ATP synthesis	2
1.3.13	PS.calvin cycle.rubisco interacting	1					10	cell wall	26
2	major CHO metabolism	2					11	lipid metabolism	12
2.2	major CHO metabolism.degradation	2					13	amino acid metabolism	9
2.2.1	major CHO metabolism.degradation.sucrose	1					15	metal handling	3
2.2.1.3	major CHO metabolism.degradation.sucrose.invertases	1					16	secondary metabolism	13
2.2.1.3.3	major CHO metabolism.degradation.sucrose.invertases.vacuolar	1					17	hormone metabolism	30
2.2.2	major CHO metabolism.degradation.starch	1					18	Co-factor and vitamine metabolism	1
2.2.2.1	major CHO metabolism.degradation.starch.starch cleavage	1					19	tetrapyrrole synthesis	1
3	minor CHO metabolism	2					20	stress	59
3.2	minor CHO metabolism.trehalose	1					21	redox	8
3.2.2	minor CHO metabolism.trehalose.TPP	1					22	polyamine metabolism	1
3.5	minor CHO metabolism.others	1					23	nucleotide metabolism	2
5	fermentation	2					24	Biodegradation of Xenobiotics	1
5.1	fermentation.LDH	1					26	misc	54
5.3	fermentation.ADH	1					27	RNA	79
6	gluconeogenese/ glyoxylate cycle	2					28	DNA	27
6.2	gluconeogenese/ glyoxylate cycle.malate synthase	1					29	protein	72
6.9	gluconeogenese/ glyoxylate cycle.isocitrate lyase	1					30	signalling	35
8	TCA / org. transformation	3					31	cell	19
8.1	TCA / org. transformation.TCA	1					33	development	18
8.1.1	TCA / org. transformation.TCA.pyruvate DH	1					34	transport	24
8.1.1.1	TCA / org. transformation.TCA.pyruvate DH.E1	1					35	not assigned	144
8.2	TCA / org. transformation.other organic acid transformations	2
8.2.10	TCA / org. transformation.other organic acid transformaitons.malic	2
9	mitochondrial electron transport / ATP synthesis	2
9.1	mitochondrial electron transport / ATP synthesis.NADH-DH	1
9.1.2	mitochondrial electron transport / ATP synthesis.NADH-DH.localisation not clear	1
9.2	mitochondrial electron transport / ATP synthesis.NADH-DH.type II	1
9.2.2	mitochondrial electron transport / ATP synthesis.NADH-DH.type II.external	1
10	cell wall	26
10.1	cell wall.precursor synthesis	3
10.1.2	cell wall.precursor synthesis.UGE	1
10.1.3	cell wall.precursor synthesis.AXS	1
10.1.5	cell wall.precursor synthesis.UXS	1
10.1.10	cell wall.precursor synthesis.UDP-glucose 4,6-dehydratase	1
10.2	cell wall.cellulose synthesis	3
10.2.1	cell wall.cellulose synthesis.cellulose synthase	3
10.3	cell wall.hemicellulose synthesis	1
10.5	cell wall.cell wall proteins	3
10.5.1	cell wall.cell wall proteins.AGPs	2
10.5.1.1	cell wall.cell wall proteins.AGPs.AGP	2
10.5.3	cell wall.cell wall proteins.LRR	1
10.6	cell wall.degradation	4
10.6.1	cell wall.degradation.cellulases and beta -1,4-glucanases	1
10.6.2	cell wall.degradation.mannan-xylose-arabinose-fucose	1
10.6.3	cell wall.degradation.pectate lyases and polygalacturonases	2
10.7	cell wall.modification	9
10.8	cell wall.pectin*esterases	3
10.8.1	cell wall.pectin*esterases.PME	2
10.8.2	cell wall.pectin*esterases.acetyl esterase	1
11	lipid metabolism	12
11.1	lipid metabolism.FA synthesis and FA elongation	2
11.1.1	lipid metabolism.FA synthesis and FA elongation.Acetyl CoA Carboxylation	1
11.1.1.2	lipid metabolism.FA synthesis and FA elongation.Acetyl CoA Carboxylation.heteromeric Complex	1
11.1.1.2.1	lipid metabolism.FA synthesis and FA elongation.Acetyl CoA Carboxylation.heteromeric Complex.alpha Carboxyltransferase	1
11.1.10	lipid metabolism.FA synthesis and FA elongation.beta ketoacyl CoA synthase	1
11.2	lipid metabolism.FA desaturation	1
11.2.1	lipid metabolism.FA desaturation.desaturase	1
11.4	lipid metabolism.TAG synthesis	1
11.6	lipid metabolism.lipid transfer proteins etc	1
11.8	lipid metabolism.'exotics' (steroids, squalene etc)	3
11.8.1	lipid metabolism.'exotics' (steroids, squalene etc).sphingolipids	2
11.8.1.3	lipid metabolism.'exotics' (steroids, squalene etc).sphingolipids.ceramide glucosyltransferase	1
11.9	lipid metabolism.lipid degradation	4
11.9.2	lipid metabolism.lipid degradation.lipases	2
11.9.2.1	lipid metabolism.lipid degradation.lipases.triacylglycerol lipase	1
11.9.3	lipid metabolism.lipid degradation.lysophospholipases	1
11.9.4	lipid metabolism.lipid degradation.beta-oxidation	1
11.9.4.2	lipid metabolism.lipid degradation.beta-oxidation.acyl CoA DH	1
13	amino acid metabolism	9
13.1	amino acid metabolism.synthesis	5
13.1.3	amino acid metabolism.synthesis.aspartate family	1
13.1.3.5	amino acid metabolism.synthesis.aspartate family.lysine	1
13.1.3.5.5	amino acid metabolism.synthesis.aspartate family.lysine.diaminopimelate decarboxylase	1
13.1.4	amino acid metabolism.synthesis.branched chain group	1
13.1.4.4	amino acid metabolism.synthesis.branched chain group.leucine specific	1
13.1.4.4.1	amino acid metabolism.synthesis.branched chain group.leucine specific.2-isopropylmalate synthase	1
13.1.5	amino acid metabolism.synthesis.serine-glycine-cysteine group	2
13.1.5.3	amino acid metabolism.synthesis.serine-glycine-cysteine group.cysteine	2
13.1.5.3.1	amino acid metabolism.synthesis.serine-glycine-cysteine group.cysteine.OASTL	1
13.1.6	amino acid metabolism.synthesis.aromatic aa	1
13.1.6.5	amino acid metabolism.synthesis.aromatic aa.tryptophan	1
13.1.6.5.5	amino acid metabolism.synthesis.aromatic aa.tryptophan.tryptophan synthase	1
13.2	amino acid metabolism.degradation	4
13.2.3	amino acid metabolism.degradation.aspartate family	1
13.2.3.5	amino acid metabolism.degradation.aspartate family.lysine	1
13.2.4	amino acid metabolism.degradation.branched chain group	1
13.2.4.4	amino acid metabolism.degradation.branched-chain group.leucine	1
13.2.7	amino acid metabolism.degradation.histidine	2
15	metal handling	3
15.1	metal handling.acquisition	1
15.2	metal handling.binding, chelation and storage	1
16	secondary metabolism	13
16.1	secondary metabolism.isoprenoids	4
16.1.1	secondary metabolism.isoprenoids.non-mevalonate pathway	1
16.1.1.1	secondary metabolism.isoprenoids.non-mevalonate pathway.DXS	1
16.1.2	secondary metabolism.isoprenoids.mevalonate pathway	2
16.1.2.3	secondary metabolism.isoprenoids.mevalonate pathway.HMG-CoA reductase	2
16.1.4	secondary metabolism.isoprenoids.carotenoids	1
16.1.4.1	secondary metabolism.isoprenoids.carotenoids.phytoene synthase	1
16.2	secondary metabolism.phenylpropanoids	7
16.2.1	secondary metabolism.phenylpropanoids.lignin biosynthesis	2
16.2.1.6	secondary metabolism.phenylpropanoids.lignin biosynthesis.CCoAOMT	1
16.2.1.10	secondary metabolism.phenylpropanoids.lignin biosynthesis.CAD	1
16.7	secondary metabolism.wax	1
16.8	secondary metabolism.flavonoids	1
16.8.2	secondary metabolism.flavonoids.chalcones	1
17	hormone metabolism	30
17.1	hormone metabolism.abscisic acid	2
17.1.1	hormone metabolism.abscisic acid.synthesis-degradation	1
17.1.3	hormone metabolism.abscisic acid.induced-regulated-responsive-activated	1
17.2	hormone metabolism.auxin	7
17.2.1	hormone metabolism.auxin.synthesis-degradation	1
17.2.2	hormone metabolism.auxin.signal transduction	3
17.2.3	hormone metabolism.auxin.induced-regulated-responsive-activated	3
17.3	hormone metabolism.brassinosteroid	2
17.3.1	hormone metabolism.brassinosteroid.synthesis-degradation	2
17.3.1.1	hormone metabolism.brassinosteroid.synthesis-degradation.BRs	2
17.3.1.1.1	hormone metabolism.brassinosteroid.synthesis-degradation.BRs.DET2	2
17.5	hormone metabolism.ethylene	13
17.5.1	hormone metabolism.ethylene.synthesis-degradation	6
17.5.1.1	hormone metabolism.ethylene.synthesis-degradation.1-aminocyclopropane-1-carboxylate synthase	1
17.5.2	hormone metabolism.ethylene.signal transduction	7
17.6	hormone metabolism.gibberelin	2
17.6.1	hormone metabolism.gibberelin.synthesis-degradation	1
17.6.3	hormone metabolism.gibberelin.induced-regulated-responsive-activated	1
17.7	hormone metabolism.jasmonate	3
17.7.1	hormone metabolism.jasmonate.synthesis-degradation	1
17.7.1.3	hormone metabolism.jasmonate.synthesis-degradation.allene oxidase synthase	1
17.7.2	hormone metabolism.jasmonate.signal transduction	2
17.8	hormone metabolism.salicylic acid	1
17.8.1	hormone metabolism.salicylic acid.synthesis-degradation	1
18	Co-factor and vitamine metabolism	1
18.7	Co-factor and vitamine metabolism.iron-sulphur clusters	1
19	tetrapyrrole synthesis	1
19.2	tetrapyrrole synthesis.glu-tRNA reductase	1
20	stress	59
20.1	stress.biotic	28
20.1.3	stress.biotic.signalling	2
20.1.7	stress.biotic.PR-proteins	5
20.1.7.6	stress.biotic.PR-proteins.proteinase inhibitors	1
20.1.7.6.1	stress.biotic.PR-proteins.proteinase inhibitors.trypsin inhibitor	1
20.2	stress.abiotic	31
20.2.1	stress.abiotic.heat	24
20.2.2	stress.abiotic.cold	1
20.2.3	stress.abiotic.drought/salt	2
20.2.4	stress.abiotic.touch/wounding	3
20.2.99	stress.abiotic.unspecified	1
21	redox	8
21.1	redox.thioredoxin	2
21.2	redox.ascorbate and glutathione	1
21.2.1	redox.ascorbate and glutathione.ascorbate	1
21.4	redox.glutaredoxins	4
21.6	redox.dismutases and catalases	1
22	polyamine metabolism	1
22.1	polyamine metabolism.synthesis	1
22.1.2	polyamine metabolism.synthesis.SAM decarboxylase	1
23	nucleotide metabolism	2
23.3	nucleotide metabolism.salvage	2
23.3.3	nucleotide metabolism.salvage.NUDIX hydrolases	2
24	Biodegradation of Xenobiotics	1
24.2	Biodegradation of Xenobiotics.lactoylglutathione lyase	1
26	misc	54
26.1	misc.misc2	3
26.2	misc.UDP glucosyl and glucoronyl transferases	12
26.3	misc.gluco-, galacto- and mannosidases	3
26.3.2	misc.gluco-, galacto- and mannosidases.beta-galactosidase	3
26.4	misc.beta 1,3 glucan hydrolases	5
26.4.1	misc.beta 1,3 glucan hydrolases.glucan endo-1,3-beta-glucosidase	5
26.7	misc.oxidases - copper, flavone etc.	4
26.8	misc.nitrilases, *nitrile lyases, berberine bridge enzymes, reticuline oxidases, troponine reductases	2
26.9	misc.glutathione S transferases	3
26.10	misc.cytochrome P450	10
26.11	misc.alcohol dehydrogenases	1
26.11.1	misc.alcohol dehydrogenases	1
26.12	misc.peroxidases	4
26.13	misc.acid and other phosphatases	1
26.16	misc.myrosinases-lectin-jacalin	1
26.18	misc.invertase/pectin methylesterase inhibitor family protein	1
26.19	misc.plastocyanin-like	2
26.24	misc.GCN5-related N-acetyltransferase	1
26.28	misc.GDSL-motif lipase	1
27	RNA	79
27.3	RNA.regulation of transcription	77
27.3.2	RNA.regulation of transcription.Alfin-like	1
27.3.3	RNA.regulation of transcription.AP2/EREBP, APETALA2/Ethylene-responsive element binding protein family	10
27.3.6	RNA.regulation of transcription.bHLH,Basic Helix-Loop-Helix family	7
27.3.7	RNA.regulation of transcription.C2C2(Zn) CO-like, Constans-like zinc finger family	10
27.3.9	RNA.regulation of transcription.C2C2(Zn) GATA transcription factor family	2
27.3.11	RNA.regulation of transcription.C2H2 zinc finger family	3
27.3.12	RNA.regulation of transcription.C3H zinc finger family	2
27.3.18	RNA.regulation of transcription.E2F/DP transcription factor family	1
27.3.20	RNA.regulation of transcription.G2-like transcription factor family, GARP	2
27.3.21	RNA.regulation of transcription.GRAS transcription factor family	2
27.3.22	RNA.regulation of transcription.HB,Homeobox transcription factor family	5
27.3.23	RNA.regulation of transcription.HSF,Heat-shock transcription factor family	2
27.3.24	RNA.regulation of transcription.MADS box transcription factor family	1
27.3.25	RNA.regulation of transcription.MYB domain transcription factor family	6
27.3.26	RNA.regulation of transcription.MYB-related transcription factor family	3
27.3.28	RNA.regulation of transcription.SBP,Squamosa promoter binding protein family	2
27.3.30	RNA.regulation of transcription.Trihelix, Triple-Helix transcription factor family	1
27.3.32	RNA.regulation of transcription.WRKY domain transcription factor family	4
27.3.40	RNA.regulation of transcription.Aux/IAA family	2
27.3.42	RNA.regulation of transcription.Bromodomain proteins	1
27.3.57	RNA.regulation of transcription.JUMONJI family	1
27.3.64	RNA.regulation of transcription.PHOR1	1
27.3.66	RNA.regulation of transcription.Psudo ARR transcription factor family	2
27.3.67	RNA.regulation of transcription.putative transcription regulator	1
27.3.71	RNA.regulation of transcription.SNF7	1
27.3.80	RNA.regulation of transcription.zf-HD	1
27.3.99	RNA.regulation of transcription.unclassified	3
27.4	RNA.RNA binding	2
28	DNA	27
28.1	DNA.synthesis/chromatin structure	24
28.1.3	DNA.synthesis/chromatin structure.histone	21
28.2	DNA.repair	1
28.99	DNA.unspecified	2
29	protein	72
29.1	protein.aa activation	1
29.1.40	protein.aa activation.bifunctional aminoacyl-tRNA synthetase	1
29.2	protein.synthesis	8
29.2.1	protein.synthesis.ribosomal protein	6
29.2.1.1	protein.synthesis.ribosomal protein.prokaryotic	4
29.2.1.1.1	protein.synthesis.ribosomal protein.prokaryotic.chloroplast	2
29.2.1.1.1.1	protein.synthesis.ribosomal protein.prokaryotic.chloroplast.30S subunit	2
29.2.1.1.1.1.4	protein.synthesis.ribosomal protein.prokaryotic.chloroplast.30S subunit.S4	1
29.2.1.1.1.1.12	protein.synthesis.ribosomal protein.prokaryotic.chloroplast.30S subunit.S12	1
29.2.1.1.3	protein.synthesis.ribosomal protein.prokaryotic.unknown organellar	2
29.2.1.1.3.2	protein.synthesis.ribosomal protein.prokaryotic.unknown organellar.50S subunit	2
29.2.1.1.3.2.18	protein.synthesis.ribosomal protein.prokaryotic.unknown organellar.50S subunit.L18	1
29.2.1.1.3.2.25	protein.synthesis.ribosomal protein.prokaryotic.unknown organellar.50S subunit.L25	1
29.2.1.1.3.2.35	protein.synthesis.ribosomal protein.prokaryotic.unknown organellar.50S subunit.L35	1
29.2.1.2	protein.synthesis.ribosomal protein.eukaryotic	2
29.2.1.2.1	protein.synthesis.ribosomal protein.eukaryotic.40S subunit	2
29.2.1.2.1.26	protein.synthesis.ribosomal protein.eukaryotic.40S subunit.S26	1
29.2.1.2.1.29	protein.synthesis.ribosomal protein.eukaryotic.40S subunit.S29	1
29.2.4	protein.synthesis.elongation	1
29.2.5	protein.synthesis.release	1
29.3	protein.targeting	3
29.3.1	protein.targeting.nucleus	1
29.3.2	protein.targeting.mitochondria	1
29.3.5	protein.targeting.peroxisomes	1
29.4	protein.postranslational modification	19
29.4.1	protein.postranslational modification.kinase	6
29.4.1.57	protein.postranslational modification.kinase.receptor like cytoplasmatic kinase VII	6
29.5	protein.degradation	41
29.5.1	protein.degradation.subtilases	5
29.5.2	protein.degradation.autophagy	2
29.5.3	protein.degradation.cysteine protease	2
29.5.4	protein.degradation.aspartate protease	3
29.5.5	protein.degradation.serine protease	1
29.5.9	protein.degradation.AAA type	1
29.5.11	protein.degradation.ubiquitin	24
29.5.11.1	protein.degradation.ubiquitin.ubiquitin	1
29.5.11.3	protein.degradation.ubiquitin.E2	1
29.5.11.4	protein.degradation.ubiquitin.E3	22
29.5.11.4.2	protein.degradation.ubiquitin.E3.RING	16
29.5.11.4.3	protein.degradation.ubiquitin.E3.SCF	6
29.5.11.4.3.1	protein.degradation.ubiquitin.E3.SCF.SKP	1
29.5.11.4.3.2	protein.degradation.ubiquitin.E3.SCF.FBOX	4
29.5.11.4.3.3	protein.degradation.ubiquitin.E3.SCF.cullin	1
30	signalling	35
30.1	signalling.in sugar and nutrient physiology	3
30.1.1	signalling.in sugar and nutrient physiology	3
30.2	signalling.receptor kinases	15
30.2.11	signalling.receptor kinases.leucine rich repeat XI	5
30.2.17	signalling.receptor kinases.DUF 26	8
30.2.21	signalling.receptor kinases.lysine motif	1
30.2.24	signalling.receptor kinases.S-locus glycoprotein like	1
30.3	signalling.calcium	9
30.5	signalling.G-proteins	2
30.6	signalling.MAP kinases	1
30.10	signalling.phosphorelay	1
30.11	signalling.light	4
31	cell	19
31.1	cell.organisation	9
31.2	cell.division	3
31.3	cell.cycle	6
31.3.1	cell.cycle.peptidylprolyl isomerase	1
31.5	cell.cell death	1
33	development	18
33.1	development.storage proteins	2
33.2	development.late embryogenesis abundant	2
33.3	development.squamosa promoter binding like (SPL)	2
33.99	development.unspecified	12
34	transport	24
34.2	transport.sugars	3
34.3	transport.amino acids	5
34.7	transport.phosphate	1
34.8	transport.metabolite transporters at the envelope membrane	2
34.9	transport.metabolite transporters at the mitochondrial membrane	1
34.10	transport.nucleotides	1
34.12	transport.metal	1
34.13	transport.peptides and oligopeptides	1
34.14	transport.unspecified cations	2
34.15	transport.potassium	1
34.16	transport.ABC transporters and multidrug resistance systems	3
34.21	transport.calcium	1
34.99	transport.misc	2
35	not assigned	144
35.2	not assigned.unknown	144

## Sheet: MG
Table S8. MapMan groups of DEGs between AtORHis and AtORWT at mature green fruit developmental stage
bin	name	elements
1	PS	28
1.1	PS.lightreaction	21					1	PS	28
1.1.1	PS.lightreaction.photosystem II	17					2	major CHO metabolism	9
1.1.1.1	PS.lightreaction.photosystem II.LHC-II	14					3	minor CHO metabolism	10
1.1.1.2	PS.lightreaction.photosystem II.PSII polypeptide subunits	3					4	glycolysis	1
1.1.2	PS.lightreaction.photosystem I	1					5	fermentation	1
1.1.2.2	PS.lightreaction.photosystem I.PSI polypeptide subunits	1					6	gluconeogenese/ glyoxylate cycle	3
1.1.4	PS.lightreaction.ATP synthase	1					8	TCA / org. transformation	7
1.1.5	PS.lightreaction.other electron carrier (ox/red)	2					9	mitochondrial electron transport / ATP synthesis	11
1.1.5.2	PS.lightreaction.other electron carrier (ox/red).ferredoxin	2					10	cell wall	71
1.2	PS.photorespiration	2					11	lipid metabolism	50
1.2.2	PS.photorespiration.glycolate oxydase	2					12	N-metabolism	1
1.3	PS.calvin cycle	5					13	amino acid metabolism	28
1.3.4	PS.calvin cycle.GAP	2					14	S-assimilation	1
1.3.5	PS.calvin cycle.TPI	1					15	metal handling	5
1.3.6	PS.calvin cycle.aldolase	1					16	secondary metabolism	30
1.3.13	PS.calvin cycle.rubisco interacting	1					17	hormone metabolism	56
2	major CHO metabolism	9					18	Co-factor and vitamine metabolism	2
2.1	major CHO metabolism.synthesis	2					19	tetrapyrrole synthesis	7
2.1.1	major CHO metabolism.synthesis.sucrose	1					20	stress	83
2.1.1.1	major CHO metabolism.synthesis.sucrose.SPS	1					21	redox	9
2.1.2	major CHO metabolism.synthesis.starch	1					22	polyamine metabolism	3
2.2	major CHO metabolism.degradation	7					23	nucleotide metabolism	13
2.2.1	major CHO metabolism.degradation.sucrose	4					24	Biodegradation of Xenobiotics	4
2.2.1.3	major CHO metabolism.degradation.sucrose.invertases	1					26	misc	133
2.2.1.3.1	major CHO metabolism.degradation.sucrose.invertases.neutral	1					27	RNA	188
2.2.1.4	major CHO metabolism.degradation.sucrose.hexokinase	1					28	DNA	15
2.2.1.5	major CHO metabolism.degradation.sucrose.Susy	2					29	protein	152
2.2.2	major CHO metabolism.degradation.starch	3					30	signalling	71
2.2.2.1	major CHO metabolism.degradation.starch.starch cleavage	3					31	cell	36
2.2.2.1.2	major CHO metabolism.degradation.starch.starch cleavage.beta amylase	2					33	development	36
3	minor CHO metabolism	10					34	transport	87
3.1	minor CHO metabolism.raffinose family	2					35	not assigned	431
3.1.1	minor CHO metabolism.raffinose family.galactinol synthases	1
3.1.1.2	minor CHO metabolism.raffinose family.galactinol synthases.putative	1
3.1.2	minor CHO metabolism.raffinose family.raffinose synthases	1
3.1.2.2	minor CHO metabolism.raffinose family.raffinose synthases.putative	1
3.2	minor CHO metabolism.trehalose	1
3.2.2	minor CHO metabolism.trehalose.TPP	1
3.4	minor CHO metabolism.myo-inositol	3
3.4.2	minor CHO metabolism.myo-inositol.InsP-Kinases	1
3.4.3	minor CHO metabolism.myo-inositol.InsP Synthases	1
3.4.4	minor CHO metabolism.myo-inositol.myo inositol oxygenases	1
3.5	minor CHO metabolism.others	1
3.7	minor CHO metabolism.sugar kinases	1
3.8	minor CHO metabolism.galactose	2
3.8.2	minor CHO metabolism.galactose.alpha-galactosidases	2
4	glycolysis	1
4.2	glycolysis.plastid branch	1
4.2.4	glycolysis.plastid branch.phosphofructokinase (PFK)	1
5	fermentation	1
5.2	fermentation.PDC	1
6	gluconeogenese/ glyoxylate cycle	3
6.1	gluconeogenese/ glyoxylate cycle.citrate synthase	1
6.5	gluconeogenese/ glyoxylate cycle.pyruvate dikinase	1
6.9	gluconeogenese/ glyoxylate cycle.isocitrate lyase	1
8	TCA / org. transformation	7
8.1	TCA / org. transformation.TCA	3
8.1.1	TCA / org. transformation.TCA.pyruvate DH	2
8.1.1.1	TCA / org. transformation.TCA.pyruvate DH.E1	1
8.1.1.3	TCA / org. transformation.TCA.pyruvate DH.E3	1
8.1.5	TCA / org. transformation.TCA.2-oxoglutarate dehydrogenase	1
8.2	TCA / org. transformation.other organic acid transformations	1
8.2.10	TCA / org. transformation.other organic acid transformaitons.malic	1
8.3	TCA / org. transformation.carbonic anhydrases	3
9	mitochondrial electron transport / ATP synthesis	11
9.1	mitochondrial electron transport / ATP synthesis.NADH-DH	1
9.1.2	mitochondrial electron transport / ATP synthesis.NADH-DH.localisation not clear	1
9.2	mitochondrial electron transport / ATP synthesis.NADH-DH.type II	2
9.2.1	mitochondrial electron transport / ATP synthesis.NADH-DH.type II.internal matrix	1
9.2.2	mitochondrial electron transport / ATP synthesis.NADH-DH.type II.external	1
9.5	mitochondrial electron transport / ATP synthesis.cytochrome c reductase	1
9.6	mitochondrial electron transport / ATP synthesis.cytochrome c	2
9.7	mitochondrial electron transport / ATP synthesis.cytochrome c oxidase	1
9.9	mitochondrial electron transport / ATP synthesis.F1-ATPase	4
10	cell wall	71
10.1	cell wall.precursor synthesis	5
10.1.5	cell wall.precursor synthesis.UXS	1
10.1.6	cell wall.precursor synthesis.GAE	2
10.1.7	cell wall.precursor synthesis.GMD	1
10.1.20	cell wall.precursor synthesis.phosphomannose isomerase	1
10.2	cell wall.cellulose synthesis	8
10.2.1	cell wall.cellulose synthesis.cellulose synthase	2
10.2.2	cell wall.cellulose synthesis.COBRA	3
10.3	cell wall.hemicellulose synthesis	1
10.5	cell wall.cell wall proteins	8
10.5.1	cell wall.cell wall proteins.AGPs	6
10.5.1.1	cell wall.cell wall proteins.AGPs.AGP	6
10.5.3	cell wall.cell wall proteins.LRR	1
10.5.4	cell wall.cell wall proteins.HRGP	1
10.6	cell wall.degradation	28
10.6.1	cell wall.degradation.cellulases and beta -1,4-glucanases	11
10.6.2	cell wall.degradation.mannan-xylose-arabinose-fucose	5
10.6.3	cell wall.degradation.pectate lyases and polygalacturonases	11
10.7	cell wall.modification	13
10.8	cell wall.pectin*esterases	8
10.8.1	cell wall.pectin*esterases.PME	6
10.8.2	cell wall.pectin*esterases.acetyl esterase	2
11	lipid metabolism	50
11.1	lipid metabolism.FA synthesis and FA elongation	12
11.1.1	lipid metabolism.FA synthesis and FA elongation.Acetyl CoA Carboxylation	1
11.1.1.1	lipid metabolism.FA synthesis and FA elongation.Acetyl CoA Carboxylation.homomeric Enzyme	1
11.1.3	lipid metabolism.FA synthesis and FA elongation.ketoacyl ACP synthase	1
11.1.8	lipid metabolism.FA synthesis and FA elongation.acyl coa ligase	3
11.1.9	lipid metabolism.FA synthesis and FA elongation.long chain fatty acid CoA ligase	3
11.1.10	lipid metabolism.FA synthesis and FA elongation.beta ketoacyl CoA synthase	2
11.1.12	lipid metabolism.FA synthesis and FA elongation.ACP protein	1
11.1.15	lipid metabolism.FA synthesis and FA elongation.ACP desaturase	1
11.2	lipid metabolism.FA desaturation	2
11.2.1	lipid metabolism.FA desaturation.desaturase	1
11.2.3	lipid metabolism.FA desaturation.omega 3 desaturase	1
11.3	lipid metabolism.Phospholipid synthesis	6
11.3.5	lipid metabolism.Phospholipid synthesis.diacylglycerol kinase	1
11.3.7	lipid metabolism.Phospholipid synthesis.cyclopropane-fatty-acyl-phospholipid synthase	2
11.4	lipid metabolism.TAG synthesis	2
11.6	lipid metabolism.lipid transfer proteins etc	4
11.8	lipid metabolism.'exotics' (steroids, squalene etc)	6
11.8.1	lipid metabolism.'exotics' (steroids, squalene etc).sphingolipids	3
11.9	lipid metabolism.lipid degradation	16
11.9.2	lipid metabolism.lipid degradation.lipases	9
11.9.2.1	lipid metabolism.lipid degradation.lipases.triacylglycerol lipase	6
11.9.2.2	lipid metabolism.lipid degradation.lipases.acylglycerol lipase	1
11.9.3	lipid metabolism.lipid degradation.lysophospholipases	4
11.9.3.1	lipid metabolism.lipid degradation.lysophospholipases.phospholipase D	2
11.9.3.3	lipid metabolism.lipid degradation.lysophospholipases.glycerophosphodiester phosphodiesterase	1
11.9.4	lipid metabolism.lipid degradation.beta-oxidation	3
11.9.4.2	lipid metabolism.lipid degradation.beta-oxidation.acyl CoA DH	1
11.9.4.3	lipid metabolism.lipid degradation.beta-oxidation.enoyl CoA hydratase	1
11.9.4.13	lipid metabolism.lipid degradation.beta-oxidation.acyl CoA reductase	1
11.10	lipid metabolism.glycolipid synthesis	2
11.10.1	lipid metabolism.glycolipid synthesis.MGDG synthase	1
11.10.2	lipid metabolism.glycolipid synthesis.DGDG synthase	1
12	N-metabolism	1
12.2	N-metabolism.ammonia metabolism	1
12.2.2	N-metabolism.ammonia metabolism.glutamine synthase	1
13	amino acid metabolism	28
13.1	amino acid metabolism.synthesis	11
13.1.1	amino acid metabolism.synthesis.central amino acid metabolism	1
13.1.1.1	amino acid metabolism.synthesis.central amino acid metabolism.GABA	1
13.1.1.1.1	amino acid metabolism.synthesis.central amino acid metabolism.GABA.Glutamate decarboxylase	1
13.1.3	amino acid metabolism.synthesis.aspartate family	2
13.1.3.4	amino acid metabolism.synthesis.aspartate family.methionine	1
13.1.3.5	amino acid metabolism.synthesis.aspartate family.lysine	1
13.1.3.5.2	amino acid metabolism.synthesis.aspartate family.lysine.dihydrodipicolinate reductase	1
13.1.4	amino acid metabolism.synthesis.branched chain group	3
13.1.4.1	amino acid metabolism.synthesis.branched chain group.common	2
13.1.4.1.1	amino acid metabolism.synthesis.branched chain group.common.acetolactate synthase	1
13.1.4.1.4	amino acid metabolism.synthesis.branched chain group.common.branched-chain amino acid aminotransferase	1
13.1.4.4	amino acid metabolism.synthesis.branched chain group.leucine specific	1
13.1.4.4.1	amino acid metabolism.synthesis.branched chain group.leucine specific.2-isopropylmalate synthase	1
13.1.5	amino acid metabolism.synthesis.serine-glycine-cysteine group	3
13.1.5.1	amino acid metabolism.synthesis.serine-glycine-cysteine group.serine	1
13.1.5.1.1	amino acid metabolism.synthesis.serine-glycine-cysteine group.serine.phosphoglycerate dehydrogenase	1
13.1.5.3	amino acid metabolism.synthesis.serine-glycine-cysteine group.cysteine	2
13.1.5.3.2	amino acid metabolism.synthesis.serine-glycine-cysteine group.cysteine.SAT	2
13.1.6	amino acid metabolism.synthesis.aromatic aa	2
13.1.6.1	amino acid metabolism.synthesis.aromatic aa.chorismate	1
13.1.6.1.6	amino acid metabolism.synthesis.aromatic aa.chorismate.5-enolpyruvylshikimate-3-phosphate synthase	1
13.1.6.5	amino acid metabolism.synthesis.aromatic aa.tryptophan	1
13.2	amino acid metabolism.degradation	14
13.2.2	amino acid metabolism.degradation.glutamate family	2
13.2.2.3	amino acid metabolism.degradation.glutamate family.arginine	2
13.2.3	amino acid metabolism.degradation.aspartate family	1
13.2.3.1	amino acid metabolism.degradation.aspartate family.asparagine	1
13.2.3.1.1	amino acid metabolism.degradation.aspartate family.asparagine.L-asparaginase	1
13.2.4	amino acid metabolism.degradation.branched chain group	3
13.2.4.1	amino acid metabolism.degradation.branched-chain group.shared	2
13.2.4.4	amino acid metabolism.degradation.branched-chain group.leucine	1
13.2.5	amino acid metabolism.degradation.serine-glycine-cysteine group	1
13.2.5.2	amino acid metabolism.degradation.serine-glycine-cysteine group.glycine	1
13.2.6	amino acid metabolism.degradation.aromatic aa	2
13.2.6.2	amino acid metabolism.degradation.aromatic aa.tyrosine	1
13.2.6.3	amino acid metabolism.degradation.aromatic aa.tryptophan	1
13.2.7	amino acid metabolism.degradation.histidine	5
13.99	amino acid metabolism.misc	1
14	S-assimilation	1
14.1	S-assimilation.ATPS	1
15	metal handling	5
15.1	metal handling.acquisition	2
15.2	metal handling.binding, chelation and storage	2
15.3	metal handling.regulation	1
16	secondary metabolism	30
16.1	secondary metabolism.isoprenoids	7
16.1.1	secondary metabolism.isoprenoids.non-mevalonate pathway	1
16.1.1.10	secondary metabolism.isoprenoids.non-mevalonate pathway.geranylgeranyl pyrophosphate synthase	1
16.1.2	secondary metabolism.isoprenoids.mevalonate pathway	3
16.1.2.2	secondary metabolism.isoprenoids.mevalonate pathway.HMG-CoA synthase	1
16.1.4	secondary metabolism.isoprenoids.carotenoids	2
16.1.4.1	secondary metabolism.isoprenoids.carotenoids.phytoene synthase	1
16.1.4.5	secondary metabolism.isoprenoids.carotenoids.lycopene beta cyclase	1
16.2	secondary metabolism.phenylpropanoids	12
16.2.1	secondary metabolism.phenylpropanoids.lignin biosynthesis	4
16.2.1.1	secondary metabolism.phenylpropanoids.lignin biosynthesis.PAL	1
16.2.1.6	secondary metabolism.phenylpropanoids.lignin biosynthesis.CCoAOMT	2
16.2.1.7	secondary metabolism.phenylpropanoids.lignin biosynthesis.CCR1	1
16.4	secondary metabolism.N misc	1
16.4.3	secondary metabolism.N misc.cyanogenic glycosides	1
16.7	secondary metabolism.wax	3
16.8	secondary metabolism.flavonoids	6
16.8.1	secondary metabolism.flavonoids.anthocyanins	1
16.8.1.12	secondary metabolism.flavonoids.anthocyanins.anthocyanidin 3-O-glucosyltransferase	1
16.8.2	secondary metabolism.flavonoids.chalcones	2
16.8.3	secondary metabolism.flavonoids.dihydroflavonols	2
16.8.5	secondary metabolism.flavonoids.isoflavones	1
16.8.5.1	secondary metabolism.flavonoids.isoflavones.isoflavone reductase	1
16.10	secondary metabolism.simple phenols	1
17	hormone metabolism	56
17.1	hormone metabolism.abscisic acid	7
17.1.1	hormone metabolism.abscisic acid.synthesis-degradation	4
17.1.1.1	hormone metabolism.abscisic acid.synthesis-degradation.synthesis	2
17.1.1.1.10	hormone metabolism.abscisic acid.synthesis-degradation.synthesis.9-cis-epoxycarotenoid dioxygenase	2
17.1.3	hormone metabolism.abscisic acid.induced-regulated-responsive-activated	3
17.2	hormone metabolism.auxin	8
17.2.3	hormone metabolism.auxin.induced-regulated-responsive-activated	8
17.3	hormone metabolism.brassinosteroid	3
17.3.1	hormone metabolism.brassinosteroid.synthesis-degradation	3
17.3.1.1	hormone metabolism.brassinosteroid.synthesis-degradation.BRs	3
17.3.1.1.1	hormone metabolism.brassinosteroid.synthesis-degradation.BRs.DET2	3
17.5	hormone metabolism.ethylene	27
17.5.1	hormone metabolism.ethylene.synthesis-degradation	18
17.5.1.1	hormone metabolism.ethylene.synthesis-degradation.1-aminocyclopropane-1-carboxylate synthase	2
17.5.2	hormone metabolism.ethylene.signal transduction	9
17.6	hormone metabolism.gibberelin	5
17.6.1	hormone metabolism.gibberelin.synthesis-degradation	1
17.6.2	hormone metabolism.gibberelin.signal transduction	1
17.6.3	hormone metabolism.gibberelin.induced-regulated-responsive-activated	3
17.7	hormone metabolism.jasmonate	6
17.7.1	hormone metabolism.jasmonate.synthesis-degradation	6
17.7.1.2	hormone metabolism.jasmonate.synthesis-degradation.lipoxygenase	4
17.7.1.3	hormone metabolism.jasmonate.synthesis-degradation.allene oxidase synthase	1
17.7.1.5	hormone metabolism.jasmonate.synthesis-degradation.12-Oxo-PDA-reductase	1
17.8	hormone metabolism.salicylic acid	1
17.8.1	hormone metabolism.salicylic acid.synthesis-degradation	1
18	Co-factor and vitamine metabolism	2
18.3	Co-factor and vitamine metabolism.riboflavin	1
18.4	Co-factor and vitamine metabolism.pantothenate	1
18.4.5	Co-factor and vitamine metabolism.pantothenate.pantothenate kinase (PANK)	1
19	tetrapyrrole synthesis	7
19.8	tetrapyrrole synthesis.coproporphyrinogen III oxidase	1
19.10	tetrapyrrole synthesis.magnesium chelatase	1
19.12	tetrapyrrole synthesis.magnesium-protoporphyrin IX monomethyl ester (oxidative) cyclase	1
19.14	tetrapyrrole synthesis.protochlorophyllide reductase	1
19.16	tetrapyrrole synthesis.chlorophyll b synthase	2
19.99	tetrapyrrole synthesis.unspecified	1
20	stress	83
20.1	stress.biotic	26
20.1.7	stress.biotic.PR-proteins	2
20.2	stress.abiotic	57
20.2.1	stress.abiotic.heat	40
20.2.2	stress.abiotic.cold	3
20.2.3	stress.abiotic.drought/salt	2
20.2.4	stress.abiotic.touch/wounding	3
20.2.99	stress.abiotic.unspecified	6
21	redox	9
21.1	redox.thioredoxin	5
21.3	redox.heme	2
21.4	redox.glutaredoxins	1
21.6	redox.dismutases and catalases	1
22	polyamine metabolism	3
22.1	polyamine metabolism.synthesis	3
22.1.2	polyamine metabolism.synthesis.SAM decarboxylase	1
22.1.3	polyamine metabolism.synthesis.arginine decarboxylase	2
23	nucleotide metabolism	13
23.1	nucleotide metabolism.synthesis	3
23.1.1	nucleotide metabolism.synthesis.pyrimidine	1
23.1.1.10	nucleotide metabolism.synthesis.pyrimidine.CTP synthetase	1
23.1.2	nucleotide metabolism.synthesis.purine	2
23.1.2.4	nucleotide metabolism.synthesis.purine.FGAR amidotransferase	1
23.1.2.31	nucleotide metabolism.synthesis.purine.GMP synthetase	1
23.2	nucleotide metabolism.degradation	3
23.3	nucleotide metabolism.salvage	4
23.3.3	nucleotide metabolism.salvage.NUDIX hydrolases	4
23.4	nucleotide metabolism.phosphotransfer and pyrophosphatases	3
23.4.2	nucleotide metabolism.phosphotransfer and pyrophosphatases.guanylate kinase	1
23.4.3	nucleotide metabolism.phosphotransfer and pyrophosphatases.uridylate kinase	1
23.4.99	nucleotide metabolism.phosphotransfer and pyrophosphatases.misc	1
23.5	nucleotide metabolism.deoxynucleotide metabolism	1
23.5.3	nucleotide metabolism.deoxynucleotide metabolism.cytosine deaminase	1
24	Biodegradation of Xenobiotics	4
24.2	Biodegradation of Xenobiotics.lactoylglutathione lyase	1
26	misc	133
26.1	misc.misc2	3
26.2	misc.UDP glucosyl and glucoronyl transferases	31
26.3	misc.gluco-, galacto- and mannosidases	12
26.3.2	misc.gluco-, galacto- and mannosidases.beta-galactosidase	6
26.3.4	misc.gluco-, galacto- and mannosidases.endoglucanase	1
26.3.5	misc.gluco-, galacto- and mannosidases.glycosyl hydrolase family 5	1
26.4	misc.beta 1,3 glucan hydrolases	3
26.4.1	misc.beta 1,3 glucan hydrolases.glucan endo-1,3-beta-glucosidase	2
26.6	misc.O-methyl transferases	1
26.7	misc.oxidases - copper, flavone etc.	16
26.8	misc.nitrilases, *nitrile lyases, berberine bridge enzymes, reticuline oxidases, troponine reductases	6
26.9	misc.glutathione S transferases	6
26.10	misc.cytochrome P450	21
26.11	misc.alcohol dehydrogenases	1
26.11.1	misc.alcohol dehydrogenases	1
26.12	misc.peroxidases	6
26.13	misc.acid and other phosphatases	5
26.16	misc.myrosinases-lectin-jacalin	1
26.18	misc.invertase/pectin methylesterase inhibitor family protein	4
26.19	misc.plastocyanin-like	2
26.21	misc.protease inhibitor/seed storage/lipid transfer protein (LTP) family protein	1
26.22	misc.short chain dehydrogenase/reductase (SDR)	5
26.23	misc.rhodanese	1
26.24	misc.GCN5-related N-acetyltransferase	3
26.28	misc.GDSL-motif lipase	6
27	RNA	188
27.1	RNA.processing	16
27.1.19	RNA.processing.ribonucleases	4
27.1.20	RNA.processing.degradation dicer	2
27.2	RNA.transcription	2
27.3	RNA.regulation of transcription	167
27.3.3	RNA.regulation of transcription.AP2/EREBP, APETALA2/Ethylene-responsive element binding protein family	9
27.3.4	RNA.regulation of transcription.ARF, Auxin Response Factor family	2
27.3.5	RNA.regulation of transcription.ARR	2
27.3.6	RNA.regulation of transcription.bHLH,Basic Helix-Loop-Helix family	9
27.3.7	RNA.regulation of transcription.C2C2(Zn) CO-like, Constans-like zinc finger family	12
27.3.8	RNA.regulation of transcription.C2C2(Zn) DOF zinc finger family	3
27.3.9	RNA.regulation of transcription.C2C2(Zn) GATA transcription factor family	2
27.3.10	RNA.regulation of transcription.C2C2(Zn) YABBY family	1
27.3.11	RNA.regulation of transcription.C2H2 zinc finger family	10
27.3.12	RNA.regulation of transcription.C3H zinc finger family	1
27.3.20	RNA.regulation of transcription.G2-like transcription factor family, GARP	2
27.3.21	RNA.regulation of transcription.GRAS transcription factor family	4
27.3.22	RNA.regulation of transcription.HB,Homeobox transcription factor family	10
27.3.23	RNA.regulation of transcription.HSF,Heat-shock transcription factor family	2
27.3.24	RNA.regulation of transcription.MADS box transcription factor family	5
27.3.25	RNA.regulation of transcription.MYB domain transcription factor family	26
27.3.26	RNA.regulation of transcription.MYB-related transcription factor family	5
27.3.27	RNA.regulation of transcription.NAC domain transcription factor family	1
27.3.28	RNA.regulation of transcription.SBP,Squamosa promoter binding protein family	2
27.3.29	RNA.regulation of transcription.TCP transcription factor family	1
27.3.32	RNA.regulation of transcription.WRKY domain transcription factor family	7
27.3.35	RNA.regulation of transcription.bZIP transcription factor family	3
27.3.36	RNA.regulation of transcription.Argonaute	1
27.3.37	RNA.regulation of transcription.AS2,Lateral Organ Boundaries Gene Family	3
27.3.39	RNA.regulation of transcription.AtSR Transcription Factor family	1
27.3.40	RNA.regulation of transcription.Aux/IAA family	2
27.3.41	RNA.regulation of transcription.B3 transcription factor family	1
27.3.44	RNA.regulation of transcription.Chromatin Remodeling Factors	1
27.3.46	RNA.regulation of transcription.DNA methyltransferases	1
27.3.50	RNA.regulation of transcription.General Transcription	1
27.3.57	RNA.regulation of transcription.JUMONJI family	1
27.3.60	RNA.regulation of transcription.NIN-like bZIP-related family	1
27.3.64	RNA.regulation of transcription.PHOR1	1
27.3.66	RNA.regulation of transcription.Psudo ARR transcription factor family	2
27.3.67	RNA.regulation of transcription.putative transcription regulator	10
27.3.69	RNA.regulation of transcription.SET-domain transcriptional regulator family	1
27.3.71	RNA.regulation of transcription.SNF7	2
27.3.99	RNA.regulation of transcription.unclassified	19
27.4	RNA.RNA binding	7
28	DNA	15
28.1	DNA.synthesis/chromatin structure	10
28.1.1	DNA.synthesis/chromatin structure.retrotransposon/transposase	2
28.1.1.4	DNA.synthesis/chromatin structure.retrotransposon/transposase.hat-like transposase	2
28.1.3	DNA.synthesis/chromatin structure.histone	1
28.2	DNA.repair	3
28.99	DNA.unspecified	2
29	protein	152
29.1	protein.aa activation	2
29.1.4	protein.aa activation.leucine-tRNA ligase	1
29.2	protein.synthesis	8
29.2.1	protein.synthesis.ribosomal protein	6
29.2.1.1	protein.synthesis.ribosomal protein.prokaryotic	4
29.2.1.1.1	protein.synthesis.ribosomal protein.prokaryotic.chloroplast	3
29.2.1.1.1.1	protein.synthesis.ribosomal protein.prokaryotic.chloroplast.30S subunit	3
29.2.1.1.1.1.4	protein.synthesis.ribosomal protein.prokaryotic.chloroplast.30S subunit.S4	1
29.2.1.1.1.1.17	protein.synthesis.ribosomal protein.prokaryotic.chloroplast.30S subunit.S17	1
29.2.1.1.1.1.19	protein.synthesis.ribosomal protein.prokaryotic.chloroplast.30S subunit.S19	1
29.2.1.1.3	protein.synthesis.ribosomal protein.prokaryotic.unknown organellar	1
29.2.1.1.3.1	protein.synthesis.ribosomal protein.prokaryotic.unknown organellar.30S subunit	1
29.2.1.1.3.1.16	protein.synthesis.ribosomal protein.prokaryotic.unknown organellar.30S subunit.S16	1
29.2.1.99	protein.synthesis.ribosomal protein.unknown	2
29.2.1.99.99	protein.synthesis.ribosomal protein.unknown.unknown	2
29.2.3	protein.synthesis.initiation	2
29.3	protein.targeting	8
29.3.2	protein.targeting.mitochondria	1
29.3.3	protein.targeting.chloroplast	2
29.3.4	protein.targeting.secretory pathway	5
29.3.4.2	protein.targeting.secretory pathway.golgi	1
29.3.4.3	protein.targeting.secretory pathway.vacuole	2
29.3.4.99	protein.targeting.secretory pathway.unspecified	2
29.4	protein.postranslational modification	59
29.4.1	protein.postranslational modification.kinase	10
29.4.1.57	protein.postranslational modification.kinase.receptor like cytoplasmatic kinase VII	10
29.5	protein.degradation	70
29.5.1	protein.degradation.subtilases	9
29.5.2	protein.degradation.autophagy	4
29.5.3	protein.degradation.cysteine protease	8
29.5.4	protein.degradation.aspartate protease	2
29.5.5	protein.degradation.serine protease	4
29.5.7	protein.degradation.metalloprotease	2
29.5.9	protein.degradation.AAA type	3
29.5.11	protein.degradation.ubiquitin	29
29.5.11.3	protein.degradation.ubiquitin.E2	1
29.5.11.4	protein.degradation.ubiquitin.E3	27
29.5.11.4.2	protein.degradation.ubiquitin.E3.RING	17
29.5.11.4.3	protein.degradation.ubiquitin.E3.SCF	9
29.5.11.4.3.2	protein.degradation.ubiquitin.E3.SCF.FBOX	9
29.5.11.4.5	protein.degradation.ubiquitin.E3.BTB/POZ Cullin3	1
29.5.11.4.5.2	protein.degradation.ubiquitin.E3.BTB/POZ Cullin3.BTB/POZ	1
29.5.11.20	protein.degradation.ubiquitin.proteasom	1
29.6	protein.folding	4
29.7	protein.glycosylation	1
29.7.5	protein.glycosylation.alpha-1,3-mannosyl-glycoprotein-beta-1,2-N-acetylglucosaminyltransferase(GnTI)	1
29.7.8	protein.glycosylation.alpha-1,6-mannosyl-glycoprotein-beta-1,2-N-acetylglucosaminyltransferase(GnTII)	1
30	signalling	71
30.1	signalling.in sugar and nutrient physiology	6
30.1.1	signalling.in sugar and nutrient physiology	6
30.2	signalling.receptor kinases	32
30.2.3	signalling.receptor kinases.leucine rich repeat III	3
30.2.11	signalling.receptor kinases.leucine rich repeat XI	18
30.2.17	signalling.receptor kinases.DUF 26	9
30.2.24	signalling.receptor kinases.S-locus glycoprotein like	1
30.2.99	signalling.receptor kinases.misc	1
30.3	signalling.calcium	14
30.4	signalling.phosphinositides	2
30.4.1	signalling.phosphinositides.phosphatidylinositol-4-phosphate 5-kinase	1
30.4.5	signalling.phosphinositides.inositol-1,3,4-trisphosphate 5/6-kinase	1
30.5	signalling.G-proteins	9
30.6	signalling.MAP kinases	1
30.11	signalling.light	7
31	cell	36
31.1	cell.organisation	25
31.2	cell.division	3
31.3	cell.cycle	3
31.4	cell.vesicle transport	4
31.5	cell.cell death	1
31.5.1	cell.cell death.plants	1
33	development	36
33.1	development.storage proteins	1
33.2	development.late embryogenesis abundant	4
33.3	development.squamosa promoter binding like (SPL)	3
33.99	development.unspecified	28
34	transport	87
34.2	transport.sugars	5
34.3	transport.amino acids	6
34.4	transport.nitrate	1
34.6	transport.sulphate	1
34.7	transport.phosphate	2
34.8	transport.metabolite transporters at the envelope membrane	1
34.9	transport.metabolite transporters at the mitochondrial membrane	5
34.10	transport.nucleotides	2
34.12	transport.metal	3
34.13	transport.peptides and oligopeptides	11
34.14	transport.unspecified cations	3
34.15	transport.potassium	3
34.16	transport.ABC transporters and multidrug resistance systems	5
34.18	transport.unspecified anions	3
34.19	transport.Major Intrinsic Proteins	8
34.19.1	transport.Major Intrinsic Proteins.PIP	4
34.19.2	transport.Major Intrinsic Proteins.TIP	2
34.19.3	transport.Major Intrinsic Proteins.NIP	2
34.22	transport.cyclic nucleotide or calcium regulated channels	1
34.98	transport.membrane system unknown	1
34.99	transport.misc	25
35	not assigned	431
35.2	not assigned.unknown	431

## Sheet: Breaker
Table S8. MapMan groups of DEGs between AtORHis and AtORWT at breaker fruit developmental stage
bin	name	elements
1	PS	42
1.1	PS.lightreaction	25					1	PS	42
1.1.1	PS.lightreaction.photosystem II	14					2	major CHO metabolism	18
1.1.1.1	PS.lightreaction.photosystem II.LHC-II	4					3	minor CHO metabolism	18
1.1.1.2	PS.lightreaction.photosystem II.PSII polypeptide subunits	10					4	glycolysis	8
1.1.2	PS.lightreaction.photosystem I	2					5	fermentation	6
1.1.2.1	PS.lightreaction.photosystem I.LHC-I	1					6	gluconeogenese/ glyoxylate cycle	1
1.1.2.2	PS.lightreaction.photosystem I.PSI polypeptide subunits	1					7	OPP	6
1.1.4	PS.lightreaction.ATP synthase	2					8	TCA / org. transformation	10
1.1.4.4	PS.lightreaction.ATP synthase.gamma chain	1					9	mitochondrial electron transport / ATP synthesis	9
1.1.5	PS.lightreaction.other electron carrier (ox/red)	5					10	cell wall	108
1.1.5.1	PS.lightreaction.other electron carrier (ox/red).plastocyanin	1					11	lipid metabolism	88
1.1.5.2	PS.lightreaction.other electron carrier (ox/red).ferredoxin	4					12	N-metabolism	4
1.1.6	PS.lightreaction.NADH DH	2					13	amino acid metabolism	60
1.2	PS.photorespiration	5					14	S-assimilation	3
1.2.2	PS.photorespiration.glycolate oxydase	2					15	metal handling	11
1.2.4	PS.photorespiration.glycine cleavage	1					16	secondary metabolism	77
1.2.4.4	PS.photorespiration.glycine cleavage.H protein	1					17	hormone metabolism	133
1.2.5	PS.photorespiration.serine hydroxymethyltransferase	2					18	Co-factor and vitamine metabolism	7
1.3	PS.calvin cycle	12					19	tetrapyrrole synthesis	11
1.3.2	PS.calvin cycle.rubisco small subunit	2					20	stress	167
1.3.4	PS.calvin cycle.GAP	2					21	redox	26
1.3.5	PS.calvin cycle.TPI	1					22	polyamine metabolism	4
1.3.6	PS.calvin cycle.aldolase	1					23	nucleotide metabolism	30
1.3.7	PS.calvin cycle.FBPase	4					24	Biodegradation of Xenobiotics	9
1.3.11	PS.calvin cycle.RPE	1					25	C1-metabolism	1
1.3.13	PS.calvin cycle.rubisco interacting	1					26	misc	326
2	major CHO metabolism	18					27	RNA	437
2.1	major CHO metabolism.synthesis	7					28	DNA	87
2.1.1	major CHO metabolism.synthesis.sucrose	1					29	protein	419
2.1.1.1	major CHO metabolism.synthesis.sucrose.SPS	1					30	signalling	204
2.1.2	major CHO metabolism.synthesis.starch	6					31	cell	113
2.1.2.1	major CHO metabolism.synthesis.starch.AGPase	2					33	development	80
2.1.2.2	major CHO metabolism.synthesis.starch.starch synthase	1					34	transport	206
2.1.2.3	major CHO metabolism.synthesis.starch.starch branching	1					35	not assigned	888
2.1.2.4	major CHO metabolism.synthesis.starch.debranching	1
2.2	major CHO metabolism.degradation	11
2.2.1	major CHO metabolism.degradation.sucrose	6
2.2.1.3	major CHO metabolism.degradation.sucrose.invertases	1
2.2.1.3.3	major CHO metabolism.degradation.sucrose.invertases.vacuolar	1
2.2.1.4	major CHO metabolism.degradation.sucrose.hexokinase	3
2.2.1.5	major CHO metabolism.degradation.sucrose.Susy	2
2.2.2	major CHO metabolism.degradation.starch	5
2.2.2.1	major CHO metabolism.degradation.starch.starch cleavage	2
2.2.2.2	major CHO metabolism.degradation.starch.starch phosphorylase	2
2.2.2.6	major CHO metabolism.degradation.starch.transporter	1
3	minor CHO metabolism	18
3.1	minor CHO metabolism.raffinose family	1
3.1.2	minor CHO metabolism.raffinose family.raffinose synthases	1
3.1.2.1	minor CHO metabolism.raffinose family.raffinose synthases.known	1
3.2	minor CHO metabolism.trehalose	3
3.2.1	minor CHO metabolism.trehalose.TPS	1
3.2.2	minor CHO metabolism.trehalose.TPP	1
3.2.4	minor CHO metabolism.trehalose.trehalase	1
3.4	minor CHO metabolism.myo-inositol	3
3.4.3	minor CHO metabolism.myo-inositol.InsP Synthases	1
3.4.4	minor CHO metabolism.myo-inositol.myo inositol oxygenases	1
3.4.5	minor CHO metabolism.myo-inositol.inositol phosphatase	1
3.5	minor CHO metabolism.others	7
3.6	minor CHO metabolism.callose	1
3.7	minor CHO metabolism.sugar kinases	1
3.8	minor CHO metabolism.galactose	2
3.8.2	minor CHO metabolism.galactose.alpha-galactosidases	2
4	glycolysis	8
4.1	glycolysis.cytosolic branch	4
4.1.7	glycolysis.cytosolic branch.triosephosphate isomerase (TPI)	1
4.1.12	glycolysis.cytosolic branch.phosphoglycerate mutase	2
4.1.15	glycolysis.cytosolic branch.phospho-enol-pyruvate carboxylase (PEPC)	1
4.2	glycolysis.plastid branch	3
4.2.4	glycolysis.plastid branch.phosphofructokinase (PFK)	2
4.2.14	glycolysis.plastid branch.pyruvate kinase (PK)	1
4.3	glycolysis.unclear/dually targeted	1
4.3.12	glycolysis.unclear/dually targeted.phosphoglycerate mutase	1
5	fermentation	6
5.1	fermentation.LDH	2
5.10	fermentation.aldehyde dehydrogenase	4
6	gluconeogenese/ glyoxylate cycle	1
6.5	gluconeogenese/ glyoxylate cycle.pyruvate dikinase	1
7	OPP	6
7.1	OPP.oxidative PP	5
7.1.1	OPP.oxidative PP.G6PD	3
7.1.2	OPP.oxidative PP.6-phosphogluconolactonase	1
7.1.3	OPP.oxidative PP.6-phosphogluconate dehydrogenase	1
7.2	OPP.non-reductive PP	1
7.2.4	OPP.non-reductive PP.ribose 5-phosphate isomerase	1
8	TCA / org. transformation	10
8.1	TCA / org. transformation.TCA	6
8.1.1	TCA / org. transformation.TCA.pyruvate DH	1
8.1.1.1	TCA / org. transformation.TCA.pyruvate DH.E1	1
8.1.3	TCA / org. transformation.TCA.aconitase	1
8.1.4	TCA / org. transformation.TCA.IDH	1
8.1.5	TCA / org. transformation.TCA.2-oxoglutarate dehydrogenase	1
8.1.9	TCA / org. transformation.TCA.malate DH	2
8.2	TCA / org. transformation.other organic acid transformations	3
8.2.10	TCA / org. transformation.other organic acid transformaitons.malic	1
8.2.11	TCA / org. transformation.other organic acid transformaitons.atp-citrate lyase	2
8.3	TCA / org. transformation.carbonic anhydrases	1
9	mitochondrial electron transport / ATP synthesis	9
9.2	mitochondrial electron transport / ATP synthesis.NADH-DH.type II	1
9.2.3	mitochondrial electron transport / ATP synthesis.NADH-DH.type II.mitochondrial	1
9.5	mitochondrial electron transport / ATP synthesis.cytochrome c reductase	1
9.6	mitochondrial electron transport / ATP synthesis.cytochrome c	1
9.7	mitochondrial electron transport / ATP synthesis.cytochrome c oxidase	3
9.9	mitochondrial electron transport / ATP synthesis.F1-ATPase	3
10	cell wall	108
10.1	cell wall.precursor synthesis	13
10.1.2	cell wall.precursor synthesis.UGE	1
10.1.3	cell wall.precursor synthesis.AXS	1
10.1.5	cell wall.precursor synthesis.UXS	1
10.1.6	cell wall.precursor synthesis.GAE	3
10.1.7	cell wall.precursor synthesis.GMD	1
10.1.10	cell wall.precursor synthesis.UDP-glucose 4,6-dehydratase	2
10.1.12	cell wall.precursor synthesis.KDO pathway	1
10.1.12.4	cell wall.precursor synthesis.KDO pathway.CMP-KDO Synthetase	1
10.1.21	cell wall.precursor synthesis.phosphomannomutase	1
10.1.30	cell wall.precursor synthesis.sugar kinases	2
10.1.30.1	cell wall.precursor synthesis.sugar kinases.galacturonic acid kinase	1
10.1.30.2	ell wall.precursor synthesis.sugar kinases.arabinose-1-kinase	1
10.2	cell wall.cellulose synthesis	13
10.2.1	cell wall.cellulose synthesis.cellulose synthase	7
10.2.2	cell wall.cellulose synthesis.COBRA	2
10.5	cell wall.cell wall proteins	10
10.5.1	cell wall.cell wall proteins.AGPs	8
10.5.1.1	cell wall.cell wall proteins.AGPs.AGP	8
10.5.2	cell wall.cell wall proteins.proline rich proteins	1
10.5.5	cell wall.cell wall proteins.RGP	1
10.6	cell wall.degradation	38
10.6.1	cell wall.degradation.cellulases and beta -1,4-glucanases	10
10.6.2	cell wall.degradation.mannan-xylose-arabinose-fucose	10
10.6.3	cell wall.degradation.pectate lyases and polygalacturonases	18
10.7	cell wall.modification	18
10.8	cell wall.pectin*esterases	16
10.8.1	cell wall.pectin*esterases.PME	12
10.8.2	cell wall.pectin*esterases.acetyl esterase	4
11	lipid metabolism	88
11.1	lipid metabolism.FA synthesis and FA elongation	23
11.1.1	lipid metabolism.FA synthesis and FA elongation.Acetyl CoA Carboxylation	1
11.1.1.1	lipid metabolism.FA synthesis and FA elongation.Acetyl CoA Carboxylation.homomeric Enzyme	1
11.1.3	lipid metabolism.FA synthesis and FA elongation.ketoacyl ACP synthase	3
11.1.6	lipid metabolism.FA synthesis and FA elongation.enoyl ACP reductase	1
11.1.8	lipid metabolism.FA synthesis and FA elongation.acyl coa ligase	4
11.1.9	lipid metabolism.FA synthesis and FA elongation.long chain fatty acid CoA ligase	2
11.1.10	lipid metabolism.FA synthesis and FA elongation.beta ketoacyl CoA synthase	4
11.1.12	lipid metabolism.FA synthesis and FA elongation.ACP protein	1
11.1.13	lipid metabolism.FA synthesis and FA elongation.acyl-CoA binding protein	1
11.1.15	lipid metabolism.FA synthesis and FA elongation.ACP desaturase	2
11.1.20	lipid metabolism.FA synthesis and FA elongation.MCD	2
11.1.30	lipid metabolism.FA synthesis and FA elongation.pyruvate kinase	2
11.2	lipid metabolism.FA desaturation	3
11.2.3	lipid metabolism.FA desaturation.omega 3 desaturase	3
11.2.4	lipid metabolism.FA desaturation.omega 6 desaturase	1
11.3	lipid metabolism.Phospholipid synthesis	7
11.3.1	lipid metabolism.Phospholipid synthesis.1-acylglycerol-3-phosphate O-acyltransferase	1
11.3.7	lipid metabolism.Phospholipid synthesis.cyclopropane-fatty-acyl-phospholipid synthase	1
11.4	lipid metabolism.TAG synthesis	3
11.5	lipid metabolism.glyceral metabolism	2
11.5.2	lipid metabolism.glyceral metabolism.Glycerol-3-phosphate dehydrogenase (NAD+)	1
11.5.3	lipid metabolism.glyceral metabolism.FAD-dependent glycerol-3-phosphate dehydrogenase	1
11.6	lipid metabolism.lipid transfer proteins etc	2
11.7	lipid metabolism.unassigned	1
11.8	lipid metabolism.'exotics' (steroids, squalene etc)	17
11.8.1	lipid metabolism.'exotics' (steroids, squalene etc).sphingolipids	8
11.8.3	lipid metabolism.'exotics' (steroids, squalene etc).UDP-glucose:sterol glucosyltransferase	3
11.8.4	lipid metabolism.'exotics' (steroids, squalene etc).3-beta hydroxysteroid dehydrogenase/isomerase	1
11.8.10	lipid metabolism.exotics' (steroids, squalene etc).phosphatidylcholinesterol O-acyltransferase'	1
11.9	lipid metabolism.lipid degradation	28
11.9.2	lipid metabolism.lipid degradation.lipases	13
11.9.2.1	lipid metabolism.lipid degradation.lipases.triacylglycerol lipase	9
11.9.3	lipid metabolism.lipid degradation.lysophospholipases	8
11.9.3.1	lipid metabolism.lipid degradation.lysophospholipases.phospholipase D	1
11.9.3.2	lipid metabolism.lipid degradation.lysophospholipases.carboxylesterase	1
11.9.3.3	lipid metabolism.lipid degradation.lysophospholipases.glycerophosphodiester phosphodiesterase	1
11.9.3.5	lipid metabolism.lipid degradation.lysophospholipases.phosphoinositide phospholipase C	1
11.9.4	lipid metabolism.lipid degradation.beta-oxidation	7
11.9.4.2	lipid metabolism.lipid degradation.beta-oxidation.acyl CoA DH	2
11.9.4.5	lipid metabolism.lipid degradation.beta-oxidation.acyl-CoA thioesterase	2
11.9.4.9	lipid metabolism.lipid degradation.beta-oxidation.multifunctional	1
11.9.4.13	lipid metabolism.lipid degradation.beta-oxidation.acyl CoA reductase	2
11.10	lipid metabolism.glycolipid synthesis	2
11.10.2	lipid metabolism.glycolipid synthesis.DGDG synthase	1
11.10.4	lipid metabolism.glycolipid synthesis.sulfolipid synthase	1
12	N-metabolism	4
12.1	N-metabolism.nitrate metabolism	2
12.1.1	N-metabolism.nitrate metabolism.NR	1
12.1.2	N-metabolism.nitrate metabolism.nitrite reductase	1
12.3	N-metabolism.N-degradation	1
12.3.1	N-metabolism.N-degradation.glutamate dehydrogenase	1
12.4	N-metabolism.misc	1
13	amino acid metabolism	60
13.1	amino acid metabolism.synthesis	40
13.1.1	amino acid metabolism.synthesis.central amino acid metabolism	6
13.1.1.1	amino acid metabolism.synthesis.central amino acid metabolism.GABA	2
13.1.1.1.1	amino acid metabolism.synthesis.central amino acid metabolism.GABA.Glutamate decarboxylase	2
13.1.1.2	amino acid metabolism.synthesis.central amino acid metabolism.aspartate	1
13.1.1.2.1	amino acid metabolism.synthesis.central amino acid metabolism.aspartate.aspartate aminotransferase	1
13.1.1.3	amino acid metabolism.synthesis.central amino acid metabolism.alanine	3
13.1.1.3.1	amino acid metabolism.synthesis.central amino acid metabolism.alanine.alanine aminotransferase	2
13.1.1.3.11	amino acid metabolism.synthesis.central amino acid metabolism.alanine.alanine-glyoxylate aminotransferase	1
13.1.2	amino acid metabolism.synthesis.glutamate family	1
13.1.2.2	amino acid metabolism.synthesis.glutamate family.proline	1
13.1.3	amino acid metabolism.synthesis.aspartate family	5
13.1.3.4	amino acid metabolism.synthesis.aspartate family.methionine	2
13.1.3.5	amino acid metabolism.synthesis.aspartate family.lysine	2
13.1.3.5.2	amino acid metabolism.synthesis.aspartate family.lysine.dihydrodipicolinate reductase	1
13.1.3.5.5	amino acid metabolism.synthesis.aspartate family.lysine.diaminopimelate decarboxylase	1
13.1.3.6	amino acid metabolism.synthesis.aspartate family.misc	1
13.1.3.6.1	amino acid metabolism.synthesis.aspartate family.misc.homoserine	1
13.1.3.6.1.1	amino acid metabolism.synthesis.aspartate family.misc.homoserine.aspartate kinase	1
13.1.4	amino acid metabolism.synthesis.branched chain group	3
13.1.4.1	amino acid metabolism.synthesis.branched chain group.common	2
13.1.4.1.1	amino acid metabolism.synthesis.branched chain group.common.acetolactate synthase	1
13.1.4.1.4	amino acid metabolism.synthesis.branched chain group.common.branched-chain amino acid aminotransferase	1
13.1.4.4	amino acid metabolism.synthesis.branched chain group.leucine specific	1
13.1.4.4.1	amino acid metabolism.synthesis.branched chain group.leucine specific.2-isopropylmalate synthase	1
13.1.5	amino acid metabolism.synthesis.serine-glycine-cysteine group	9
13.1.5.1	amino acid metabolism.synthesis.serine-glycine-cysteine group.serine	3
13.1.5.1.1	amino acid metabolism.synthesis.serine-glycine-cysteine group.serine.phosphoglycerate dehydrogenase	2
13.1.5.1.2	amino acid metabolism.synthesis.serine-glycine-cysteine group.serine.phosphoserine aminotransferase	1
13.1.5.3	amino acid metabolism.synthesis.serine-glycine-cysteine group.cysteine	6
13.1.5.3.1	amino acid metabolism.synthesis.serine-glycine-cysteine group.cysteine.OASTL	3
13.1.5.3.2	amino acid metabolism.synthesis.serine-glycine-cysteine group.cysteine.SAT	1
13.1.6	amino acid metabolism.synthesis.aromatic aa	16
13.1.6.1	amino acid metabolism.synthesis.aromatic aa.chorismate	5
13.1.6.1.1	amino acid metabolism.synthesis.aromatic aa.chorismate.3-deoxy-D-arabino-heptulosonate 7-phosphate synthase	1
13.1.6.1.6	amino acid metabolism.synthesis.aromatic aa.chorismate.5-enolpyruvylshikimate-3-phosphate synthase	2
13.1.6.1.10	amino acid metabolism.synthesis.aromatic aa.chorismate.dehydroquinate/shikimate dehydrogenase	2
13.1.6.2	amino acid metabolism.synthesis.aromatic aa.phenylalanine and tyrosine	1
13.1.6.3	amino acid metabolism.synthesis.aromatic aa.phenylalanine	2
13.1.6.3.1	amino acid metabolism.synthesis.aromatic aa.phenylalanine.arogenate dehydratase / prephenate dehydratase	2
13.1.6.4	amino acid metabolism.synthesis.aromatic aa.tyrosine	1
13.1.6.4.1	amino acid metabolism.synthesis.aromatic aa.tyrosine.arogenate dehydrogenase \& prephenate dehydrogenase	1
13.1.6.5	amino acid metabolism.synthesis.aromatic aa.tryptophan	7
13.1.6.5.1	amino acid metabolism.synthesis.aromatic aa.tryptophan.anthranilate synthase	1
13.1.6.5.2	amino acid metabolism.synthesis.aromatic aa.tryptophan.anthranilate phosphoribosyltransferase	1
13.1.6.5.3	amino acid metabolism.synthesis.aromatic aa.tryptophan.phosphoribosyanthranilate isomerase	1
13.1.6.5.5	amino acid metabolism.synthesis.aromatic aa.tryptophan.tryptophan synthase	2
13.2	amino acid metabolism.degradation	18
13.2.2	amino acid metabolism.degradation.glutamate family	3
13.2.2.2	amino acid metabolism.degradation.glutamate family.proline	1
13.2.2.3	amino acid metabolism.degradation.glutamate family.arginine	2
13.2.3	amino acid metabolism.degradation.aspartate family	5
13.2.3.1	amino acid metabolism.degradation.aspartate family.asparagine	1
13.2.3.1.1	amino acid metabolism.degradation.aspartate family.asparagine.L-asparaginase	1
13.2.3.2	amino acid metabolism.degradation.aspartate family.threonine	2
13.2.3.4	amino acid metabolism.degradation.aspartate family.methionine	1
13.2.3.4.1	amino acid metabolism.degradation.aspartate family.methionine.methionine gamma-lyase	1
13.2.3.5	amino acid metabolism.degradation.aspartate family.lysine	1
13.2.4	amino acid metabolism.degradation.branched chain group	3
13.2.4.1	amino acid metabolism.degradation.branched-chain group.shared	2
13.2.4.4	amino acid metabolism.degradation.branched-chain group.leucine	1
13.2.5	amino acid metabolism.degradation.serine-glycine-cysteine group	1
13.2.5.2	amino acid metabolism.degradation.serine-glycine-cysteine group.glycine	1
13.2.6	amino acid metabolism.degradation.aromatic aa	2
13.2.6.2	amino acid metabolism.degradation.aromatic aa.tyrosine	2
13.2.7	amino acid metabolism.degradation.histidine	4
14	S-assimilation	3
14.1	S-assimilation.ATPS	1
14.2	S-assimilation.APR	2
15	metal handling	11
15.1	metal handling.acquisition	2
15.2	metal handling.binding, chelation and storage	8
16	secondary metabolism	77
16.1	secondary metabolism.isoprenoids	25
16.1.1	secondary metabolism.isoprenoids.non-mevalonate pathway	7
16.1.1.1	secondary metabolism.isoprenoids.non-mevalonate pathway.DXS	2
16.1.1.4	secondary metabolism.isoprenoids.non-mevalonate pathway.CMK	1
16.1.1.10	secondary metabolism.isoprenoids.non-mevalonate pathway.geranylgeranyl pyrophosphate synthase	4
16.1.2	secondary metabolism.isoprenoids.mevalonate pathway	7
16.1.2.1	secondary metabolism.isoprenoids.mevalonate pathway.acetyl-CoA C-acyltransferase	2
16.1.2.2	secondary metabolism.isoprenoids.mevalonate pathway.HMG-CoA synthase	2
16.1.2.7	secondary metabolism.isoprenoids.mevalonate pathway.isopentenyl pyrophosphate:dimethyllallyl pyrophosphate isomerase	1
16.1.3	secondary metabolism.isoprenoids.tocopherol biosynthesis	1
16.1.3.2	secondary metabolism.isoprenoids.tocopherol biosynthesis.homogentisate phytyltransferase	1
16.1.4	secondary metabolism.isoprenoids.carotenoids	5
16.1.4.1	secondary metabolism.isoprenoids.carotenoids.phytoene synthase	1
16.1.4.2	secondary metabolism.isoprenoids.carotenoids.phytoene dehydrogenase	1
16.1.4.3	secondary metabolism.isoprenoids.carotenoids.zeta-carotene desaturase	1
16.1.4.4	secondary metabolism.isoprenoids.carotenoids.lycopene epsilon cyclase	1
16.1.4.5	secondary metabolism.isoprenoids.carotenoids.lycopene beta cyclase	1
16.1.4.8	secondary metabolism.isoprenoids.carotenoids.carotenoid isomerase	1
16.1.5	secondary metabolism.isoprenoids.terpenoids	3
16.2	secondary metabolism.phenylpropanoids	25
16.2.1	secondary metabolism.phenylpropanoids.lignin biosynthesis	9
16.2.1.1	secondary metabolism.phenylpropanoids.lignin biosynthesis.PAL	1
16.2.1.3	secondary metabolism.phenylpropanoids.lignin biosynthesis.4CL	2
16.2.1.6	secondary metabolism.phenylpropanoids.lignin biosynthesis.CCoAOMT	3
16.2.1.10	secondary metabolism.phenylpropanoids.lignin biosynthesis.CAD	3
16.4	secondary metabolism.N misc	3
16.4.1	secondary metabolism.N misc.alkaloid-like	3
16.7	secondary metabolism.wax	3
16.8	secondary metabolism.flavonoids	19
16.8.1	secondary metabolism.flavonoids.anthocyanins	3
16.8.1.12	secondary metabolism.flavonoids.anthocyanins.anthocyanidin 3-O-glucosyltransferase	1
16.8.2	secondary metabolism.flavonoids.chalcones	4
16.8.3	secondary metabolism.flavonoids.dihydroflavonols	10
16.8.5	secondary metabolism.flavonoids.isoflavones	2
16.8.5.1	secondary metabolism.flavonoids.isoflavones.isoflavone reductase	2
16.10	secondary metabolism.simple phenols	1
16.99	secondary metabolism.unspecified	1
17	hormone metabolism	133
17.1	hormone metabolism.abscisic acid	7
17.1.1	hormone metabolism.abscisic acid.synthesis-degradation	5
17.1.1.1	hormone metabolism.abscisic acid.synthesis-degradation.synthesis	2
17.1.1.1.10	hormone metabolism.abscisic acid.synthesis-degradation.synthesis.9-cis-epoxycarotenoid dioxygenase	2
17.1.3	hormone metabolism.abscisic acid.induced-regulated-responsive-activated	2
17.2	hormone metabolism.auxin	30
17.2.1	hormone metabolism.auxin.synthesis-degradation	2
17.2.2	hormone metabolism.auxin.signal transduction	5
17.2.3	hormone metabolism.auxin.induced-regulated-responsive-activated	23
17.3	hormone metabolism.brassinosteroid	7
17.3.1	hormone metabolism.brassinosteroid.synthesis-degradation	7
17.3.1.1	hormone metabolism.brassinosteroid.synthesis-degradation.BRs	4
17.3.1.1.1	hormone metabolism.brassinosteroid.synthesis-degradation.BRs.DET2	4
17.3.1.2	hormone metabolism.brassinosteroid.synthesis-degradation.sterols	3
17.3.1.2.4	hormone metabolism.brassinosteroid.synthesis-degradation.sterols.FACKEL	1
17.3.1.2.7	hormone metabolism.brassinosteroid.synthesis-degradation.sterols.DWF5	1
17.3.1.2.99	hormone metabolism.brassinosteroid.synthesis-degradation.sterols.other	1
17.4	hormone metabolism.cytokinin	4
17.4.1	hormone metabolism.cytokinin.synthesis-degradation	2
17.4.2	hormone metabolism.cytokinin.signal transduction	2
17.5	hormone metabolism.ethylene	51
17.5.1	hormone metabolism.ethylene.synthesis-degradation	34
17.5.1.1	hormone metabolism.ethylene.synthesis-degradation.1-aminocyclopropane-1-carboxylate synthase	4
17.5.2	hormone metabolism.ethylene.signal transduction	17
17.6	hormone metabolism.gibberelin	10
17.6.1	hormone metabolism.gibberelin.synthesis-degradation	2
17.6.1.11	hormone metabolism.gibberelin.synthesis-degradation.GA20 oxidase	1
17.6.2	hormone metabolism.gibberelin.signal transduction	3
17.6.3	hormone metabolism.gibberelin.induced-regulated-responsive-activated	5
17.7	hormone metabolism.jasmonate	18
17.7.1	hormone metabolism.jasmonate.synthesis-degradation	17
17.7.1.2	hormone metabolism.jasmonate.synthesis-degradation.lipoxygenase	10
17.7.1.3	hormone metabolism.jasmonate.synthesis-degradation.allene oxidase synthase	3
17.7.1.4	hormone metabolism.jasmonate.synthesis-degradation.allene oxidase cyclase	1
17.7.1.5	hormone metabolism.jasmonate.synthesis-degradation.12-Oxo-PDA-reductase	2
17.7.2	hormone metabolism.jasmonate.signal transduction	1
17.8	hormone metabolism.salicylic acid	7
17.8.1	hormone metabolism.salicylic acid.synthesis-degradation	7
18	Co-factor and vitamine metabolism	7
18.2	Co-factor and vitamine metabolism.thiamine	3
18.2.1	Co-factor and vitamine metabolism.thiamine.thiamine diphosphokinase	1
18.3	Co-factor and vitamine metabolism.riboflavin	2
18.3.1	Co-factor and vitamine metabolism.riboflavin.GTP cyclohydrolase II	1
18.3.2	Co-factor and vitamine metabolism.riboflavin.riboflavin synthase	1
18.5	Co-factor and vitamine metabolism.folate & vitamine K	1
18.5.2	Co-factor and vitamine metabolism.folate & vitamine K.vitamine K	1
18.5.2.8	Co-factor and vitamine metabolism.folate & vitamine K.2-phytyl-1,4-naphthoquinone methyltransferase	1
18.7	Co-factor and vitamine metabolism.iron-sulphur clusters	1
19	tetrapyrrole synthesis	11
19.3	tetrapyrrole synthesis.GSA	2
19.5	tetrapyrrole synthesis.porphobilinogen deaminase	1
19.6	tetrapyrrole synthesis.uroporphyrinogen III synthase	1
19.10	tetrapyrrole synthesis.magnesium chelatase	1
19.12	tetrapyrrole synthesis.magnesium-protoporphyrin IX monomethyl ester (oxidative) cyclase	1
19.14	tetrapyrrole synthesis.protochlorophyllide reductase	2
19.16	tetrapyrrole synthesis.chlorophyll b synthase	1
19.40	tetrapyrrole synthesis.regulation	1
19.99	tetrapyrrole synthesis.unspecified	1
20	stress	167
20.1	stress.biotic	67
20.1.1	stress.biotic.respiratory burst	6
20.1.3	stress.biotic.signalling	3
20.1.3.1	stress.biotic.signalling.MLO-like	1
20.1.7	stress.biotic.PR-proteins	11
20.1.7.6	stress.biotic.PR-proteins.proteinase inhibitors	1
20.1.7.6.1	stress.biotic.PR-proteins.proteinase inhibitors.trypsin inhibitor	1
20.2	stress.abiotic	100
20.2.1	stress.abiotic.heat	61
20.2.2	stress.abiotic.cold	6
20.2.3	stress.abiotic.drought/salt	10
20.2.4	stress.abiotic.touch/wounding	6
20.2.99	stress.abiotic.unspecified	14
21	redox	26
21.1	redox.thioredoxin	6
21.2	redox.ascorbate and glutathione	9
21.2.1	redox.ascorbate and glutathione.ascorbate	4
21.2.1.5	redox.ascorbate and glutathione.ascorbate.L-Galactono-1,4-lactone dehydrogenase	1
21.2.2	redox.ascorbate and glutathione.glutathione	4
21.4	redox.glutaredoxins	7
21.5	redox.peroxiredoxin	2
21.6	redox.dismutases and catalases	2
22	polyamine metabolism	4
22.1	polyamine metabolism.synthesis	4
22.1.2	polyamine metabolism.synthesis.SAM decarboxylase	2
22.1.3	polyamine metabolism.synthesis.arginine decarboxylase	1
22.1.6	polyamine metabolism.synthesis.spermidine synthase	1
23	nucleotide metabolism	30
23.1	nucleotide metabolism.synthesis	5
23.1.1	nucleotide metabolism.synthesis.pyrimidine	3
23.1.1.2	nucleotide metabolism.synthesis.pyrimidine.aspartate transcarbamoylase	1
23.1.1.10	nucleotide metabolism.synthesis.pyrimidine.CTP synthetase	2
23.1.2	nucleotide metabolism.synthesis.purine	2
23.1.2.4	nucleotide metabolism.synthesis.purine.FGAR amidotransferase	1
23.1.2.31	nucleotide metabolism.synthesis.purine.GMP synthetase	1
23.2	nucleotide metabolism.degradation	7
23.3	nucleotide metabolism.salvage	7
23.3.2	nucleotide metabolism.salvage.nucleoside kinases	2
23.3.2.1	nucleotide metabolism.salvage.nucleoside kinases.adenosine kinase	1
23.3.2.3	nucleotide metabolism.salvage.nucleoside kinases.thymidine kinase	1
23.3.3	nucleotide metabolism.salvage.NUDIX hydrolases	5
23.4	nucleotide metabolism.phosphotransfer and pyrophosphatases	5
23.4.2	nucleotide metabolism.phosphotransfer and pyrophosphatases.guanylate kinase	1
23.4.3	nucleotide metabolism.phosphotransfer and pyrophosphatases.uridylate kinase	1
23.4.4	nucleotide metabolism.phosphotransfer and pyrophosphatases.thymidylate kinase	1
23.4.10	nucleotide metabolism.phosphotransfer and pyrophosphatases.nucleoside diphosphate kinase	1
23.4.99	nucleotide metabolism.phosphotransfer and pyrophosphatases.misc	1
23.5	nucleotide metabolism.deoxynucleotide metabolism	7
23.5.3	nucleotide metabolism.deoxynucleotide metabolism.cytosine deaminase	1
23.5.4	nucleotide metabolism.deoxynucleotide metabolism.ribonucleoside-diphosphate reductase	3
23.5.5	nucleotide metabolism.deoxynucleotide metabolism.dUTP diphosphatase	2
24	Biodegradation of Xenobiotics	9
24.2	Biodegradation of Xenobiotics.lactoylglutathione lyase	1
25	C1-metabolism	1
25.5	C1-metabolism.Methylenetetrahydrofolate dehydrogenase & Methenyltetrahydrofolate cyclohydrolase	1
26	misc	326
26.1	misc.misc2	10
26.2	misc.UDP glucosyl and glucoronyl transferases	80
26.3	misc.gluco-, galacto- and mannosidases	19
26.3.1	misc.gluco-, galacto- and mannosidases.alpha-galactosidase	2
26.3.2	misc.gluco-, galacto- and mannosidases.beta-galactosidase	8
26.3.4	misc.gluco-, galacto- and mannosidases.endoglucanase	1
26.3.5	misc.gluco-, galacto- and mannosidases.glycosyl hydrolase family 5	1
26.4	misc.beta 1,3 glucan hydrolases	19
26.4.1	misc.beta 1,3 glucan hydrolases.glucan endo-1,3-beta-glucosidase	13
26.5	misc.acyl transferases	1
26.6	misc.O-methyl transferases	5
26.7	misc.oxidases - copper, flavone etc.	28
26.8	misc.nitrilases, *nitrile lyases, berberine bridge enzymes, reticuline oxidases, troponine reductases	21
26.9	misc.glutathione S transferases	13
26.10	misc.cytochrome P450	47
26.11	misc.alcohol dehydrogenases	1
26.11.1	misc.alcohol dehydrogenases	1
26.12	misc.peroxidases	11
26.13	misc.acid and other phosphatases	5
26.14	misc.oxygenases	1
26.16	misc.myrosinases-lectin-jacalin	5
26.18	misc.invertase/pectin methylesterase inhibitor family protein	5
26.19	misc.plastocyanin-like	5
26.21	misc.protease inhibitor/seed storage/lipid transfer protein (LTP) family protein	5
26.22	misc.short chain dehydrogenase/reductase (SDR)	22
26.23	misc.rhodanese	2
26.24	misc.GCN5-related N-acetyltransferase	8
26.27	misc.calcineurin-like phosphoesterase family protein	1
26.28	misc.GDSL-motif lipase	14
27	RNA	437
27.1	RNA.processing	41
27.1.1	RNA.processing.splicing	1
27.1.2	RNA.processing.RNA helicase	3
27.1.19	RNA.processing.ribonucleases	9
27.1.20	RNA.processing.degradation dicer	2
27.2	RNA.transcription	11
27.3	RNA.regulation of transcription	374
27.3.3	RNA.regulation of transcription.AP2/EREBP, APETALA2/Ethylene-responsive element binding protein family	26
27.3.4	RNA.regulation of transcription.ARF, Auxin Response Factor family	5
27.3.5	RNA.regulation of transcription.ARR	3
27.3.6	RNA.regulation of transcription.bHLH,Basic Helix-Loop-Helix family	22
27.3.7	RNA.regulation of transcription.C2C2(Zn) CO-like, Constans-like zinc finger family	11
27.3.8	RNA.regulation of transcription.C2C2(Zn) DOF zinc finger family	4
27.3.9	RNA.regulation of transcription.C2C2(Zn) GATA transcription factor family	4
27.3.10	RNA.regulation of transcription.C2C2(Zn) YABBY family	2
27.3.11	RNA.regulation of transcription.C2H2 zinc finger family	19
27.3.12	RNA.regulation of transcription.C3H zinc finger family	3
27.3.15	RNA.regulation of transcription.CCAAT box binding factor family, HAP3	1
27.3.16	RNA.regulation of transcription.CCAAT box binding factor family, HAP5	1
27.3.17	RNA.regulation of transcription.CPP(Zn),CPP1-related transcription factor family	1
27.3.20	RNA.regulation of transcription.G2-like transcription factor family, GARP	3
27.3.21	RNA.regulation of transcription.GRAS transcription factor family	9
27.3.22	RNA.regulation of transcription.HB,Homeobox transcription factor family	18
27.3.23	RNA.regulation of transcription.HSF,Heat-shock transcription factor family	6
27.3.24	RNA.regulation of transcription.MADS box transcription factor family	8
27.3.25	RNA.regulation of transcription.MYB domain transcription factor family	56
27.3.26	RNA.regulation of transcription.MYB-related transcription factor family	6
27.3.27	RNA.regulation of transcription.NAC domain transcription factor family	2
27.3.28	RNA.regulation of transcription.SBP,Squamosa promoter binding protein family	5
27.3.29	RNA.regulation of transcription.TCP transcription factor family	5
27.3.30	RNA.regulation of transcription.Trihelix, Triple-Helix transcription factor family	3
27.3.32	RNA.regulation of transcription.WRKY domain transcription factor family	13
27.3.35	RNA.regulation of transcription.bZIP transcription factor family	12
27.3.36	RNA.regulation of transcription.Argonaute	2
27.3.37	RNA.regulation of transcription.AS2,Lateral Organ Boundaries Gene Family	4
27.3.40	RNA.regulation of transcription.Aux/IAA family	6
27.3.41	RNA.regulation of transcription.B3 transcription factor family	5
27.3.42	RNA.regulation of transcription.Bromodomain proteins	1
27.3.44	RNA.regulation of transcription.Chromatin Remodeling Factors	5
27.3.46	RNA.regulation of transcription.DNA methyltransferases	3
27.3.48	RNA.regulation of transcription.FHA transcription factor	1
27.3.50	RNA.regulation of transcription.General Transcription	3
27.3.53	RNA.regulation of transcription.High mobility group (HMG) family	1
27.3.55	RNA.regulation of transcription.HDA	2
27.3.59	RNA.regulation of transcription.Methyl binding domain proteins	2
27.3.60	RNA.regulation of transcription.NIN-like bZIP-related family	1
27.3.62	RNA.regulation of transcription.Nucleosome/chromatin assembly factor group	3
27.3.64	RNA.regulation of transcription.PHOR1	2
27.3.66	RNA.regulation of transcription.Psudo ARR transcription factor family	2
27.3.67	RNA.regulation of transcription.putative transcription regulator	28
27.3.69	RNA.regulation of transcription.SET-domain transcriptional regulator family	6
27.3.70	RNA.regulation of transcription.Silencing Group	1
27.3.71	RNA.regulation of transcription.SNF7	3
27.3.73	RNA.regulation of transcription.Zn-finger(CCHC)	3
27.3.99	RNA.regulation of transcription.unclassified	40
27.4	RNA.RNA binding	21
28	DNA	87
28.1	DNA.synthesis/chromatin structure	60
28.1.1	DNA.synthesis/chromatin structure.retrotransposon/transposase	2
28.1.1.4	DNA.synthesis/chromatin structure.retrotransposon/transposase.hat-like transposase	2
28.1.3	DNA.synthesis/chromatin structure.histone	18
28.2	DNA.repair	16
28.99	DNA.unspecified	12
29	protein	419
29.1	protein.aa activation	3
29.2	protein.synthesis	43
29.2.1	protein.synthesis.ribosomal protein	25
29.2.1.1	protein.synthesis.ribosomal protein.prokaryotic	7
29.2.1.1.1	protein.synthesis.ribosomal protein.prokaryotic.chloroplast	4
29.2.1.1.1.1	protein.synthesis.ribosomal protein.prokaryotic.chloroplast.30S subunit	1
29.2.1.1.1.1.9	protein.synthesis.ribosomal protein.prokaryotic.chloroplast.30S subunit.S9	1
29.2.1.1.1.2	protein.synthesis.ribosomal protein.prokaryotic.chloroplast.50S subunit	3
29.2.1.1.1.2.12	protein.synthesis.ribosomal protein.prokaryotic.chloroplast.50S subunit.L12	1
29.2.1.1.1.2.15	protein.synthesis.ribosomal protein.prokaryotic.chloroplast.50S subunit.L15	1
29.2.1.1.1.2.24	protein.synthesis.ribosomal protein.prokaryotic.chloroplast.50S subunit.L24	1
29.2.1.1.2	protein.synthesis.ribosomal protein.prokaryotic.mitochondrion	1
29.2.1.1.2.2	protein.synthesis.ribosomal protein.prokaryotic.mitochondrion.50S subunit	1
29.2.1.1.2.2.2	protein.synthesis.ribosomal protein.prokaryotic.mitochondrion.50S subunit.L2	1
29.2.1.1.3	protein.synthesis.ribosomal protein.prokaryotic.unknown organellar	2
29.2.1.1.3.1	protein.synthesis.ribosomal protein.prokaryotic.unknown organellar.30S subunit	1
29.2.1.1.3.1.1	protein.synthesis.ribosomal protein.prokaryotic.unknown organellar.30S subunit.S1	1
29.2.1.1.3.99	protein.synthesis.ribosomal protein.prokaryotic.unknown organellar.unknown	1
29.2.1.2	protein.synthesis.ribosomal protein.eukaryotic	15
29.2.1.2.1	protein.synthesis.ribosomal protein.eukaryotic.40S subunit	4
29.2.1.2.1.3	protein.synthesis.ribosomal protein.eukaryotic.40S subunit.S3	1
29.2.1.2.1.8	protein.synthesis.ribosomal protein.eukaryotic.40S subunit.S8	1
29.2.1.2.1.16	protein.synthesis.ribosomal protein.eukaryotic.40S subunit.S16	1
29.2.1.2.1.23	protein.synthesis.ribosomal protein.eukaryotic.40S subunit.S23	1
29.2.1.2.2	protein.synthesis.ribosomal protein.eukaryotic.60S subunit	11
29.2.1.2.2.8	protein.synthesis.ribosomal protein.eukaryotic.60S subunit.L8	1
29.2.1.2.2.12	protein.synthesis.ribosomal protein.eukaryotic.60S subunit.L12	1
29.2.1.2.2.23	protein.synthesis.ribosomal protein.eukaryotic.60S subunit.L23	1
29.2.1.2.2.24	protein.synthesis.ribosomal protein.eukaryotic.60S subunit.L24	1
29.2.1.2.2.34	protein.synthesis.ribosomal protein.eukaryotic.60S subunit.L34	3
29.2.1.2.2.99	protein.synthesis.ribosomal protein.eukaryotic.60S subunit.unknown	1
29.2.1.2.2.523	protein.synthesis.ribosomal protein.eukaryotic.60S subunit.L23A	1
29.2.1.2.2.537	protein.synthesis.ribosomal protein.eukaryotic.60S subunit.L37A	1
29.2.1.2.2.1730	protein.synthesis.ribosomal protein.eukaryotic.60S subunit.L7/L30/S12	1
29.2.1.99	protein.synthesis.ribosomal protein.unknown	3
29.2.1.99.2	protein.synthesis.ribosomal protein.unknown.large subunit	1
29.2.1.99.2.39	protein.synthesis.ribosomal protein.unknown.large subunit.L39	1
29.2.1.99.99	protein.synthesis.ribosomal protein.unknown.unknown	2
29.2.2	protein.synthesis.misc ribosomal protein	3
29.2.2.50	protein.synthesis.misc ribosomal protein.BRIX	1
29.2.3	protein.synthesis.initiation	6
29.2.4	protein.synthesis.elongation	5
29.2.5	protein.synthesis.release	1
29.2.6	protein.synthesis.ribosomal RNA	3
29.3	protein.targeting	26
29.3.1	protein.targeting.nucleus	9
29.3.2	protein.targeting.mitochondria	3
29.3.3	protein.targeting.chloroplast	4
29.3.4	protein.targeting.secretory pathway	6
29.3.4.1	protein.targeting.secretory pathway.ER	2
29.3.4.3	protein.targeting.secretory pathway.vacuole	1
29.3.4.4	protein.targeting.secretory pathway.plasma membrane	1
29.3.4.99	protein.targeting.secretory pathway.unspecified	2
29.3.5	protein.targeting.peroxisomes	3
29.3.99	protein.targeting.unknown	1
29.4	protein.postranslational modification	163
29.4.1	protein.postranslational modification.kinase	56
29.4.1.57	protein.postranslational modification.kinase.receptor like cytoplasmatic kinase VII	56
29.5	protein.degradation	166
29.5.1	protein.degradation.subtilases	15
29.5.2	protein.degradation.autophagy	3
29.5.3	protein.degradation.cysteine protease	6
29.5.4	protein.degradation.aspartate protease	8
29.5.5	protein.degradation.serine protease	17
29.5.7	protein.degradation.metalloprotease	6
29.5.9	protein.degradation.AAA type	11
29.5.11	protein.degradation.ubiquitin	84
29.5.11.1	protein.degradation.ubiquitin.ubiquitin	3
29.5.11.3	protein.degradation.ubiquitin.E2	2
29.5.11.4	protein.degradation.ubiquitin.E3	73
29.5.11.4.2	protein.degradation.ubiquitin.E3.RING	46
29.5.11.4.3	protein.degradation.ubiquitin.E3.SCF	25
29.5.11.4.3.2	protein.degradation.ubiquitin.E3.SCF.FBOX	24
29.5.11.4.3.3	protein.degradation.ubiquitin.E3.SCF.cullin	1
29.5.11.4.5	protein.degradation.ubiquitin.E3.BTB/POZ Cullin3	2
29.5.11.4.5.2	protein.degradation.ubiquitin.E3.BTB/POZ Cullin3.BTB/POZ	2
29.5.11.20	protein.degradation.ubiquitin.proteasom	3
29.6	protein.folding	11
29.7	protein.glycosylation	5
29.7.5	protein.glycosylation.alpha-1,3-mannosyl-glycoprotein-beta-1,2-N-acetylglucosaminyltransferase(GnTI)	2
29.7.7	protein.glycosylation.mannosyl-oligosaccharide-1,3-1,6-alpha-mannosidase(GMII)	1
29.7.8	protein.glycosylation.alpha-1,6-mannosyl-glycoprotein-beta-1,2-N-acetylglucosaminyltransferase(GnTII)	2
29.8	protein.assembly and cofactor ligation	2
30	signalling	204
30.1	signalling.in sugar and nutrient physiology	12
30.1.1	signalling.in sugar and nutrient physiology	11
30.2	signalling.receptor kinases	93
30.2.3	signalling.receptor kinases.leucine rich repeat III	4
30.2.11	signalling.receptor kinases.leucine rich repeat XI	48
30.2.17	signalling.receptor kinases.DUF 26	34
30.2.20	signalling.receptor kinases.wheat LRK10 like	3
30.2.21	signalling.receptor kinases.lysine motif	1
30.2.25	signalling.receptor kinases.wall associated kinase	2
30.2.99	signalling.receptor kinases.misc	2
30.3	signalling.calcium	34
30.4	signalling.phosphinositides	5
30.4.1	signalling.phosphinositides.phosphatidylinositol-4-phosphate 5-kinase	2
30.4.4	signalling.phosphinositides.phosphoinositide phospholipase C	2
30.5	signalling.G-proteins	25
30.6	signalling.MAP kinases	3
30.7	signalling.14-3-3 proteins	2
30.8	signalling.misc	1
30.9	signalling.lipids	1
30.11	signalling.light	27
30.99	signalling.unspecified	3
31	cell	113
31.1	cell.organisation	74
31.2	cell.division	11
31.2.5	cell.division.plastid	1
31.3	cell.cycle	15
31.3.1	cell.cycle.peptidylprolyl isomerase	4
31.4	cell.vesicle transport	9
31.5	cell.cell death	4
31.5.1	cell.cell death.plants	1
33	development	80
33.1	development.storage proteins	12
33.2	development.late embryogenesis abundant	4
33.3	development.squamosa promoter binding like (SPL)	6
33.99	development.unspecified	58
34	transport	206
34.1	transport.p- and v-ATPases	3
34.1.1	transport.p- and v-ATPases.H+-transporting two-sector ATPase	1
34.2	transport.sugars	9
34.3	transport.amino acids	12
34.5	transport.ammonium	2
34.6	transport.sulphate	1
34.7	transport.phosphate	6
34.8	transport.metabolite transporters at the envelope membrane	2
34.9	transport.metabolite transporters at the mitochondrial membrane	9
34.10	transport.nucleotides	3
34.11	transport.NDP-sugars at the ER	3
34.12	transport.metal	10
34.13	transport.peptides and oligopeptides	25
34.14	transport.unspecified cations	9
34.15	transport.potassium	4
34.16	transport.ABC transporters and multidrug resistance systems	30
34.18	transport.unspecified anions	1
34.19	transport.Major Intrinsic Proteins	17
34.19.1	transport.Major Intrinsic Proteins.PIP	7
34.19.2	transport.Major Intrinsic Proteins.TIP	4
34.19.3	transport.Major Intrinsic Proteins.NIP	4
34.19.4	transport.Major Intrinsic Proteins.SIP	2
34.21	transport.calcium	3
34.22	transport.cyclic nucleotide or calcium regulated channels	1
34.23	transport.hormones	1
34.23.1	transport.hormones.auxin	1
34.99	transport.misc	55
35	not assigned	888
35.2	not assigned.unknown	888

## Sheet: Orange
Table S8. MapMan groups of DEGs between AtORHis and AtORWT at orange fruit developmental stage
bin	name	elements
1	PS	20
1.1	PS.lightreaction	16					1	PS	20
1.1.1	PS.lightreaction.photosystem II	7					2	major CHO metabolism	6
1.1.1.1	PS.lightreaction.photosystem II.LHC-II	1					3	minor CHO metabolism	2
1.1.1.2	PS.lightreaction.photosystem II.PSII polypeptide subunits	6					4	glycolysis	3
1.1.3	PS.lightreaction.cytochrome b6/f	1					6	gluconeogenese/ glyoxylate cycle	1
1.1.3.1	PS.lightreaction.cytochrome b6/f.iron sulfur subunit	1					8	TCA / org. transformation	4
1.1.4	PS.lightreaction.ATP synthase	1					9	mitochondrial electron transport / ATP synthesis	3
1.1.5	PS.lightreaction.other electron carrier (ox/red)	6					10	cell wall	44
1.1.5.1	PS.lightreaction.other electron carrier (ox/red).plastocyanin	1					11	lipid metabolism	16
1.1.5.2	PS.lightreaction.other electron carrier (ox/red).ferredoxin	4					12	N-metabolism	2
1.1.40	PS.lightreaction.cyclic electron flow-chlororespiration	1					13	amino acid metabolism	15
1.2	PS.photorespiration	2					14	S-assimilation	1
1.2.2	PS.photorespiration.glycolate oxydase	2					15	metal handling	2
1.3	PS.calvin cycle	2					16	secondary metabolism	7
1.3.11	PS.calvin cycle.RPE	1					17	hormone metabolism	30
1.3.12	PS.calvin cycle.PRK	1					18	Co-factor and vitamine metabolism	4
2	major CHO metabolism	6					19	tetrapyrrole synthesis	2
2.1	major CHO metabolism.synthesis	2					20	stress	35
2.1.2	major CHO metabolism.synthesis.starch	2					21	redox	10
2.1.2.1	major CHO metabolism.synthesis.starch.AGPase	1					22	polyamine metabolism	2
2.2	major CHO metabolism.degradation	4					23	nucleotide metabolism	1
2.2.1	major CHO metabolism.degradation.sucrose	1					24	Biodegradation of Xenobiotics	3
2.2.1.4	major CHO metabolism.degradation.sucrose.hexokinase	1					26	misc	53
2.2.2	major CHO metabolism.degradation.starch	3					27	RNA	131
2.2.2.1	major CHO metabolism.degradation.starch.starch cleavage	2					28	DNA	10
2.2.2.1.2	major CHO metabolism.degradation.starch.starch cleavage.beta amylase	1					29	protein	111
2.2.2.2	major CHO metabolism.degradation.starch.starch phosphorylase	1					30	signalling	64
3	minor CHO metabolism	2					31	cell	19
3.4	minor CHO metabolism.myo-inositol	1					33	development	23
3.4.3	minor CHO metabolism.myo-inositol.InsP Synthases	1					34	transport	33
3.5	minor CHO metabolism.others	1					35	not assigned	298
4	glycolysis	3
4.2	glycolysis.plastid branch	2
4.2.4	glycolysis.plastid branch.phosphofructokinase (PFK)	1
4.2.14	glycolysis.plastid branch.pyruvate kinase (PK)	1
4.3	glycolysis.unclear/dually targeted	1
4.3.12	glycolysis.unclear/dually targeted.phosphoglycerate mutase	1
6	gluconeogenese/ glyoxylate cycle	1
6.1	gluconeogenese/ glyoxylate cycle.citrate synthase	1
8	TCA / org. transformation	4
8.1	TCA / org. transformation.TCA	2
8.1.1	TCA / org. transformation.TCA.pyruvate DH	2
8.1.1.1	TCA / org. transformation.TCA.pyruvate DH.E1	1
8.1.1.3	TCA / org. transformation.TCA.pyruvate DH.E3	1
8.2	TCA / org. transformation.other organic acid transformations	2
8.2.10	TCA / org. transformation.other organic acid transformaitons.malic	1
8.2.11	TCA / org. transformation.other organic acid transformaitons.atp-citrate lyase	1
9	mitochondrial electron transport / ATP synthesis	3
9.2	mitochondrial electron transport / ATP synthesis.NADH-DH.type II	1
9.2.3	mitochondrial electron transport / ATP synthesis.NADH-DH.type II.mitochondrial	1
9.9	mitochondrial electron transport / ATP synthesis.F1-ATPase	2
10	cell wall	44
10.1	cell wall.precursor synthesis	6
10.1.1	cell wall.precursor synthesis.NDP sugar pyrophosphorylase	1
10.1.1.1	cell wall.precursor synthesis.NDP sugar pyrophosphorylase.GDP mannose	1
10.1.3	cell wall.precursor synthesis.AXS	1
10.1.5	cell wall.precursor synthesis.UXS	2
10.1.6	cell wall.precursor synthesis.GAE	2
10.1.12	cell wall.precursor synthesis.KDO pathway	1
10.1.12.4	cell wall.precursor synthesis.KDO pathway.CMP-KDO Synthetase	1
10.2	cell wall.cellulose synthesis	9
10.2.1	cell wall.cellulose synthesis.cellulose synthase	4
10.2.2	cell wall.cellulose synthesis.COBRA	3
10.6	cell wall.degradation	9
10.6.1	cell wall.degradation.cellulases and beta -1,4-glucanases	3
10.6.2	cell wall.degradation.mannan-xylose-arabinose-fucose	1
10.6.3	cell wall.degradation.pectate lyases and polygalacturonases	5
10.7	cell wall.modification	14
10.8	cell wall.pectin*esterases	6
10.8.1	cell wall.pectin*esterases.PME	4
10.8.2	cell wall.pectin*esterases.acetyl esterase	2
11	lipid metabolism	16
11.1	lipid metabolism.FA synthesis and FA elongation	4
11.1.8	lipid metabolism.FA synthesis and FA elongation.acyl coa ligase	1
11.1.10	lipid metabolism.FA synthesis and FA elongation.beta ketoacyl CoA synthase	1
11.1.11	lipid metabolism.FA synthesis and FA elongation.fatty acid elongase	1
11.1.12	lipid metabolism.FA synthesis and FA elongation.ACP protein	1
11.3	lipid metabolism.Phospholipid synthesis	1
11.3.2	lipid metabolism.Phospholipid synthesis.choline kinase	1
11.6	lipid metabolism.lipid transfer proteins etc	3
11.8	lipid metabolism.'exotics' (steroids, squalene etc)	2
11.8.1	lipid metabolism.'exotics' (steroids, squalene etc).sphingolipids	1
11.9	lipid metabolism.lipid degradation	6
11.9.2	lipid metabolism.lipid degradation.lipases	2
11.9.2.1	lipid metabolism.lipid degradation.lipases.triacylglycerol lipase	2
11.9.3	lipid metabolism.lipid degradation.lysophospholipases	3
11.9.3.3	lipid metabolism.lipid degradation.lysophospholipases.glycerophosphodiester phosphodiesterase	2
11.9.4	lipid metabolism.lipid degradation.beta-oxidation	1
11.9.4.2	lipid metabolism.lipid degradation.beta-oxidation.acyl CoA DH	1
12	N-metabolism	2
12.2	N-metabolism.ammonia metabolism	1
12.2.2	N-metabolism.ammonia metabolism.glutamine synthase	1
12.3	N-metabolism.N-degradation	1
12.3.1	N-metabolism.N-degradation.glutamate dehydrogenase	1
13	amino acid metabolism	15
13.1	amino acid metabolism.synthesis	10
13.1.3	amino acid metabolism.synthesis.aspartate family	1
13.1.3.6	amino acid metabolism.synthesis.aspartate family.misc	1
13.1.3.6.1	amino acid metabolism.synthesis.aspartate family.misc.homoserine	1
13.1.3.6.1.1	amino acid metabolism.synthesis.aspartate family.misc.homoserine.aspartate kinase	1
13.1.4	amino acid metabolism.synthesis.branched chain group	3
13.1.4.1	amino acid metabolism.synthesis.branched chain group.common	2
13.1.4.1.4	amino acid metabolism.synthesis.branched chain group.common.branched-chain amino acid aminotransferase	1
13.1.4.4	amino acid metabolism.synthesis.branched chain group.leucine specific	1
13.1.4.4.1	amino acid metabolism.synthesis.branched chain group.leucine specific.2-isopropylmalate synthase	1
13.1.5	amino acid metabolism.synthesis.serine-glycine-cysteine group	2
13.1.5.3	amino acid metabolism.synthesis.serine-glycine-cysteine group.cysteine	2
13.1.5.3.1	amino acid metabolism.synthesis.serine-glycine-cysteine group.cysteine.OASTL	1
13.1.5.3.2	amino acid metabolism.synthesis.serine-glycine-cysteine group.cysteine.SAT	1
13.1.6	amino acid metabolism.synthesis.aromatic aa	4
13.1.6.2	amino acid metabolism.synthesis.aromatic aa.phenylalanine and tyrosine	1
13.1.6.4	amino acid metabolism.synthesis.aromatic aa.tyrosine	1
13.1.6.4.1	amino acid metabolism.synthesis.aromatic aa.tyrosine.arogenate dehydrogenase \& prephenate dehydrogenase	1
13.1.6.5	amino acid metabolism.synthesis.aromatic aa.tryptophan	2
13.1.6.5.5	amino acid metabolism.synthesis.aromatic aa.tryptophan.tryptophan synthase	1
13.2	amino acid metabolism.degradation	5
13.2.2	amino acid metabolism.degradation.glutamate family	1
13.2.2.2	amino acid metabolism.degradation.glutamate family.proline	1
13.2.4	amino acid metabolism.degradation.branched chain group	1
13.2.4.4	amino acid metabolism.degradation.branched-chain group.leucine	1
13.2.5	amino acid metabolism.degradation.serine-glycine-cysteine group	1
13.2.5.2	amino acid metabolism.degradation.serine-glycine-cysteine group.glycine	1
13.2.7	amino acid metabolism.degradation.histidine	2
14	S-assimilation	1
14.2	S-assimilation.APR	1
15	metal handling	2
15.2	metal handling.binding, chelation and storage	2
16	secondary metabolism	7
16.1	secondary metabolism.isoprenoids	2
16.1.2	secondary metabolism.isoprenoids.mevalonate pathway	1
16.1.2.3	secondary metabolism.isoprenoids.mevalonate pathway.HMG-CoA reductase	1
16.1.5	secondary metabolism.isoprenoids.terpenoids	1
16.2	secondary metabolism.phenylpropanoids	3
16.7	secondary metabolism.wax	1
16.10	secondary metabolism.simple phenols	1
17	hormone metabolism	30
17.1	hormone metabolism.abscisic acid	1
17.1.1	hormone metabolism.abscisic acid.synthesis-degradation	1
17.1.1.1	hormone metabolism.abscisic acid.synthesis-degradation.synthesis	1
17.1.1.1.10	hormone metabolism.abscisic acid.synthesis-degradation.synthesis.9-cis-epoxycarotenoid dioxygenase	1
17.2	hormone metabolism.auxin	6
17.2.3	hormone metabolism.auxin.induced-regulated-responsive-activated	6
17.3	hormone metabolism.brassinosteroid	1
17.3.1	hormone metabolism.brassinosteroid.synthesis-degradation	1
17.3.1.1	hormone metabolism.brassinosteroid.synthesis-degradation.BRs	1
17.3.1.1.1	hormone metabolism.brassinosteroid.synthesis-degradation.BRs.DET2	1
17.5	hormone metabolism.ethylene	17
17.5.1	hormone metabolism.ethylene.synthesis-degradation	8
17.5.1.1	hormone metabolism.ethylene.synthesis-degradation.1-aminocyclopropane-1-carboxylate synthase	1
17.5.2	hormone metabolism.ethylene.signal transduction	9
17.6	hormone metabolism.gibberelin	2
17.6.1	hormone metabolism.gibberelin.synthesis-degradation	1
17.6.1.11	hormone metabolism.gibberelin.synthesis-degradation.GA20 oxidase	1
17.6.3	hormone metabolism.gibberelin.induced-regulated-responsive-activated	1
17.7	hormone metabolism.jasmonate	3
17.7.1	hormone metabolism.jasmonate.synthesis-degradation	3
17.7.1.2	hormone metabolism.jasmonate.synthesis-degradation.lipoxygenase	2
17.7.1.3	hormone metabolism.jasmonate.synthesis-degradation.allene oxidase synthase	1
18	Co-factor and vitamine metabolism	4
18.2	Co-factor and vitamine metabolism.thiamine	1
18.3	Co-factor and vitamine metabolism.riboflavin	1
18.3.1	Co-factor and vitamine metabolism.riboflavin.GTP cyclohydrolase II	1
18.7	Co-factor and vitamine metabolism.iron-sulphur clusters	1
18.13	Co-factor and vitamine metabolism.isochorismatase	1
19	tetrapyrrole synthesis	2
19.2	tetrapyrrole synthesis.glu-tRNA reductase	1
19.16	tetrapyrrole synthesis.chlorophyll b synthase	1
20	stress	35
20.1	stress.biotic	19
20.1.1	stress.biotic.respiratory burst	2
20.1.7	stress.biotic.PR-proteins	3
20.2	stress.abiotic	16
20.2.1	stress.abiotic.heat	7
20.2.2	stress.abiotic.cold	3
20.2.3	stress.abiotic.drought/salt	1
20.2.4	stress.abiotic.touch/wounding	2
20.2.99	stress.abiotic.unspecified	2
21	redox	10
21.2	redox.ascorbate and glutathione	3
21.2.1	redox.ascorbate and glutathione.ascorbate	2
21.4	redox.glutaredoxins	7
22	polyamine metabolism	2
22.1	polyamine metabolism.synthesis	1
22.1.2	polyamine metabolism.synthesis.SAM decarboxylase	1
22.2	polyamine metabolism.degradation	1
22.2.1	polyamine metabolism.degradation.polyamin oxidase	1
23	nucleotide metabolism	1
23.3	nucleotide metabolism.salvage	1
23.3.3	nucleotide metabolism.salvage.NUDIX hydrolases	1
24	Biodegradation of Xenobiotics	3
24.2	Biodegradation of Xenobiotics.lactoylglutathione lyase	1
26	misc	53
26.1	misc.misc2	1
26.2	misc.UDP glucosyl and glucoronyl transferases	12
26.3	misc.gluco-, galacto- and mannosidases	4
26.3.1	misc.gluco-, galacto- and mannosidases.alpha-galactosidase	1
26.3.2	misc.gluco-, galacto- and mannosidases.beta-galactosidase	1
26.4	misc.beta 1,3 glucan hydrolases	1
26.4.1	misc.beta 1,3 glucan hydrolases.glucan endo-1,3-beta-glucosidase	1
26.7	misc.oxidases - copper, flavone etc.	4
26.8	misc.nitrilases, *nitrile lyases, berberine bridge enzymes, reticuline oxidases, troponine reductases	6
26.9	misc.glutathione S transferases	7
26.10	misc.cytochrome P450	9
26.18	misc.invertase/pectin methylesterase inhibitor family protein	3
26.19	misc.plastocyanin-like	2
26.21	misc.protease inhibitor/seed storage/lipid transfer protein (LTP) family protein	2
26.22	misc.short chain dehydrogenase/reductase (SDR)	1
26.24	misc.GCN5-related N-acetyltransferase	1
27	RNA	131
27.1	RNA.processing	3
27.1.19	RNA.processing.ribonucleases	3
27.2	RNA.transcription	3
27.3	RNA.regulation of transcription	122
27.3.3	RNA.regulation of transcription.AP2/EREBP, APETALA2/Ethylene-responsive element binding protein family	13
27.3.6	RNA.regulation of transcription.bHLH,Basic Helix-Loop-Helix family	10
27.3.7	RNA.regulation of transcription.C2C2(Zn) CO-like, Constans-like zinc finger family	2
27.3.8	RNA.regulation of transcription.C2C2(Zn) DOF zinc finger family	4
27.3.9	RNA.regulation of transcription.C2C2(Zn) GATA transcription factor family	2
27.3.11	RNA.regulation of transcription.C2H2 zinc finger family	11
27.3.12	RNA.regulation of transcription.C3H zinc finger family	3
27.3.14	RNA.regulation of transcription.CCAAT box binding factor family, HAP2	1
27.3.20	RNA.regulation of transcription.G2-like transcription factor family, GARP	1
27.3.21	RNA.regulation of transcription.GRAS transcription factor family	6
27.3.22	RNA.regulation of transcription.HB,Homeobox transcription factor family	7
27.3.24	RNA.regulation of transcription.MADS box transcription factor family	4
27.3.25	RNA.regulation of transcription.MYB domain transcription factor family	6
27.3.26	RNA.regulation of transcription.MYB-related transcription factor family	2
27.3.27	RNA.regulation of transcription.NAC domain transcription factor family	1
27.3.29	RNA.regulation of transcription.TCP transcription factor family	1
27.3.30	RNA.regulation of transcription.Trihelix, Triple-Helix transcription factor family	2
27.3.32	RNA.regulation of transcription.WRKY domain transcription factor family	18
27.3.35	RNA.regulation of transcription.bZIP transcription factor family	3
27.3.40	RNA.regulation of transcription.Aux/IAA family	1
27.3.50	RNA.regulation of transcription.General Transcription	1
27.3.57	RNA.regulation of transcription.JUMONJI family	1
27.3.62	RNA.regulation of transcription.Nucleosome/chromatin assembly factor group	1
27.3.64	RNA.regulation of transcription.PHOR1	4
27.3.67	RNA.regulation of transcription.putative transcription regulator	4
27.3.69	RNA.regulation of transcription.SET-domain transcriptional regulator family	2
27.3.71	RNA.regulation of transcription.SNF7	3
27.3.99	RNA.regulation of transcription.unclassified	10
27.4	RNA.RNA binding	3
28	DNA	10
28.1	DNA.synthesis/chromatin structure	8
28.1.3	DNA.synthesis/chromatin structure.histone	4
28.99	DNA.unspecified	2
29	protein	111
29.1	protein.aa activation	1
29.1.4	protein.aa activation.leucine-tRNA ligase	1
29.2	protein.synthesis	15
29.2.1	protein.synthesis.ribosomal protein	13
29.2.1.1	protein.synthesis.ribosomal protein.prokaryotic	1
29.2.1.1.2	protein.synthesis.ribosomal protein.prokaryotic.mitochondrion	1
29.2.1.1.2.2	protein.synthesis.ribosomal protein.prokaryotic.mitochondrion.50S subunit	1
29.2.1.1.2.2.2	protein.synthesis.ribosomal protein.prokaryotic.mitochondrion.50S subunit.L2	1
29.2.1.2	protein.synthesis.ribosomal protein.eukaryotic	11
29.2.1.2.1	protein.synthesis.ribosomal protein.eukaryotic.40S subunit	7
29.2.1.2.1.7	protein.synthesis.ribosomal protein.eukaryotic.40S subunit.S7	2
29.2.1.2.1.18	protein.synthesis.ribosomal protein.eukaryotic.40S subunit.S18	1
29.2.1.2.1.26	protein.synthesis.ribosomal protein.eukaryotic.40S subunit.S26	2
29.2.1.2.1.29	protein.synthesis.ribosomal protein.eukaryotic.40S subunit.S29	1
29.2.1.2.1.53	protein.synthesis.ribosomal protein.eukaryotic.40S subunit.S3A	1
29.2.1.2.2	protein.synthesis.ribosomal protein.eukaryotic.60S subunit	4
29.2.1.2.2.17	protein.synthesis.ribosomal protein.eukaryotic.60S subunit.L17	1
29.2.1.2.2.34	protein.synthesis.ribosomal protein.eukaryotic.60S subunit.L34	1
29.2.1.2.2.37	protein.synthesis.ribosomal protein.eukaryotic.60S subunit.L37	1
29.2.1.2.2.518	protein.synthesis.ribosomal protein.eukaryotic.60S subunit.L18A	1
29.2.1.99	protein.synthesis.ribosomal protein.unknown	1
29.2.1.99.1	protein.synthesis.ribosomal protein.unknown.small subunit	1
29.2.1.99.1.4	protein.synthesis.ribosomal protein.unknown.small subunit.S4	1
29.2.2	protein.synthesis.misc ribosomal protein	1
29.2.4	protein.synthesis.elongation	1
29.3	protein.targeting	7
29.3.2	protein.targeting.mitochondria	2
29.3.4	protein.targeting.secretory pathway	4
29.3.4.3	protein.targeting.secretory pathway.vacuole	2
29.3.4.99	protein.targeting.secretory pathway.unspecified	2
29.3.99	protein.targeting.unknown	1
29.4	protein.postranslational modification	36
29.4.1	protein.postranslational modification.kinase	15
29.4.1.57	protein.postranslational modification.kinase.receptor like cytoplasmatic kinase VII	15
29.5	protein.degradation	49
29.5.1	protein.degradation.subtilases	7
29.5.2	protein.degradation.autophagy	1
29.5.3	protein.degradation.cysteine protease	1
29.5.7	protein.degradation.metalloprotease	5
29.5.9	protein.degradation.AAA type	2
29.5.11	protein.degradation.ubiquitin	30
29.5.11.1	protein.degradation.ubiquitin.ubiquitin	2
29.5.11.3	protein.degradation.ubiquitin.E2	2
29.5.11.4	protein.degradation.ubiquitin.E3	25
29.5.11.4.2	protein.degradation.ubiquitin.E3.RING	19
29.5.11.4.3	protein.degradation.ubiquitin.E3.SCF	5
29.5.11.4.3.2	protein.degradation.ubiquitin.E3.SCF.FBOX	5
29.5.11.4.5	protein.degradation.ubiquitin.E3.BTB/POZ Cullin3	1
29.5.11.4.5.2	protein.degradation.ubiquitin.E3.BTB/POZ Cullin3.BTB/POZ	1
29.5.11.20	protein.degradation.ubiquitin.proteasom	1
29.6	protein.folding	3
30	signalling	64
30.1	signalling.in sugar and nutrient physiology	10
30.1.1	signalling.in sugar and nutrient physiology	10
30.2	signalling.receptor kinases	23
30.2.11	signalling.receptor kinases.leucine rich repeat XI	8
30.2.17	signalling.receptor kinases.DUF 26	12
30.2.20	signalling.receptor kinases.wheat LRK10 like	1
30.2.21	signalling.receptor kinases.lysine motif	1
30.2.24	signalling.receptor kinases.S-locus glycoprotein like	1
30.3	signalling.calcium	17
30.4	signalling.phosphinositides	2
30.4.4	signalling.phosphinositides.phosphoinositide phospholipase C	1
30.5	signalling.G-proteins	6
30.7	signalling.14-3-3 proteins	1
30.8	signalling.misc	1
30.10	signalling.phosphorelay	1
30.11	signalling.light	3
31	cell	19
31.1	cell.organisation	13
31.2	cell.division	2
31.3	cell.cycle	1
31.4	cell.vesicle transport	3
33	development	23
33.1	development.storage proteins	5
33.2	development.late embryogenesis abundant	5
33.99	development.unspecified	13
34	transport	33
34.1	transport.p- and v-ATPases	1
34.2	transport.sugars	1
34.3	transport.amino acids	4
34.7	transport.phosphate	1
34.9	transport.metabolite transporters at the mitochondrial membrane	7
34.12	transport.metal	6
34.13	transport.peptides and oligopeptides	2
34.18	transport.unspecified anions	1
34.19	transport.Major Intrinsic Proteins	2
34.19.2	transport.Major Intrinsic Proteins.TIP	1
34.19.3	transport.Major Intrinsic Proteins.NIP	1
34.98	transport.membrane system unknown	1
34.99	transport.misc	7
35	not assigned	298
35.2	not assigned.unknown	298

## Sheet: Red
Table S8. MapMan groups of DEGs between AtORHis and AtORWT at red fruit developmental stage
bin	name	elements
1	PS	6
1.1	PS.lightreaction	3					1	PS	6
1.1.1	PS.lightreaction.photosystem II	1					2	major CHO metabolism	1
1.1.1.1	PS.lightreaction.photosystem II.LHC-II	1					3	minor CHO metabolism	1
1.1.2	PS.lightreaction.photosystem I	1					6	gluconeogenese/ glyoxylate cycle	1
1.1.2.1	PS.lightreaction.photosystem I.LHC-I	1					8	TCA / org. transformation	1
1.1.40	PS.lightreaction.cyclic electron flow-chlororespiration	1					10	cell wall	6
1.3	PS.calvin cycle	3					11	lipid metabolism	3
1.3.4	PS.calvin cycle.GAP	1					13	amino acid metabolism	4
1.3.7	PS.calvin cycle.FBPase	1					16	secondary metabolism	1
1.3.8	PS.calvin cycle.transketolase	1					17	hormone metabolism	20
2	major CHO metabolism	1					19	tetrapyrrole synthesis	2
2.2	major CHO metabolism.degradation	1					20	stress	25
2.2.2	major CHO metabolism.degradation.starch	1					21	redox	3
2.2.2.1	major CHO metabolism.degradation.starch.starch cleavage	1					22	polyamine metabolism	1
2.2.2.1.2	major CHO metabolism.degradation.starch.starch cleavage.beta amylase	1					23	nucleotide metabolism	2
3	minor CHO metabolism	1					26	misc	30
3.5	minor CHO metabolism.others	1					27	RNA	34
6	gluconeogenese/ glyoxylate cycle	1					28	DNA	2
6.4	gluconeogenese/ glyoxylate cycle.PEPCK	1					29	protein	25
8	TCA / org. transformation	1					30	signalling	16
8.2	TCA / org. transformation.other organic acid transformations	1					31	cell	5
8.2.9	TCA / org. transformation.other organic acid transformaitons.cyt MDH	1					33	development	11
10	cell wall	6					34	transport	9
10.1	cell wall.precursor synthesis	1					35	not assigned	68
10.1.20	cell wall.precursor synthesis.phosphomannose isomerase	1
10.3	cell wall.hemicellulose synthesis	1
10.6	cell wall.degradation	4
10.6.1	cell wall.degradation.cellulases and beta -1,4-glucanases	1
10.6.2	cell wall.degradation.mannan-xylose-arabinose-fucose	1
10.6.3	cell wall.degradation.pectate lyases and polygalacturonases	2
11	lipid metabolism	3
11.6	lipid metabolism.lipid transfer proteins etc	1
11.7	lipid metabolism.unassigned	1
11.9	lipid metabolism.lipid degradation	1
11.9.2	lipid metabolism.lipid degradation.lipases	1
11.9.2.1	lipid metabolism.lipid degradation.lipases.triacylglycerol lipase	1
13	amino acid metabolism	4
13.1	amino acid metabolism.synthesis	2
13.1.3	amino acid metabolism.synthesis.aspartate family	2
13.1.3.6	amino acid metabolism.synthesis.aspartate family.misc	2
13.1.3.6.1	amino acid metabolism.synthesis.aspartate family.misc.homoserine	2
13.1.3.6.1.1	amino acid metabolism.synthesis.aspartate family.misc.homoserine.aspartate kinase	2
13.2	amino acid metabolism.degradation	2
13.2.2	amino acid metabolism.degradation.glutamate family	1
13.2.2.2	amino acid metabolism.degradation.glutamate family.proline	1
13.2.3	amino acid metabolism.degradation.aspartate family	1
13.2.3.4	amino acid metabolism.degradation.aspartate family.methionine	1
13.2.3.4.1	amino acid metabolism.degradation.aspartate family.methionine.methionine gamma-lyase	1
16	secondary metabolism	1
16.1	secondary metabolism.isoprenoids	1
16.1.1	secondary metabolism.isoprenoids.non-mevalonate pathway	1
17	hormone metabolism	20
17.1	hormone metabolism.abscisic acid	1
17.1.1	hormone metabolism.abscisic acid.synthesis-degradation	1
17.1.1.1	hormone metabolism.abscisic acid.synthesis-degradation.synthesis	1
17.1.1.1.10	hormone metabolism.abscisic acid.synthesis-degradation.synthesis.9-cis-epoxycarotenoid dioxygenase	1
17.2	hormone metabolism.auxin	3
17.2.3	hormone metabolism.auxin.induced-regulated-responsive-activated	3
17.5	hormone metabolism.ethylene	9
17.5.1	hormone metabolism.ethylene.synthesis-degradation	4
17.5.1.1	hormone metabolism.ethylene.synthesis-degradation.1-aminocyclopropane-1-carboxylate synthase	2
17.5.2	hormone metabolism.ethylene.signal transduction	5
17.7	hormone metabolism.jasmonate	6
17.7.1	hormone metabolism.jasmonate.synthesis-degradation	3
17.7.1.2	hormone metabolism.jasmonate.synthesis-degradation.lipoxygenase	2
17.7.1.3	hormone metabolism.jasmonate.synthesis-degradation.allene oxidase synthase	1
17.7.2	hormone metabolism.jasmonate.signal transduction	3
17.8	hormone metabolism.salicylic acid	1
17.8.1	hormone metabolism.salicylic acid.synthesis-degradation	1
19	tetrapyrrole synthesis	2
19.13	tetrapyrrole synthesis.divinyl chlorophyllide-a 8-vinyl-reductase	1
19.99	tetrapyrrole synthesis.unspecified	1
20	stress	25
20.1	stress.biotic	14
20.1.3	stress.biotic.signalling	4
20.1.7	stress.biotic.PR-proteins	3
20.1.7.6	stress.biotic.PR-proteins.proteinase inhibitors	1
20.1.7.6.1	stress.biotic.PR-proteins.proteinase inhibitors.trypsin inhibitor	1
20.2	stress.abiotic	11
20.2.1	stress.abiotic.heat	9
20.2.3	stress.abiotic.drought/salt	1
20.2.99	stress.abiotic.unspecified	1
21	redox	3
21.1	redox.thioredoxin	2
21.5	redox.peroxiredoxin	1
22	polyamine metabolism	1
22.2	polyamine metabolism.degradation	1
22.2.1	polyamine metabolism.degradation.polyamin oxidase	1
23	nucleotide metabolism	2
23.3	nucleotide metabolism.salvage	1
23.3.3	nucleotide metabolism.salvage.NUDIX hydrolases	1
23.5	nucleotide metabolism.deoxynucleotide metabolism	1
23.5.5	nucleotide metabolism.deoxynucleotide metabolism.dUTP diphosphatase	1
26	misc	30
26.1	misc.misc2	1
26.2	misc.UDP glucosyl and glucoronyl transferases	8
26.3	misc.gluco-, galacto- and mannosidases	1
26.3.2	misc.gluco-, galacto- and mannosidases.beta-galactosidase	1
26.4	misc.beta 1,3 glucan hydrolases	2
26.4.1	misc.beta 1,3 glucan hydrolases.glucan endo-1,3-beta-glucosidase	2
26.7	misc.oxidases - copper, flavone etc.	1
26.8	misc.nitrilases, *nitrile lyases, berberine bridge enzymes, reticuline oxidases, troponine reductases	2
26.9	misc.glutathione S transferases	2
26.10	misc.cytochrome P450	4
26.12	misc.peroxidases	2
26.13	misc.acid and other phosphatases	1
26.16	misc.myrosinases-lectin-jacalin	2
26.18	misc.invertase/pectin methylesterase inhibitor family protein	1
26.19	misc.plastocyanin-like	1
26.21	misc.protease inhibitor/seed storage/lipid transfer protein (LTP) family protein	1
26.22	misc.short chain dehydrogenase/reductase (SDR)	1
27	RNA	34
27.1	RNA.processing	1
27.1.20	RNA.processing.degradation dicer	1
27.3	RNA.regulation of transcription	30
27.3.3	RNA.regulation of transcription.AP2/EREBP, APETALA2/Ethylene-responsive element binding protein family	6
27.3.6	RNA.regulation of transcription.bHLH,Basic Helix-Loop-Helix family	1
27.3.7	RNA.regulation of transcription.C2C2(Zn) CO-like, Constans-like zinc finger family	3
27.3.11	RNA.regulation of transcription.C2H2 zinc finger family	1
27.3.14	RNA.regulation of transcription.CCAAT box binding factor family, HAP2	1
27.3.20	RNA.regulation of transcription.G2-like transcription factor family, GARP	1
27.3.21	RNA.regulation of transcription.GRAS transcription factor family	2
27.3.22	RNA.regulation of transcription.HB,Homeobox transcription factor family	4
27.3.25	RNA.regulation of transcription.MYB domain transcription factor family	1
27.3.26	RNA.regulation of transcription.MYB-related transcription factor family	1
27.3.32	RNA.regulation of transcription.WRKY domain transcription factor family	3
27.3.40	RNA.regulation of transcription.Aux/IAA family	1
27.3.67	RNA.regulation of transcription.putative transcription regulator	3
27.3.69	RNA.regulation of transcription.SET-domain transcriptional regulator family	1
27.3.99	RNA.regulation of transcription.unclassified	1
27.4	RNA.RNA binding	3
28	DNA	2
28.1	DNA.synthesis/chromatin structure	1
28.99	DNA.unspecified	1
29	protein	25
29.2	protein.synthesis	2
29.2.1	protein.synthesis.ribosomal protein	1
29.2.1.1	protein.synthesis.ribosomal protein.prokaryotic	1
29.2.1.1.1	protein.synthesis.ribosomal protein.prokaryotic.chloroplast	1
29.2.1.1.1.2	protein.synthesis.ribosomal protein.prokaryotic.chloroplast.50S subunit	1
29.2.1.1.1.2.10	protein.synthesis.ribosomal protein.prokaryotic.chloroplast.50S subunit.L10	1
29.2.4	protein.synthesis.elongation	1
29.3	protein.targeting	1
29.3.3	protein.targeting.chloroplast	1
29.4	protein.postranslational modification	13
29.4.1	protein.postranslational modification.kinase	4
29.4.1.57	protein.postranslational modification.kinase.receptor like cytoplasmatic kinase VII	4
29.5	protein.degradation	7
29.5.1	protein.degradation.subtilases	2
29.5.5	protein.degradation.serine protease	1
29.5.9	protein.degradation.AAA type	1
29.5.11	protein.degradation.ubiquitin	3
29.5.11.4	protein.degradation.ubiquitin.E3	3
29.5.11.4.2	protein.degradation.ubiquitin.E3.RING	3
29.6	protein.folding	1
29.8	protein.assembly and cofactor ligation	1
30	signalling	16
30.1	signalling.in sugar and nutrient physiology	1
30.1.1	signalling.in sugar and nutrient physiology	1
30.2	signalling.receptor kinases	9
30.2.11	signalling.receptor kinases.leucine rich repeat XI	3
30.2.17	signalling.receptor kinases.DUF 26	6
30.3	signalling.calcium	1
30.5	signalling.G-proteins	3
30.11	signalling.light	2
31	cell	5
31.1	cell.organisation	2
31.2	cell.division	1
31.3	cell.cycle	1
31.3.1	cell.cycle.peptidylprolyl isomerase	1
31.4	cell.vesicle transport	1
33	development	11
33.1	development.storage proteins	2
33.2	development.late embryogenesis abundant	4
33.99	development.unspecified	5
34	transport	9
34.3	transport.amino acids	1
34.6	transport.sulphate	1
34.15	transport.potassium	1
34.19	transport.Major Intrinsic Proteins	3
34.19.2	transport.Major Intrinsic Proteins.TIP	2
34.19.3	transport.Major Intrinsic Proteins.NIP	1
34.99	transport.misc	3
35	not assigned	68
35.2	not assigned.unknown	68
