# Supplementary material for: Ectopic expression of ORANGE promotes carotenoid accumulation and fruit development in tomato
Source: Plant Biotechnol J. 2018 May 31;17(1):33–49. doi: 10.1111/pbi.12945 (PMC6330546; doi:10.1111/pbi.12945)
Supplement: Supplementary file 10 — Table S9 Common DEGs between AtOR His and AtOR WT among early (7–27 DPA) and late (MG‐R) fruit developmental stages. [file PBI-17-33-s012.xlsx]

## Sheet: 73 Common DEGs_3DPA stages
Table S9. Common DEGs between AtORHis and AtORWT among early (7-27 DPA) fruit developmental stages
GeneID	ID conversion	annotation
Solyc02g005160	Solyc02g005160.1.1	Gag-Pol polyprotein (AHRD V1 ***- B8YLY4_MEDTR)
Solyc11g044440	Solyc11g044440.1.1	Serine/threonine-protein phosphatase 7 long form homolog (AHRD V1 **-- PPP7L_ARATH); contains Interpro domain(s) IPR019557 Aminotransferase-like, plant mobile domain
Solyc11g062200	Solyc11g062200.1.1	Transposon Ty1-A Gag-Pol polyprotein (AHRD V1 *-*- YA11B_YEAST); contains Interpro domain(s) IPR013103 Reverse transcriptase, RNA-dependent DNA polymerase
Solyc04g011970	Solyc04g011970.1.1	Gag-Pol polyprotein (AHRD V1 ***- B8YLY4_MEDTR); contains Interpro domain(s) IPR013103 Reverse transcriptase, RNA-dependent DNA polymerase
Solyc00g222460	Solyc00g222460.1.1	Gag-Pol polyprotein (AHRD V1 ***- B8YLY4_MEDTR)
Solyc02g014860	Solyc02g014860.2.1	Chaperone protein DnaJ (AHRD V1 *-*- D2QAE1_BIFDB); contains Interpro domain(s) IPR003095 Heat shock protein DnaJ
Solyc00g174330	Solyc00g174330.2.1	Pathogenesis related protein PR-1 (AHRD V1 ***- Q9SC15_SOLTU); contains Interpro domain(s) IPR001283 Allergen V5/Tpx-1 related
Solyc00g174340	Solyc00g174340.1.1	Pathogenesis-related protein 1b (AHRD V1 ***- Q941G6_SOLTU); contains Interpro domain(s) IPR018244 Allergen V5/Tpx-1 related, conserved site
Solyc02g089010	Solyc02g089010.1.1	Receptor-like kinase (AHRD V1 *-*- A7VM32_MARPO); contains Interpro domain(s) IPR001245 Tyrosine protein kinase
Solyc09g090190	Solyc09g090190.2.1	Dehydration-responsive protein-like (AHRD V1 **-- Q653G1_ORYSJ); contains Interpro domain(s) IPR004159 Protein of unknown function DUF248, methyltransferase putative
Solyc02g079280	Solyc02g079280.2.1	MYB transcription factor (AHRD V1 **-* Q9LDR8_ARATH); contains Interpro domain(s) IPR015495 Myb transcription factor
Solyc12g010980	Solyc12g010980.1.1	Acyltransferase-like protein (AHRD V1 **-- Q589X7_TOBAC); contains Interpro domain(s) IPR003480 Transferase
Solyc03g122190	Solyc03g122190.2.1	Jasmonate ZIM domain 2 (AHRD V1 **-- C7SCY2_CATRO); contains Interpro domain(s) IPR010399 Tify
Solyc04g081290	Solyc04g081290.2.1	Lysine decarboxylase-like protein (AHRD V1 **-- B6T4M5_MAIZE); contains Interpro domain(s) IPR005269 Conserved hypothetical protein CHP00730
Solyc07g051840	Solyc07g051840.2.1	WRKY transcription factor (AHRD V1 ***- D0PSE9_9LAMI); contains Interpro domain(s) IPR003657 DNA-binding WRKY
Solyc04g078750	Solyc04g078750.2.1	Harpin-induced protein (AHRD V1 ***- B6TDG9_MAIZE); contains Interpro domain(s) IPR010847 Harpin-induced 1
Solyc03g117860	Solyc03g117860.2.1	IBR finger domain protein (AHRD V1 **-- Q4WL53_ASPFU); contains Interpro domain(s) IPR002867 Zinc finger, C6HC-type
Solyc02g084280	Solyc02g084280.2.1	Unknown Protein (AHRD V1)
Solyc07g018010	Solyc07g018010.2.1	Transcription Factor (AHRD V1 **** Q84LF9_ORYSA); contains Interpro domain(s) IPR011598 Helix-loop-helix DNA-binding
Solyc01g105650	Solyc01g105650.2.1	1-aminocyclopropane-1-carboxylate oxidase (AHRD V1 **-- ACCO_MUSAC); contains Interpro domain(s) IPR005123 Oxoglutarate and iron-dependent oxygenase
Solyc10g081320	Solyc10g081320.1.1	MYB transcription factor (AHRD V1 *--* Q9C5P9_ARATH); contains Interpro domain(s) IPR015495 Myb transcription factor
Solyc09g014280	Solyc09g014280.1.1	Hydroxycinnamoyl transferase (AHRD V1 **-* D2XJ64_9MAGN); contains Interpro domain(s) IPR003480 Transferase
Solyc10g081570	Solyc10g081570.1.1	KED (AHRD V1 *-*- Q9LW95_TOBAC)
Solyc05g050560	Solyc05g050560.1.1	Transcription factor (AHRD V1 *--* Q9M4A8_MAIZE); contains Interpro domain(s) IPR011598 Helix-loop-helix DNA-binding
Solyc04g082530	Solyc04g082530.2.1	Bromodomain-containing protein (AHRD V1 ***- B9R8P3_RICCO); contains Interpro domain(s) IPR001487 Bromodomain
Solyc02g078480	Solyc02g078480.2.1	CBS domain containing protein (AHRD V1 ***- B6SWR6_MAIZE); contains Interpro domain(s) IPR000644 Cystathionine beta-synthase, core
Solyc12g008350	Solyc12g008350.1.1	Ethylene-responsive transcription factor 4 (AHRD V1 *-*- ERF78_ARATH); contains Interpro domain(s) IPR001471 Pathogenesis-related transcriptional factor and ERF, DNA-binding
Solyc06g076300	Solyc06g076300.2.1	Pyrimidine 5&apos-nucleotidase (AHRD V1 **** B0T131_CAUSK); contains Interpro domain(s) IPR010237 Pyrimidine 5-nucleotidase
Solyc08g076620	Solyc08g076620.1.1	Xylanase inhibitor (Fragment) (AHRD V1 **-- Q53IQ4_WHEAT); contains Interpro domain(s) IPR001461 Peptidase A1
Solyc01g095630	Solyc01g095630.2.1	WRKY transcription factor (AHRD V1 ***- D3YEX5_SOLLC); contains Interpro domain(s) IPR003657 DNA-binding WRKY
Solyc07g055810	Solyc07g055810.2.1	Receptor like kinase, RLK
Solyc12g097000	Solyc12g097000.1.1	Tir, resistance protein fragment
Solyc04g079730	Solyc04g079730.1.1	cytochrome P450
Solyc08g036660	Solyc08g036660.2.1	Protein TIFY 5A (AHRD V1 ***- TIF5A_ARATH); contains Interpro domain(s) IPR018467 CCT domain-like
Solyc07g063940	Solyc07g063940.1.1	GRAS family transcription factor (AHRD V1 **-* B9I7E1_POPTR); contains Interpro domain(s) IPR005202 GRAS transcription factor
Solyc10g080370	Solyc10g080370.1.1	Unknown Protein (AHRD V1)
Solyc02g088630	Solyc02g088630.2.1	Glycosyltransferase (AHRD V1 ***- B9IK47_POPTR); contains Interpro domain(s) IPR002495 Glycosyl transferase, family 8
Solyc01g098690	Solyc01g098690.2.1	LRR receptor-like serine/threonine-protein kinase, RLP
Solyc08g078510	Solyc08g078510.2.1	GRAM-containing/ABA-responsive protein (Fragment) (AHRD V1 *--- C6FBP1_PSEMZ); contains Interpro domain(s) IPR004182 GRAM
Solyc12g009220	Solyc12g009220.1.1	Jasmonate ZIM-domain protein 1 (AHRD V1 **-- A7XXZ0_SOLLC); contains Interpro domain(s) IPR010399 Tify
Solyc10g086520	Solyc10g086520.1.1	Expansin-1 (AHRD V1 ***- Q6RX69_PETHY); contains Interpro domain(s) IPR002963 Expansin
Solyc03g111290	Solyc03g111290.1.1	Cytochrome P450
Solyc04g082140	Solyc04g082140.2.1	Laccase-22 (AHRD V1 **-- LAC22_ORYSJ); contains Interpro domain(s) IPR001117 Multicopper oxidase, type 1
Solyc03g115230	Solyc03g115230.2.1	ClpB chaperone (AHRD V1 ***- D6QXI5_TRYCR); contains Interpro domain(s) IPR013093 ATPase associated with various cellular activities, AAA-2
Solyc09g083360	Solyc09g083360.2.1	Basic helix-loop-helix protein (AHRD V1 ***- Q0KK48_TOBAC); contains Interpro domain(s) IPR011598 Helix-loop-helix DNA-binding
Solyc03g116890	Solyc03g116890.2.1	WRKY transcription factor 2 (AHRD V1 **** C0L2R9_SOLLC); contains Interpro domain(s) IPR003657 DNA-binding WRKY
Solyc06g066800	Solyc06g066800.1.1	Glycosyl transferase family 8 (AHRD V1 **-- B8HXH4_CYAP4)
Solyc02g062550	Solyc02g062550.2.1	Cell division protease ftsH homolog (AHRD V1 *--- FTSH_HELPY); contains Interpro domain(s) IPR003959 ATPase, AAA-type, core
Solyc11g066100	Solyc11g066100.1.1	heat shock protein (AHRD V1 ***- B2D2G5_CAPSN); contains Interpro domain(s) IPR013126 Heat shock protein 70
Solyc12g009240	Solyc12g009240.1.1	Ethylene-responsive transcription factor 4 (AHRD V1 *-*- ERF78_ARATH); contains Interpro domain(s) IPR001471 Pathogenesis-related transcriptional factor and ERF, DNA-binding
Solyc09g011160	Solyc09g011160.2.1	Regulator of chromosome condensation RCC1 (AHRD V1 *--- B8FLG8_DESAA); contains Interpro domain(s) IPR009091 Regulator of chromosome condensation/beta-lactamase-inhibitor protein II
Solyc01g095140	Solyc01g095140.2.1	Late embryogenesis abundant protein (Fragment) (AHRD V1 **-- B7TGG5_PINSY); contains Interpro domain(s) IPR013990 Water Stress and Hypersensitive response
Solyc04g055090	Solyc04g055090.1.1	Unknown Protein (AHRD V1)
Solyc08g008280	Solyc08g008280.2.1	WRKY transcription factor-30 (AHRD V1 **** B6VB04_CAPAN); contains Interpro domain(s) IPR003657 DNA-binding WRKY
Solyc03g083960	Solyc03g083960.2.1	Trehalose 6-phosphate phosphatase (AHRD V1 **** D4QAK5_TOBAC); contains Interpro domain(s) IPR003337 Trehalose-phosphatase
Solyc06g035490	Solyc06g035490.2.1	BHLH transcription factor-like (AHRD V1 *-** Q941Z7_ORYSJ); contains Interpro domain(s) IPR011598 Helix-loop-helix DNA-binding
Solyc11g066060	Solyc11g066060.1.1	heat shock protein (AHRD V1 ***- B2D2G5_CAPSN); contains Interpro domain(s) IPR013126 Heat shock protein 70
Solyc08g068610	Solyc08g068610.2.1	Decarboxylase family protein (AHRD V1 ***- B1ILJ6_CLOBK); contains Interpro domain(s) IPR002129 Pyridoxal phosphate-dependent decarboxylase
Solyc02g086650	Solyc02g086650.2.1	Glucose-6-phosphate/phosphate translocator 2 (AHRD V1 **** B6TIJ4_MAIZE); contains Interpro domain(s) IPR004696 Tpt phosphate/phosphoenolpyruvate translocator
Solyc09g092520	Solyc09g092520.2.1	Xyloglucan endotransglucosylase/hydrolase 8 (AHRD V1 **** C0IRG7_ACTDE); contains Interpro domain(s) IPR016455 Xyloglucan endotransglucosylase/hydrolase
Solyc04g011440	Solyc04g011440.2.1	heat shock protein (AHRD V1 ***- B2D2G5_CAPSN); contains Interpro domain(s) IPR013126 Heat shock protein 70
Solyc03g098300	Solyc03g098300.1.1	Ornithine decarboxylase (AHRD V1 **** A2TBH8_THECC); contains Interpro domain(s) IPR002433 Ornithine decarboxylase
Solyc08g036640	Solyc08g036640.2.1	Protein TIFY 5A (AHRD V1 ***- TIF5A_ARATH); contains Interpro domain(s) IPR010399 Tify
Solyc06g076020	Solyc06g076020.2.1	heat shock protein (AHRD V1 ***- B2D2G5_CAPSN); contains Interpro domain(s) IPR013126 Heat shock protein 70
Solyc04g051360	Solyc04g051360.2.1	Ethylene responsive transcription factor 2b (AHRD V1 *-*- C0J9I6_9ROSA); contains Interpro domain(s) IPR001471 Pathogenesis-related transcriptional factor and ERF, DNA-binding
Solyc02g090360	Solyc02g090360.2.1	Laccase-22 (AHRD V1 **-- LAC22_ORYSJ); contains Interpro domain(s) IPR001117 Multicopper oxidase, type 1
Solyc08g078700	Solyc08g078700.2.1	Heat shock protein 22 (AHRD V1 ***- Q27JQ0_METAN); contains Interpro domain(s) IPR002068 Heat shock protein Hsp20
Solyc08g007830	Solyc08g007830.1.1	Ethylene-responsive transcription factor 10 (AHRD V1 *-** ERF77_ARATH); contains Interpro domain(s) IPR001471 Pathogenesis-related transcriptional factor and ERF, DNA-binding
Solyc06g036290	Solyc06g036290.2.1	Heat shock protein 90 (Fragment) (AHRD V1 **-- Q00NU9_WHEAT); contains Interpro domain(s) IPR003594 ATP-binding region, ATPase-like IPR001404 Heat shock protein Hsp90
Solyc05g009650	Solyc05g009650.2.1	Unknown Protein (AHRD V1)
Solyc03g111280	Solyc03g111280.1.1	Cytochrome P450
Solyc03g111300	Solyc03g111300.1.1	Cytochrome P450
Solyc02g064980	Solyc02g064980.1.1	Protein serine/threonine kinase (AHRD V1 ***- D3BP85_POLPA); contains Interpro domain(s) IPR002290 Serine/threonine protein kinase

## Sheet: 17 Common DEGs_4 late stages
Table S9. Common DEGs between AtORHis and AtORWT among late (MG-R) fruit developmental stages
GeneID	ID conversion	annotation
Solyc00g222460	Solyc00g222460.1.1	Gag-Pol polyprotein (AHRD V1 ***- B8YLY4_MEDTR)
Solyc02g005160	Solyc02g005160.1.1	Gag-Pol polyprotein (AHRD V1 ***- B8YLY4_MEDTR)
Solyc11g062200	Solyc11g062200.1.1	Transposon Ty1-A Gag-Pol polyprotein (AHRD V1 *-*- YA11B_YEAST); contains Interpro domain(s) IPR013103 Reverse transcriptase, RNA-dependent DNA polymerase
Solyc04g011970	Solyc04g011970.1.1	Gag-Pol polyprotein (AHRD V1 ***- B8YLY4_MEDTR); contains Interpro domain(s) IPR013103 Reverse transcriptase, RNA-dependent DNA polymerase
Solyc10g083880	Solyc10g083880.1.1	Aquaporin (AHRD V1 ***- D6BRE1_9ROSI); contains Interpro domain(s) IPR012269 Aquaporin
Solyc03g121540	Solyc03g121540.2.1	Beta-galactosidase (AHRD V1 ***- Q9ZP11_SOLLC); contains Interpro domain(s) IPR019801 Glycoside hydrolase, family 35, conserved site IPR001944 Glycoside hydrolase, family 35 IPR000922 D-galactoside/L-rhamnose binding SUEL lectin
Solyc06g073180	Solyc06g073180.2.1	Zinc finger protein CONSTANS-LIKE 1 (AHRD V1 *--- COL1_ARATH); contains Interpro domain(s) IPR000315 Zinc finger, B-box
Solyc01g107390	Solyc01g107390.2.1	Auxin-responsive GH3 product (AHRD V1 ***- Q05680_SOYBN); contains Interpro domain(s) IPR004993 GH3 auxin-responsive promoter
Solyc03g120420	Solyc03g120420.2.1	Unknown Protein (AHRD V1)
Solyc09g082340	Solyc09g082340.2.1	Vicilin-like protein (Fragment) (AHRD V1 **-- Q9SEW4_9ROSI); contains Interpro domain(s) IPR014710 RmlC-like jelly roll fold
Solyc01g005400	Solyc01g005400.2.1	Calcium binding protein Caleosin (AHRD V1 **-* A8N0P5_COPC7); contains Interpro domain(s) IPR007736 Caleosin related
Solyc03g111100	Solyc03g111100.1.1	AtIII18x5-like protein (Fragment) (AHRD V1 *-*- D9YU68_ARAHA)
Solyc01g008510	Solyc01g008510.2.1	Photosystem II 5 kDa protein, chloroplastic (AHRD V1 *-*- PST2_GOSHI)
Solyc10g005080	Solyc10g005080.2.1	Late elongated hypocotyl and circadian clock associated-1-like
Solyc08g078190	Solyc08g078190.1.1	Ethylene responsive transcription factor 1a (AHRD V1 *-*- C0J9I9_9ROSA); contains Interpro domain(s) IPR001471 Pathogenesis-related transcriptional factor and ERF, DNA-binding
Solyc08g079890	Solyc08g079890.1.1	Subtilisin-like protease (AHRD V1 **-- Q9LWA3_SOLLC); contains Interpro domain(s) IPR015500 Peptidase S8, subtilisin-related
Solyc03g082530	Solyc03g082530.1.1	Auxin-responsive family protein (AHRD V1 ***- D7M515_ARALY); contains Interpro domain(s) IPR003676 Auxin responsive SAUR protein
