# Supplementary material for: Ectopic expression of ORANGE promotes carotenoid accumulation and fruit development in tomato
Source: Plant Biotechnol J. 2018 May 31;17(1):33–49. doi: 10.1111/pbi.12945 (PMC6330546; doi:10.1111/pbi.12945)
Supplement: Supplementary file 11 — Table S10 MapMan groups of common DEGs between AtOR His and AtOR WTs among early (7‐27 DPA) and late (MG‐R) fruit developmental stages. [file PBI-17-33-s007.xlsx]

## Sheet: 73 common DEGs at 3 DPA stages
Table S10. MapMan groups of common DEGs between AtORHis and AtORWTs among early (7-27 DPA) fruit developmental stages
bin	name	elements
3	minor CHO metabolism	1
3.2	minor CHO metabolism.trehalose	1					3	minor CHO metabolism	1
3.2.2	minor CHO metabolism.trehalose.TPP	1					10	cell wall	2
10	cell wall	2					13	amino acid metabolism	3
10.7	cell wall.modification	2					16	secondary metabolism	2
13	amino acid metabolism	3					17	hormone metabolism	5
13.1	amino acid metabolism.synthesis	1					20	stress	13
13.1.3	amino acid metabolism.synthesis.aspartate family	1					26	misc	6
13.1.3.5	amino acid metabolism.synthesis.aspartate family.lysine	1					27	RNA	18
13.1.3.5.5	amino acid metabolism.synthesis.aspartate family.lysine.diaminopimelate decarboxylase	1					29	protein	6
13.2	amino acid metabolism.degradation	2					30	signalling	7
13.2.3	amino acid metabolism.degradation.aspartate family	1					31	cell	1
13.2.3.5	amino acid metabolism.degradation.aspartate family.lysine	1					33	development	2
13.2.7	amino acid metabolism.degradation.histidine	1					34	transport	1
16	secondary metabolism	2					35	not assigned	9
16.2	secondary metabolism.phenylpropanoids	2
17	hormone metabolism	5
17.1	hormone metabolism.abscisic acid	1
17.1.3	hormone metabolism.abscisic acid.induced-regulated-responsive-activated	1
17.5	hormone metabolism.ethylene	1
17.5.1	hormone metabolism.ethylene.synthesis-degradation	1
17.7	hormone metabolism.jasmonate	3
17.7.1	hormone metabolism.jasmonate.synthesis-degradation	1
17.7.1.3	hormone metabolism.jasmonate.synthesis-degradation.allene oxidase synthase	1
17.7.2	hormone metabolism.jasmonate.signal transduction	2
20	stress	13
20.1	stress.biotic	4
20.1.3	stress.biotic.signalling	2
20.1.7	stress.biotic.PR-proteins	1
20.2	stress.abiotic	9
20.2.1	stress.abiotic.heat	8
20.2.3	stress.abiotic.drought/salt	1
26	misc	6
26.2	misc.UDP glucosyl and glucoronyl transferases	1
26.7	misc.oxidases - copper, flavone etc.	2
26.10	misc.cytochrome P450	3
27	RNA	18
27.3	RNA.regulation of transcription	18
27.3.3	RNA.regulation of transcription.AP2/EREBP, APETALA2/Ethylene-responsive element binding protein family	4
27.3.6	RNA.regulation of transcription.bHLH,Basic Helix-Loop-Helix family	4
27.3.7	RNA.regulation of transcription.C2C2(Zn) CO-like, Constans-like zinc finger family	2
27.3.21	RNA.regulation of transcription.GRAS transcription factor family	1
27.3.25	RNA.regulation of transcription.MYB domain transcription factor family	2
27.3.32	RNA.regulation of transcription.WRKY domain transcription factor family	4
27.3.42	RNA.regulation of transcription.Bromodomain proteins	1
29	protein	6
29.4	protein.postranslational modification	3
29.4.1	protein.postranslational modification.kinase	1
29.4.1.57	protein.postranslational modification.kinase.receptor like cytoplasmatic kinase VII	1
29.5	protein.degradation	3
29.5.4	protein.degradation.aspartate protease	1
29.5.9	protein.degradation.AAA type	1
29.5.11	protein.degradation.ubiquitin	1
29.5.11.4	protein.degradation.ubiquitin.E3	1
29.5.11.4.2	protein.degradation.ubiquitin.E3.RING	1
30	signalling	7
30.2	signalling.receptor kinases	7
30.2.11	signalling.receptor kinases.leucine rich repeat XI	1
30.2.17	signalling.receptor kinases.DUF 26	5
30.2.21	signalling.receptor kinases.lysine motif	1
31	cell	1
31.2	cell.division	1
33	development	2
33.2	development.late embryogenesis abundant	2
34	transport	1
34.8	transport.metabolite transporters at the envelope membrane	1
35	not assigned	9
35.2	not assigned.unknown	9

## Sheet: 17 common DEGs at Late stages
Table S10. MapMan groups of common DEGs between AtORHis and AtORWTs among late (MG-R) fruit developmental stages
bin	name	elements
17	hormone metabolism	3
17.2	hormone metabolism.auxin	2					17	hormone metabolism	3
17.2.3	hormone metabolism.auxin.induced-regulated-responsive-activated	2					26	misc	1
17.5	hormone metabolism.ethylene	1					27	RNA	2
17.5.2	hormone metabolism.ethylene.signal transduction	1					29	protein	1
26	misc	1					30	signalling	4
26.3	misc.gluco-, galacto- and mannosidases	1					33	development	2
26.3.2	misc.gluco-, galacto- and mannosidases.beta-galactosidase	1					34	transport	1
27	RNA	2					35	not assigned	3
27.3	RNA.regulation of transcription	2
27.3.7	RNA.regulation of transcription.C2C2(Zn) CO-like, Constans-like zinc finger family	1
27.3.26	RNA.regulation of transcription.MYB-related transcription factor family	1
29	protein	1
29.5	protein.degradation	1
29.5.1	protein.degradation.subtilases	1
30	signalling	4
30.2	signalling.receptor kinases	4
30.2.17	signalling.receptor kinases.DUF 26	4
33	development	2
33.1	development.storage proteins	1
33.99	development.unspecified	1
34	transport	1
34.19	transport.Major Intrinsic Proteins	1
34.19.2	transport.Major Intrinsic Proteins.TIP	1
35	not assigned	3
35.2	not assigned.unknown	3
